# Supplementary material for: Cheminformatics Analysis and Modeling with MacrolactoneDB
Source: Sci Rep. 2020 Apr 14;10:6284. doi: 10.1038/s41598-020-63192-4 (PMC7156526; doi:10.1038/s41598-020-63192-4)
Supplement: Supplementary file 2 — Supplementary information2. [file 41598_2020_63192_MOESM2_ESM.zip]

Archive with 2,425 entries (2,164 files):
- DataS1/
- DataS1/CHEMBL379/
- DataS1/CHEMBL379/pIC50_pEC50/
- DataS1/CHEMBL379/pIC50_pEC50/pChEMBL_values.csv
- __MACOSX/
- __MACOSX/DataS1/
- __MACOSX/DataS1/CHEMBL379/
- __MACOSX/DataS1/CHEMBL379/pIC50_pEC50/
- __MACOSX/DataS1/CHEMBL379/pIC50_pEC50/._pChEMBL_values.csv
- DataS1/CHEMBL379/pIC50_pEC50/2Drdkit_desc.csv
- __MACOSX/DataS1/CHEMBL379/pIC50_pEC50/._2Drdkit_desc.csv
- DataS1/CHEMBL379/pIC50_pEC50/all_comb.csv
- __MACOSX/DataS1/CHEMBL379/pIC50_pEC50/._all_comb.csv
- DataS1/CHEMBL379/pIC50_pEC50/maccs_fing.csv
- __MACOSX/DataS1/CHEMBL379/pIC50_pEC50/._maccs_fing.csv
- DataS1/CHEMBL379/pIC50_pEC50/mrc_desc.csv
- __MACOSX/DataS1/CHEMBL379/pIC50_pEC50/._mrc_desc.csv
- DataS1/CHEMBL379/pIC50_pEC50/mordred_mrc_desc.csv
- __MACOSX/DataS1/CHEMBL379/pIC50_pEC50/._mordred_mrc_desc.csv
- DataS1/CHEMBL379/pIC50_pEC50/mordred_desc.csv
- __MACOSX/DataS1/CHEMBL379/pIC50_pEC50/._mordred_desc.csv
- DataS1/CHEMBL379/pIC50_pEC50/ecfp6_fing.csv
- __MACOSX/DataS1/CHEMBL379/pIC50_pEC50/._ecfp6_fing.csv
- DataS1/CHEMBL379/pIC50_pEC50/predictions/
- DataS1/CHEMBL379/pIC50_pEC50/predictions/10-fold/
- DataS1/CHEMBL379/pIC50_pEC50/predictions/10-fold/summary_consensus_hybrid.xlsx
- __MACOSX/DataS1/CHEMBL379/pIC50_pEC50/predictions/
- __MACOSX/DataS1/CHEMBL379/pIC50_pEC50/predictions/10-fold/
- __MACOSX/DataS1/CHEMBL379/pIC50_pEC50/predictions/10-fold/._summary_consensus_hybrid.xlsx
- DataS1/CHEMBL379/pIC50_pEC50/predictions/10-fold/pca_tuned/
- DataS1/CHEMBL379/pIC50_pEC50/predictions/10-fold/pca_tuned/4ML-bestparams
- __MACOSX/DataS1/CHEMBL379/pIC50_pEC50/predictions/10-fold/pca_tuned/
- __MACOSX/DataS1/CHEMBL379/pIC50_pEC50/predictions/10-fold/pca_tuned/._4ML-bestparams
- DataS1/CHEMBL379/pIC50_pEC50/predictions/10-fold/pca_tuned/DNN.csv
- __MACOSX/DataS1/CHEMBL379/pIC50_pEC50/predictions/10-fold/pca_tuned/._DNN.csv
- DataS1/CHEMBL379/pIC50_pEC50/predictions/10-fold/pca_tuned/mordred_mrc.csv
- __MACOSX/DataS1/CHEMBL379/pIC50_pEC50/predictions/10-fold/pca_tuned/._mordred_mrc.csv
- DataS1/CHEMBL379/pIC50_pEC50/predictions/10-fold/pca_tuned/2Drdkit.csv
- __MACOSX/DataS1/CHEMBL379/pIC50_pEC50/predictions/10-fold/pca_tuned/._2Drdkit.csv
- DataS1/CHEMBL379/pIC50_pEC50/predictions/10-fold/pca_tuned/DNN_bestparams
- __MACOSX/DataS1/CHEMBL379/pIC50_pEC50/predictions/10-fold/pca_tuned/._DNN_bestparams
- DataS1/CHEMBL379/pIC50_pEC50/predictions/10-fold/pca_tuned/maccs.csv
- __MACOSX/DataS1/CHEMBL379/pIC50_pEC50/predictions/10-fold/pca_tuned/._maccs.csv
- DataS1/CHEMBL379/pIC50_pEC50/predictions/10-fold/pca_tuned/ecfp6.csv
- __MACOSX/DataS1/CHEMBL379/pIC50_pEC50/predictions/10-fold/pca_tuned/._ecfp6.csv
- DataS1/CHEMBL379/pIC50_pEC50/predictions/10-fold/pca_tuned/all.csv
- __MACOSX/DataS1/CHEMBL379/pIC50_pEC50/predictions/10-fold/pca_tuned/._all.csv
- DataS1/CHEMBL379/pIC50_pEC50/predictions/10-fold/pca_tuned/mordred.csv
- __MACOSX/DataS1/CHEMBL379/pIC50_pEC50/predictions/10-fold/pca_tuned/._mordred.csv
- DataS1/CHEMBL379/pIC50_pEC50/predictions/10-fold/pca_tuned/DNN/
- DataS1/CHEMBL379/pIC50_pEC50/predictions/10-fold/pca_tuned/DNN/all_cv_10_fold/
- DataS1/CHEMBL379/pIC50_pEC50/predictions/10-fold/pca_tuned/DNN/all_cv_10_fold/fold_5.h5
- __MACOSX/DataS1/CHEMBL379/pIC50_pEC50/predictions/10-fold/pca_tuned/DNN/
- __MACOSX/DataS1/CHEMBL379/pIC50_pEC50/predictions/10-fold/pca_tuned/DNN/all_cv_10_fold/
- __MACOSX/DataS1/CHEMBL379/pIC50_pEC50/predictions/10-fold/pca_tuned/DNN/all_cv_10_fold/._fold_5.h5
- DataS1/CHEMBL379/pIC50_pEC50/predictions/10-fold/pca_tuned/DNN/all_cv_10_fold/fold_1.h5
- __MACOSX/DataS1/CHEMBL379/pIC50_pEC50/predictions/10-fold/pca_tuned/DNN/all_cv_10_fold/._fold_1.h5
- DataS1/CHEMBL379/pIC50_pEC50/predictions/10-fold/pca_tuned/DNN/all_cv_10_fold/fold_0.h5
- __MACOSX/DataS1/CHEMBL379/pIC50_pEC50/predictions/10-fold/pca_tuned/DNN/all_cv_10_fold/._fold_0.h5
- DataS1/CHEMBL379/pIC50_pEC50/predictions/10-fold/pca_tuned/DNN/all_cv_10_fold/fold_4.h5
- __MACOSX/DataS1/CHEMBL379/pIC50_pEC50/predictions/10-fold/pca_tuned/DNN/all_cv_10_fold/._fold_4.h5
- DataS1/CHEMBL379/pIC50_pEC50/predictions/10-fold/pca_tuned/DNN/all_cv_10_fold/fold_3.h5
- __MACOSX/DataS1/CHEMBL379/pIC50_pEC50/predictions/10-fold/pca_tuned/DNN/all_cv_10_fold/._fold_3.h5
- DataS1/CHEMBL379/pIC50_pEC50/predictions/10-fold/pca_tuned/DNN/all_cv_10_fold/fold_7.h5
- __MACOSX/DataS1/CHEMBL379/pIC50_pEC50/predictions/10-fold/pca_tuned/DNN/all_cv_10_fold/._fold_7.h5
- DataS1/CHEMBL379/pIC50_pEC50/predictions/10-fold/pca_tuned/DNN/all_cv_10_fold/fold_6.h5
- __MACOSX/DataS1/CHEMBL379/pIC50_pEC50/predictions/10-fold/pca_tuned/DNN/all_cv_10_fold/._fold_6.h5
- DataS1/CHEMBL379/pIC50_pEC50/predictions/10-fold/pca_tuned/DNN/all_cv_10_fold/fold_2.h5
- __MACOSX/DataS1/CHEMBL379/pIC50_pEC50/predictions/10-fold/pca_tuned/DNN/all_cv_10_fold/._fold_2.h5
- DataS1/CHEMBL379/pIC50_pEC50/predictions/10-fold/pca_tuned/DNN/all_cv_10_fold/fold_9.h5
- __MACOSX/DataS1/CHEMBL379/pIC50_pEC50/predictions/10-fold/pca_tuned/DNN/all_cv_10_fold/._fold_9.h5
- DataS1/CHEMBL379/pIC50_pEC50/predictions/10-fold/pca_tuned/DNN/all_cv_10_fold/fold_8.h5
- __MACOSX/DataS1/CHEMBL379/pIC50_pEC50/predictions/10-fold/pca_tuned/DNN/all_cv_10_fold/._fold_8.h5
- __MACOSX/DataS1/CHEMBL379/pIC50_pEC50/predictions/10-fold/pca_tuned/DNN/._all_cv_10_fold
- DataS1/CHEMBL379/pIC50_pEC50/predictions/10-fold/pca_tuned/DNN/mordred_mrc_cv_10_fold/
- DataS1/CHEMBL379/pIC50_pEC50/predictions/10-fold/pca_tuned/DNN/mordred_mrc_cv_10_fold/fold_5.h5
- __MACOSX/DataS1/CHEMBL379/pIC50_pEC50/predictions/10-fold/pca_tuned/DNN/mordred_mrc_cv_10_fold/
- __MACOSX/DataS1/CHEMBL379/pIC50_pEC50/predictions/10-fold/pca_tuned/DNN/mordred_mrc_cv_10_fold/._fold_5.h5
- DataS1/CHEMBL379/pIC50_pEC50/predictions/10-fold/pca_tuned/DNN/mordred_mrc_cv_10_fold/fold_1.h5
- __MACOSX/DataS1/CHEMBL379/pIC50_pEC50/predictions/10-fold/pca_tuned/DNN/mordred_mrc_cv_10_fold/._fold_1.h5
- DataS1/CHEMBL379/pIC50_pEC50/predictions/10-fold/pca_tuned/DNN/mordred_mrc_cv_10_fold/fold_0.h5
- __MACOSX/DataS1/CHEMBL379/pIC50_pEC50/predictions/10-fold/pca_tuned/DNN/mordred_mrc_cv_10_fold/._fold_0.h5
- DataS1/CHEMBL379/pIC50_pEC50/predictions/10-fold/pca_tuned/DNN/mordred_mrc_cv_10_fold/fold_4.h5
- __MACOSX/DataS1/CHEMBL379/pIC50_pEC50/predictions/10-fold/pca_tuned/DNN/mordred_mrc_cv_10_fold/._fold_4.h5
- DataS1/CHEMBL379/pIC50_pEC50/predictions/10-fold/pca_tuned/DNN/mordred_mrc_cv_10_fold/fold_3.h5
- __MACOSX/DataS1/CHEMBL379/pIC50_pEC50/predictions/10-fold/pca_tuned/DNN/mordred_mrc_cv_10_fold/._fold_3.h5
- DataS1/CHEMBL379/pIC50_pEC50/predictions/10-fold/pca_tuned/DNN/mordred_mrc_cv_10_fold/fold_7.h5
- __MACOSX/DataS1/CHEMBL379/pIC50_pEC50/predictions/10-fold/pca_tuned/DNN/mordred_mrc_cv_10_fold/._fold_7.h5
- DataS1/CHEMBL379/pIC50_pEC50/predictions/10-fold/pca_tuned/DNN/mordred_mrc_cv_10_fold/fold_6.h5
- __MACOSX/DataS1/CHEMBL379/pIC50_pEC50/predictions/10-fold/pca_tuned/DNN/mordred_mrc_cv_10_fold/._fold_6.h5
- DataS1/CHEMBL379/pIC50_pEC50/predictions/10-fold/pca_tuned/DNN/mordred_mrc_cv_10_fold/fold_2.h5
- __MACOSX/DataS1/CHEMBL379/pIC50_pEC50/predictions/10-fold/pca_tuned/DNN/mordred_mrc_cv_10_fold/._fold_2.h5
- DataS1/CHEMBL379/pIC50_pEC50/predictions/10-fold/pca_tuned/DNN/mordred_mrc_cv_10_fold/fold_9.h5
- __MACOSX/DataS1/CHEMBL379/pIC50_pEC50/predictions/10-fold/pca_tuned/DNN/mordred_mrc_cv_10_fold/._fold_9.h5
- DataS1/CHEMBL379/pIC50_pEC50/predictions/10-fold/pca_tuned/DNN/mordred_mrc_cv_10_fold/fold_8.h5
- __MACOSX/DataS1/CHEMBL379/pIC50_pEC50/predictions/10-fold/pca_tuned/DNN/mordred_mrc_cv_10_fold/._fold_8.h5
- __MACOSX/DataS1/CHEMBL379/pIC50_pEC50/predictions/10-fold/pca_tuned/DNN/._mordred_mrc_cv_10_fold
- DataS1/CHEMBL379/pIC50_pEC50/predictions/10-fold/pca_tuned/DNN/maccs_cv_10_fold/
- DataS1/CHEMBL379/pIC50_pEC50/predictions/10-fold/pca_tuned/DNN/maccs_cv_10_fold/fold_5.h5
- __MACOSX/DataS1/CHEMBL379/pIC50_pEC50/predictions/10-fold/pca_tuned/DNN/maccs_cv_10_fold/
- __MACOSX/DataS1/CHEMBL379/pIC50_pEC50/predictions/10-fold/pca_tuned/DNN/maccs_cv_10_fold/._fold_5.h5
- DataS1/CHEMBL379/pIC50_pEC50/predictions/10-fold/pca_tuned/DNN/maccs_cv_10_fold/fold_1.h5
- __MACOSX/DataS1/CHEMBL379/pIC50_pEC50/predictions/10-fold/pca_tuned/DNN/maccs_cv_10_fold/._fold_1.h5
- DataS1/CHEMBL379/pIC50_pEC50/predictions/10-fold/pca_tuned/DNN/maccs_cv_10_fold/fold_0.h5
- __MACOSX/DataS1/CHEMBL379/pIC50_pEC50/predictions/10-fold/pca_tuned/DNN/maccs_cv_10_fold/._fold_0.h5
- DataS1/CHEMBL379/pIC50_pEC50/predictions/10-fold/pca_tuned/DNN/maccs_cv_10_fold/fold_4.h5
- __MACOSX/DataS1/CHEMBL379/pIC50_pEC50/predictions/10-fold/pca_tuned/DNN/maccs_cv_10_fold/._fold_4.h5
- DataS1/CHEMBL379/pIC50_pEC50/predictions/10-fold/pca_tuned/DNN/maccs_cv_10_fold/fold_3.h5
- __MACOSX/DataS1/CHEMBL379/pIC50_pEC50/predictions/10-fold/pca_tuned/DNN/maccs_cv_10_fold/._fold_3.h5
- DataS1/CHEMBL379/pIC50_pEC50/predictions/10-fold/pca_tuned/DNN/maccs_cv_10_fold/fold_7.h5
- __MACOSX/DataS1/CHEMBL379/pIC50_pEC50/predictions/10-fold/pca_tuned/DNN/maccs_cv_10_fold/._fold_7.h5
- DataS1/CHEMBL379/pIC50_pEC50/predictions/10-fold/pca_tuned/DNN/maccs_cv_10_fold/fold_6.h5
- __MACOSX/DataS1/CHEMBL379/pIC50_pEC50/predictions/10-fold/pca_tuned/DNN/maccs_cv_10_fold/._fold_6.h5
- DataS1/CHEMBL379/pIC50_pEC50/predictions/10-fold/pca_tuned/DNN/maccs_cv_10_fold/fold_2.h5
- __MACOSX/DataS1/CHEMBL379/pIC50_pEC50/predictions/10-fold/pca_tuned/DNN/maccs_cv_10_fold/._fold_2.h5
- DataS1/CHEMBL379/pIC50_pEC50/predictions/10-fold/pca_tuned/DNN/maccs_cv_10_fold/fold_9.h5
- __MACOSX/DataS1/CHEMBL379/pIC50_pEC50/predictions/10-fold/pca_tuned/DNN/maccs_cv_10_fold/._fold_9.h5
- DataS1/CHEMBL379/pIC50_pEC50/predictions/10-fold/pca_tuned/DNN/maccs_cv_10_fold/fold_8.h5
- __MACOSX/DataS1/CHEMBL379/pIC50_pEC50/predictions/10-fold/pca_tuned/DNN/maccs_cv_10_fold/._fold_8.h5
- __MACOSX/DataS1/CHEMBL379/pIC50_pEC50/predictions/10-fold/pca_tuned/DNN/._maccs_cv_10_fold
- DataS1/CHEMBL379/pIC50_pEC50/predictions/10-fold/pca_tuned/DNN/mordred_cv_10_fold/
- DataS1/CHEMBL379/pIC50_pEC50/predictions/10-fold/pca_tuned/DNN/mordred_cv_10_fold/fold_5.h5
- __MACOSX/DataS1/CHEMBL379/pIC50_pEC50/predictions/10-fold/pca_tuned/DNN/mordred_cv_10_fold/
- __MACOSX/DataS1/CHEMBL379/pIC50_pEC50/predictions/10-fold/pca_tuned/DNN/mordred_cv_10_fold/._fold_5.h5
- DataS1/CHEMBL379/pIC50_pEC50/predictions/10-fold/pca_tuned/DNN/mordred_cv_10_fold/fold_1.h5
- __MACOSX/DataS1/CHEMBL379/pIC50_pEC50/predictions/10-fold/pca_tuned/DNN/mordred_cv_10_fold/._fold_1.h5
- DataS1/CHEMBL379/pIC50_pEC50/predictions/10-fold/pca_tuned/DNN/mordred_cv_10_fold/fold_0.h5
- __MACOSX/DataS1/CHEMBL379/pIC50_pEC50/predictions/10-fold/pca_tuned/DNN/mordred_cv_10_fold/._fold_0.h5
- DataS1/CHEMBL379/pIC50_pEC50/predictions/10-fold/pca_tuned/DNN/mordred_cv_10_fold/fold_4.h5
- __MACOSX/DataS1/CHEMBL379/pIC50_pEC50/predictions/10-fold/pca_tuned/DNN/mordred_cv_10_fold/._fold_4.h5
- DataS1/CHEMBL379/pIC50_pEC50/predictions/10-fold/pca_tuned/DNN/mordred_cv_10_fold/fold_3.h5
- __MACOSX/DataS1/CHEMBL379/pIC50_pEC50/predictions/10-fold/pca_tuned/DNN/mordred_cv_10_fold/._fold_3.h5
- DataS1/CHEMBL379/pIC50_pEC50/predictions/10-fold/pca_tuned/DNN/mordred_cv_10_fold/fold_7.h5
- __MACOSX/DataS1/CHEMBL379/pIC50_pEC50/predictions/10-fold/pca_tuned/DNN/mordred_cv_10_fold/._fold_7.h5
- DataS1/CHEMBL379/pIC50_pEC50/predictions/10-fold/pca_tuned/DNN/mordred_cv_10_fold/fold_6.h5
- __MACOSX/DataS1/CHEMBL379/pIC50_pEC50/predictions/10-fold/pca_tuned/DNN/mordred_cv_10_fold/._fold_6.h5
- DataS1/CHEMBL379/pIC50_pEC50/predictions/10-fold/pca_tuned/DNN/mordred_cv_10_fold/fold_2.h5
- __MACOSX/DataS1/CHEMBL379/pIC50_pEC50/predictions/10-fold/pca_tuned/DNN/mordred_cv_10_fold/._fold_2.h5
- DataS1/CHEMBL379/pIC50_pEC50/predictions/10-fold/pca_tuned/DNN/mordred_cv_10_fold/fold_9.h5
- __MACOSX/DataS1/CHEMBL379/pIC50_pEC50/predictions/10-fold/pca_tuned/DNN/mordred_cv_10_fold/._fold_9.h5
- DataS1/CHEMBL379/pIC50_pEC50/predictions/10-fold/pca_tuned/DNN/mordred_cv_10_fold/fold_8.h5
- __MACOSX/DataS1/CHEMBL379/pIC50_pEC50/predictions/10-fold/pca_tuned/DNN/mordred_cv_10_fold/._fold_8.h5
- __MACOSX/DataS1/CHEMBL379/pIC50_pEC50/predictions/10-fold/pca_tuned/DNN/._mordred_cv_10_fold
- DataS1/CHEMBL379/pIC50_pEC50/predictions/10-fold/pca_tuned/DNN/ecfp6_cv_10_fold/
- DataS1/CHEMBL379/pIC50_pEC50/predictions/10-fold/pca_tuned/DNN/ecfp6_cv_10_fold/fold_5.h5
- __MACOSX/DataS1/CHEMBL379/pIC50_pEC50/predictions/10-fold/pca_tuned/DNN/ecfp6_cv_10_fold/
- __MACOSX/DataS1/CHEMBL379/pIC50_pEC50/predictions/10-fold/pca_tuned/DNN/ecfp6_cv_10_fold/._fold_5.h5
- DataS1/CHEMBL379/pIC50_pEC50/predictions/10-fold/pca_tuned/DNN/ecfp6_cv_10_fold/fold_1.h5
- __MACOSX/DataS1/CHEMBL379/pIC50_pEC50/predictions/10-fold/pca_tuned/DNN/ecfp6_cv_10_fold/._fold_1.h5
- DataS1/CHEMBL379/pIC50_pEC50/predictions/10-fold/pca_tuned/DNN/ecfp6_cv_10_fold/fold_0.h5
- __MACOSX/DataS1/CHEMBL379/pIC50_pEC50/predictions/10-fold/pca_tuned/DNN/ecfp6_cv_10_fold/._fold_0.h5
- DataS1/CHEMBL379/pIC50_pEC50/predictions/10-fold/pca_tuned/DNN/ecfp6_cv_10_fold/fold_4.h5
- __MACOSX/DataS1/CHEMBL379/pIC50_pEC50/predictions/10-fold/pca_tuned/DNN/ecfp6_cv_10_fold/._fold_4.h5
- DataS1/CHEMBL379/pIC50_pEC50/predictions/10-fold/pca_tuned/DNN/ecfp6_cv_10_fold/fold_3.h5
- __MACOSX/DataS1/CHEMBL379/pIC50_pEC50/predictions/10-fold/pca_tuned/DNN/ecfp6_cv_10_fold/._fold_3.h5
- DataS1/CHEMBL379/pIC50_pEC50/predictions/10-fold/pca_tuned/DNN/ecfp6_cv_10_fold/fold_7.h5
- __MACOSX/DataS1/CHEMBL379/pIC50_pEC50/predictions/10-fold/pca_tuned/DNN/ecfp6_cv_10_fold/._fold_7.h5
- DataS1/CHEMBL379/pIC50_pEC50/predictions/10-fold/pca_tuned/DNN/ecfp6_cv_10_fold/fold_6.h5
- __MACOSX/DataS1/CHEMBL379/pIC50_pEC50/predictions/10-fold/pca_tuned/DNN/ecfp6_cv_10_fold/._fold_6.h5
- DataS1/CHEMBL379/pIC50_pEC50/predictions/10-fold/pca_tuned/DNN/ecfp6_cv_10_fold/fold_2.h5
- __MACOSX/DataS1/CHEMBL379/pIC50_pEC50/predictions/10-fold/pca_tuned/DNN/ecfp6_cv_10_fold/._fold_2.h5
- DataS1/CHEMBL379/pIC50_pEC50/predictions/10-fold/pca_tuned/DNN/ecfp6_cv_10_fold/fold_9.h5
- __MACOSX/DataS1/CHEMBL379/pIC50_pEC50/predictions/10-fold/pca_tuned/DNN/ecfp6_cv_10_fold/._fold_9.h5
- DataS1/CHEMBL379/pIC50_pEC50/predictions/10-fold/pca_tuned/DNN/ecfp6_cv_10_fold/fold_8.h5
- __MACOSX/DataS1/CHEMBL379/pIC50_pEC50/predictions/10-fold/pca_tuned/DNN/ecfp6_cv_10_fold/._fold_8.h5
- __MACOSX/DataS1/CHEMBL379/pIC50_pEC50/predictions/10-fold/pca_tuned/DNN/._ecfp6_cv_10_fold
- DataS1/CHEMBL379/pIC50_pEC50/predictions/10-fold/pca_tuned/DNN/mrc_cv_10_fold/
- DataS1/CHEMBL379/pIC50_pEC50/predictions/10-fold/pca_tuned/DNN/mrc_cv_10_fold/fold_5.h5
- __MACOSX/DataS1/CHEMBL379/pIC50_pEC50/predictions/10-fold/pca_tuned/DNN/mrc_cv_10_fold/
- __MACOSX/DataS1/CHEMBL379/pIC50_pEC50/predictions/10-fold/pca_tuned/DNN/mrc_cv_10_fold/._fold_5.h5
- DataS1/CHEMBL379/pIC50_pEC50/predictions/10-fold/pca_tuned/DNN/mrc_cv_10_fold/fold_1.h5
- __MACOSX/DataS1/CHEMBL379/pIC50_pEC50/predictions/10-fold/pca_tuned/DNN/mrc_cv_10_fold/._fold_1.h5
- DataS1/CHEMBL379/pIC50_pEC50/predictions/10-fold/pca_tuned/DNN/mrc_cv_10_fold/fold_0.h5
- __MACOSX/DataS1/CHEMBL379/pIC50_pEC50/predictions/10-fold/pca_tuned/DNN/mrc_cv_10_fold/._fold_0.h5
- DataS1/CHEMBL379/pIC50_pEC50/predictions/10-fold/pca_tuned/DNN/mrc_cv_10_fold/fold_4.h5
- __MACOSX/DataS1/CHEMBL379/pIC50_pEC50/predictions/10-fold/pca_tuned/DNN/mrc_cv_10_fold/._fold_4.h5
- DataS1/CHEMBL379/pIC50_pEC50/predictions/10-fold/pca_tuned/DNN/mrc_cv_10_fold/fold_3.h5
- __MACOSX/DataS1/CHEMBL379/pIC50_pEC50/predictions/10-fold/pca_tuned/DNN/mrc_cv_10_fold/._fold_3.h5
- DataS1/CHEMBL379/pIC50_pEC50/predictions/10-fold/pca_tuned/DNN/mrc_cv_10_fold/fold_7.h5
- __MACOSX/DataS1/CHEMBL379/pIC50_pEC50/predictions/10-fold/pca_tuned/DNN/mrc_cv_10_fold/._fold_7.h5
- DataS1/CHEMBL379/pIC50_pEC50/predictions/10-fold/pca_tuned/DNN/mrc_cv_10_fold/fold_6.h5
- __MACOSX/DataS1/CHEMBL379/pIC50_pEC50/predictions/10-fold/pca_tuned/DNN/mrc_cv_10_fold/._fold_6.h5
- DataS1/CHEMBL379/pIC50_pEC50/predictions/10-fold/pca_tuned/DNN/mrc_cv_10_fold/fold_2.h5
- __MACOSX/DataS1/CHEMBL379/pIC50_pEC50/predictions/10-fold/pca_tuned/DNN/mrc_cv_10_fold/._fold_2.h5
- DataS1/CHEMBL379/pIC50_pEC50/predictions/10-fold/pca_tuned/DNN/mrc_cv_10_fold/fold_9.h5
- __MACOSX/DataS1/CHEMBL379/pIC50_pEC50/predictions/10-fold/pca_tuned/DNN/mrc_cv_10_fold/._fold_9.h5
- DataS1/CHEMBL379/pIC50_pEC50/predictions/10-fold/pca_tuned/DNN/mrc_cv_10_fold/fold_8.h5
- __MACOSX/DataS1/CHEMBL379/pIC50_pEC50/predictions/10-fold/pca_tuned/DNN/mrc_cv_10_fold/._fold_8.h5
- __MACOSX/DataS1/CHEMBL379/pIC50_pEC50/predictions/10-fold/pca_tuned/DNN/._mrc_cv_10_fold
- DataS1/CHEMBL379/pIC50_pEC50/predictions/10-fold/pca_tuned/DNN/2Drdkit_cv_10_fold/
- DataS1/CHEMBL379/pIC50_pEC50/predictions/10-fold/pca_tuned/DNN/2Drdkit_cv_10_fold/fold_5.h5
- __MACOSX/DataS1/CHEMBL379/pIC50_pEC50/predictions/10-fold/pca_tuned/DNN/2Drdkit_cv_10_fold/
- __MACOSX/DataS1/CHEMBL379/pIC50_pEC50/predictions/10-fold/pca_tuned/DNN/2Drdkit_cv_10_fold/._fold_5.h5
- DataS1/CHEMBL379/pIC50_pEC50/predictions/10-fold/pca_tuned/DNN/2Drdkit_cv_10_fold/fold_1.h5
- __MACOSX/DataS1/CHEMBL379/pIC50_pEC50/predictions/10-fold/pca_tuned/DNN/2Drdkit_cv_10_fold/._fold_1.h5
- DataS1/CHEMBL379/pIC50_pEC50/predictions/10-fold/pca_tuned/DNN/2Drdkit_cv_10_fold/fold_0.h5
- __MACOSX/DataS1/CHEMBL379/pIC50_pEC50/predictions/10-fold/pca_tuned/DNN/2Drdkit_cv_10_fold/._fold_0.h5
- DataS1/CHEMBL379/pIC50_pEC50/predictions/10-fold/pca_tuned/DNN/2Drdkit_cv_10_fold/fold_4.h5
- __MACOSX/DataS1/CHEMBL379/pIC50_pEC50/predictions/10-fold/pca_tuned/DNN/2Drdkit_cv_10_fold/._fold_4.h5
- DataS1/CHEMBL379/pIC50_pEC50/predictions/10-fold/pca_tuned/DNN/2Drdkit_cv_10_fold/fold_3.h5
- __MACOSX/DataS1/CHEMBL379/pIC50_pEC50/predictions/10-fold/pca_tuned/DNN/2Drdkit_cv_10_fold/._fold_3.h5
- DataS1/CHEMBL379/pIC50_pEC50/predictions/10-fold/pca_tuned/DNN/2Drdkit_cv_10_fold/fold_7.h5
- __MACOSX/DataS1/CHEMBL379/pIC50_pEC50/predictions/10-fold/pca_tuned/DNN/2Drdkit_cv_10_fold/._fold_7.h5
- DataS1/CHEMBL379/pIC50_pEC50/predictions/10-fold/pca_tuned/DNN/2Drdkit_cv_10_fold/fold_6.h5
- __MACOSX/DataS1/CHEMBL379/pIC50_pEC50/predictions/10-fold/pca_tuned/DNN/2Drdkit_cv_10_fold/._fold_6.h5
- DataS1/CHEMBL379/pIC50_pEC50/predictions/10-fold/pca_tuned/DNN/2Drdkit_cv_10_fold/fold_2.h5
- __MACOSX/DataS1/CHEMBL379/pIC50_pEC50/predictions/10-fold/pca_tuned/DNN/2Drdkit_cv_10_fold/._fold_2.h5
- DataS1/CHEMBL379/pIC50_pEC50/predictions/10-fold/pca_tuned/DNN/2Drdkit_cv_10_fold/fold_9.h5
- __MACOSX/DataS1/CHEMBL379/pIC50_pEC50/predictions/10-fold/pca_tuned/DNN/2Drdkit_cv_10_fold/._fold_9.h5
- DataS1/CHEMBL379/pIC50_pEC50/predictions/10-fold/pca_tuned/DNN/2Drdkit_cv_10_fold/fold_8.h5
- __MACOSX/DataS1/CHEMBL379/pIC50_pEC50/predictions/10-fold/pca_tuned/DNN/2Drdkit_cv_10_fold/._fold_8.h5
- __MACOSX/DataS1/CHEMBL379/pIC50_pEC50/predictions/10-fold/pca_tuned/DNN/._2Drdkit_cv_10_fold
- __MACOSX/DataS1/CHEMBL379/pIC50_pEC50/predictions/10-fold/pca_tuned/._DNN
- DataS1/CHEMBL379/pIC50_pEC50/predictions/10-fold/pca_tuned/mrc.csv
- __MACOSX/DataS1/CHEMBL379/pIC50_pEC50/predictions/10-fold/pca_tuned/._mrc.csv
- __MACOSX/DataS1/CHEMBL379/pIC50_pEC50/predictions/10-fold/._pca_tuned
- DataS1/CHEMBL379/pIC50_pEC50/predictions/10-fold/tuned/
- DataS1/CHEMBL379/pIC50_pEC50/predictions/10-fold/tuned/y_rand/
- DataS1/CHEMBL379/pIC50_pEC50/predictions/10-fold/tuned/y_rand/9/
- DataS1/CHEMBL379/pIC50_pEC50/predictions/10-fold/tuned/y_rand/9/4ML-bestparams
- __MACOSX/DataS1/CHEMBL379/pIC50_pEC50/predictions/10-fold/tuned/
- __MACOSX/DataS1/CHEMBL379/pIC50_pEC50/predictions/10-fold/tuned/y_rand/
- __MACOSX/DataS1/CHEMBL379/pIC50_pEC50/predictions/10-fold/tuned/y_rand/9/
- __MACOSX/DataS1/CHEMBL379/pIC50_pEC50/predictions/10-fold/tuned/y_rand/9/._4ML-bestparams
- DataS1/CHEMBL379/pIC50_pEC50/predictions/10-fold/tuned/y_rand/9/mordred_mrc.csv
- __MACOSX/DataS1/CHEMBL379/pIC50_pEC50/predictions/10-fold/tuned/y_rand/9/._mordred_mrc.csv
- DataS1/CHEMBL379/pIC50_pEC50/predictions/10-fold/tuned/y_rand/9/2Drdkit.csv
- __MACOSX/DataS1/CHEMBL379/pIC50_pEC50/predictions/10-fold/tuned/y_rand/9/._2Drdkit.csv
- DataS1/CHEMBL379/pIC50_pEC50/predictions/10-fold/tuned/y_rand/9/maccs.csv
- __MACOSX/DataS1/CHEMBL379/pIC50_pEC50/predictions/10-fold/tuned/y_rand/9/._maccs.csv
- DataS1/CHEMBL379/pIC50_pEC50/predictions/10-fold/tuned/y_rand/9/ecfp6.csv
- __MACOSX/DataS1/CHEMBL379/pIC50_pEC50/predictions/10-fold/tuned/y_rand/9/._ecfp6.csv
- DataS1/CHEMBL379/pIC50_pEC50/predictions/10-fold/tuned/y_rand/9/all.csv
- __MACOSX/DataS1/CHEMBL379/pIC50_pEC50/predictions/10-fold/tuned/y_rand/9/._all.csv
- DataS1/CHEMBL379/pIC50_pEC50/predictions/10-fold/tuned/y_rand/9/mordred.csv
- __MACOSX/DataS1/CHEMBL379/pIC50_pEC50/predictions/10-fold/tuned/y_rand/9/._mordred.csv
- DataS1/CHEMBL379/pIC50_pEC50/predictions/10-fold/tuned/y_rand/9/mrc.csv
- __MACOSX/DataS1/CHEMBL379/pIC50_pEC50/predictions/10-fold/tuned/y_rand/9/._mrc.csv
- DataS1/CHEMBL379/pIC50_pEC50/predictions/10-fold/tuned/y_rand/9/summary.xlsx
- __MACOSX/DataS1/CHEMBL379/pIC50_pEC50/predictions/10-fold/tuned/y_rand/9/._summary.xlsx
- __MACOSX/DataS1/CHEMBL379/pIC50_pEC50/predictions/10-fold/tuned/y_rand/._9
- DataS1/CHEMBL379/pIC50_pEC50/predictions/10-fold/tuned/y_rand/0/
- DataS1/CHEMBL379/pIC50_pEC50/predictions/10-fold/tuned/y_rand/0/4ML-bestparams
- __MACOSX/DataS1/CHEMBL379/pIC50_pEC50/predictions/10-fold/tuned/y_rand/0/
- __MACOSX/DataS1/CHEMBL379/pIC50_pEC50/predictions/10-fold/tuned/y_rand/0/._4ML-bestparams
- DataS1/CHEMBL379/pIC50_pEC50/predictions/10-fold/tuned/y_rand/0/mordred_mrc.csv
- __MACOSX/DataS1/CHEMBL379/pIC50_pEC50/predictions/10-fold/tuned/y_rand/0/._mordred_mrc.csv
- DataS1/CHEMBL379/pIC50_pEC50/predictions/10-fold/tuned/y_rand/0/2Drdkit.csv
- __MACOSX/DataS1/CHEMBL379/pIC50_pEC50/predictions/10-fold/tuned/y_rand/0/._2Drdkit.csv
- DataS1/CHEMBL379/pIC50_pEC50/predictions/10-fold/tuned/y_rand/0/maccs.csv
- __MACOSX/DataS1/CHEMBL379/pIC50_pEC50/predictions/10-fold/tuned/y_rand/0/._maccs.csv
- DataS1/CHEMBL379/pIC50_pEC50/predictions/10-fold/tuned/y_rand/0/ecfp6.csv
- __MACOSX/DataS1/CHEMBL379/pIC50_pEC50/predictions/10-fold/tuned/y_rand/0/._ecfp6.csv
- DataS1/CHEMBL379/pIC50_pEC50/predictions/10-fold/tuned/y_rand/0/all.csv
- __MACOSX/DataS1/CHEMBL379/pIC50_pEC50/predictions/10-fold/tuned/y_rand/0/._all.csv
- DataS1/CHEMBL379/pIC50_pEC50/predictions/10-fold/tuned/y_rand/0/mordred.csv
- __MACOSX/DataS1/CHEMBL379/pIC50_pEC50/predictions/10-fold/tuned/y_rand/0/._mordred.csv
- DataS1/CHEMBL379/pIC50_pEC50/predictions/10-fold/tuned/y_rand/0/mrc.csv
- __MACOSX/DataS1/CHEMBL379/pIC50_pEC50/predictions/10-fold/tuned/y_rand/0/._mrc.csv
- DataS1/CHEMBL379/pIC50_pEC50/predictions/10-fold/tuned/y_rand/0/summary.xlsx
- __MACOSX/DataS1/CHEMBL379/pIC50_pEC50/predictions/10-fold/tuned/y_rand/0/._summary.xlsx
- __MACOSX/DataS1/CHEMBL379/pIC50_pEC50/predictions/10-fold/tuned/y_rand/._0
- DataS1/CHEMBL379/pIC50_pEC50/predictions/10-fold/tuned/y_rand/7/
- DataS1/CHEMBL379/pIC50_pEC50/predictions/10-fold/tuned/y_rand/7/4ML-bestparams
- __MACOSX/DataS1/CHEMBL379/pIC50_pEC50/predictions/10-fold/tuned/y_rand/7/
- __MACOSX/DataS1/CHEMBL379/pIC50_pEC50/predictions/10-fold/tuned/y_rand/7/._4ML-bestparams
- DataS1/CHEMBL379/pIC50_pEC50/predictions/10-fold/tuned/y_rand/7/mordred_mrc.csv
- __MACOSX/DataS1/CHEMBL379/pIC50_pEC50/predictions/10-fold/tuned/y_rand/7/._mordred_mrc.csv
- DataS1/CHEMBL379/pIC50_pEC50/predictions/10-fold/tuned/y_rand/7/2Drdkit.csv
- __MACOSX/DataS1/CHEMBL379/pIC50_pEC50/predictions/10-fold/tuned/y_rand/7/._2Drdkit.csv
- DataS1/CHEMBL379/pIC50_pEC50/predictions/10-fold/tuned/y_rand/7/maccs.csv
- __MACOSX/DataS1/CHEMBL379/pIC50_pEC50/predictions/10-fold/tuned/y_rand/7/._maccs.csv
- DataS1/CHEMBL379/pIC50_pEC50/predictions/10-fold/tuned/y_rand/7/ecfp6.csv
- __MACOSX/DataS1/CHEMBL379/pIC50_pEC50/predictions/10-fold/tuned/y_rand/7/._ecfp6.csv
- DataS1/CHEMBL379/pIC50_pEC50/predictions/10-fold/tuned/y_rand/7/all.csv
- __MACOSX/DataS1/CHEMBL379/pIC50_pEC50/predictions/10-fold/tuned/y_rand/7/._all.csv
- DataS1/CHEMBL379/pIC50_pEC50/predictions/10-fold/tuned/y_rand/7/mordred.csv
- __MACOSX/DataS1/CHEMBL379/pIC50_pEC50/predictions/10-fold/tuned/y_rand/7/._mordred.csv
- DataS1/CHEMBL379/pIC50_pEC50/predictions/10-fold/tuned/y_rand/7/mrc.csv
- __MACOSX/DataS1/CHEMBL379/pIC50_pEC50/predictions/10-fold/tuned/y_rand/7/._mrc.csv
- DataS1/CHEMBL379/pIC50_pEC50/predictions/10-fold/tuned/y_rand/7/summary.xlsx
- __MACOSX/DataS1/CHEMBL379/pIC50_pEC50/predictions/10-fold/tuned/y_rand/7/._summary.xlsx
- __MACOSX/DataS1/CHEMBL379/pIC50_pEC50/predictions/10-fold/tuned/y_rand/._7
- DataS1/CHEMBL379/pIC50_pEC50/predictions/10-fold/tuned/y_rand/6/
- DataS1/CHEMBL379/pIC50_pEC50/predictions/10-fold/tuned/y_rand/6/4ML-bestparams
- __MACOSX/DataS1/CHEMBL379/pIC50_pEC50/predictions/10-fold/tuned/y_rand/6/
- __MACOSX/DataS1/CHEMBL379/pIC50_pEC50/predictions/10-fold/tuned/y_rand/6/._4ML-bestparams
- DataS1/CHEMBL379/pIC50_pEC50/predictions/10-fold/tuned/y_rand/6/mordred_mrc.csv
- __MACOSX/DataS1/CHEMBL379/pIC50_pEC50/predictions/10-fold/tuned/y_rand/6/._mordred_mrc.csv
- DataS1/CHEMBL379/pIC50_pEC50/predictions/10-fold/tuned/y_rand/6/2Drdkit.csv
- __MACOSX/DataS1/CHEMBL379/pIC50_pEC50/predictions/10-fold/tuned/y_rand/6/._2Drdkit.csv
- DataS1/CHEMBL379/pIC50_pEC50/predictions/10-fold/tuned/y_rand/6/maccs.csv
- __MACOSX/DataS1/CHEMBL379/pIC50_pEC50/predictions/10-fold/tuned/y_rand/6/._maccs.csv
- DataS1/CHEMBL379/pIC50_pEC50/predictions/10-fold/tuned/y_rand/6/ecfp6.csv
- __MACOSX/DataS1/CHEMBL379/pIC50_pEC50/predictions/10-fold/tuned/y_rand/6/._ecfp6.csv
- DataS1/CHEMBL379/pIC50_pEC50/predictions/10-fold/tuned/y_rand/6/all.csv
- __MACOSX/DataS1/CHEMBL379/pIC50_pEC50/predictions/10-fold/tuned/y_rand/6/._all.csv
- DataS1/CHEMBL379/pIC50_pEC50/predictions/10-fold/tuned/y_rand/6/mordred.csv
- __MACOSX/DataS1/CHEMBL379/pIC50_pEC50/predictions/10-fold/tuned/y_rand/6/._mordred.csv
- DataS1/CHEMBL379/pIC50_pEC50/predictions/10-fold/tuned/y_rand/6/mrc.csv
[truncated: 2,125 more entries]
