# Supplementary material for: Cheminformatics Analysis and Modeling with MacrolactoneDB
Source: Sci Rep. 2020 Apr 14;10:6284. doi: 10.1038/s41598-020-63192-4 (PMC7156526; doi:10.1038/s41598-020-63192-4)
Supplement: Supplementary file 2 — Supplementary information2. [file 41598_2020_63192_MOESM2_ESM.zip › DataS1/CHEMBL379/pIC50_pEC50/2Drdkit_desc.csv]

ID	MaxEStateIndex	MinEStateIndex	MaxAbsEStateIndex	MinAbsEStateIndex	qed	MolWt	HeavyAtomMolWt	ExactMolWt	NumValenceElectrons	NumRadicalElectrons	MaxPartialCharge	MinPartialCharge	MaxAbsPartialCharge	MinAbsPartialCharge	FpDensityMorgan1	FpDensityMorgan2	FpDensityMorgan3	BalabanJ	BertzCT	Chi0	Chi0n	Chi0v	Chi1	Chi1n	Chi1v	Chi2n	Chi2v	Chi3n	Chi3v	Chi4n	Chi4v	HallKierAlpha	Ipc	Kappa1	Kappa2	Kappa3	LabuteASA	PEOE_VSA1	PEOE_VSA10	PEOE_VSA11	PEOE_VSA12	PEOE_VSA13	PEOE_VSA14	PEOE_VSA2	PEOE_VSA3	PEOE_VSA4	PEOE_VSA5	PEOE_VSA6	PEOE_VSA7
CHEMBL2368723	13.80837326803562	-2.431216041487506	13.80837326803562	0.550077170552147	0.07680514950157041	786.5600000000005	760.3520000000002	786.0915724720002	294	0	0.342101255401745	-0.5041437395962186	0.5041437395962186	0.342101255401745	0.5357142857142857	1.0178571428571428	1.5535714285714286	1.4971166040214685	2287.7134567339936	41.07373864235845	27.545971097946648	27.545971097946648	26.29641696642862	15.497343300109705	15.497343300109705	12.032516109872304	12.032516109872304	8.538930536359143	8.538930536359143	5.753851692183743	5.753851692183743	-7.720000000000001	973434722229.9294	38.01839379920461	13.924185008923263	6.451011410391183	308.77929790085443	90.06917090192944	18.274299843958214	82.09704422541917	11.49902366656781	0.0	23.877221151807397	0.0	19.178148736287287	0.0	0.0	0.0	36.39820241076966
CHEMBL591648	14.341590324073257	-3.9058895945288827	14.341590324073257	0.08251969518676794	0.37196686212177005	725.8650000000002	678.4890000000003	725.3094490840001	276	0	0.40991380226152735	-0.44953793731192365	0.44953793731192365	0.40991380226152735	1.1568627450980393	1.9215686274509804	2.607843137254902	1.274568351087933	1750.5637672746395	36.71660322394841	29.313044430962997	30.129541011890723	24.124014560832062	17.599882839454825	19.146202317376385	15.21070824651609	17.171517595091235	10.346039053474787	12.165021164364687	7.112528991349983	8.476419049024086	-4.3999999999999995	195774219814.1737	36.392861005949165	13.962541484769938	7.773381542699727	297.936035462259	29.907122577313714	23.72657329842757	0.0	21.837650612110593	5.907179729351506	12.18648014187683	19.105706416667555	18.00687135247258	0.0	6.578935683598497	57.198373124958344	60.63027468204383
CHEMBL1672605	14.425944667569986	-4.985591571295213	14.425944667569986	0.014734916813914367	0.34752959149280815	779.8350000000002	735.483	779.281183648	294	0	0.5726177437131088	-0.471918525150123	0.5726177437131088	0.471918525150123	1.1296296296296295	1.8703703703703705	2.5185185185185186	1.3621960734798293	1949.098803706605	39.21660322394841	30.16248079961451	30.978977380542236	25.308465972699572	17.895578973379905	19.441898451301466	15.407374996927729	17.368184345502872	10.184642511925672	12.003624622815574	7.027738398606042	8.391628456280147	-4.609999999999999	549322583998.4467	39.094184006603044	14.561365111370447	8.522759021575498	310.12675148550284	29.744075800263285	29.476085131711475	0.0	27.717638948545968	5.907179729351506	12.455598929968797	19.105706416667555	18.19631268934797	0.0	19.750180826622955	26.847231705905752	74.12329452696068
CHEMBL1672604	14.459837675785547	-3.9274181670612722	14.459837675785547	0.06309308599983221	0.3486947702514458	773.9310000000002	726.5550000000001	773.2764347039999	288	0	0.40730062489071267	-0.471919645365669	0.471919645365669	0.40730062489071267	1.0943396226415094	1.830188679245283	2.4716981132075473	1.3721972922616854	2061.0667923917504	38.509496442761865	30.34508396151455	31.978077123370003	24.83533942623725	17.866089742431324	21.303820758411142	15.631737712058822	19.576704520213227	10.358429979059233	13.314119584984608	7.1253921266766245	9.432202638653566	-4.249999999999999	360732462329.53033	38.473742563547866	14.192808693656554	8.148320500996183	309.1419984290038	25.007212846463236	23.72657329842757	9.837253136417502	27.717638948545968	5.907179729351506	6.093240070938415	19.105706416667555	26.614109673676904	0.0	6.578935683598497	26.847231705905752	74.12329452696068
CHEMBL600076	14.27810266975227	-3.9076572798541878	14.27810266975227	0.10256441851431952	0.373890365690466	713.8540000000003	666.4780000000003	713.309449084	272	0	0.4096406741049937	-0.44953793731192365	0.44953793731192365	0.4096406741049937	1.14	1.86	2.52	1.4229304311661746	1667.8131690205464	36.432146173572235	28.97618113777953	29.792677718707257	23.55153491576063	16.960648611678007	18.506968089599567	14.609112030911133	16.56992137948628	9.559924604378674	11.378906715268576	6.337842289197319	7.701732346871426	-4.3999999999999995	86027147955.3446	36.8698361082206	14.449416111637548	8.30627015587208	292.5769245013916	29.907122577313714	23.72657329842757	0.0	21.837650612110593	5.907179729351506	12.18648014187683	19.105706416667555	18.00687135247258	0.0	6.578935683598497	63.264740193419954	48.646001567420825
CHEMBL2206972	15.0792190267854	-3.9096822491615533	15.0792190267854	0.016127225581591187	0.2033877520002692	877.1179999999999	812.606	876.4455486280001	338	0	0.40731115093805204	-0.49639506517872145	0.49639506517872145	0.40731115093805204	1.0	1.7258064516129032	2.403225806451613	1.1682454144491572	2165.8553963787886	43.81261506219621	36.46989868045536	37.286395261383085	29.679770666928817	22.87693939473762	24.423258872659176	19.44454185822915	21.4053512068043	14.07533112351423	15.894313234404132	10.140773341647595	11.504663399321704	-4.6000000000000005	75695396078607.23	44.02489873075883	17.877567915923056	9.641672625992697	364.8177662972397	35.060864404269616	41.04345974283041	0.0	21.837650612110593	5.907179729351506	6.093240070938415	19.105706416667555	18.19631268934797	0.0	6.578935683598497	58.4484242437712	87.17093130497689
CHEMBL599874	14.65051298421496	-3.9123953989317077	14.65051298421496	0.07340405066347544	0.3472913220319338	796.0000000000002	738.5440000000002	795.3876994040002	306	0	0.41020954226115025	-0.44895765033741375	0.44895765033741375	0.41020954226115025	1.0	1.6964285714285714	2.357142857142857	1.1679862778326136	1867.486871546232	40.045030348694596	32.90098457970302	33.71748116063075	26.538228123205155	20.33739303402918	21.883712511950737	18.12849486112059	20.08930420969574	12.905265820262755	14.724247931152657	9.242346045219564	10.60623610289367	-4.14	2414496293558.04	40.07083251717049	15.315650215765423	8.285346061867774	329.444517912897	25.007212846463236	23.72657329842757	0.0	21.837650612110593	5.907179729351506	12.18648014187683	24.005616147518033	18.00687135247258	0.0	6.578935683598497	70.72961940299463	73.47191792789584
CHEMBL2206973	14.827848200087402	-3.915292928096344	14.827848200087402	0.0019707778976811863	0.28149984767249203	795.9560000000004	742.5320000000002	795.3513138960001	304	0	0.40731115093805204	-0.49639505699507486	0.49639505699507486	0.40731115093805204	1.1071428571428572	1.8571428571428572	2.5357142857142856	1.2506405968863195	2012.7433700582058	39.99262410588731	32.30422810083297	33.1207246817607	26.62412777426299	19.745374476965065	21.29169395488662	16.938228903604813	18.89903825217996	12.104631446340232	13.923613557230134	8.597489149535924	9.961379207210035	-4.6000000000000005	2876558872469.323	39.62784057108863	15.38896446106031	8.254946585098612	326.87831633297725	34.85060319510399	35.22559696499538	0.0	27.717638948545968	5.907179729351506	6.093240070938415	19.105706416667555	18.19631268934797	0.0	6.578935683598497	39.18595937499316	74.32928805912486
CHEMBL603171	14.32419588328138	-3.8704796201837524	14.32419588328138	0.061247808536995185	0.39962510039839794	713.8540000000002	666.4780000000003	713.309449084	272	0	0.4102097280310753	-0.44953793731192365	0.44953793731192365	0.4102097280310753	1.12	1.88	2.56	1.2717372145540025	1701.58731470566	36.009496442761865	29.028587380586824	29.84508396151455	23.624014560832062	17.47365628730804	19.0199757652296	15.158191714607439	17.119001063182584	10.362004431830883	12.180986542720786	7.171106906313029	8.534996963987135	-4.14	107954144560.90532	35.677948741342185	13.531249818662749	7.327456586075423	292.2606963800466	25.007212846463236	23.72657329842757	0.0	21.837650612110593	5.907179729351506	12.18648014187683	24.005616147518033	18.00687135247258	0.0	0.0	64.4669118407411	60.12735910527921
CHEMBL1672603	14.401527299293353	-4.681387476765175	14.401527299293353	0.0061697193850807075	0.3659441540835079	763.8360000000001	719.484	763.2862690280001	288	0	0.41652151398878895	-0.47191998119183204	0.47191998119183204	0.41652151398878895	1.1132075471698113	1.849056603773585	2.490566037735849	1.3669928964510036	1929.3389426058675	38.509496442761865	29.754232509150647	30.570729090078373	24.83533942623725	17.737330682916042	19.283650160837603	15.40675561860923	17.367564967184375	10.302313893894361	12.121296004784263	7.090162417357097	8.454052475031201	-4.409999999999999	360732462329.53033	38.31870245188174	14.101167551168617	8.087665355336132	305.0132062559959	25.007212846463236	23.72657329842757	0.0	27.717638948545968	5.907179729351506	12.26953858838189	19.105706416667555	18.19631268934797	13.171245143024459	6.578935683598497	26.847231705905752	74.12329452696068
CHEMBL2206980	14.943674793111798	-3.929189613549888	14.943674793111798	0.005255332064720397	0.23475400525427106	877.034	820.5859999999999	876.384010992	334	0	0.40731115093805204	-0.4963950569927913	0.4963950569927913	0.40731115093805204	1.1129032258064515	1.8870967741935485	2.564516129032258	1.1638580877336324	2359.8483321593726	43.97575176901274	35.68425385148636	36.50075043241409	29.57361751704617	21.478945320129338	23.025264798050895	18.187855634161476	20.148664982736626	12.840836162883914	14.659818273773816	9.073395155401826	10.437285213075937	-5.460000000000001	51016157442939.96	43.198944338384294	17.01418014396427	9.17454743820374	360.4465455686562	34.48093875406333	41.55291703975992	12.431286462512844	27.717638948545968	5.907179729351506	6.093240070938415	23.787509351812737	23.180291210295177	5.098681808301038	6.578935683598497	32.76513775206715	74.32928805912486
CHEMBL591667	14.26052789021945	-3.9029812390911194	14.26052789021945	0.05829808751633481	0.3762831063257319	697.8110000000003	654.4670000000002	697.278148956	264	0	0.4102097280310754	-0.4492196527940145	0.4492196527940145	0.4102097280310754	1.1428571428571428	1.8979591836734695	2.5714285714285716	1.2784920752296245	1715.8660429464512	35.30238966157532	27.898830868589904	28.71532744951763	23.124014560832066	16.599882839454825	18.146202317376385	14.541661941181257	16.502471289756407	9.832682013772425	11.651664124662327	6.748286019247458	8.112176076921564	-4.3999999999999995	66408015305.76917	34.46231789802289	12.807388846803802	7.02997271954801	285.2061512334658	25.007212846463236	23.72657329842757	0.0	21.837650612110593	5.907179729351506	12.18648014187683	24.005616147518033	18.00687135247258	0.0	6.578935683598497	57.198373124958344	47.78863143619181
CHEMBL2206982	14.950492828186574	-3.904514394460667	14.950492828186574	0.00810214054757763	0.27251385450308824	818.9940000000003	764.5620000000001	818.3672983080002	312	0	0.40731115093805204	-0.4963961514220724	0.4963961514220724	0.40731115093805204	1.0862068965517242	1.8620689655172413	2.5689655172413794	1.174075008911192	2246.9891628751516	40.98418793745003	33.458928639212225	34.275425220139944	27.71344417174003	20.59510558979272	22.141425067714277	17.62366963522552	19.58447898380067	12.79853148478157	14.617513595671472	9.174069967212366	10.537960024886477	-4.86	10020542973716.117	39.94263909209074	15.386650399179018	7.8299672150668105	338.20224297599367	29.744075800263285	40.872774185763106	0.0	21.837650612110593	5.907179729351506	6.093240070938415	23.506401022929346	18.19631268934797	0.0	6.578935683598497	39.18595937499316	74.32928805912486
CHEMBL2206983	14.893846652877812	-3.8921561718619873	14.893846652877812	0.03258516523893551	0.2902768306071368	788.9680000000003	736.5520000000001	788.3567336240001	300	0	0.40731115093805187	-0.48763349088741054	0.48763349088741054	0.40731115093805187	1.0714285714285714	1.8571428571428572	2.5892857142857144	1.1552985401530906	2175.799129569774	39.4068376682604	32.12803061793799	32.944527198865714	26.764755766756288	20.066066487430263	21.61238596535182	17.293967035222945	19.25477638379809	12.480096230399285	14.299078341289187	8.937891833713548	10.301781891387659	-4.66	4068454289141.3066	38.22517102526546	14.688907195875787	7.578871595360412	326.7237556320902	25.007212846463236	35.1232623524792	0.0	21.837650612110593	5.907179729351506	6.093240070938415	23.506401022929346	18.19631268934797	0.0	6.578935683598497	45.25232644345477	80.39565512758648
CHEMBL601195	14.342030330195081	-3.906193408967239	14.342030330195081	0.0834671962920972	0.37196686212177005	725.8650000000001	678.4890000000003	725.3094490840001	276	0	0.409914144236012	-0.44953793731192365	0.44953793731192365	0.409914144236012	1.1568627450980393	1.9215686274509804	2.607843137254902	1.2795180953707141	1750.5637672746395	36.71660322394841	29.313044430962997	30.129541011890723	24.124014560832062	17.599882839454825	19.146202317376385	15.21070824651609	17.171517595091235	10.353146469358874	12.172128580248774	7.0804384389852615	8.444328496659365	-4.3999999999999995	196163197078.51813	36.392861005949165	13.962541484769938	7.773381542699727	297.936035462259	29.907122577313714	23.72657329842757	0.0	21.837650612110593	5.907179729351506	12.18648014187683	19.105706416667555	18.00687135247258	0.0	6.578935683598497	57.198373124958344	60.63027468204383
CHEMBL1672600	14.471545834565386	-3.8931690401229146	14.471545834565386	0.031303881120348986	0.3390848473584133	739.8920000000003	690.5000000000002	739.325099148	282	0	0.40730062489071267	-0.4932205222490531	0.4932205222490531	0.40730062489071267	1.1730769230769231	1.9423076923076923	2.6153846153846154	1.3495046448569745	1857.0759102617244	37.42371000513496	30.23569416177337	31.052190742701097	24.66201936329285	18.12029003441549	19.666609512337054	15.292584886975131	17.253394235550275	10.258798082326683	12.077780193216585	7.093538090779002	8.457428148453106	-4.3999999999999995	315977125666.21857	37.360037010799644	14.552422145328721	7.834477135473531	303.9950873911207	29.744075800263285	29.476085131711475	0.0	27.717638948545968	5.907179729351506	6.093240070938415	19.105706416667555	18.19631268934797	0.0	6.578935683598497	26.847231705905752	81.0470317266513
CHEMBL600075	14.472932430949882	-3.926454833841557	14.472932430949882	0.10458464309739779	0.32957550360184285	785.9610000000001	730.5210000000003	785.36696396	302	0	0.41020954226121825	-0.4489792294281641	0.4489792294281641	0.41020954226121825	1.1090909090909091	1.8363636363636364	2.5090909090909093	1.2814972379567504	1822.1500417565826	39.92371000513496	32.4808057454207	33.29730232634843	25.804247888480933	19.24265868853843	20.788978166459987	17.408972673458344	19.369782022033487	11.120075582449505	12.939057693339407	7.610167717101062	8.97405777477517	-4.18	861178282383.0986	40.48204495408734	15.39615972008748	9.446262023573883	322.83401006713996	29.744075800263285	23.72657329842757	0.0	21.837650612110593	5.907179729351506	12.18648014187683	24.005616147518033	18.00687135247258	0.0	6.578935683598497	44.54341733452597	81.40148628111571
CHEMBL2206968	15.045911960336475	-3.9189320641020537	15.045911960336475	0.014786496388678572	0.23465661012188002	857.0430000000002	800.595	856.3829483720001	326	0	0.40731115093805204	-0.49639507443113584	0.49639507443113584	0.40731115093805204	1.0819672131147542	1.8688524590163935	2.557377049180328	1.189478031081618	2313.088992554269	43.10550828100966	35.11362917759146	35.93012575851919	29.196607419334423	21.532182394565694	23.07850187248725	18.206970824435192	20.167780173010343	13.075455255694648	14.89443736658455	9.272924907524105	10.636814965198216	-5.25	48759828174859.0	42.44100490468405	16.89814814814815	9.049286088186486	356.3608247677919	29.744075800263285	35.22559696499538	0.0	21.837650612110593	5.907179729351506	6.093240070938415	24.089684937614763	18.19631268934797	0.0	6.578935683598497	39.18595937499316	86.4620221960481
CHEMBL2063084	14.450830495395792	-3.885380335800398	14.450830495395792	0.003619719492734763	0.3732606683344014	721.8770000000003	674.5010000000003	721.3145344640001	274	0	0.4073006248906932	-0.48619342199579374	0.48619342199579374	0.4073006248906932	1.1372549019607843	1.9019607843137254	2.607843137254902	1.3335404359657583	1852.230949874078	36.55346651713188	29.35238989769184	30.168886478619566	24.213330958309104	17.69048678127561	19.23680625919717	15.05988311369514	17.020692462270286	10.006807711361478	11.82578982225138	6.773747717152664	8.13763777482677	-4.46	212099279959.7198	36.33486936240396	14.27980504825047	8.052923146460385	298.1919391294295	25.007212846463236	35.17001312655994	0.0	21.837650612110593	5.907179729351506	6.093240070938415	19.105706416667555	18.19631268934797	0.0	6.578935683598497	51.122353018124464	68.56949607363595
CHEMBL2063085	14.830785655700653	-3.8888334225309102	14.830785655700653	0.02780003359368477	0.32180444751454884	775.9690000000004	722.5450000000002	775.3614846560001	296	0	0.40731115093803216	-0.4861934220022911	0.4861934220022911	0.40731115093803216	1.0727272727272728	1.8363636363636364	2.5636363636363635	1.228237245962991	1973.0983654317063	38.959243911067695	31.758167291627657	32.574663872555384	26.281592519161894	19.758748342128403	21.30506782004996	16.783926208256528	18.744735556831674	11.86234272731145	13.681324838201352	8.32140050903947	9.685290566713578	-4.46	2201172881881.531	38.80034915975855	15.585536785403606	8.685135076658797	322.6458764334867	25.007212846463236	35.17001312655994	0.0	21.837650612110593	5.907179729351506	6.093240070938415	19.105706416667555	18.19631268934797	0.0	6.578935683598497	63.46108068721187	80.90822374272337
CHEMBL589395	14.33332811468634	-3.8667963913775236	14.33332811468634	0.050074969030822425	0.39931088930571756	715.8700000000002	666.4780000000003	715.325099148	274	0	0.4102095422611502	-0.4495499699706052	0.4495499699706052	0.4102095422611502	1.06	1.8	2.48	1.2634113477324362	1655.3292177401727	36.009496442761865	29.288100404580664	30.10459698550839	23.624014560832062	17.796952919509298	19.343272397430862	15.494151040701485	17.45496038927663	10.700701950846769	12.519684061736672	7.475562556943671	8.839452614617777	-3.8800000000000003	107954144560.90532	35.929054640834046	13.682271919130788	7.423732314913273	292.9502994122309	25.007212846463236	23.72657329842757	0.0	21.837650612110593	5.907179729351506	12.18648014187683	24.005616147518033	18.00687135247258	0.0	0.0	52.31487162707334	72.96900235113124
CHEMBL599875	14.735304879929474	-3.906564984702831	14.735304879929474	0.05337108339024854	0.34196565269374274	781.9730000000002	726.5330000000002	781.3720493400001	300	0	0.41020954226113937	-0.44898012775594065	0.44898012775594065	0.41020954226113937	1.0	1.7454545454545454	2.4545454545454546	1.1694233379864198	1823.6033354369351	39.12238061788423	31.978334848892654	32.794831429820384	26.192276121684856	19.991441032508877	21.537760510430434	17.30877114302324	19.269580491598386	12.507525131069857	14.326507241959758	8.91405625678328	10.277946314457395	-4.14	1823345822846.8767	39.108142904634356	15.419731147306189	8.508061380174272	323.07957579850046	25.007212846463236	23.72657329842757	0.0	21.837650612110593	5.907179729351506	12.18648014187683	24.005616147518033	18.00687135247258	0.0	6.578935683598497	63.805882203304	79.38982397405725
CHEMBL2206967	15.049726750552365	-3.935734551482263	15.049726750552365	0.003108242308503373	0.2125425238130788	874.0450000000003	817.5970000000001	873.3782775920001	332	0	0.40731115093805204	-0.49639507443120245	0.49639507443120245	0.40731115093805204	1.0483870967741935	1.7903225806451613	2.467741935483871	1.1936648792231075	2365.4107486820285	43.97575176901274	35.54438005510073	36.36087663602846	29.590454269451776	21.782117120765612	23.32843659868717	18.47216344973442	20.43297279830957	13.258139988992713	15.077122099882615	9.379299659228492	10.7431897169026	-5.25	68930371016508.96	43.40054978854287	17.137162313731775	9.112547663369687	361.30671218977153	29.744075800263285	41.04281780604127	0.0	21.837650612110593	5.907179729351506	6.093240070938415	19.105706416667555	22.586727737022787	0.0	6.578935683598497	39.18595937499316	98.59475633297133
CHEMBL591668	14.277662663630446	-3.9073534654158304	14.277662663630446	0.10161691740899026	0.373890365690466	713.8540000000003	666.4780000000003	713.309449084	272	0	0.4096403298739755	-0.44953793731193364	0.44953793731193364	0.4096403298739755	1.16	1.9	2.56	1.4150106835596603	1667.8131690205464	36.432146173572235	28.97618113777953	29.792677718707257	23.534698163355024	16.954665547534297	18.500985025455858	14.655334256521739	16.616143605096887	9.480990039993063	11.299972150882965	6.31965978650363	7.683549844177737	-4.3999999999999995	83647431963.76332	36.8698361082206	14.449416111637548	8.479132749508121	292.5769245013916	29.907122577313714	23.72657329842757	0.0	21.837650612110593	5.907179729351506	12.18648014187683	19.105706416667555	18.00687135247258	0.0	6.578935683598497	57.198373124958344	54.71236863588243
CHEMBL600077	14.308023043775208	-3.9047766723379476	14.308023043775208	0.08707689016964859	0.3742218152076667	711.8380000000002	666.4780000000003	711.29379902	270	0	0.4102097280310753	-0.44953793731192365	0.44953793731192365	0.4102097280310753	1.14	1.9	2.58	1.274192065091163	1733.2096170874236	36.009496442761865	28.60593764977645	29.422434230704177	23.624014560832062	17.099882839454825	18.646202317376385	14.89521533177453	16.856024680349677	10.063292596104006	11.882274706993906	6.894672319584396	8.258562377258501	-4.3999999999999995	107954144560.90532	35.42693058788608	13.380788363930208	7.231731918736224	291.5710933478624	25.007212846463236	23.72657329842757	0.0	21.837650612110593	5.907179729351506	12.18648014187683	24.005616147518033	18.00687135247258	0.0	6.578935683598497	57.198373124958344	54.20945305911782
CHEMBL1672591	14.35907608258077	-3.867033824003547	14.35907608258077	0.036476731124548856	0.3688699796988514	693.8230000000003	650.4790000000003	693.283234336	262	0	0.4072910185516177	-0.4719201294696396	0.4719201294696396	0.4072910185516177	1.0816326530612246	1.8979591836734695	2.6122448979591835	1.1900903396575906	1776.0186178373729	34.33792356750806	27.39635997206186	28.212856552989585	23.574485737975348	17.364872086401782	18.91119156432334	14.095599957797203	16.056409306372355	10.673178130831287	12.492160241721189	7.264656085606576	8.628546143280682	-4.199999999999999	115833687527.64876	33.30418500837001	13.255693525683808	6.836838776305115	285.1458267792914	25.007212846463236	23.72657329842757	0.0	27.717638948545968	5.907179729351506	6.093240070938415	19.105706416667555	18.19631268934797	0.0	6.578935683598497	24.62957586668311	86.78771049558051
CHEMBL605826	14.940513213262808	-3.91339942761682	14.940513213262808	0.06126035020808662	0.3328743253022485	796.0000000000002	738.5440000000002	795.3876994040002	306	0	0.41020954226115025	-0.44898000487939427	0.44898000487939427	0.41020954226115025	0.9821428571428571	1.6964285714285714	2.392857142857143	1.1874754971926125	1872.996646550559	40.045030348694596	32.90098457970303	33.717481160630754	26.538228123205155	20.33739303402918	21.883712511950737	18.080713225954465	20.041522574529615	13.048729793714868	14.867711904604768	9.22558439011497	10.589474447789076	-4.14	2436390293141.639	40.07083251717049	15.315650215765423	8.285346061867774	329.444517912897	25.007212846463236	23.72657329842757	0.0	21.837650612110593	5.907179729351506	12.18648014187683	24.005616147518033	18.00687135247258	0.0	6.578935683598497	70.72961940299463	78.88690839729263
CHEMBL1672589	14.624098758317732	-3.873461691008337	14.624098758317732	0.036476731124548856	0.3610266308015105	721.8770000000003	674.5010000000003	721.3145344640001	274	0	0.4072910185515984	-0.4719201294696396	0.4719201294696396	0.4072910185515984	1.0392156862745099	1.8235294117647058	2.5686274509803924	1.2036789072696343	1808.8101826180582	35.75213712988115	28.81057353443495	29.627070115362677	24.57448573797535	18.36487208640178	19.91119156432334	14.80270673898375	16.763516087558898	11.173178130831285	12.992160241721187	7.958996472158313	9.322886529832418	-4.199999999999999	437559665965.8453	35.21348140495868	14.434964604493688	7.560946712974276	297.8757110080845	25.007212846463236	23.72657329842757	0.0	27.717638948545968	5.907179729351506	6.093240070938415	19.105706416667555	18.19631268934797	0.0	6.578935683598497	37.47121911253513	86.78771049558051
CHEMBL2063087	14.898604670515589	-3.8956820448397704	14.898604670515589	0.02740997942386869	0.3045586428485754	808.0110000000003	750.5550000000002	807.3876994040002	310	0	0.4073111509324908	-0.49674311300972723	0.49674311300972723	0.4073111509324908	1.0526315789473684	1.8070175438596492	2.508771929824561	1.2309496169104985	1995.6634434995278	40.53659418025732	33.348578336895734	34.16507491782345	27.21344417174003	20.605101012548417	22.151420490469974	17.47737295405192	19.438182302627062	12.473834580416026	14.292816691305928	8.758686274472424	10.122576332146533	-4.3999999999999995	5338901052818.565	40.78400913231372	16.456395487882656	9.179064278772735	334.8139668095745	29.744075800263285	35.22559696499538	0.0	21.837650612110593	5.907179729351506	6.093240070938415	19.105706416667555	18.19631268934797	0.0	6.578935683598497	52.02760262084519	86.96493777281272
CHEMBL603170	14.317155275180166	-3.901093443531719	14.317155275180166	0.07590405066347539	0.37380633870411245	713.8540000000003	666.4780000000003	713.309449084	272	0	0.41020954226115025	-0.4495499699706052	0.4495499699706052	0.41020954226115025	1.08	1.82	2.5	1.2658414931187636	1686.8110448655912	36.009496442761865	28.86545067377029	29.681947254698017	23.624014560832062	17.423179471656088	18.96949894957765	15.231174657868577	17.19198400644372	10.40199011511989	12.220972226009792	7.199127970215038	8.563018027889141	-4.14	107954144560.90532	35.677948741342185	13.531249818662749	7.327456586075423	292.2606963800466	25.007212846463236	23.72657329842757	0.0	21.837650612110593	5.907179729351506	12.18648014187683	24.005616147518033	18.00687135247258	0.0	6.578935683598497	45.046332911290584	67.05109630496983
CHEMBL605825	14.605058438760413	-3.9105949874090737	14.605058438760413	0.07340405066347544	0.35677640054001747	781.973	726.5330000000001	781.3720493400001	300	0	0.41020954226115025	-0.4489576503373707	0.4489576503373707	0.41020954226115025	1.018181818181818	1.709090909090909	2.3636363636363638	1.1656759705126414	1850.0309217925355	39.33792356750805	32.193877798516475	33.0103743794442	26.038228123205155	19.83739303402918	21.383712511950737	17.774941470527317	19.735750819102467	12.655265820262755	14.474247931152657	9.065569349922924	10.429459407597033	-4.14	1297680793420.9407	39.108142904634356	14.7409804741644	8.083998250925436	323.07957579850046	25.007212846463236	23.72657329842757	0.0	21.837650612110593	5.907179729351506	12.18648014187683	24.005616147518033	18.00687135247258	0.0	6.578935683598497	64.30879778006862	73.47191792789586
CHEMBL1672597	14.58328243178712	-3.8836657726409904	14.58328243178712	0.005226731124548856	0.3592778352786071	723.8490000000003	678.4890000000004	723.2937990200002	274	0	0.40729104145337963	-0.4719201294696395	0.4719201294696395	0.40729104145337963	1.0588235294117647	1.8627450980392157	2.607843137254902	1.2036789072696343	1810.9133320814253	35.75213712988115	28.511715043712268	29.328211624639994	24.57448573797535	17.942222355591404	19.488541833512965	14.354419002899725	16.315228351474875	10.789307235357754	12.608289346247654	7.540645416713787	8.904535474387892	-4.239999999999999	437559665965.8453	35.175231172557616	14.411058491422109	7.54615075211818	296.62431412319484	29.744075800263285	23.72657329842757	0.0	27.717638948545968	5.907179729351506	6.093240070938415	19.105706416667555	18.19631268934797	0.0	6.578935683598497	18.208754243757102	86.78771049558051
CHEMBL2063082	14.447551174408137	-3.886407620481529	14.447551174408137	0.01584194171495712	0.3732606683344014	721.8770000000002	674.5010000000003	721.3145344640001	274	0	0.4073006248906932	-0.4719207074411006	0.4719207074411006	0.4073006248906932	1.1372549019607843	1.9019607843137254	2.607843137254902	1.3335404359657583	1852.230949874078	36.55346651713188	29.35238989769184	30.168886478619566	24.213330958309104	17.69048678127561	19.23680625919717	15.070886298207995	17.03169564678314	10.013160402901923	11.832142513791824	6.770571371382442	8.134461429056548	-4.46	212099279959.7198	36.33486936240396	14.27980504825047	8.052923146460385	298.1919391294295	25.007212846463236	23.72657329842757	0.0	27.717638948545968	5.907179729351506	6.093240070938415	19.105706416667555	18.19631268934797	0.0	6.578935683598497	57.198373124958344	62.493475966802066
CHEMBL605613	14.495058438760413	-3.906558078527875	14.495058438760413	0.0731066806794225	0.36718222961683655	753.9190000000001	702.5110000000002	753.3407492120001	288	0	0.41020954226115025	-0.44895764406424943	0.44895764406424943	0.41020954226115025	1.0566037735849056	1.7924528301886793	2.452830188679245	1.1556705655303732	1817.15443856524	37.92371000513496	30.779664236143383	31.59616081707111	25.038228123205155	18.837393034029176	20.38371251195074	17.06783468934077	19.02864403791592	11.94815903907621	13.767141149966111	8.117346045219566	9.48123610289367	-4.14	577630010061.4354	37.18666613415198	13.614285849603768	7.62962462216947	310.34969156970726	25.007212846463236	23.72657329842757	0.0	21.837650612110593	5.907179729351506	12.18648014187683	24.005616147518033	18.00687135247258	0.0	6.578935683598497	51.46715453421659	73.47191792789586
CHEMBL1672595	14.843909743088133	-3.911228144371616	14.843909743088133	0.01102496168220335	0.2023870153179231	752.8500000000001	712.5300000000002	752.2628332400001	280	0	0.40755566105493957	-0.4719199963221899	0.4719199963221899	0.40755566105493957	1.0925925925925926	1.9259259259259258	2.7222222222222223	1.160812342956744	2319.455022998248	37.613944449446954	29.324927681266875	30.1414242621946	26.057648985569738	18.08512121291352	19.63144069083508	14.308581485068858	16.26939083364401	10.62920975030157	12.448191861191471	7.424906636340917	8.788796694015023	-5.7	2157189664701.1318	35.336143475175675	13.93558037352479	6.789032782679963	310.9502056018634	29.991191367410444	23.72657329842757	0.0	21.81045921919446	11.814359458703011	6.093240070938415	19.105706416667555	18.19631268934797	0.0	6.578935683598497	48.559895662809694	61.25288502617667
CHEMBL2206960	14.86648886227514	-3.932099487525671	14.86648886227514	0.029963660235801326	0.20165254412062372	833.9800000000004	781.5640000000001	833.3469774640001	316	0	0.40731115093805204	-0.4964542668539266	0.4964542668539266	0.40731115093805204	1.0677966101694916	1.8305084745762712	2.5254237288135593	1.1903814638453685	2328.4980619545045	41.85443142545311	33.68257273553495	34.499069316462666	28.10729102185738	20.621433518242657	22.167752996164214	17.712946576987342	19.673755925562492	12.802832025147309	14.62181413603721	9.155993818754723	10.519883876428834	-4.99	13668795217564.955	40.77441471045735	15.556022849558001	8.16046553103981	342.5663404010461	29.744075800263285	35.29330597275737	0.0	27.717638948545968	5.907179729351506	6.093240070938415	19.105706416667555	22.586727737022787	0.0	6.578935683598497	32.76513775206715	92.52838926450971
CHEMBL2063080	14.996210229472158	-3.902667591503374	14.996210229472158	0.022042207315025042	0.23200262242083328	826.0290000000003	770.589	825.3771347200001	314	0	0.40731115093805187	-0.4876929711785231	0.4876929711785231	0.40731115093805187	1.0	1.7627118644067796	2.4745762711864407	1.1682981997452717	2238.5027922769814	41.52815801182003	33.91286783000691	34.72936441093463	28.24791901435068	21.15341217937558	22.699731657297136	18.001593228685486	19.962402577260637	12.86927213249624	14.688254243386142	9.125620416606957	10.489510474281065	-4.9799999999999995	19839287910836.33	40.78398139741944	16.230799966931233	8.83001909635268	345.66268944294177	25.007212846463236	29.476085131711475	0.0	21.837650612110593	5.907179729351506	6.093240070938415	19.105706416667555	18.19631268934797	0.0	6.578935683598497	75.58416178576283	80.39565512758648
CHEMBL2063081	14.926277208433367	-3.89652966605133	14.926277208433367	0.013623210086504134	0.20784157590116145	799.9910000000003	746.5670000000001	799.3614846560001	304	0	0.4073111509380519	-0.471905274510035	0.471905274510035	0.4073111509380519	1.0	1.7719298245614035	2.508771929824561	1.1646509244331513	2216.924577811331	40.11394444944695	32.75816729162766	33.574663872555384	27.264755766756288	20.492728576852624	22.03904805477418	17.59247542283773	19.553284771412876	12.679846808049797	14.498828918939699	9.069179365512724	10.433069423186835	-4.72	7417854937719.517	39.12147511933576	15.223810971639995	8.062819280445778	333.28725976861296	25.007212846463236	23.72657329842757	0.0	27.717638948545968	5.907179729351506	6.093240070938415	19.105706416667555	18.19631268934797	0.0	6.578935683598497	69.51779471730121	85.78187934205128
CHEMBL1672598	14.40996393841181	-3.8838085027094196	14.40996393841181	0.014585131120349093	0.3685815645802047	774.7350000000001	730.383	773.209396468	270	0	0.40730062489071267	-0.4719196690125899	0.4719196690125899	0.40730062489071267	1.16	1.92	2.6	1.3363927773517494	1826.6244871095214	36.009496442761865	28.49830356313219	30.90079668317462	23.624014560832062	17.109366209906817	19.448683957385725	14.843259045639492	17.658405293389155	9.94643073578565	12.421500178460736	6.806401831693175	8.810078964623822	-3.7199999999999998	116140582257.0904	36.08362440706676	13.77548553158117	7.483251886992914	300.0192055384619	25.007212846463236	23.72657329842757	0.0	27.717638948545968	5.907179729351506	6.093240070938415	19.105706416667555	18.19631268934797	0.0	6.578935683598497	42.7771756038551	74.12329452696068
CHEMBL1672606	14.428152813445092	-3.8897192574320605	14.428152813445092	0.026339626900142132	0.3589514096036993	725.8650000000004	678.4890000000003	725.309449084	276	0	0.4073006248907129	-0.4964546487880015	0.4964546487880015	0.4073006248907129	1.1764705882352942	1.9411764705882353	2.607843137254902	1.3401968077094486	1839.580553107123	36.71660322394841	29.528587380586824	30.34508396151455	24.162019363292845	17.532756409097995	19.079075887019556	15.055686447676955	17.0164957962521	10.203232276084586	12.022214386974488	6.982709730401846	8.34659978807595	-4.3999999999999995	198594957931.76175	36.392861005949165	13.962541484769938	7.6282235496622555	297.6301452767241	29.744075800263285	29.476085131711475	0.0	27.717638948545968	5.907179729351506	6.093240070938415	19.105706416667555	18.19631268934797	0.0	6.578935683598497	26.847231705905752	79.50951874142548
CHEMBL2063086	14.841958495206825	-3.8833238222410906	14.841958495206825	0.05189300411522657	0.3247716067890531	777.9850000000004	722.5450000000002	777.3771347200001	298	0	0.4073111509324908	-0.4865475692804926	0.4865475692804926	0.4073111509324908	1.0363636363636364	1.7818181818181817	2.5090909090909093	1.2176406454792585	1925.7209356334372	38.959243911067695	32.0176803156215	32.834176896549224	26.281592519161894	20.082044974329666	21.628364452251223	17.111442493920148	19.072251842495294	12.175891123703268	13.99487323459317	8.593085972841418	9.956976030515529	-4.199999999999999	2201172881881.531	39.05042154334457	15.740899148421073	8.786190430595408	323.33547946567097	25.007212846463236	29.476085131711475	0.0	21.837650612110593	5.907179729351506	6.093240070938415	19.105706416667555	18.19631268934797	0.0	6.578935683598497	70.22670382623002	74.83220363588948
CHEMBL2206975	14.933024967764169	-3.909362189481454	14.933024967764169	0.013057943856554566	0.28179277212790865	824.0100000000002	766.5540000000001	823.3826140240001	316	0	0.40731115093805204	-0.4963950569928025	0.4963950569928025	0.40731115093805204	1.103448275862069	1.8620689655172413	2.5344827586206895	1.2667350229549237	2048.1295700471615	41.4068376682604	33.972369576983425	34.788866157911144	27.662132576723774	20.721673740228372	22.26799321814993	17.35128038373874	19.312089732313883	12.386871458528613	14.205853569418515	8.809512175508289	10.1734022331824	-4.6000000000000005	7872477201291.601	41.55573240825767	16.571626390358578	8.859043178296044	339.9275120390814	34.48093875406333	35.22559696499538	0.0	27.717638948545968	5.907179729351506	6.093240070938415	19.105706416667555	18.19631268934797	0.0	6.578935683598497	39.18595937499316	81.2530252588155
CHEMBL1672601	14.45501673914643	-3.882484717987198	14.45501673914643	0.00122672062652196	0.36050993282120836	723.8930000000003	674.5010000000003	723.3301845280001	276	0	0.40730062489071267	-0.47192001163100245	0.47192001163100245	0.40730062489071267	1.1568627450980393	1.9215686274509804	2.588235294117647	1.3452997459519476	1837.477403643756	36.71660322394841	29.827445871309507	30.643942452237233	24.16201936329285	17.981044145182018	19.527363623103582	15.37411321339103	17.334922561966174	10.463489564950319	12.282471675840222	7.231689516384058	8.595579574058162	-4.199999999999999	198381565597.99274	36.58619877461576	14.079874522105674	7.703200353490719	298.88154216161377	25.007212846463236	23.72657329842757	0.0	27.717638948545968	5.907179729351506	6.093240070938415	19.105706416667555	18.19631268934797	0.0	6.578935683598497	39.83733597405799	85.42742478758687
CHEMBL2206966	15.109502580089684	-3.9273840367007335	15.109502580089684	0.026923842067690718	0.20333163468464738	886.0810000000002	826.609	885.3982640880001	338	0	0.40731115093805204	-0.49639507443103725	0.49639507443103725	0.40731115093805204	1.0	1.746031746031746	2.4444444444444446	1.2048995844595136	2396.013273990025	44.682858550199285	36.57466387255536	37.39116045348309	30.145295824318165	22.2114903841005	23.757809862022057	18.665553987634578	20.626363336209728	13.501080249633546	15.320062360523448	9.604993295512623	10.96888335318673	-5.38	119208031847218.98	44.23632871973677	17.649758172402244	9.320819207263188	368.61966413074884	34.48093875406333	40.97510879827929	0.0	21.837650612110593	5.907179729351506	6.093240070938415	19.105706416667555	18.19631268934797	0.0	6.578935683598497	51.31869351191638	86.4620221960481
CHEMBL2206957	14.890087317691778	-3.9156630558247225	14.890087317691778	0.023079035237449697	0.18754315312802278	850.4350000000003	798.0190000000001	849.3174269240002	316	0	0.40731115093805204	-0.49645426682689486	0.49645426682689486	0.40731115093805204	1.0677966101694916	1.8305084745762712	2.5254237288135593	1.1892350040075912	2328.4980619545045	41.85443142545311	33.68257273553495	35.25499826248112	28.10729102185738	20.621433518242657	22.54571746917344	17.712946576987342	20.110191706034477	12.80165335227588	14.855732565953522	9.152427697444704	10.68842077907168	-4.63	13753251004856.201	41.118900379576445	15.760813595894787	8.286306689590269	348.70407122500154	29.744075800263285	29.476085131711475	0.0	27.717638948545968	5.907179729351506	6.093240070938415	19.105706416667555	18.19631268934797	0.0	6.578935683598497	44.366077642299665	98.59475633297133
CHEMBL1672588	14.614966526912774	-3.8776370382305596	14.614966526912774	0.02249139161837599	0.3606838007812647	719.8610000000002	674.5010000000003	719.2988844000001	272	0	0.40729120226793003	-0.4719199981480084	0.4719199981480084	0.40729120226793003	1.0784313725490196	1.8823529411764706	2.627450980392157	1.2116649118475864	1855.740724878405	35.75213712988115	28.55106051044111	29.367557091368838	24.57448573797535	18.041575454200515	19.587894932122076	14.461729062323668	16.422538410898817	10.848463508150617	12.66744561904052	7.690258298423104	9.05414835609721	-4.46	437559665965.8453	34.96490033152546	14.27980504825047	7.464999988759042	297.18610797590026	25.007212846463236	23.72657329842757	0.0	27.717638948545968	5.907179729351506	6.093240070938415	19.105706416667555	18.19631268934797	0.0	6.578935683598497	49.62325932620289	73.94606724972847
CHEMBL1672596	14.57415020038216	-3.887841119863213	14.57415020038216	0.008758608381624011	0.3597025935806216	721.8330000000002	678.4890000000004	721.2781489560001	272	0	0.4072912251697112	-0.4719199981480082	0.4719199981480082	0.4072912251697112	1.0980392156862746	1.9019607843137254	2.6470588235294117	1.2116649118475864	1857.843874341772	35.75213712988115	28.25220201971843	29.068698600646155	24.57448573797535	17.618925723390145	19.165245201311702	14.013441326239644	15.974250674814796	10.464592612677082	12.283574723566986	7.271907242978577	8.635797300652682	-4.5	437559665965.8453	34.92666666666667	14.255982753846762	7.450286641427799	295.93471109101057	29.744075800263285	23.72657329842757	0.0	27.717638948545968	5.907179729351506	6.093240070938415	19.105706416667555	18.19631268934797	0.0	6.578935683598497	30.360794457424863	73.94606724972847
CHEMBL2206976	15.041157802295604	-3.9129838784552455	15.041157802295604	0.00428093768371518	0.2514638042353638	864.075	802.587	863.4139141520001	332	0	0.40731115093805204	-0.49639505699279196	0.49639505699279196	0.40731115093805204	1.0163934426229508	1.7540983606557377	2.442622950819672	1.168067409979908	2147.266260087723	43.10550828100966	35.67104018973268	36.487536770660405	29.179770666928817	22.27809066577025	23.824410143691807	18.94258433034859	20.90339367892374	13.684262352864444	15.503244463754346	9.825026874026216	11.188916931700325	-4.6000000000000005	40920702113737.625	43.06457025147031	17.281826882940013	9.43460508493606	358.016507228742	34.48093875406333	41.32956335274368	0.0	27.717638948545968	5.907179729351506	6.093240070938415	19.105706416667555	18.19631268934797	0.0	6.578935683598497	39.18595937499316	100.01257455082892
CHEMBL1672608	14.568500035667313	-3.882843723130827	14.568500035667313	0.011993706433190976	0.3403536845882447	737.8760000000003	690.5000000000002	737.3094490840001	280	0	0.4072910185515984	-0.4964546487880015	0.4964546487880015	0.4072910185515984	1.1153846153846154	1.9038461538461537	2.6153846153846154	1.2140777247798074	1860.5856852660515	36.62238061788423	29.434364774522642	30.25086135545037	25.023174142959093	18.39391118876424	19.940230666685803	14.778855948393055	16.7396652969682	11.23870755049517	13.057689661385071	8.027928623988258	9.391818681662363	-4.3999999999999995	573079594638.8326	35.97900980173759	14.552422145328721	7.282930589278145	302.98925623759146	29.744075800263285	29.476085131711475	0.0	27.717638948545968	5.907179729351506	6.093240070938415	19.105706416667555	18.19631268934797	0.0	6.578935683598497	18.9176633526859	92.85407756404211
CHEMBL602559	14.167216637879516	-3.897303156934862	14.167216637879516	0.06958192922230633	0.324858330743296	711.8380000000002	666.4780000000003	711.29379902	270	0	0.4102097280310537	-0.44953818107535143	0.44953818107535143	0.4102097280310537	1.18	1.98	2.7	1.2560885473454857	1692.3208198699178	35.63081678632151	28.227257993336096	29.043754574263822	23.95069449788766	17.426562776510423	18.972882254431983	13.790991609047229	15.75180095762238	10.124658290422039	11.94364040131194	6.970383239936471	8.33427329761058	-4.3999999999999995	156174720775.96634	35.42693058788608	14.449416111637548	7.516418727129717	291.5710933478624	25.007212846463236	23.72657329842757	0.0	21.837650612110593	5.907179729351506	12.18648014187683	24.005616147518033	18.00687135247258	0.0	6.578935683598497	56.192541971429115	55.21528421264705
CHEMBL591548	14.765823497289947	-3.9077117714268925	14.765823497289947	0.06666872690434222	0.3508121593078424	751.9030000000001	702.5110000000003	751.3250991480002	286	0	0.4102097280310754	-0.4495379353480181	0.4495379353480181	0.4102097280310754	1.0754716981132075	1.849056603773585	2.5660377358490565	1.1808122193304733	1820.6642135695668	37.5450303486946	30.141471555709188	30.957968136636914	25.33112134201861	18.806989620641367	20.35330909856293	15.743880306015134	17.704689654590275	11.889972533159597	13.708954644049498	8.428196041799126	9.792086099473234	-4.3999999999999995	782237444421.1356	36.93727810650888	14.442356465413662	7.536460075107592	309.660088537523	25.007212846463236	23.72657329842757	0.0	21.837650612110593	5.907179729351506	12.18648014187683	24.005616147518033	18.00687135247258	0.0	6.578935683598497	62.61336359435512	67.05109630496983
CHEMBL599873	14.550058438760413	-3.9085765329684743	14.550058438760413	0.07340405066347544	0.36308820564196326	767.946	714.5220000000002	767.3563992760002	294	0	0.41020954226115025	-0.44895765031379764	0.44895765031379764	0.41020954226115025	1.037037037037037	1.7592592592592593	2.4074074074074074	1.1601118534528037	1834.5868688932765	38.6308167863215	31.48677101732993	32.303267598257655	25.538228123205155	19.33739303402918	20.883712511950737	17.421388079934047	19.38219742850919	12.405265820262755	14.224247931152657	8.617346045219561	9.98123610289367	-4.14	691014583055.9243	38.14673186726214	14.173797814809735	7.565617651328203	316.71463368410383	25.007212846463236	23.72657329842757	0.0	21.837650612110593	5.907179729351506	12.18648014187683	24.005616147518033	18.00687135247258	0.0	6.578935683598497	57.8879761571426	73.47191792789586
CHEMBL605620	14.355349719624613	-3.903111897972319	14.355349719624613	0.07590405066347539	0.3715201802222762	727.8810000000003	678.4890000000003	727.3250991480002	278	0	0.41020954226115025	-0.44954997156769716	0.44954997156769716	0.41020954226115025	1.0588235294117647	1.7843137254901962	2.4705882352941178	1.2613084076234813	1704.0958031986208	36.71660322394841	29.572557454956836	30.389054035884563	24.124014560832062	17.923179471656084	19.469498949577645	15.58472804846185	17.54553739703699	10.65199011511989	12.470972226009792	7.3759046655116745	8.739794723185778	-4.14	175367666201.95804	36.644209734922214	14.115137558165376	7.872406763043305	298.62563849444325	25.007212846463236	23.72657329842757	0.0	21.837650612110593	5.907179729351506	12.18648014187683	24.005616147518033	18.00687135247258	0.0	6.578935683598497	57.887976157142596	60.63027468204383
CHEMBL2206969	14.904170514136988	-3.9022506000540162	14.904170514136988	0.005710558914924224	0.2635232830619778	808.9990000000003	752.5510000000002	808.3829483720001	310	0	0.40731115093805204	-0.49639506517874327	0.49639506517874327	0.40731115093805204	1.087719298245614	1.8421052631578947	2.508771929824561	1.26075123580416	2031.2211862212762	40.699730887073855	33.35701450533302	34.17351108626074	27.162132576723774	20.27176767921508	21.818087157136638	17.21527042490363	19.176079773478772	12.374293173162034	14.193275284051936	8.738837829420442	10.102727887094552	-4.6000000000000005	4967579733659.626	40.59119440795646	15.97670921763646	8.652946987340094	333.9988868787859	35.060864404269616	41.04345974283041	0.0	21.837650612110593	5.907179729351506	6.093240070938415	19.105706416667555	18.19631268934797	0.0	6.578935683598497	39.18595937499316	74.32928805912486
CHEMBL2206970	15.035607787458625	-3.9422491554856296	15.035607787458625	0.027479615500674237	0.27252859679360664	881.0620000000001	820.5820000000001	880.4040777400002	338	0	0.41469846638745533	-0.49639506516629855	0.49639506516629855	0.41469846638745533	1.096774193548387	1.8387096774193548	2.5	1.29262739062271	2206.9859611595466	44.561538206639646	36.32783146294723	37.14432804387496	29.48349978176969	21.820225076460215	23.366544554381772	18.19616611904036	20.15697546761551	12.989954747236261	14.808936858126163	9.083143061097825	10.447033118771936	-5.130000000000001	46591304644966.6	44.911095654397194	17.92544691616247	9.587938821880881	362.57875203812176	34.48093875406333	41.04345974283041	0.0	21.837650612110593	5.907179729351506	12.18648014187683	24.005616147518033	22.99084987341979	0.0	6.578935683598497	39.18595937499316	81.2530252588155
CHEMBL2206978	14.952142973283275	-3.9241861960608877	14.952142973283275	0.01938756346967896	0.21136539729726142	893.0980000000001	836.65	892.349933992	334	0	0.40731115093805204	-0.49639505699279135	0.49639505699279135	0.40731115093805204	1.1129032258064515	1.8870967741935485	2.564516129032258	1.1638580877336324	2359.452950387195	43.97575176901274	35.698074950950314	37.33106811280576	29.57361751704617	21.543835485357317	23.969807774533766	18.211250594131926	21.234286939797027	12.879158623893705	15.520466395638966	9.107266358400665	11.068455122133994	-4.97	51016157442939.96	43.6694390084747	17.301592938833764	9.356813341472177	365.47967538210685	34.48093875406333	41.8324789295083	0.0	27.717638948545968	5.907179729351506	6.093240070938415	19.105706416667555	23.180291210295177	0.0	17.915721561533235	32.76513775206715	81.2530252588155
CHEMBL2206971	15.067690558583607	-3.906645696123489	15.067690558583607	0.02372714054757763	0.2785785276090626	863.0909999999999	800.595	862.4298985640002	332	0	0.40731115093805204	-0.4963950651742892	0.4963950651742892	0.40731115093805204	1.0163934426229508	1.7540983606557377	2.442622950819672	1.1767393864053002	2148.0560814937257	43.10550828100966	35.83976200676569	36.656258587693415	29.196607419334423	22.37783000899873	23.924149486920285	18.9859372346514	20.94674658322655	13.78468931819625	15.603671429086152	9.882493938125695	11.246383995799805	-4.6000000000000005	48759828174859.0	43.06457025147031	17.281826882940013	9.290457393955359	358.6627956694385	34.64398553111376	41.04345974283041	0.0	21.837650612110593	5.907179729351506	6.093240070938415	19.105706416667555	18.19631268934797	0.0	6.578935683598497	39.18595937499316	93.5917529279029
CHEMBL1671868	14.415170549982058	-3.88100850270942	14.415170549982058	0.00474138112034872	0.29024409384885713	821.7350000000001	777.3829999999998	821.195532368	270	0	0.40730062489071267	-0.471919698062252	0.471919698062252	0.40730062489071267	1.16	1.92	2.6	1.3363927773517494	1826.6244871095214	36.009496442761865	28.49830356313219	31.472298435236237	23.624014560832062	17.109366209906817	19.734434833416536	14.843259045639492	17.966259076602118	9.94643073578565	12.657916242666	6.806401831693175	9.040621355756397	-3.4699999999999998	116140582257.0904	36.325204525339856	13.921551630450749	7.576666180999951	305.4134960538642	25.007212846463236	23.72657329842757	0.0	27.717638948545968	5.907179729351506	6.093240070938415	19.105706416667555	18.19631268934797	0.0	6.578935683598497	26.847231705905752	96.71416515402875
CHEMBL2206965	15.101391482848966	-3.926006221833411	15.101391482848966	0.02245782244384298	0.20333163468464738	886.0810000000002	826.609	885.3982640880001	338	0	0.40731115093805204	-0.49674448338186095	0.49674448338186095	0.40731115093805204	1.0158730158730158	1.7936507936507937	2.492063492063492	1.199716089574492	2396.013273990025	44.682858550199285	36.57466387255536	37.39116045348309	30.12845907191256	22.20550731995679	23.751826797878348	18.697226288819827	20.658035637394978	13.483656488876713	15.302638599766615	9.541046772317221	10.90493682999133	-5.38	117532833738130.6	44.23632871973677	17.649758172402244	9.46085359270563	368.61966413074884	34.48093875406333	40.97510879827929	0.0	21.837650612110593	5.907179729351506	6.093240070938415	19.105706416667555	18.19631268934797	0.0	6.578935683598497	51.31869351191638	86.4620221960481
CHEMBL2203324	14.92732466109171	-3.918269920772499	14.92732466109171	0.02059189531975414	0.19259626519636414	846.0160000000003	790.576	845.3669639600001	322	0	0.40731115093805204	-0.4966855365258025	0.4966855365258025	0.40731115093805204	1.0166666666666666	1.7833333333333334	2.466666666666667	1.1961431304692904	2341.825080581426	42.561538206639646	34.71285655298958	35.5293531339173	28.645295824318165	21.044823717433836	22.591143195355393	17.9345550923788	19.895364440953948	13.047952680991813	14.866934791881715	9.289624775333095	10.653514833007206	-5.12	23557802401422.742	41.607216887451116	16.052483039792822	8.183394810532162	349.87929234202335	34.48093875406333	35.22559696499538	0.0	27.717638948545968	5.907179729351506	6.093240070938415	19.105706416667555	18.19631268934797	0.0	6.578935683598497	32.76513775206715	92.52838926450971
CHEMBL1672607	14.691079933708	-3.8874742630510437	14.691079933708	0.0058566127068115925	0.33694537561486965	751.9030000000004	702.5110000000002	751.325099148	286	0	0.4072910185515984	-0.4960990013390028	0.4960990013390028	0.4072910185515984	1.0754716981132075	1.849056603773585	2.5660377358490565	1.223057896807585	1878.091385152206	37.32948739907078	30.141471555709188	30.957968136636914	25.523174142959093	18.89391118876424	20.4402306666858	15.140419221624217	17.101228570199364	11.464346875271548	13.28332898616145	8.20949600402807	9.573386061702175	-4.3999999999999995	1074906707052.1163	36.93727810650888	15.150211351417907	7.806562786897143	309.3541983519881	29.744075800263285	29.476085131711475	0.0	27.717638948545968	5.907179729351506	6.093240070938415	19.105706416667555	18.19631268934797	0.0	6.578935683598497	25.33848497561191	87.46785334957733
CHEMBL2206979	14.994168436246238	-3.9277561406592256	14.994168436246238	0.01810003333599508	0.17737002149373488	921.152	860.6719999999999	920.38123412	346	0	0.40731115093805204	-0.49639505699279135	0.49639505699279135	0.40731115093805204	1.109375	1.875	2.546875	1.160782476112194	2411.2384676665333	45.55310203820237	37.27542522013993	38.90841838199538	30.48430111956913	22.48721115833138	24.913183447507834	19.185170764600606	22.035661080197354	13.275996349144402	16.28908914477313	9.286848374678073	11.470392916933529	-4.97	120170558238465.14	45.59270188111091	18.130239469841317	9.819380318736677	378.2095596109001	34.48093875406333	41.8324789295083	0.0	27.717638948545968	5.907179729351506	6.093240070938415	19.105706416667555	23.180291210295177	0.0	17.915721561533235	46.61261215144839	74.32928805912486
CHEMBL2206963	15.05285640478092	-3.9150258141020537	15.05285640478092	0.002440817376332838	0.21722633869890537	856.0550000000003	798.599	855.3876994040002	326	0	0.40731115093805204	-0.49639507443120245	0.49639507443120245	0.40731115093805204	1.0327868852459017	1.7868852459016393	2.4754098360655736	1.189478031081618	2310.0386664403723	43.10550828100966	35.24376585128113	36.06026243220886	29.196607419334423	21.68245128173804	23.228770759659596	18.33129582868806	20.29210517726321	13.187707386878525	15.006689497768427	9.367563898771975	10.731453956446083	-5.18	48759828174859.0	42.50813297058823	16.939331276633727	9.075124993114082	357.14117678684534	29.744075800263285	35.22559696499538	0.0	21.837650612110593	5.907179729351506	6.093240070938415	19.105706416667555	18.19631268934797	0.0	6.578935683598497	69.51779471730121	74.32928805912486
CHEMBL2063079	14.751461798441191	-3.8808141215638927	14.751461798441191	0.02956315087763528	0.34939439704369774	749.9310000000004	698.5230000000003	749.3458345920001	286	0	0.4073111509380519	-0.4719201294696396	0.4719201294696396	0.4073111509380519	1.0754716981132075	1.849056603773585	2.5660377358490565	1.2183621345732858	1890.7078417553123	37.5450303486946	30.603466753248405	31.41996333417613	25.281592519161894	19.071978867588324	20.618298345509885	16.450026942235766	18.410836290810913	11.743237872370667	13.562219983260569	8.290317517491832	9.65420757516594	-4.199999999999999	835668470146.9758	37.129106505407854	14.558877714489137	8.021863089275827	310.6055952368778	25.007212846463236	23.72657329842757	0.0	27.717638948545968	5.907179729351506	6.093240070938415	19.105706416667555	18.19631268934797	0.0	6.578935683598497	51.31869351191638	85.78187934205128
CHEMBL1672592	14.853794002347392	-3.897317285740477	14.853794002347392	0.012282008482404905	0.3052219184161987	753.8780000000002	710.5340000000002	753.2832343360001	282	0	0.40729157597631527	-0.4719199981479829	0.4719199981479829	0.40729157597631527	1.0740740740740742	1.8518518518518519	2.574074074074074	1.1301287713086678	2144.52111446775	37.61394444944695	29.73914124363997	30.555637824567697	26.040812233164132	18.576032504576688	20.122351982498248	15.000677240263117	16.961486588838262	11.281225000975768	13.100207111865668	8.051333900114406	9.41522395778851	-5.24	2093393620341.3328	35.77229495542487	14.198542913928488	7.0607517131379955	313.1483758387745	25.007212846463236	23.72657329842757	0.0	27.717638948545968	5.907179729351506	6.093240070938415	19.105706416667555	18.19631268934797	0.0	6.578935683598497	54.626262731271304	85.07297023312248
CHEMBL603169	14.34774526599743	-3.906795126778547	14.34774526599743	0.08707689016964859	0.37167028592825035	725.8650000000002	678.4890000000003	725.3094490840001	276	0	0.4102097280310753	-0.44954977034885485	0.44954977034885485	0.4102097280310753	1.1176470588235294	1.8823529411764706	2.5686274509803924	1.2692317262574766	1750.5637672746395	36.71660322394841	29.313044430962997	30.129541011890723	24.124014560832062	17.599882839454825	19.146202317376385	15.248768722367803	17.209578070942946	10.313292596104004	12.132274706993906	7.0577386261644355	8.42162868383854	-4.3999999999999995	175367666201.95804	36.392861005949165	13.962541484769938	7.773381542699727	297.936035462259	25.007212846463236	23.72657329842757	0.0	21.837650612110593	5.907179729351506	12.18648014187683	24.005616147518033	18.00687135247258	0.0	6.578935683598497	57.198373124958344	60.63027468204383
CHEMBL1672599	14.438487813526596	-3.8913736068760865	14.438487813526596	0.03234479980263694	0.3589514096036993	725.8650000000002	678.4890000000003	725.309449084	276	0	0.40730062489071267	-0.4960990013390028	0.4960990013390028	0.40730062489071267	1.1568627450980393	1.9215686274509804	2.588235294117647	1.3452997459519476	1839.580553107123	36.71660322394841	29.528587380586824	30.34508396151455	24.16201936329285	17.532756409097995	19.079075887019556	15.063696330314844	17.02450567888999	10.178871600860964	11.997853711750865	6.987500415145021	8.351390472819126	-4.3999999999999995	198381565597.99274	36.392861005949165	13.962541484769938	7.6282235496622555	297.6301452767241	29.744075800263285	29.476085131711475	0.0	27.717638948545968	5.907179729351506	6.093240070938415	19.105706416667555	18.19631268934797	0.0	6.578935683598497	26.847231705905752	74.12329452696068
CHEMBL603168	14.44837026599743	-3.897901138036714	14.44837026599743	0.05877946008650414	0.35681095148873077	723.8490000000003	678.4890000000003	723.2937990200002	274	0	0.4102097280310645	-0.4495380582241782	0.4495380582241782	0.4102097280310645	1.0588235294117647	1.8431372549019607	2.5686274509803924	1.1570904294337336	1754.0735422789667	35.915273836697686	28.511715043712268	29.328211624639994	24.48516934049831	17.96103761912107	19.50735709704263	14.61838483249063	16.579194181065777	11.098767870514589	12.91774998140449	7.939891213170807	9.303781270844913	-4.3999999999999995	301451408347.1536	35.02225563474967	13.962541484769938	7.216335446747299	296.93020430872974	25.007212846463236	23.72657329842757	0.0	21.837650612110593	5.907179729351506	12.18648014187683	24.005616147518033	18.00687135247258	0.0	6.578935683598497	49.26880477173849	67.55401188173445
CHEMBL2206984	14.870678485782946	-3.9059116981738193	14.870678485782946	0.010859814604853746	0.20542181360233946	815.9900000000004	762.5660000000001	815.3563992760002	310	0	0.40731115093805204	-0.4964542668541275	0.4964542668541275	0.40731115093805204	1.0517241379310345	1.8103448275862069	2.5172413793103448	1.1807882168310093	2270.352295249771	40.98418793745003	33.38195853171535	34.19845511264307	27.71344417174003	20.521767679215085	22.06808715713664	17.568624632247037	19.52943398082218	12.747103389560653	14.566085500450555	9.12983209245857	10.493722150132681	-4.92	9735019215364.035	39.885314174974866	15.352465682701654	7.809386029421803	338.40080499811984	29.744075800263285	29.476085131711475	0.0	27.717638948545968	5.907179729351506	6.093240070938415	19.105706416667555	18.19631268934797	0.0	6.578935683598497	50.964238957451975	86.4620221960481
CHEMBL1672590	14.50272162895359	-3.874660847754369	14.50272162895359	0.02249139161837599	0.365474847481288	705.8340000000003	662.4900000000002	705.2832343360001	266	0	0.40729120226793003	-0.4719199981480084	0.4719199981480084	0.40729120226793003	1.1	1.9	2.64	1.2073846981220608	1838.2736576747839	35.04503034869461	27.843953729254565	28.66045031018229	24.07448573797535	17.54157545420052	19.087894932122076	14.108175671730395	16.068985020305547	10.598463508150617	12.41744561904052	7.5134816031264675	8.877371660800573	-4.46	232971619401.03665	34.00984269821286	13.688166153513745	6.941574849766158	290.8211658615037	25.007212846463236	23.72657329842757	0.0	27.717638948545968	5.907179729351506	6.093240070938415	19.105706416667555	18.19631268934797	0.0	6.578935683598497	43.20243770327688	73.94606724972847
CHEMBL2206964	15.094908156448057	-3.9248465859544086	15.094908156448057	0.019108631885056404	0.20333163468464738	886.0810000000002	826.609	885.3982640880001	338	0	0.40731115093805204	-0.4967678029320515	0.4967678029320515	0.40731115093805204	1.0	1.746031746031746	2.4126984126984126	1.1947818630765028	2378.763273990025	44.682858550199285	36.57466387255536	37.39116045348309	30.12845907191256	22.20550731995679	23.751826797878348	18.69377196512588	20.65458131370103	13.503936855206444	15.322918966096346	9.520429725625553	10.884319783299661	-5.38	118389132472484.25	44.23632871973677	17.649758172402244	9.46085359270563	368.61966413074884	34.48093875406333	40.97510879827929	0.0	21.837650612110593	5.907179729351506	6.093240070938415	19.105706416667555	18.19631268934797	0.0	6.578935683598497	39.18595937499316	98.59475633297133
CHEMBL2204319	14.408696720780956	-3.8835548364962027	14.408696720780956	0.01584194171495712	0.3795555598343976	707.8500000000003	662.4900000000002	707.2988844000001	268	0	0.4073006263305069	-0.4719199981415004	0.4719199981415004	0.4073006263305069	1.16	1.94	2.64	1.3283753078744274	1834.763882670457	35.84635973594533	28.645283116505293	29.46177969743302	23.713330958309104	17.180420674534275	18.726740152455832	14.738559561607568	16.699368910182717	9.812988233740032	11.631970344629934	6.6313290161200955	7.995219073794202	-4.46	131043123221.19638	35.369015919717235	13.688166153513745	7.4937080564429985	291.82699701503293	25.007212846463236	23.72657329842757	0.0	27.717638948545968	5.907179729351506	6.093240070938415	19.105706416667555	18.19631268934797	0.0	6.578935683598497	51.132006056496735	67.02233005003785
CHEMBL2206974	14.894170514136988	-3.9073526408703425	14.894170514136988	0.014697604350381699	0.3062195317965631	809.9830000000003	754.5430000000001	809.36696396	310	0	0.40731115093805204	-0.49639505699281306	0.49639505699281306	0.40731115093805204	1.0526315789473684	1.8070175438596492	2.473684210526316	1.26075123580416	2030.4313648152736	40.699730887073855	33.26526279579688	34.0817593767246	27.162132576723774	20.134140114910878	21.680459592832435	17.12239182707845	19.083201175653596	12.303789058576369	14.12277116946627	8.692256703410745	10.056146761084857	-4.6000000000000005	4967579733659.626	40.59119440795646	15.97670921763646	8.652946987340094	333.5625699246848	34.48093875406333	35.22559696499538	0.0	27.717638948545968	5.907179729351506	6.093240070938415	19.105706416667555	18.19631268934797	0.0	6.578935683598497	39.18595937499316	74.32928805912486
CHEMBL602119	14.560615163956612	-3.900877328512904	14.560615163956612	0.05877946008650414	0.35430722447106117	737.8760000000002	690.5000000000003	737.3094490840001	280	0	0.4102097280310645	-0.4495380582241782	0.4495380582241782	0.4102097280310645	1.0384615384615385	1.8269230769230769	2.5576923076923075	1.1629982779956833	1771.438667054625	36.62238061788423	29.218821824898814	30.03531840582654	24.98516934049831	18.46103761912107	20.00735709704263	14.971938223083903	16.93274757165905	11.348767870514587	13.167749981404489	8.116667908467443	9.48055796614155	-4.3999999999999995	585359737912.3977	35.97900980173759	14.552422145328721	7.4152245355761295	303.29514642312637	25.007212846463236	23.72657329842757	0.0	21.837650612110593	5.907179729351506	12.18648014187683	24.005616147518033	18.00687135247258	0.0	6.578935683598497	55.6896263946645	67.55401188173445
CHEMBL591604	14.386599719624613	-3.908595538301181	14.386599719624613	0.08707689016964859	0.36830656248963073	739.8920000000002	690.5000000000003	739.3250991480002	282	0	0.4102097280310753	-0.4495499699823933	0.4495499699823933	0.4102097280310753	1.0961538461538463	1.8653846153846154	2.5576923076923075	1.2648683078809964	1767.9288920502981	37.42371000513496	30.020151212149543	30.83664779307727	24.624014560832062	18.09988283945482	19.646202317376382	15.602322112961076	17.56313146153622	10.563292596104006	12.382274706993906	7.234515321461072	8.598405379135174	-4.3999999999999995	284935149098.1132	37.360037010799644	14.552422145328721	7.982154888080849	304.3009775766556	25.007212846463236	23.72657329842757	0.0	21.837650612110593	5.907179729351506	12.18648014187683	24.005616147518033	18.00687135247258	0.0	6.578935683598497	57.198373124958344	67.05109630496983
CHEMBL1672602	14.45226191820979	-3.8839661994686794	14.45226191820979	0.006435053959854997	0.27973044843447475	741.9330000000002	694.5570000000001	741.286605464	276	0	0.40730062489071267	-0.4719196621410786	0.4719196621410786	0.40730062489071267	1.1568627450980393	1.9215686274509804	2.588235294117647	1.3452997459519476	1842.1098781201038	36.71660322394841	29.528587380586824	31.161580542442277	24.16201936329285	17.532756409097995	20.303820758411142	15.063696330314844	17.872580374981297	10.178871600860964	12.775444450389797	6.987500415145021	9.018527504058754	-3.8499999999999996	198381565597.99274	36.92465806375701	14.285984228562834	7.83517625345431	302.63971007258243	25.007212846463236	23.72657329842757	0.0	27.717638948545968	5.907179729351506	6.093240070938415	19.105706416667555	18.19631268934797	0.0	18.34082063298961	26.847231705905752	80.37906371047208
CHEMBL2206981	14.918493991007919	-3.9279187939950817	14.918493991007919	0.0037275542869423806	0.22712332074563252	863.0030000000002	808.571	862.3571275480001	328	0	0.40731115093805204	-0.4963950569927913	0.4963950569927913	0.40731115093805204	1.1147540983606556	1.901639344262295	2.5901639344262297	1.1633361777621214	2291.7188066455706	43.10550828100966	34.775425220139944	35.59192180106766	29.179770666928817	21.123085776093017	22.669405254014574	17.779232506130683	19.740041854705833	12.671642686944374	14.490624797834275	8.9447823915559	10.308672449230013	-5.390000000000001	34237713297551.58	42.30676718599924	16.815881054959057	9.138171484882276	354.2686992613756	38.89808969111668	41.48875996063444	6.606881964512918	33.60836287057188	5.907179729351506	6.093240070938415	19.105706416667555	23.180291210295177	0.0	6.578935683598497	32.76513775206715	74.32928805912486
CHEMBL2206958	14.908155528941808	-3.908661987525671	14.908155528941808	0.011824320777693131	0.19732186427558138	830.0170000000003	774.5770000000001	829.3720493400001	316	0	0.40731115093805204	-0.4964542668541079	0.4964542668541079	0.40731115093805204	1.0508474576271187	1.8135593220338984	2.5084745762711864	1.1903814638453685	2321.6124551866537	41.85443142545311	34.30460826252572	35.12110484345344	28.10729102185738	20.932451281738043	22.4787707596596	18.072078955940977	20.032888304516128	12.996287707717512	14.815269818607414	9.2928738806529	10.656763938327012	-4.92	13668795217564.955	40.84138436327721	15.595771966325593	8.184867153376327	344.7657471125165	29.744075800263285	29.476085131711475	0.0	27.717638948545968	5.907179729351506	6.093240070938415	19.105706416667555	18.19631268934797	0.0	6.578935683598497	44.897871888990366	98.94921088743571
CHEMBL2206977	15.064387871242458	-3.9271623865370784	15.064387871242458	0.01938756346967896	0.20015704767821504	907.1250000000001	848.661	906.3655840560001	340	0	0.40731115093805204	-0.49639505699279135	0.49639505699279135	0.40731115093805204	1.0952380952380953	1.873015873015873	2.5555555555555554	1.168371384206592	2377.5302801426187	44.682858550199285	36.40518173213685	38.0381748939923	30.07361751704617	22.043835485357313	24.46980777453377	18.5648039847252	21.5878403303903	13.129158623893705	15.770466395638966	9.2840430536973	11.245231817430628	-4.97	98451963807708.92	44.630505488317304	17.893037779658805	9.907341899824706	371.8446174965034	34.48093875406333	41.8324789295083	0.0	27.717638948545968	5.907179729351506	6.093240070938415	19.105706416667555	23.180291210295177	0.0	17.915721561533235	39.18595937499316	81.2530252588155
CHEMBL2206959	14.910600466482899	-3.9282045012223263	14.910600466482899	0.007062425667900163	0.20482026349882176	841.0000000000002	788.5840000000001	840.3516482440001	318	0	0.40731115093805204	-0.4964542668540432	0.4964542668540432	0.40731115093805204	1.0833333333333333	1.85	2.533333333333333	1.1986175941439967	2421.19474750108	42.561538206639646	34.25182185802567	35.06831843895339	28.645295824318165	20.90605807948802	22.452377557409577	17.895207220221153	19.856016568796303	12.969885035609058	14.78886714649896	9.25239062178688	10.61628067946099	-5.430000000000001	23557802401422.742	41.31035616515904	15.874978200769359	8.076412465993725	349.1583267939852	29.744075800263285	29.476085131711475	0.0	27.717638948545968	5.907179729351506	6.093240070938415	19.105706416667555	18.19631268934797	5.261891554738487	6.578935683598497	38.83150482052876	92.52838926450971
CHEMBL1672609	14.808107973749953	-3.8931723441625734	14.808107973749953	0.0050801261862774005	0.3270625805418511	779.9570000000003	726.5330000000002	779.3563992760002	298	0	0.40731115093805204	-0.49645464877660045	0.49645464877660045	0.40731115093805204	1.1090909090909091	1.8727272727272728	2.5636363636363635	1.2358589885517897	1960.4501362260116	39.12238061788423	31.934364774522642	32.75086135545037	26.23028092414564	19.60101796995079	21.147337447872346	16.779729542238343	18.74053889081349	12.05876729203455	13.877749402924453	8.536026364618408	9.899916422292518	-4.3999999999999995	2056057948268.8955	38.858050418908974	15.266729217489212	8.2660586250217	322.0840825807813	29.744075800263285	29.476085131711475	0.0	27.717638948545968	5.907179729351506	6.093240070938415	19.105706416667555	18.19631268934797	0.0	6.578935683598497	39.18595937499316	91.84824641051289
CHEMBL1672587	14.36237440673137	-3.8815363820556024	14.36237440673137	0.01584194171495712	0.3843324247889947	693.8230000000002	650.4790000000003	693.283234336	262	0	0.40730080860703594	-0.4719199981415004	0.4719199981415004	0.40730080860703594	1.183673469387755	1.9591836734693877	2.6530612244897958	1.3316723139009012	1817.3073474845942	35.13925295475879	27.938176335318747	28.754672916246474	23.213330958309104	16.680420674534275	18.226740152455832	14.385006171014295	16.345815519589443	9.56298823374003	11.381970344629934	6.468262709540056	7.832152767214163	-4.46	80673105311.40408	34.404484708653484	13.104842401392466	7.286971835622297	285.46205490063636	25.007212846463236	23.72657329842757	0.0	27.717638948545968	5.907179729351506	6.093240070938415	19.105706416667555	18.19631268934797	0.0	6.578935683598497	51.132006056496735	60.60150842711184
CHEMBL1672610	14.639216900482007	-3.877837931087703	14.639216900482007	0.02956315087763528	0.3568181434002234	735.9040000000003	686.5120000000003	735.3301845280001	280	0	0.407311150938052	-0.4719201294696396	0.4719201294696396	0.407311150938052	1.0961538461538463	1.8653846153846154	2.576923076923077	1.2129301394619345	1873.2186789188374	36.837923567508064	29.89635997206186	30.712856552989585	24.781592519161897	18.571978867588324	20.118298345509885	16.096473551642497	18.057282900217636	11.493237872370667	13.312219983260569	8.113540822195196	9.477430879869301	-4.199999999999999	445007709838.4209	36.170544906786795	13.979407727228711	7.4875887865083595	304.2406531224812	25.007212846463236	23.72657329842757	0.0	27.717638948545968	5.907179729351506	6.093240070938415	19.105706416667555	18.19631268934797	0.0	6.578935683598497	44.897871888990366	85.78187934205128
CHEMBL2203882	14.869278692394518	-3.907272862431189	14.869278692394518	0.00839616402116361	0.2866751297803149	821.9940000000001	766.5540000000001	821.36696396	314	0	0.4073111523255891	-0.49638362912006123	0.49638362912006123	0.4073111523255891	1.0862068965517242	1.8448275862068966	2.5172413793103448	1.1690294308845017	2117.238670842215	41.14732464426656	33.712856552989585	34.529353133917304	27.645295824318165	20.714873688954835	22.261193166876392	17.8806761292951	19.84148547787025	12.923338228816764	14.742320339706666	9.479024337854137	10.842914395528242	-4.6000000000000005	9099037543992.787	40.19110565326083	15.211105397553712	7.919434011704078	338.9216808855522	34.48093875406333	35.22559696499538	0.0	27.717638948545968	5.907179729351506	6.093240070938415	19.105706416667555	18.19631268934797	0.0	6.578935683598497	32.76513775206715	86.66801572821227
CHEMBL2203873	14.820780069804986	-3.906385999005263	14.820780069804986	0.013057943856554566	0.2901371128495778	809.9830000000002	754.5430000000001	809.36696396	310	0	0.40731115093805204	-0.4963950569928025	0.4963950569928025	0.40731115093805204	1.1228070175438596	1.8771929824561404	2.543859649122807	1.261616923115809	2030.4313648152736	40.699730887073855	33.26526279579688	34.0817593767246	27.162132576723774	20.221673740228375	21.767993218149932	16.997726993145463	18.95853634172061	12.136871458528613	13.955853569418515	8.632735480211652	9.996625537885764	-4.6000000000000005	4194501464146.3896	40.59119440795646	15.97670921763646	8.652946987340094	333.5625699246848	34.48093875406333	35.22559696499538	0.0	27.717638948545968	5.907179729351506	6.093240070938415	19.105706416667555	18.19631268934797	0.0	6.578935683598497	32.76513775206715	81.2530252588155
CHEMBL1672594	14.52006715049554	-3.894931136051006	14.52006715049554	0.031010907449399383	0.29424805462411385	727.84	686.5120000000003	727.2675842720001	272	0	0.40729237081529657	-0.47191999814762836	0.47191999814762836	0.40729237081529657	1.1153846153846154	1.9230769230769231	2.673076923076923	1.2166519912883897	2034.89354300789	36.4592439110677	28.532034462453424	29.34853104338115	25.05764898556974	17.56423082351955	19.110550301441112	13.828276627984328	15.78908597655948	10.060652325342987	11.879634436232887	6.92821811273647	8.292108170410577	-5.24	690134510761.2524	35.175231172557616	14.411058491422109	7.52016854491735	301.42432276351053	25.007212846463236	23.72657329842757	0.0	27.717638948545968	5.907179729351506	6.093240070938415	19.105706416667555	18.19631268934797	0.0	6.578935683598497	60.69262979973291	60.74996944941205
CHEMBL506069	14.613538182703145	-3.9785887567308578	14.613538182703145	0.26362137157657584	0.049056291618448516	952.6480000000005	924.4240000000001	952.0817956360002	354	0	0.34035976377438937	-0.5041437395684174	0.5041437395684174	0.34035976377438937	0.5735294117647058	1.0735294117647058	1.6764705882352942	1.2953875922965747	3018.7898423635115	49.37470355067965	33.20352812449169	33.20352812449169	31.868732164269762	19.058706396202112	19.058706396202112	15.454331390539334	15.454331390539334	11.52635963115012	11.52635963115012	8.253944607547064	8.253944607547064	-8.919999999999998	394952761930016.1	44.290195179866934	14.79867855682902	6.205738626457893	372.97116462015606	104.64942420437023	12.71084835226122	63.953539275051746	35.42577356330017	5.7871111525705965	35.63363759232984	4.794537184071822	23.97268592035911	0.0	0.0	0.0	36.407855449141934
CHEMBL1256604	14.229180123553096	-0.9687967127469299	14.229180123553096	0.04341010015117153	0.4830688930882328	624.5880000000002	575.1960000000004	624.369430308	246	0	0.4102095422611058	-0.4489800068433083	0.4489800068433083	0.4102095422611058	1.1111111111111112	1.8666666666666667	2.577777777777778	1.4176337209293086	1298.0876561582793	32.51793261119916	27.649141970815982	27.649141970815982	21.21416573767341	16.387652935508175	16.387652935508175	15.179393882417841	15.179393882417841	9.665878417824318	9.665878417824318	6.797081098070007	6.797081098070007	-3.275064935064935	7350881451.860473	33.09864963402484	13.219363826325376	7.758011455608243	266.88982610386114	29.661570980488584	18.187648046044224	0.0	11.814359458703011	7.482333446587946	12.18648014187683	14.488984098994122	9.589074368143644	0.0	0.0	66.16234602645459	52.70070632882397
CHEMBL525240	14.613698051594074	-2.579653251490372	14.613698051594074	0.36075644343102664	0.05538453915072675	954.6640000000004	924.4240000000001	954.0974457000003	356	0	0.34066734484534583	-0.5041437395684174	0.5041437395684174	0.34066734484534583	0.5882352941176471	1.1029411764705883	1.6911764705882353	1.3890281632323482	2897.7312256941354	49.5294040890589	33.44901986983176	33.44901986983176	31.994794269186276	19.174933914215416	19.174933914215416	15.212817462028392	15.212817462028392	11.176888582456847	11.176888582456847	8.037022943311378	8.037022943311378	-9.11	360415231570865.7	45.457928201458664	16.398391963952193	7.312529631177413	374.0338871537173	99.54289680952954	12.71084835226122	70.05750566280005	29.64252861693523	0.0	41.78513701566294	9.589074368143644	23.97268592035911	0.0	0.0	0.0	30.33183534230805
CHEMBL510416	14.53562226834413	-3.865871368272874	14.53562226834413	0.006688656561492312	0.2312565743151292	744.8670000000002	687.4110000000004	744.3863160340002	288	0	0.4102095422611515	-0.4489800068433083	0.4489800068433083	0.4102095422611515	1.1153846153846154	1.8076923076923077	2.4423076923076925	1.4679084696321993	1581.989734887333	38.061902685569166	31.827065709616754	32.72149290061667	24.469442885214136	18.599398974540055	20.142057685050347	16.342413728012215	18.651781114025646	10.668565691217903	13.468209730250418	7.658852097319071	10.052985730082908	-3.4099999999999997	122371759854.90982	39.7898193157116	15.517696710439163	8.365426346716074	307.5792245760605	34.05470716988687	23.467661702969483	0.0	11.814359458703011	0.0	19.782242468664716	19.054032383925453	9.589074368143644	0.0	6.578935683598497	65.31462893359785	67.05109630496983
CHEMBL449392	13.4543305997618	-2.2161662270509668	13.4543305997618	0.5077329973281592	0.09789164014597279	634.4550000000004	612.2790000000003	634.080613864	238	0	0.34031598128078433	-0.5041437395684489	0.5041437395684489	0.34031598128078433	0.6666666666666666	1.1555555555555554	1.6888888888888889	1.6105316979929278	1725.386202108154	33.0656669528507	22.180346787639756	22.180346787639756	21.114876416076566	12.5360707073683	12.5360707073683	9.79184251867433	9.79184251867433	6.99034824780982	6.99034824780982	4.7118932011561405	4.7118932011561405	-5.85	5029687455.578359	30.60266518880351	11.0110265443049	5.071374802309799	248.493726746451	75.11925315844796	18.814814740009524	52.45451560848394	17.789050395903022	0.0	17.90791586385555	0.0	14.383611552215466	0.0	0.0	0.0	24.26546827384644
CHEMBL1939386	15.945774794632085	-4.59681526053372	15.945774794632085	0.3699877040011563	0.036556754821909544	1084.7630000000006	1048.475	1084.1240543720005	406	0	0.34035976377436294	-0.5041437395684174	0.5041437395684174	0.34035976377436294	0.6233766233766234	1.1818181818181819	1.8181818181818181	1.1221744765136137	3503.5210634066552	55.280480944615476	37.98336599717166	37.98336599717166	36.07080387410785	22.446203569127498	22.446203569127498	19.15516606190007	19.15516606190007	14.890945063891444	14.890945063891444	11.411858520940331	11.411858520940331	-8.370000000000001	5.992806030188105e+16	49.50389174303247	15.62300484633979	6.265068591881775	422.22841590211016	128.7533558387051	36.4377379849029	69.40766704433902	29.64252861693523	17.36133345771179	29.846526439759245	4.794537184071822	19.178148736287287	0.0	0.0	0.0	30.33183534230805
CHEMBL1256605	14.234797407503713	-1.1549795920798192	14.234797407503713	0.01908989984882825	0.41772913791168553	640.5870000000002	591.1950000000003	640.364344928	252	0	0.4776704728746338	-0.4489800068433083	0.4776704728746338	0.4489800068433083	1.108695652173913	1.8695652173913044	2.608695652173913	1.416709181513857	1316.8117498881143	33.22503939238571	27.80346234750249	27.80346234750249	21.71416573767342	16.60728039140255	16.60728039140255	15.068235074073431	15.068235074073431	9.59312834577626	9.59312834577626	6.861348399867135	6.861348399867135	-3.3150649350649353	11653918067.194494	34.03136472787624	13.809967512856065	7.966104131996898	271.5544691590966	34.68559355555459	18.187648046044224	0.0	11.814359458703011	0.0	19.304872476101192	14.48898409899412	9.589074368143644	0.0	0.0	59.23860882676395	59.6244435285146
CHEMBL1256603	14.1648475618247	-0.9631704267386991	14.1648475618247	0.04782123960695417	0.492888980437569	610.5610000000003	563.1850000000004	610.3537802440001	240	0	0.4102095422611058	-0.4489800068433083	0.4489800068433083	0.4102095422611058	1.1136363636363635	1.8863636363636365	2.6136363636363638	1.4126081217589042	1259.4788275473559	31.64768912319608	26.778898482812906	26.778898482812906	20.80348213515046	15.976969332985217	15.976969332985217	14.618672964149766	14.618672964149766	9.249254086808289	9.249254086808289	6.618646627298074	6.618646627298074	-3.2750649350649352	5088543035.150691	32.128271049500036	12.988153053921563	7.499518320132862	260.52488398946457	29.66157098048858	18.187648046044224	0.0	11.814359458703011	7.482333446587946	12.18648014187683	14.48898409899412	9.589074368143644	0.0	0.0	59.23860882676395	53.203621905588584
CHEMBL503228	14.40843575676368	-4.3390580966679355	14.40843575676368	0.04622820233626079	0.26391449527427874	716.8130000000003	663.3890000000005	716.3550159060002	276	0	0.4102095422611515	-0.4489800068433083	0.4489800068433083	0.4102095422611515	1.2	1.92	2.58	1.4564890783701978	1557.9235159989996	36.64768912319607	30.1589242334663	31.053351424466218	23.408782713434316	17.621042872923642	19.198553211763823	15.947580173311854	18.04463071911419	10.39008547629067	12.632769085468713	7.353666099839895	9.137427737645382	-3.4099999999999997	44173869952.02483	37.8357664512303	14.309601104296284	7.895425577963115	294.5300288699564	34.42437161092753	23.467661702969483	0.0	11.814359458703011	0.0	19.782242468664716	19.054032383925453	9.589074368143644	0.0	6.578935683598497	65.31462893359785	60.12735910527921
CHEMBL1256606	14.289797407503713	-1.1653962587464852	14.289797407503713	0.01908989984882825	0.40954976776411706	654.6140000000003	603.2060000000002	654.379994992	258	0	0.4776689442203763	-0.4489800068433083	0.4776689442203763	0.4489800068433083	1.0851063829787233	1.851063829787234	2.617021276595745	1.4179524511707748	1333.4362135457848	33.93214617357225	28.510569128689035	28.510569128689035	22.214165737673415	17.10728039140255	17.10728039140255	15.421788464666704	15.421788464666704	9.84312834577626	9.84312834577626	7.024414706447175	7.024414706447175	-3.3150649350649353	17224490610.159363	35.00407079482368	14.433680623018802	8.591551282505518	277.9194112734932	34.68559355555459	18.187648046044224	0.0	11.814359458703011	0.0	19.304872476101192	14.48898409899412	9.589074368143644	0.0	0.0	59.23860882676395	66.04526515144062
CHEMBL1256600	14.347410576227992	-0.963899593405366	14.347410576227992	0.05382676681783849	0.4763882933379756	650.6260000000002	599.2180000000003	650.3850803720001	256	0	0.4102095422611058	-0.4489800068433083	0.4489800068433083	0.4102095422611058	1.0851063829787233	1.851063829787234	2.595744680851064	1.2576386054778288	1375.860082271047	33.50949644276188	28.640705802378704	28.640705802378704	22.28664538274485	17.460132580579607	17.460132580579607	16.203394533321507	16.203394533321507	10.652883005550674	10.652883005550674	7.660374061102085	7.660374061102085	-3.2750649350649352	20961156275.60805	33.61936125142091	13.32114813029489	7.733071959999133	278.6138791791251	29.66157098048858	18.187648046044224	0.0	11.814359458703011	7.482333446587946	12.18648014187683	14.48898409899412	9.589074368143644	0.0	0.0	59.23860882676395	71.46025562083739
CHEMBL1256601	14.234797407503713	-1.1549795920798192	14.234797407503713	0.01908989984882825	0.41772913791168553	640.5870000000002	591.1950000000003	640.364344928	252	0	0.4776704728746338	-0.4489800068433083	0.4776704728746338	0.4489800068433083	1.108695652173913	1.8695652173913044	2.608695652173913	1.416709181513857	1316.8117498881143	33.22503939238571	27.80346234750249	27.80346234750249	21.71416573767342	16.60728039140255	16.60728039140255	15.068235074073431	15.068235074073431	9.59312834577626	9.59312834577626	6.861348399867135	6.861348399867135	-3.3150649350649353	11653918067.194494	34.03136472787624	13.809967512856065	7.966104131996898	271.5544691590966	34.68559355555459	18.187648046044224	0.0	11.814359458703011	0.0	19.304872476101192	14.48898409899412	9.589074368143644	0.0	0.0	59.23860882676395	59.6244435285146
CHEMBL1256599	14.229180123553096	-0.9687967127469299	14.229180123553096	0.04341010015117153	0.4830688930882328	624.5880000000002	575.1960000000004	624.369430308	246	0	0.4102095422611058	-0.4489800068433083	0.4489800068433083	0.4102095422611058	1.1111111111111112	1.8666666666666667	2.577777777777778	1.4176337209293086	1298.0876561582793	32.51793261119916	27.649141970815982	27.649141970815982	21.21416573767341	16.387652935508175	16.387652935508175	15.179393882417841	15.179393882417841	9.665878417824318	9.665878417824318	6.797081098070007	6.797081098070007	-3.275064935064935	7350881451.860473	33.09864963402484	13.219363826325376	7.758011455608243	266.88982610386114	29.661570980488584	18.187648046044224	0.0	11.814359458703011	7.482333446587946	12.18648014187683	14.488984098994122	9.589074368143644	0.0	0.0	66.16234602645459	52.70070632882397
CHEMBL450753	14.367419910400752	-1.1537103291729907	14.367419910400752	0.03779751044163748	0.3336701525231645	731.8910000000003	678.4670000000001	731.389413656	286	0	0.41020954226114154	-0.44954997156769716	0.44954997156769716	0.41020954226114154	0.9433962264150944	1.679245283018868	2.4150943396226414	1.370058323021675	1657.8228268929552	38.122380617884225	31.281004900411443	31.281004900411443	25.34959421158796	18.8060845820999	18.8060845820999	15.284627102059634	15.284627102059634	10.133141414411803	10.133141414411803	7.20572268166387	7.20572268166387	-4.9399999999999995	422678512273.6715	39.27166230223734	17.720773308700057	10.142703351605403	311.0548600185855	30.324001450469567	18.187648046044224	0.0	17.59760440506795	5.907179729351506	12.18648014187683	24.078058467137765	9.589074368143644	0.0	0.0	95.48835021523345	53.3520829278888
CHEMBL450002	14.28124924518323	-4.812244825062997	14.28124924518323	0.002513118246274093	0.26706236581405074	688.7590000000005	639.3670000000005	688.3237157780002	264	0	0.4102095422611515	-0.4489800068433083	0.4489800068433083	0.4102095422611515	1.1458333333333333	1.8541666666666667	2.5	1.4513778726075945	1517.9138309966834	35.23347556082298	28.49078275731585	29.385209948315765	22.348122541654497	16.64268677130723	18.2550487384773	15.553425620775933	17.43951733069605	10.101544462864455	11.767146045190064	7.075687103486736	8.3034907485859	-3.4099999999999997	15763662625.7093	35.885368663654	13.133807464064242	7.4276942108896105	281.4808331638523	34.794036051968185	23.467661702969483	0.0	11.814359458703011	0.0	19.782242468664716	19.054032383925453	9.589074368143644	0.0	6.578935683598497	65.31462893359785	53.203621905588584
CHEMBL510931	14.340823702098746	-1.125457249130138	14.340823702098746	0.015905743470227662	0.3536110964240092	709.8850000000001	654.4450000000002	709.4050637199999	280	0	0.41020954226114154	-0.44954997156769716	0.44954997156769716	0.41020954226114154	0.9803921568627451	1.7058823529411764	2.4313725490196076	1.3811370962605816	1468.237786783442	36.70816705551113	30.592924167212576	30.592924167212576	24.34959421158796	18.79346591391294	18.79346591391294	15.571193194545126	15.571193194545126	10.527637337659094	10.527637337659094	7.667079318075387	7.667079318075387	-4.16	162535870132.97516	38.07983172396888	16.904115084707765	9.591622765822839	300.4517031165787	30.324001450469567	18.187648046044224	0.0	17.59760440506795	5.907179729351506	12.18648014187683	24.078058467137765	9.589074368143644	0.0	0.0	77.9981581187774	60.63027468204383
CHEMBL455095	14.308279323400523	-1.1237905824634715	14.308279323400523	0.015905743470227662	0.3621023891363876	695.8580000000002	642.4340000000002	695.389413656	274	0	0.41020954226114154	-0.44954997156769716	0.44954997156769716	0.41020954226114154	1.0	1.74	2.44	1.3847130526926492	1453.4065485628178	36.00106027432459	29.88581738602603	29.88581738602603	23.84959421158796	18.29346591391294	18.29346591391294	15.217639803951853	15.217639803951853	10.277637337659094	10.277637337659094	7.1495156268202855	7.1495156268202855	-4.16	69817573002.91214	37.10391612067123	16.243021554920464	8.945124286662917	294.08676100218213	30.324001450469567	18.187648046044224	0.0	17.59760440506795	5.907179729351506	12.18648014187683	24.078058467137765	9.589074368143644	0.0	0.0	65.15651487292537	67.05109630496985
CHEMBL506565	14.361502750637438	-1.1655166350872894	14.361502750637438	0.03094692668249799	0.339754785519719	732.8790000000002	680.4630000000001	732.3846626239999	286	0	0.41020954226114154	-0.44954997156769716	0.44954997156769716	0.41020954226114154	1.0	1.7735849056603774	2.509433962264151	1.370058323021675	1660.669129622932	38.122380617884225	31.150868226721773	31.150868226721773	25.34959421158796	18.665881801668895	18.665881801668895	15.120103505020058	15.120103505020058	9.99345909464626	9.99345909464626	7.101052083925964	7.101052083925964	-5.01	422678512273.6715	39.20324395428553	17.673621789212742	10.110753273384532	310.2745079995321	30.324001450469567	18.187648046044224	0.0	17.59760440506795	5.907179729351506	12.18648014187683	29.062036988084973	9.589074368143644	0.0	0.0	71.22288194138699	59.921365573115025
CHEMBL504783	14.42608216692452	-1.065555510656971	14.42608216692452	0.028016686612916786	0.3527720916606477	692.8540000000002	640.4380000000002	692.3785146240001	272	0	0.4102095422611306	-0.4495500924799505	0.4495500924799505	0.4102095422611306	0.96	1.72	2.48	1.2401822626940335	1453.8544930589965	35.19973088707386	29.291594779961848	29.291594779961848	24.210748991254206	18.87774724004151	18.87774724004151	14.910196660713046	14.910196660713046	11.0947474044784	11.0947474044784	8.106464403994773	8.106464403994773	-3.96	145166851230.88382	35.85178201865155	16.374629166871607	8.663437764422111	293.89600977944144	25.007212846463236	18.187648046044224	0.0	23.38084935143289	0.0	12.18648014187683	24.078058467137765	9.589074368143644	0.0	0.0	57.2269465197055	79.89273955082186
CHEMBL509769	14.237540500257854	-1.1207465053284855	14.237540500257854	0.015905743470227662	0.37378445039545677	667.8040000000003	618.4120000000003	667.3581135279999	262	0	0.41020954226114154	-0.4495499699706052	0.4495499699706052	0.41020954226114154	1.0416666666666667	1.7916666666666667	2.5	1.3948368864570189	1419.7937432450633	34.586846711951495	28.471603823652938	28.471603823652938	22.84959421158796	17.293465913912943	17.293465913912943	14.510533022765307	14.510533022765307	9.499815891326179	9.499815891326179	6.647823974393119	6.647823974393119	-4.16	32421645962.798866	35.15500206932809	14.944304528604238	8.45685514192019	281.3568767733889	30.324001450469567	18.187648046044224	0.0	17.59760440506795	5.907179729351506	12.18648014187683	24.078058467137765	9.589074368143644	0.0	0.0	52.31487162707334	67.05109630496983
CHEMBL506322	14.256359506620566	-1.1455099754675884	14.256359506620566	0.03536005085382765	0.27733268735872557	681.8310000000001	630.4230000000002	681.3737635919999	268	0	0.41020954226114154	-0.44954997156769716	0.44954997156769716	0.41020954226114154	1.0816326530612246	1.816326530612245	2.5306122448979593	1.61328115800151	1422.2439311132434	35.71660322394842	29.178710604839484	29.178710604839484	23.331956121382923	17.3583441699114	17.3583441699114	14.115051126936256	14.115051126936256	9.24420389936744	9.24420389936744	6.592386828649299	6.592386828649299	-4.420000000000001	43381364855.3056	37.399486607012705	16.79977938331734	9.602511678070002	288.0380470091305	30.32400145046957	18.187648046044224	0.0	17.59760440506795	5.907179729351506	12.18648014187683	24.078058467137765	9.589074368143644	0.0	6.578935683598497	71.23253497975925	47.78863143619181
CHEMBL506689	14.301848521296645	-1.1349634219696447	14.301848521296645	0.02503797487518633	0.34167087850556055	697.8740000000003	642.4340000000002	697.4050637199999	276	0	0.41020954226114154	-0.44954997156769716	0.44954997156769716	0.41020954226114154	1.0	1.72	2.42	1.6112459253789497	1424.6834837639867	36.586846711951495	30.471603823652938	30.471603823652938	23.72580297150027	18.16967467382525	18.16967467382525	14.899108579864748	14.899108579864748	9.827113552513792	9.827113552513792	6.737388487447915	6.737388487447915	-4.16	63210087141.12587	38.6388779487551	17.173135231939646	9.750238042471064	295.0925921557114	30.324001450469567	18.187648046044224	0.0	17.59760440506795	5.907179729351506	12.18648014187683	24.078058467137765	9.589074368143644	0.0	0.0	72.08025207261599	61.13319025880844
CHEMBL1256598	14.1648475618247	-0.9631704267386991	14.1648475618247	0.04782123960695417	0.492888980437569	610.5610000000003	563.1850000000004	610.3537802440001	240	0	0.4102095422611058	-0.4489800068433083	0.4489800068433083	0.4102095422611058	1.1136363636363635	1.8863636363636365	2.6136363636363638	1.4126081217589042	1259.4788275473559	31.64768912319608	26.778898482812906	26.778898482812906	20.80348213515046	15.976969332985217	15.976969332985217	14.618672964149766	14.618672964149766	9.249254086808289	9.249254086808289	6.618646627298074	6.618646627298074	-3.2750649350649352	5088543035.150691	32.128271049500036	12.988153053921563	7.499518320132862	260.52488398946457	29.66157098048858	18.187648046044224	0.0	11.814359458703011	7.482333446587946	12.18648014187683	14.48898409899412	9.589074368143644	0.0	0.0	59.23860882676395	53.203621905588584
CHEMBL503785	14.064072478044476	-3.8387046303069012	14.064072478044476	0.0656232415805833	0.342316003830644	688.8030000000002	648.483	688.2566852399998	258	0	0.4100775275498283	-0.4966855211893896	0.4966855211893896	0.4100775275498283	1.0816326530612246	1.8979591836734695	2.673469387755102	1.1778001474047768	1897.3759868873685	34.17478686069152	27.299983654884542	28.116480235812265	23.663802135452396	16.857153447942274	18.40347292586383	13.237090173252573	15.197899521827726	9.715531471201809	11.53451358209171	6.681108654266551	8.044998711940663	-4.6499999999999995	179911017508.0339	32.87553870670944	13.337604906058985	6.939355993660841	284.7862025127568	19.527377465406477	29.183756135847418	0.0	15.930470882759089	5.907179729351506	6.093240070938415	19.21107896344621	18.196312689347966	0.0	0.0	42.483875555975814	57.078485497405296
CHEMBL501873	14.285734944702298	-1.1017157525314991	14.285734944702298	0.00028074347022766233	0.37875220925872405	680.8430000000002	628.4270000000002	680.378514624	268	0	0.41020954226114154	-0.44954997156769716	0.44954997156769716	0.41020954226114154	1.0204081632653061	1.7551020408163265	2.4693877551020407	1.3905798934036149	1433.5691146054369	35.29395349313804	29.38581738602603	29.38581738602603	23.34959421158796	18.016592460375264	18.016592460375264	15.187027159996946	15.187027159996946	10.059272130067814	10.059272130067814	7.061245510408364	7.061245510408364	-3.96	52641835666.00751	36.32386721629511	15.719706289398724	9.187968657128268	288.53689881857406	25.007212846463236	18.187648046044224	0.0	23.38084935143289	0.0	12.18648014187683	24.078058467137765	9.589074368143644	0.0	0.0	65.15651487292537	66.54818072820522
CHEMBL527062	14.330631961232612	-3.8122448250629972	14.330631961232612	0.014751140814452501	0.29807132886076676	686.7870000000004	635.3790000000005	686.3444512220001	264	0	0.41020954226115147	-0.4489800068433083	0.4489800068433083	0.41020954226115147	1.1666666666666667	1.875	2.5208333333333335	1.4513778726075945	1515.891987019102	35.23347556082298	29.043569161815892	29.93799635281581	22.348122541654497	16.889900366807186	18.996689524977175	15.888514227168203	18.44478314987286	10.322115484583827	12.428859110348176	7.248715596583173	8.822576227875214	-3.3699999999999997	15763662625.7093	35.92433798435766	13.156994888123327	7.4429978541803115	282.9648712679257	29.900624449215712	23.467661702969483	0.0	19.18318698914661	0.0	12.18648014187683	19.054032383925453	9.589074368143644	0.0	6.578935683598497	65.31462893359785	53.203621905588584
CHEMBL1256602	14.289797407503713	-1.1653962587464852	14.289797407503713	0.01908989984882825	0.40954976776411706	654.6140000000003	603.2060000000002	654.379994992	258	0	0.4776689442203763	-0.4489800068433083	0.4776689442203763	0.4489800068433083	1.0851063829787233	1.851063829787234	2.617021276595745	1.4179524511707748	1333.4362135457848	33.93214617357225	28.510569128689035	28.510569128689035	22.214165737673415	17.10728039140255	17.10728039140255	15.421788464666704	15.421788464666704	9.84312834577626	9.84312834577626	7.024414706447175	7.024414706447175	-3.3150649350649353	17224490610.159363	35.00407079482368	14.433680623018802	8.591551282505518	277.9194112734932	34.68559355555459	18.187648046044224	0.0	11.814359458703011	0.0	19.304872476101192	14.48898409899412	9.589074368143644	0.0	0.0	59.23860882676395	66.04526515144062
CHEMBL449844	13.996171243476576	-3.8338836936677825	13.996171243476576	0.0656232415805833	0.3530626073891384	674.7760000000002	636.472	674.2410351759999	252	0	0.4100775289896363	-0.4966855211893896	0.4966855211893896	0.4100775289896363	1.1041666666666667	1.9166666666666667	2.6875	1.1769783417815405	1879.8469850456518	33.46768007950497	26.592876873697996	27.40937345462572	23.163802135452396	16.357153447942277	17.903472925863834	12.8835367826593	14.844346131234452	9.46553147120181	11.28451358209171	6.504331958969915	7.868222016644026	-4.6499999999999995	110803807781.08305	31.924317187264226	12.753750865789335	6.426683287158231	278.42126039836023	19.527377465406477	29.183756135847418	0.0	15.930470882759089	5.907179729351506	6.093240070938415	19.21107896344621	18.196312689347966	0.0	0.0	42.483875555975814	50.65766387447928
CHEMBL1288513	14.634724372011927	-4.495325439638984	14.634724372011927	0.019131187624223056	0.2455301229867362	847.7970000000003	793.3650000000002	847.3633589480003	322	0	0.4913083534413055	-0.4489800068433083	0.4913083534413055	0.4489800068433083	1.0666666666666667	1.8166666666666667	2.533333333333333	1.152238797837312	2210.4764269195066	43.36286759389037	34.74585658611643	35.56235316704416	28.20813143973035	20.44505023838947	21.92821348598386	18.51510113510583	20.197503376515346	12.341339661377623	13.670000140150533	8.642140929363032	9.715501294074048	-4.9350649350649345	7545332060538.951	43.16410135181336	16.158692755944745	8.7707722128518	350.4831156987038	34.68559355555458	23.72657329842757	0.0	11.814359458703011	15.930470882759089	19.304872476101192	19.283521283065944	22.72896621692467	0.0	6.578935683598497	71.38099600205946	76.36261079462363
CHEMBL2407590	15.156513680437824	-1.624798265407205	15.156513680437824	0.007244203302346541	0.09709576415500513	1245.6999999999991	1128.7719999999993	1244.872333772	504	0	0.3286394585665184	-0.450450609498963	0.450450609498963	0.3286394585665184	0.4659090909090909	0.8636363636363636	1.2840909090909092	4.434117189130774	2394.2063120614316	68.26145489662775	58.18092804454362	58.18092804454362	40.65777692908135	32.01389738323635	32.01389738323635	27.114443709553182	27.114443709553182	16.574034412704567	16.574034412704567	11.226631567340105	11.226631567340105	-6.130000000000002	1.169120707188086e+18	79.88221448638086	36.509869999575166	22.119634752734637	526.8430850013357	60.51000314976896	60.418408291479594	6.103966387748303	53.16461756416355	5.907179729351506	5.969305287951849	47.94537184071822	4.794537184071822	0.0	0.0	122.9318354087177	113.56312690560969
CHEMBL1288514	14.63407657817217	-4.459900269570959	14.63407657817217	0.017043805064347328	0.2455301229867362	847.7970000000003	793.3650000000002	847.3633589480003	322	0	0.4912648345624138	-0.4489800068433083	0.4912648345624138	0.4489800068433083	1.0666666666666667	1.8166666666666667	2.533333333333333	1.1501321224539587	2210.4764269195066	43.36286759389037	34.74585658611643	35.56235316704416	28.20813143973035	20.44505023838947	21.92821348598386	18.51510113510583	20.197503376515346	12.338442315327432	13.667102794100343	8.655818090277132	9.744470406577502	-4.9350649350649345	7534048670258.14	43.16410135181336	16.158692755944745	8.7707722128518	350.4831156987038	34.68559355555459	23.72657329842757	0.0	11.814359458703011	15.930470882759089	19.304872476101192	19.283521283065944	22.72896621692467	0.0	6.578935683598497	71.38099600205946	76.36261079462363
CHEMBL1288515	14.645740028110001	-4.523450439638983	14.645740028110001	0.017127324350518558	0.2455301229867362	847.7970000000003	793.3650000000002	847.3633589480003	322	0	0.49130952304137043	-0.4489800068433083	0.49130952304137043	0.4489800068433083	1.05	1.7833333333333334	2.5	1.1595548305489831	2210.4764269195066	43.36286759389037	34.74585658611644	35.56235316704416	28.224968192135957	20.45103330253318	21.93419655012757	18.478410483354544	20.12923460960048	12.361328392340448	13.776964900183977	8.750455910897937	10.045491207183666	-4.9350649350649345	7616406300819.308	43.16410135181336	16.158692755944745	8.635386190753941	350.4831156987038	34.68559355555459	23.72657329842757	0.0	11.814359458703011	15.930470882759089	19.304872476101192	19.283521283065944	22.72896621692467	0.0	6.578935683598497	77.44736307052108	70.29624372616202
CHEMBL584166	14.371506638136328	-3.8773610348333807	14.371506638136328	0.0018566022087842526	0.384084639554553	695.8390000000003	650.4790000000003	695.2988844	264	0	0.40730062489071267	-0.4719201294631317	0.4719201294631317	0.40730062489071267	1.1428571428571428	1.9183673469387754	2.6122448979591835	1.3220988720738043	1770.5088428330457	35.13925295475879	28.197689359312587	29.014185940240313	23.213330958309104	17.00371730673554	18.550036784657095	14.725983847674376	16.686793196249525	9.887702856420702	11.706684967310604	6.7370008832752655	8.100890940949371	-4.199999999999999	80673105311.40408	34.655131368848885	13.255693525683808	7.384670431255088	286.1516579328206	25.007212846463236	23.72657329842757	0.0	27.717638948545968	5.907179729351506	6.093240070938415	19.105706416667555	18.19631268934797	0.0	6.578935683598497	38.979965842828975	73.44315167296386
CHEMBL585404	14.102814710441875	-3.897942229423959	14.102814710441875	0.07918762335181007	0.3606625826639426	697.8110000000003	654.4670000000003	697.2781489559999	264	0	0.4102097280310645	-0.44953806017704234	0.44953806017704234	0.4102097280310645	1.163265306122449	1.9387755102040816	2.63265306122449	1.2564049302836842	1689.7999617333892	35.086846711951495	27.683287918966077	28.499784499893803	23.323373297949836	16.799241576572598	18.345561054494155	13.817865062584906	15.778674411160058	9.894200102129163	11.713182213019067	6.781502981207891	8.145393038881998	-4.3999999999999995	83880693673.86287	34.46231789802289	13.484912979159994	7.1676770440287445	285.2061512334658	25.007212846463236	23.72657329842757	0.0	21.837650612110593	5.907179729351506	12.18648014187683	24.005616147518033	18.00687135247258	0.0	6.578935683598497	50.27463592526772	54.71236863588243
CHEMBL556318	14.102814710441875	-3.897942229423959	14.102814710441875	0.07918762335181007	0.3606625826639426	697.8110000000003	654.4670000000003	697.2781489559999	264	0	0.4102097280310645	-0.44953806017704234	0.44953806017704234	0.4102097280310645	1.163265306122449	1.9387755102040816	2.63265306122449	1.2564049302836842	1689.7999617333892	35.086846711951495	27.683287918966077	28.499784499893803	23.323373297949836	16.799241576572598	18.345561054494155	13.817865062584906	15.778674411160058	9.894200102129163	11.713182213019067	6.781502981207891	8.145393038881998	-4.3999999999999995	83880693673.86287	34.46231789802289	13.484912979159994	7.1676770440287445	285.2061512334658	25.007212846463236	23.72657329842757	0.0	21.837650612110593	5.907179729351506	12.18648014187683	24.005616147518033	18.00687135247258	0.0	6.578935683598497	50.27463592526772	54.71236863588243
CHEMBL3823434	13.912291240609612	-0.7064898316400499	13.912291240609612	0.11832178087872713	0.13091610660396807	847.0299999999999	788.5659999999997	846.4428461959999	328	0	0.4072906761656285	-0.4928643147440404	0.4928643147440404	0.4072906761656285	0.8387096774193549	1.5806451612903225	2.3548387096774195	1.0700378213256931	2441.1224985648746	43.49225962695778	36.29212782732982	36.29212782732982	29.998442691488908	22.139595378766767	22.139595378766767	17.412243692567106	17.412243692567106	12.522330807753406	12.522330807753406	9.125838526236912	9.125838526236912	-6.119999999999999	92347480642087.2	42.56567617789691	18.468212513938138	8.7955683400984	361.20859682345633	44.611942573008186	29.482002487579678	0.0	11.814359458703011	0.0	12.18648014187683	9.589074368143644	19.55703141003806	0.0	0.0	51.960417072608934	103.9809805474361
CHEMBL599872	14.482712759748068	-3.910464328527875	14.482712759748068	0.08166851347339299	0.36543933029540937	755.9350000000002	702.5110000000003	755.3563992760002	290	0	0.41020954226115025	-0.4489800068433083	0.4489800068433083	0.41020954226115025	1.0754716981132075	1.7924528301886793	2.452830188679245	1.2804697721279839	1785.3053526198394	38.509496442761865	31.365450673770287	32.18194725469802	24.83112134201861	18.63028625284263	20.17660573076419	17.232048251713866	19.192857600289013	11.222049856659272	13.041031967549173	7.692060667900238	9.055950725574341	-4.14	336545798550.3771	38.58034909446712	14.255928040430499	8.339914641705581	311.3555227232365	25.007212846463236	23.72657329842757	0.0	21.837650612110593	5.907179729351506	12.18648014187683	24.005616147518033	18.00687135247258	0.0	6.578935683598497	65.31462893359785	66.0452651514406
CHEMBL2204318	14.616255069167295	-3.899214504772861	14.616255069167295	0.009377545771394491	0.28585507503167984	771.9370000000004	722.5450000000002	771.3301845280001	292	0	0.40730062489071267	-0.4876929711720258	0.4876929711720258	0.40730062489071267	1.0545454545454545	1.8181818181818181	2.5090909090909093	1.2533085814891995	2115.4510194082995	39.12238061788422	31.507090436071092	32.32358701699882	26.179657453497892	19.08515061852279	20.63147009644435	16.2775501341241	18.238359482699238	11.013737116546272	12.832719227436176	7.572303782390395	8.9361938400645	-4.9799999999999995	1921847366419.86	38.300469016968876	14.927238109193393	8.192035581664284	321.20875213888456	25.007212846463236	29.476085131711475	0.0	21.837650612110593	5.907179729351506	6.093240070938415	19.105706416667555	18.19631268934797	0.0	6.578935683598497	63.24543411667541	68.05692745849906
CHEMBL2204317	14.768195623993247	-3.909159512538366	14.768195623993247	0.010747144536827236	0.26583475237964765	840.0120000000001	786.5880000000001	839.356399276	318	0	0.40730128365030993	-0.4960541597715934	0.4960541597715934	0.40730128365030993	1.0166666666666666	1.8166666666666667	2.5833333333333335	1.2019009896154593	2344.771071775097	42.23526479300658	34.277146046100746	35.093642627028466	28.74791901435068	20.95090635907291	22.49722583699447	17.521624295298988	19.48243364387413	12.18218614912037	14.001168260010273	8.436573061333249	9.800463119007357	-5.4399999999999995	28759688290582.66	41.30078211677245	16.547651060321062	8.86295531831349	350.0866316402645	29.744075800263285	35.22559696499538	0.0	21.837650612110593	5.907179729351506	6.093240070938415	19.10570641666755	18.19631268934797	0.0	0.0	81.32503341487684	51.01211842894368
CHEMBL3823642	14.072522311082741	-0.7708494502161878	14.072522311082741	0.1204409556106012	0.1067301577324668	861.0129999999998	804.5649999999998	860.422110752	332	0	0.4076098500976552	-0.4560894737392982	0.4560894737392982	0.4076098500976552	0.9523809523809523	1.746031746031746	2.5238095238095237	0.9606875481389969	2451.1701178715753	44.19936640814434	36.38845685099254	36.38845685099254	30.4647691866777	21.873098548772628	21.873098548772628	17.15396389759154	17.15396389759154	12.142104321122655	12.142104321122655	8.701838433307097	8.701838433307097	-6.419999999999999	145522573136040.72	43.23734128725581	18.90686500701296	9.502721682820063	365.68875272967756	49.02909351006153	41.682640179325375	0.0	11.814359458703011	0.0	12.18648014187683	9.589074368143644	19.55703141003806	0.0	0.0	64.1124572862767	61.78456685787326
CHEMBL3824087	14.097239444779046	-0.7398591010192777	14.097239444779046	0.1149527169085538	0.12106220373054868	847.0299999999996	788.5659999999998	846.4428461960001	328	0	0.4072906762164773	-0.4528703575810654	0.4528703575810654	0.4072906762164773	0.8709677419354839	1.6290322580645162	2.3870967741935485	0.9890650208035483	2407.970275481936	43.4922596269578	36.23972158452252	36.23972158452252	29.98160593908331	22.075086450789044	22.075086450789044	17.464278965922283	17.464278965922283	12.539306875610434	12.539306875610434	9.101889668439439	9.101889668439439	-5.959999999999999	91632558152575.4	42.71914658970857	18.56819560406899	8.990181289603436	361.20859682345616	44.61194257300818	23.732490654295777	0.0	11.814359458703011	0.0	12.18648014187683	9.589074368143644	19.55703141003806	0.0	0.0	76.58033990091977	72.58578154173485
CHEMBL3823909	14.086507650588914	-0.7467564796946455	14.086507650588914	0.11920867018751391	0.11304864839204232	863.0289999999997	804.5649999999998	862.437760816	334	0	0.4072906762164773	-0.4560894737392982	0.4560894737392982	0.4072906762164773	0.9047619047619048	1.6666666666666667	2.4285714285714284	0.9591295989901978	2402.1859596153745	44.19936640814434	36.64796987498638	36.64796987498638	30.4647691866777	22.223268634511566	22.223268634511566	17.49200189255078	17.49200189255078	12.421488104272491	12.421488104272491	8.9135056003117	8.9135056003117	-6.159999999999999	145522573136040.72	43.486968297937835	19.070597654384784	9.601487003863518	366.37835576186177	49.02909351006153	35.07575821481246	0.0	11.814359458703011	0.0	12.18648014187683	9.589074368143644	19.55703141003806	0.0	0.0	58.38123869553495	68.20538848079927
CHEMBL3822850	14.083254105272875	-0.7554841010192777	14.083254105272875	0.11649236187896794	0.114459047381884	845.0139999999998	788.5659999999998	844.4271961320001	326	0	0.4072908599327916	-0.4528703575810654	0.4528703575810654	0.4072908599327916	0.9193548387096774	1.7096774193548387	2.4838709677419355	0.9928019924941697	2456.9931072229624	43.4922596269578	35.98020856052868	35.98020856052868	29.98160593908331	21.724916365050106	21.724916365050106	17.126240970963046	17.126240970963046	12.257025746410408	12.257025746410408	8.872927427130573	8.872927427130573	-6.219999999999999	91632558152575.4	42.46977332617094	18.40580799793832	8.894960626256069	360.51899379127195	44.61194257300818	23.732490654295777	0.0	11.814359458703011	0.0	12.18648014187683	9.589074368143644	19.55703141003806	0.0	0.0	82.31155849166151	66.16495991880883
[truncated: 67 more columns]
