# Supplementary material for: Cheminformatics Analysis and Modeling with MacrolactoneDB
Source: Sci Rep. 2020 Apr 14;10:6284. doi: 10.1038/s41598-020-63192-4 (PMC7156526; doi:10.1038/s41598-020-63192-4)
Supplement: Supplementary file 2 — Supplementary information2. [file 41598_2020_63192_MOESM2_ESM.zip › DataS1/CHEMBL379/pIC50_pEC50/all_comb.csv]

ID	ABC	ABCGG	nAcid	nBase	SpAbs_A	SpMax_A	SpDiam_A	SpAD_A	SpMAD_A	LogEE_A	VE1_A	VE2_A	VE3_A	VR1_A	VR2_A	VR3_A	nAromAtom	nAromBond	nAtom	nHeavyAtom	nSpiro	nBridgehead	nHetero	nH	nB	nC	nN	nO	nS	nP	nF	nCl	nBr	nI	nX	ATS0dv	ATS1dv	ATS2dv	ATS3dv	ATS4dv	ATS5dv	ATS6dv	ATS7dv	ATS8dv	ATS0d	ATS1d	ATS2d	ATS3d	ATS4d
CHEMBL2368723	44.14389784	32.48272754	0	0	70.89646494	2.532176851	5.064353703	70.89646494	1.266008302	4.957556604	5.773841512	0.103104313	3.47610423	1291.98432	23.07114858	8.886701146	24	24	82	56	0	2	22	26	0	34	0	22	0	0	0	0	0	0	0	1104	1007	1598	2029	2100	2479	2409	2431	2510	334	420	641	782	828
CHEMBL591648	40.41000283	28.87082324	0	0	64.51000853	2.604511731	5.019118338	64.51000853	1.264902128	4.892312203	4.233583272	0.083011437	3.072289283	5665.700848	111.0921735	10.27142642	6	6	98	51	0	6	15	47	0	36	5	9	1	0	0	0	0	0	0	732.4444444	639.6666667	1024.333333	1073.666667	1198	1337.666667	1175.333333	1378.666667	1361	329	428	685	803	863
CHEMBL1672605	42.89868924	31.43024058	0	0	66.88986421	2.604723333	5.066985614	66.88986421	1.238701189	4.946919753	4.331102069	0.080205594	3.152220983	4444.483601	82.30525186	10.08581792	10	11	98	54	0	4	18	44	0	36	5	9	1	0	3	0	0	0	3	898.4444444	754.6666667	1327.333333	1253.666667	1434	1623.666667	1450.333333	1655.666667	1593	344	441	692	811	895
CHEMBL1672604	42.1299729	31.09841228	0	0	65.89557789	2.604768063	5.09263794	65.89557789	1.24331279	4.930740649	4.363070605	0.082322087	3.140882897	3471.252013	65.49532101	9.819977439	10	11	100	53	0	4	17	47	0	36	5	10	2	0	0	0	0	0	0	772.8888889	634	1101	1174	1322	1431.333333	1288.666667	1395.666667	1488.666667	343	442	708	830	906
CHEMBL600076	39.14561918	29.67492203	0	0	62.25201385	2.604466766	4.998284371	62.25201385	1.245040277	4.861625536	4.197274261	0.083945485	3.043873242	7898.295855	157.9659171	10.58384021	6	6	97	50	0	2	15	47	0	35	5	9	1	0	0	0	0	0	0	718.4444444	615.6666667	977.3333333	1017.666667	1155	1324.666667	1174.333333	1348.666667	1310	317	407	645	747	819
CHEMBL2206972	49.355252	34.78838766	0	0	80.23521972	2.604571281	5.072333893	80.23521972	1.294116447	5.087791416	4.350294693	0.070166043	3.29479288	8216.616756	132.5260767	10.83846311	10	11	126	62	0	4	16	64	0	46	6	9	1	0	0	0	0	0	0	812.4444444	745.6666667	1175.333333	1297.666667	1458	1616.666667	1530.333333	1723.666667	1855	408	538	878	1052	1128
CHEMBL599874	44.65264352	32.53095949	0	0	71.30754015	2.604563619	5.003960177	71.30754015	1.273348931	4.990024659	4.274294103	0.07632668	3.175385564	8397.570363	149.9566136	10.7584643	6	6	113	56	1	4	15	57	0	41	5	9	1	0	0	0	0	0	0	754.4444444	668.6666667	1079.333333	1121.666667	1279	1406.666667	1270.333333	1474.666667	1512	371	488	805	949	1024
CHEMBL2206973	44.51489434	32.33080424	0	0	71.68664237	2.604544839	5.062455641	71.68664237	1.280118614	4.987834744	4.323502115	0.077205395	3.186832346	4690.58679	83.76047839	10.17607957	10	11	109	56	0	4	16	53	0	40	5	10	1	0	0	0	0	0	0	792.4444444	709.6666667	1127.333333	1235.666667	1391	1515.666667	1414.333333	1584.666667	1710	365	477	771	915	992
CHEMBL603171	39.70289605	29.42261112	0	0	63.01091495	2.6045577	4.998387988	63.01091495	1.260218299	4.875729794	4.259721516	0.08519443	3.058641699	4260.66378	85.2132756	9.966618156	6	6	97	50	0	4	15	47	0	35	5	9	1	0	0	0	0	0	0	720.4444444	628.6666667	1017.333333	1047.666667	1192	1301	1154.666667	1321.666667	1332	325	423	682	788	845
CHEMBL1672603	42.1299729	31.09841228	0	0	65.89557789	2.604768063	5.09263794	65.89557789	1.24331279	4.930740649	4.363070605	0.082322087	3.140882897	3471.252013	65.49532101	9.819977439	10	11	97	53	0	4	17	44	0	36	5	8	1	0	3	0	0	0	3	862.4444444	722.6666667	1255.333333	1266.666667	1450	1570.666667	1409.333333	1455.666667	1570	340	439	693	815	891
CHEMBL2206980	49.4646418	35.86661692	0	0	79.6731481	2.604602579	5.069151953	79.6731481	1.285050776	5.09013318	4.349874668	0.070159269	3.294696325	10533.97575	169.9028347	11.08691039	15	16	118	62	0	4	19	56	0	43	8	10	1	0	0	0	0	0	0	904.4444444	829.6666667	1288.333333	1346.666667	1536	1685.666667	1618.333333	1831.666667	1988	402	521	840	964	1046
CHEMBL591667	38.99578927	29.15971894	0	0	61.64112135	2.604559934	4.998450022	61.64112135	1.257982068	4.858184623	4.260684499	0.086952745	3.038665033	3412.759292	69.64814882	9.724511625	6	6	92	49	0	4	15	43	0	34	5	9	1	0	0	0	0	0	0	724.4444444	631.6666667	1022.333333	1061.666667	1212	1332.666667	1197.333333	1380.666667	1401	317	412	660	758	815
CHEMBL2206982	46.44594465	33.77374376	0	0	75.07903615	2.604820123	5.093160404	75.07903615	1.29446614	5.030569388	4.485810607	0.077341562	3.258777134	3915.296881	67.50511864	10.03050435	13	15	112	58	0	4	16	54	0	42	6	9	1	0	0	0	0	0	0	810.4444444	748.6666667	1193.333333	1286.666667	1457	1602.666667	1471.333333	1623.666667	1770	382	503	818	967	1050
CHEMBL2206983	45.0721712	32.39918963	0	0	72.62209007	2.60472824	5.069448212	72.62209007	1.296823037	4.998745036	4.420718833	0.078941408	3.209068913	4056.438992	72.43641058	10.03082737	13	15	108	56	0	4	15	52	0	41	6	8	1	0	0	0	0	0	0	766.4444444	711.6666667	1138.333333	1214.666667	1369	1492.666667	1325.333333	1550.666667	1691	370	489	793	934	1004
CHEMBL601195	40.41000283	29.42661475	0	0	64.5137295	2.604514163	5.020808281	64.5137295	1.264975088	4.892312227	4.2357177	0.083053288	3.072793322	5439.087376	106.6487721	10.2306071	6	6	98	51	0	4	15	47	0	36	5	9	1	0	0	0	0	0	0	732.4444444	639.6666667	1024.333333	1076.666667	1208	1357.666667	1199.333333	1384.666667	1365	329	428	685	804	864
CHEMBL1672600	41.00771981	30.04372859	0	0	65.61869785	2.604712095	5.055736254	65.61869785	1.261898036	4.909356611	4.316641395	0.083012335	3.111136271	4248.129664	81.69480124	10.00289271	10	11	101	52	0	4	15	49	0	37	5	9	1	0	0	0	0	0	0	740.4444444	660.6666667	1052.333333	1159.666667	1272	1379.666667	1184.333333	1385.666667	1481	335	434	695	813	886
CHEMBL600075	43.61787676	32.12260512	0	0	68.5729448	2.604083731	4.963647077	68.5729448	1.246780815	4.963512183	4.189634669	0.076175176	3.137361631	7062.761077	128.4138378	10.56733943	6	6	110	55	0	4	16	55	0	39	5	10	1	0	0	0	0	0	0	776.4444444	674.6666667	1059.333333	1085.666667	1279	1455.666667	1302.333333	1523.666667	1497	359	460	753	858	934
CHEMBL2206968	48.60770511	34.49235259	0	0	79.18207636	2.604603068	5.082777567	79.18207636	1.298066826	5.073687275	4.372189122	0.071675232	3.283552598	5971.37248	97.89135213	10.50302085	16	17	117	61	0	4	16	56	0	45	6	9	1	0	0	0	0	0	0	844.4444444	777.6666667	1217.333333	1343.666667	1502	1671.666667	1588.333333	1776.666667	1908	396	518	834	992	1072
CHEMBL2063084	40.34105314	29.31371005	0	0	64.62209741	2.604652966	5.012147128	64.62209741	1.267099949	4.890636266	4.278842767	0.083898878	3.082923131	5069.267179	99.39739568	10.16019209	10	11	98	51	0	2	14	47	0	37	5	8	1	0	0	0	0	0	0	710.4444444	636.6666667	1009.333333	1104.666667	1181	1293.666667	1154.333333	1316.666667	1426	327	424	671	777	836
CHEMBL2063085	43.73883787	31.32661046	0	0	70.90404246	2.604453065	5.011786485	70.90404246	1.289164408	4.969058258	4.26870657	0.077612847	3.156058963	5963.367991	108.4248726	10.39813879	10	11	108	55	0	2	14	53	0	41	5	8	1	0	0	0	0	0	0	734.4444444	665.6666667	1054.333333	1151.666667	1255	1413.666667	1279.333333	1472.666667	1604	357	469	750	886	944
CHEMBL589395	39.70289605	29.42261112	0	0	63.01091495	2.6045577	4.998387988	63.01091495	1.260218299	4.875729794	4.259721516	0.08519443	3.058641699	4260.66378	85.2132756	9.966618156	6	6	99	50	0	4	15	49	0	35	5	9	1	0	0	0	0	0	0	710.4444444	617.6666667	1002.333333	1027.666667	1165	1277	1124.666667	1293.666667	1314	327	427	693	805	866
CHEMBL599875	43.80778755	31.67762015	0	0	70.68260458	2.60435898	4.988398741	70.68260458	1.285138265	4.971218408	4.249381184	0.077261476	3.151521461	6324.067604	114.9830473	10.45686598	6	6	110	55	0	4	15	55	0	40	5	9	1	0	0	0	0	0	0	746.4444444	657.6666667	1060.333333	1092.666667	1263	1424.666667	1285.333333	1478.666667	1484	361	477	776	916	976
CHEMBL2206967	49.42420169	34.91553064	0	0	80.00406543	2.604605635	5.084267157	80.00406543	1.290388152	5.089170597	4.376540142	0.070589357	3.300807782	6317.679661	101.898059	10.57565657	16	17	118	62	0	4	16	56	0	46	5	9	1	0	1	0	0	0	1	884.4444444	799.6666667	1251.333333	1375.666667	1518	1691.666667	1626.333333	1825.666667	1981	402	525	844	1004	1081
CHEMBL591668	39.1860593	29.07047383	0	0	62.1629883	2.604464386	4.998325922	62.1629883	1.243259766	4.861545881	4.193879828	0.083877597	3.043064191	9327.299015	186.5459803	10.75013867	6	6	97	50	0	4	15	47	0	35	5	9	1	0	0	0	0	0	0	718.4444444	614.6666667	973.3333333	1008.666667	1141	1304.666667	1152.333333	1339.666667	1300	317	406	644	740	813
CHEMBL600077	39.70289605	29.42261112	0	0	63.01091495	2.6045577	4.998387988	63.01091495	1.260218299	4.875729794	4.259721516	0.08519443	3.058641699	4260.66378	85.2132756	9.966618156	6	6	95	50	0	4	15	45	0	35	5	9	1	0	0	0	0	0	0	728.4444444	635.6666667	1026.333333	1061.666667	1214	1324.666667	1186.333333	1356.666667	1360	323	420	673	774	831
CHEMBL1672591	39.17835994	28.21710132	0	0	62.93120069	2.604577535	5.013548867	62.93120069	1.284310218	4.867316738	4.276320108	0.087271839	3.042328057	3872.989369	79.04059937	9.85101714	10	11	92	49	0	4	14	43	0	35	5	8	1	0	0	0	0	0	0	694.4444444	620.6666667	987.3333333	1062.666667	1172	1297.666667	1137.333333	1346.666667	1416	317	423	654	768	799
CHEMBL605826	44.65264352	32.59373115	0	0	71.34783386	2.604940324	5.047157705	71.34783386	1.274068462	4.99002479	4.372650748	0.078083049	3.198136001	5414.537394	96.68816775	10.31960932	6	6	113	56	0	4	15	57	0	41	5	9	1	0	0	0	0	0	0	754.4444444	668.6666667	1079.333333	1121.666667	1297	1452.666667	1316.333333	1510.666667	1518	371	488	805	951	1028
CHEMBL1672589	40.5925735	28.67951251	0	0	66.70246122	2.604454558	5.012655594	66.70246122	1.307891396	4.898763933	4.261073133	0.083550454	3.078761577	4337.240962	85.04394044	10.00423424	10	11	98	51	0	4	14	47	0	37	5	8	1	0	0	0	0	0	0	702.4444444	628.6666667	1005.333333	1082.666667	1194	1343.666667	1201.333333	1402.666667	1474	329	439	690	828	861
CHEMBL2063087	45.15305143	32.25497845	0	0	73.33815548	2.604465192	5.029322535	73.33815548	1.286634307	5.00175516	4.281538402	0.075114709	3.194778559	6591.887477	115.6471487	10.53406118	10	11	114	57	0	2	15	57	0	42	5	9	1	0	0	0	0	0	0	768.4444444	690.6666667	1084.333333	1180.666667	1284	1456.666667	1322.333333	1489.666667	1614	371	486	784	929	995
CHEMBL603170	39.70289605	29.42261112	0	0	63.01091495	2.6045577	4.998387988	63.01091495	1.260218299	4.875729794	4.259721516	0.08519443	3.058641699	4260.66378	85.2132756	9.966618156	6	6	97	50	0	4	15	47	0	35	5	9	1	0	0	0	0	0	0	718.4444444	624.6666667	1011.333333	1041.666667	1187	1300.666667	1156.333333	1328.666667	1342	325	424	684	791	852
CHEMBL605825	43.94553674	32.66841945	0	0	69.83140966	2.604564324	5.000723255	69.83140966	1.269661994	4.974975131	4.275232901	0.077731507	3.157586673	6719.302221	122.1691313	10.51748768	6	6	110	55	1	4	15	55	0	40	5	9	1	0	0	0	0	0	0	750.4444444	664.6666667	1075.333333	1105.666667	1271	1390.666667	1258.333333	1450.666667	1498	365	480	792	921	988
CHEMBL1672597	40.5925735	28.67951251	0	0	66.70246122	2.604454558	5.012655594	66.70246122	1.307891396	4.898763933	4.261073133	0.083550454	3.078761577	4337.240962	85.04394044	10.00423424	10	11	96	51	0	4	15	45	0	36	5	9	1	0	0	0	0	0	0	734.4444444	644.6666667	1021.333333	1094.666667	1206	1375.666667	1261.333333	1470.666667	1518	327	435	681	812	847
CHEMBL2063082	40.34105314	29.31371005	0	0	64.62209741	2.604652966	5.012147128	64.62209741	1.267099949	4.890636266	4.278842767	0.083898878	3.082923131	5069.267179	99.39739568	10.16019209	10	11	98	51	0	2	14	47	0	37	5	8	1	0	0	0	0	0	0	710.4444444	636.6666667	1015.333333	1098.666667	1185	1301.666667	1154.333333	1338.666667	1412	327	424	671	777	836
CHEMBL605613	42.53132317	31.33990984	0	0	67.34944381	2.604571533	4.999121064	67.34944381	1.270744223	4.952897262	4.28481234	0.080845516	3.122783577	4333.489162	81.76394646	10.04183513	6	6	104	53	1	4	15	51	0	38	5	9	1	0	0	0	0	0	0	742.4444444	656.6666667	1047.333333	1089.666667	1239	1366.666667	1210.333333	1422.666667	1438	353	464	746	857	928
CHEMBL1672595	43.3401204	30.66234821	0	0	70.93865026	2.604880518	5.013299312	70.93865026	1.313678709	4.962994272	4.405714147	0.081587299	3.169301322	4029.808671	74.62608651	9.987873131	19	21	94	54	0	4	15	40	0	39	6	8	1	0	0	0	0	0	0	792.4444444	737.6666667	1170.333333	1244.666667	1389	1583.666667	1489.333333	1679.666667	1768	344	454	701	817	851
CHEMBL2206960	47.26244123	34.09302083	0	0	75.86722557	2.604832489	5.125001008	75.86722557	1.285885179	5.046712273	4.489801078	0.076098323	3.276760748	4002.919405	67.84609161	10.06973158	14	16	111	59	0	4	16	52	0	43	5	9	1	0	1	0	0	0	1	862.4444444	778.6666667	1243.333333	1368.666667	1529	1690.666667	1579.333333	1724.666667	1876	386	506	819	966	1038
CHEMBL2063080	47.23393166	33.06853885	0	0	76.73269164	2.604558679	5.060855829	76.73269164	1.300554096	5.04322665	4.336119035	0.073493543	3.241932067	6053.248665	102.597435	10.48330273	16	17	114	59	0	4	14	55	0	45	5	8	1	0	0	0	0	0	0	784.4444444	728.6666667	1148.333333	1257.666667	1401	1567.666667	1437.333333	1645.666667	1756	385	506	813	967	1035
CHEMBL2063081	45.77927798	32.00000264	0	0	74.05889142	2.604681876	5.09992668	74.05889142	1.299278797	5.013443286	4.400620592	0.07720387	3.22221175	4379.321312	76.83019846	10.12511521	14	16	110	57	0	4	14	53	0	43	5	8	1	0	0	0	0	0	0	766.4444444	711.6666667	1143.333333	1253.666667	1382	1528.666667	1359.333333	1583.666667	1707	375	495	800	953	1020
CHEMBL1672598	39.70289605	29.11471812	0	0	63.00506505	2.604698854	5.045098815	63.00506505	1.260101301	4.875065275	4.304222663	0.086084453	3.069034468	3546.088806	70.92177613	9.783038443	10	11	94	50	0	4	15	44	0	35	5	8	1	0	0	0	1	0	1	699.5116598	623.7037037	998.1481481	1078.518519	1174.111111	1270.037037	1117.62963	1328.222222	1406.592593	322	418	666	773	834
CHEMBL1672606	40.30061303	29.57385446	0	0	64.5407945	2.604688689	5.045186502	64.5407945	1.265505775	4.89239303	4.303137959	0.084375254	3.088585054	3868.871517	75.86022582	9.889958686	10	11	98	51	0	4	15	47	0	36	5	9	1	0	0	0	0	0	0	736.4444444	652.6666667	1040.333333	1133.666667	1230	1337.666667	1202.333333	1369.666667	1467	329	426	682	795	867
CHEMBL2063086	43.73883787	31.32661046	0	0	70.90404246	2.604453065	5.011786485	70.90404246	1.289164408	4.969058258	4.26870657	0.077612847	3.156058963	5963.367991	108.4248726	10.39813879	10	11	110	55	0	2	14	55	0	41	5	8	1	0	0	0	0	0	0	724.4444444	654.6666667	1037.333333	1125.666667	1226	1385.666667	1248.333333	1443.666667	1563	359	473	761	903	964
CHEMBL2206975	45.8197181	33.23682109	0	0	74.31175788	2.604562113	5.068092032	74.31175788	1.281237205	5.018523099	4.336833822	0.074772997	3.225002465	5318.865528	91.70457806	10.33687323	10	11	115	58	0	4	16	57	0	42	5	10	1	0	0	0	0	0	0	808.4444444	727.6666667	1149.333333	1263.666667	1428	1559.666667	1461.333333	1633.666667	1756	377	492	796	947	1027
CHEMBL1672601	40.30061303	29.62740127	0	0	64.54241978	2.604709623	5.053528975	64.54241978	1.265537643	4.892394857	4.313451415	0.084577479	3.090978916	3726.094941	73.06068513	9.852356571	10	11	100	51	0	4	14	49	0	37	5	8	1	0	0	0	0	0	0	704.4444444	632.6666667	1014.333333	1104.666667	1206	1304.666667	1139.333333	1343.666667	1430	331	430	692	812	886
CHEMBL2206966	49.98147856	35.70670285	0	0	81.6206431	2.604622418	5.091274841	81.6206431	1.295565764	5.103247335	4.393138414	0.069732356	3.320593506	6170.585581	97.94580288	10.56809865	16	17	122	63	0	4	16	59	0	47	5	10	1	0	0	0	0	0	0	872.4444444	802.6666667	1259.333333	1407.666667	1570	1727.666667	1658.333333	1843.666667	1985	409	534	863	1029	1117
CHEMBL2206957	47.26244123	34.07888547	0	0	75.90703483	2.604834374	5.125656035	75.90703483	1.286559912	5.046712293	4.491478788	0.076126759	3.27713435	3988.817001	67.60706781	10.06620233	14	16	111	59	0	4	16	52	0	43	5	9	1	0	0	1	0	0	1	814.0493827	753.7777778	1206	1324.111111	1476.222222	1642	1502.888889	1659.111111	1777.666667	386	506	819	967	1039
CHEMBL1672588	40.5925735	28.67951251	0	0	66.70246122	2.604454558	5.012655594	66.70246122	1.307891396	4.898763933	4.261073133	0.083550454	3.078761577	4337.240962	85.04394044	10.00423424	10	11	96	51	0	4	14	45	0	37	5	8	1	0	0	0	0	0	0	712.4444444	639.6666667	1019.333333	1099.666667	1217	1375.666667	1235.333333	1425.666667	1496	327	435	679	812	842
CHEMBL1672596	40.5925735	28.67951251	0	0	66.70246122	2.604454558	5.012655594	66.70246122	1.307891396	4.898763933	4.261073133	0.083550454	3.078761577	4337.240962	85.04394044	10.00423424	10	11	94	51	0	4	15	43	0	36	5	9	1	0	0	0	0	0	0	744.4444444	655.6666667	1035.333333	1111.666667	1229	1407.666667	1295.333333	1493.666667	1540	325	431	670	796	828
CHEMBL2206976	48.64814522	34.99308581	0	0	78.83260656	2.604572237	5.070877344	78.83260656	1.292337812	5.07413503	4.350932183	0.071326757	3.278678888	6887.389169	112.9080192	10.64573613	10	11	122	61	0	4	16	61	0	45	5	10	1	0	0	0	0	0	0	828.4444444	755.6666667	1195.333333	1307.666667	1476	1628.666667	1542.333333	1729.666667	1849	401	528	859	1017	1081
CHEMBL1672608	41.25924017	30.02361605	0	0	67.64334523	2.60452086	5.044875686	67.64334523	1.300833562	4.917929964	4.290565884	0.082510882	3.105077257	4209.839078	80.95844381	9.993838328	10	11	99	52	0	4	15	47	0	37	5	9	1	0	0	0	0	0	0	742.4444444	661.6666667	1056.333333	1138.666667	1260	1403.666667	1263.333333	1421.666667	1529	335	445	702	834	870
CHEMBL602559	39.28774974	28.73369123	0	0	64.18496959	2.604058734	4.959180214	64.18496959	1.283699392	4.870756275	4.169684422	0.083393688	3.037278267	5241.633295	104.8326659	10.17382634	6	6	95	50	0	4	15	45	0	35	5	9	1	0	0	0	0	0	0	722.4444444	627.6666667	1010.333333	1031.666667	1184	1323.666667	1188.333333	1357.666667	1351	317	418	652	763	793
CHEMBL591548	42.21348593	30.66241473	0	0	68.28248583	2.60493593	5.046188819	68.28248583	1.288348789	4.937722064	4.364585564	0.082350671	3.14123006	4236.522806	79.93439257	10.01920494	6	6	102	53	0	4	15	49	0	38	5	9	1	0	0	0	0	0	0	746.4444444	659.6666667	1065.333333	1109.666667	1284	1434.666667	1306.333333	1470.666667	1474	345	458	735	874	920
CHEMBL599873	43.23842995	32.06923992	0	0	67.78668342	2.604566076	5.014547143	67.78668342	1.255308952	4.961500989	4.277565446	0.079214175	3.13978298	5447.082178	100.8718922	10.28923432	6	6	107	54	1	4	15	53	0	39	5	9	1	0	0	0	0	0	0	746.4444444	660.6666667	1059.333333	1097.666667	1255	1378.666667	1234.333333	1436.666667	1468	359	472	767	885	956
CHEMBL605620	40.41000283	29.637767	0	0	64.19659781	2.604556664	4.998391105	64.19659781	1.25875682	4.892972433	4.259273675	0.08351517	3.078339187	5482.299767	107.4960739	10.2385205	6	6	100	51	0	4	15	49	0	36	5	9	1	0	0	0	0	0	0	722.4444444	628.6666667	1015.333333	1045.666667	1191	1304.666667	1152.333333	1316.666667	1316	331	432	697	807	868
CHEMBL2206969	45.11261132	32.82625672	0	0	73.22428189	2.604558919	5.066919291	73.22428189	1.284636524	5.00332893	4.33337784	0.076024173	3.206813514	4856.820154	85.20737111	10.22860539	10	11	113	57	0	4	16	56	0	41	6	9	1	0	0	0	0	0	0	784.4444444	709.6666667	1123.333333	1235.666667	1386	1518.666667	1410.333333	1587.666667	1711	372	486	788	938	1018
CHEMBL2206970	48.78604459	35.59594445	0	0	79.0697261	2.60460095	5.081802511	79.0697261	1.275318163	5.079865905	4.369668086	0.070478518	3.299236345	6969.825504	112.4165404	10.67389476	10	11	122	62	0	4	18	60	0	44	6	11	1	0	0	0	0	0	0	886.4444444	796.6666667	1261.333333	1361.666667	1548	1697.666667	1644.333333	1808.666667	1966	400	519	838	1000	1089
CHEMBL2206978	49.4646418	35.86661692	0	0	79.6731481	2.604602579	5.069151953	79.6731481	1.285050776	5.09013318	4.349874668	0.070159269	3.294696325	10533.97575	169.9028347	11.08691039	15	16	118	62	0	4	18	56	0	44	6	10	2	0	0	0	0	0	0	870.8888889	790.3333333	1234	1326	1508	1656.333333	1575.666667	1779	1924.666667	402	521	840	965	1046
CHEMBL2206971	48.60770511	34.49235259	0	0	79.18207636	2.604603068	5.082777567	79.18207636	1.298066826	5.073687275	4.372189122	0.071675232	3.283552598	5971.37248	97.89135213	10.50302085	10	11	123	61	0	4	16	62	0	45	6	9	1	0	0	0	0	0	0	812.4444444	745.6666667	1179.333333	1301.666667	1463	1615.666667	1522.333333	1706.666667	1830	402	530	865	1039	1115
CHEMBL1671868	39.70289605	29.11471812	0	0	63.00506505	2.604698854	5.045098815	63.00506505	1.260101301	4.875065275	4.304222663	0.086084453	3.069034468	3546.088806	70.92177613	9.783038443	10	11	94	50	0	4	15	44	0	35	5	8	1	0	0	0	0	1	1	699.468642	623.2888889	997.4222222	1077.377778	1172.866667	1268.688889	1117.111111	1327.6	1405.555556	322	418	666	773	834
CHEMBL2206965	50.02191867	35.45968688	0	0	81.60524934	2.60460852	5.085750462	81.60524934	1.295321418	5.103183374	4.380655469	0.069534214	3.317747997	6928.208134	109.9715577	10.68390613	16	17	122	63	0	4	16	59	0	47	5	10	1	0	0	0	0	0	0	872.4444444	801.6666667	1250.333333	1384.666667	1543	1718.666667	1631.333333	1852.666667	1967	409	533	861	1025	1108
CHEMBL2203324	47.86015821	34.49052264	0	0	77.44040903	2.604841078	5.126653077	77.44040903	1.290673484	5.061326957	4.498457108	0.074974285	3.295493942	4255.418939	70.92364898	10.14770796	14	16	115	60	0	4	16	55	0	44	5	10	1	0	0	0	0	0	0	850.4444444	780.6666667	1241.333333	1367.666667	1527	1691.666667	1574.333333	1727.666667	1872	393	514	835	986	1063
CHEMBL1672607	41.96634695	29.9440998	0	0	69.14842137	2.604504492	5.053258153	69.14842137	1.304687196	4.933878246	4.296183036	0.081060057	3.125433783	4309.155001	81.30481134	10.03620393	10	11	102	53	0	4	15	49	0	38	5	9	1	0	0	0	0	0	0	746.4444444	665.6666667	1062.333333	1167.666667	1290	1438.666667	1250.333333	1453.666667	1554	341	453	716	861	905
CHEMBL2206979	50.94780505	36.79271042	0	0	81.87439201	2.60460276	5.069168889	81.87439201	1.279287375	5.11915433	4.351181223	0.067987207	3.326745344	14928.94236	233.2647244	11.46735504	15	16	124	64	0	4	18	60	0	46	6	10	2	0	0	0	0	0	0	880.8888889	804.3333333	1254.333333	1351.333333	1526	1672.333333	1595.666667	1803	1956.666667	416	539	872	1005	1085
CHEMBL2206963	48.60770511	34.49235259	0	0	79.18207636	2.604603068	5.082777567	79.18207636	1.298066826	5.073687275	4.372189122	0.071675232	3.283552598	5971.37248	97.89135213	10.50302085	16	17	118	61	0	4	15	57	0	46	5	9	1	0	0	0	0	0	0	828.4444444	765.6666667	1203.333333	1329.666667	1486	1655.666667	1562.333333	1756.666667	1880	397	520	838	999	1078
CHEMBL2063079	42.32462431	30.36292552	0	0	68.34513938	2.604459369	5.014123442	68.34513938	1.289530932	4.936860634	4.268988661	0.080546956	3.119083772	4703.851457	88.75191428	10.12384373	10	11	104	53	0	4	14	51	0	39	5	8	1	0	0	0	0	0	0	716.4444444	644.6666667	1030.333333	1110.666667	1234	1389.666667	1247.333333	1476.666667	1566	347	457	736	872	934
CHEMBL1672592	43.38056051	30.3884688	0	0	70.88268382	2.604698502	5.01269168	70.88268382	1.312642293	4.962920566	4.357581617	0.080695956	3.158316182	4324.40517	80.08157721	10.05842883	16	17	97	54	0	4	14	43	0	40	5	8	1	0	0	0	0	0	0	768.4444444	706.6666667	1113.333333	1172.666667	1291	1485.666667	1411.333333	1627.666667	1714	347	460	720	845	878
CHEMBL603169	40.41000283	29.637767	0	0	64.19659781	2.604556664	4.998391105	64.19659781	1.25875682	4.892972433	4.259273675	0.08351517	3.078339187	5482.299767	107.4960739	10.2385205	6	6	98	51	0	4	15	47	0	36	5	9	1	0	0	0	0	0	0	732.4444444	639.6666667	1030.333333	1065.666667	1214	1326.666667	1178.333333	1345.666667	1336	329	428	686	790	847
CHEMBL1672599	40.30061303	29.62740127	0	0	64.54241978	2.604709623	5.053528975	64.54241978	1.265537643	4.892394857	4.313451415	0.084577479	3.090978916	3726.094941	73.06068513	9.852356571	10	11	98	51	0	4	15	47	0	36	5	9	1	0	0	0	0	0	0	736.4444444	652.6666667	1042.333333	1148.666667	1254	1356.666667	1159.333333	1367.666667	1470	329	426	683	796	868
CHEMBL603168	40.66152318	29.8791925	0	0	66.1136379	2.604392565	4.973139661	66.1136379	1.296345841	4.901690299	4.247560261	0.083285495	3.075585302	4621.553611	90.61869826	10.06772675	6	6	96	51	0	4	15	45	0	36	5	9	1	0	0	0	0	0	0	734.4444444	644.6666667	1042.333333	1066.666667	1244	1390.666667	1247.333333	1408.666667	1419	329	439	693	813	834
CHEMBL2206984	46.44594465	33.52188132	0	0	75.01116714	2.604798607	5.118713898	75.01116714	1.293295985	5.030550393	4.463472495	0.076956422	3.253784967	4003.111181	69.01915829	10.05268505	14	16	111	58	0	4	15	53	0	43	5	9	1	0	0	0	0	0	0	806.4444444	744.6666667	1194.333333	1310.666667	1458	1621.666667	1478.333333	1640.666667	1767	381	501	812	960	1032
CHEMBL1672590	39.88546672	28.81024549	0	0	65.19902864	2.604491246	5.012468799	65.19902864	1.303980573	4.882242801	4.265619026	0.085312381	3.060025224	4090.965307	81.81930614	9.92597415	10	11	93	50	0	4	14	43	0	36	5	8	1	0	0	0	0	0	0	708.4444444	635.6666667	1015.333333	1085.666667	1211	1359.666667	1205.333333	1391.666667	1474	321	427	666	786	808
CHEMBL2206964	50.02191867	35.2126709	0	0	81.61436782	2.604606255	5.084706415	81.61436782	1.295466156	5.103181971	4.378132788	0.069494171	3.317171963	7349.024855	116.6511882	10.74287254	16	17	122	63	0	4	16	59	0	47	5	10	1	0	0	0	0	0	0	872.4444444	801.6666667	1249.333333	1375.666667	1520	1691.666667	1622.333333	1825.666667	1976	409	533	860	1023	1104
CHEMBL2204319	39.63394636	28.72065364	0	0	63.27448521	2.604657311	5.012871681	63.27448521	1.265489704	4.873352971	4.277646666	0.085552933	3.062840927	4890.375134	97.80750268	10.10446221	10	11	95	50	0	4	14	45	0	36	5	8	1	0	0	0	0	0	0	706.4444444	630.6666667	1003.333333	1084.666667	1181	1295.666667	1136.333333	1332.666667	1395	321	416	659	763	821
CHEMBL2206974	45.11261132	32.82625672	0	0	73.22428189	2.604558919	5.066919291	73.22428189	1.284636524	5.00332893	4.33337784	0.076024173	3.206813514	4856.820154	85.20737111	10.22860539	10	11	112	57	0	4	16	55	0	41	5	10	1	0	0	0	0	0	0	804.4444444	719.6666667	1139.333333	1251.666667	1412	1538.666667	1438.333333	1609.666667	1731	371	484	784	931	1011
CHEMBL602119	41.36862997	29.75151606	0	0	67.61694782	2.604356324	4.986897623	67.61694782	1.30032592	4.917895805	4.243061931	0.081597345	3.093943788	4871.403247	93.68083166	10.13979594	6	6	99	52	0	4	15	47	0	37	5	9	1	0	0	0	0	0	0	738.4444444	648.6666667	1046.333333	1080.666667	1250	1406.666667	1277.333333	1442.666667	1441	335	447	706	839	868
CHEMBL591604	41.11710961	29.90439983	0	0	65.5513195	2.60455618	4.998380212	65.5513195	1.260602298	4.909922796	4.259065011	0.081905096	3.097708281	7258.473067	139.5860205	10.53858339	6	6	101	52	0	4	15	49	0	37	5	9	1	0	0	0	0	0	0	736.4444444	643.6666667	1034.333333	1069.666667	1218	1326.666667	1180.333333	1337.666667	1325	335	436	699	806	863
CHEMBL1672602	40.30061303	29.62740127	0	0	64.54241978	2.604709623	5.053528975	64.54241978	1.265537643	4.892394857	4.313451415	0.084577479	3.090978916	3726.094941	73.06068513	9.852356571	10	11	98	51	0	4	15	47	0	36	5	8	2	0	0	0	0	0	0	700.8888889	626	1005	1090	1190	1287.333333	1132.666667	1335.666667	1416.666667	329	426	683	796	868
CHEMBL2206981	48.64814522	35.42369724	0	0	78.67117992	2.604602301	5.069131016	78.67117992	1.289691474	5.074645925	4.348597333	0.071288481	3.278142112	9571.462558	156.9092223	10.97483007	15	16	115	61	0	4	18	54	0	43	6	11	1	0	0	0	0	0	0	898.4444444	815.6666667	1272.333333	1339.666667	1526	1679.666667	1606.333333	1820.666667	1964	394	513	822	950	1024
CHEMBL2206958	47.26244123	34.09302083	0	0	75.86722557	2.604832489	5.125001008	75.86722557	1.285885179	5.046712273	4.489801078	0.076098323	3.276760748	4002.919405	67.84609161	10.06973158	14	16	114	59	0	4	15	55	0	44	5	9	1	0	0	0	0	0	0	814.4444444	754.6666667	1207.333333	1326.666667	1475	1642.666667	1501.333333	1664.666667	1792	389	509	831	978	1059
CHEMBL2206977	50.17174859	35.73145041	0	0	81.17619766	2.604565285	5.06915312	81.17619766	1.288511074	5.103573968	4.345056313	0.068969148	3.309588352	10793.92084	171.3320769	11.127288	15	16	121	63	0	4	18	58	0	45	6	10	2	0	0	0	0	0	0	874.8888889	794.3333333	1238	1340	1514	1672.333333	1605.666667	1813	1946.666667	408	529	853	991	1080
CHEMBL2206959	47.86015821	34.49052264	0	0	77.44040903	2.604841078	5.126653077	77.44040903	1.290673484	5.061326957	4.498457108	0.074974285	3.295493942	4255.418939	70.92364898	10.14770796	14	16	112	60	0	4	16	52	0	44	6	9	1	0	0	0	0	0	0	854.4444444	786.6666667	1245.333333	1377.666667	1537	1711.666667	1580.333333	1759.666667	1884	390	511	826	977	1051
CHEMBL1672609	43.69839776	31.61594568	0	0	70.79465899	2.60448946	5.046082487	70.79465899	1.287175618	4.970682625	4.294621601	0.078084029	3.162111542	4827.512555	87.77295554	10.18683471	10	11	108	55	0	4	15	53	0	40	5	9	1	0	0	0	0	0	0	760.4444444	681.6666667	1085.333333	1180.666667	1306	1467.666667	1353.333333	1543.666667	1645	359	471	761	904	977
CHEMBL1672587	38.92683958	28.35725972	0	0	62.09646287	2.604658469	5.013394079	62.09646287	1.267274752	4.855765679	4.277965534	0.087305419	3.042712759	3741.270444	76.35245804	9.816415729	10	11	92	49	0	4	14	43	0	35	5	8	1	0	0	0	0	0	0	702.4444444	626.6666667	999.3333333	1080.666667	1181	1293.666667	1144.333333	1339.666667	1413	315	408	646	747	805
CHEMBL1672610	41.61751753	30.48802051	0	0	66.84208901	2.604496193	5.013797331	66.84208901	1.285424789	4.920962	4.273650527	0.082185587	3.101127012	4449.980996	85.57655762	10.04931373	10	11	101	52	0	4	14	49	0	38	5	8	1	0	0	0	0	0	0	712.4444444	640.6666667	1026.333333	1096.666667	1228	1373.666667	1217.333333	1442.666667	1544	341	449	723	846	900
CHEMBL2203882	46.44594465	35.22025336	0	0	74.57441212	2.604779004	5.070767347	74.57441212	1.285765726	5.041643073	4.517601082	0.077889674	3.265839036	3030.528471	52.25049088	9.774350214	10	11	113	58	0	4	16	55	0	42	5	10	1	0	0	0	0	0	0	818.4444444	746.6666667	1174.333333	1299.666667	1488	1606.666667	1502.333333	1663.666667	1790	385	508	817	961	1046
CHEMBL2203873	45.11261132	33.36739332	0	0	72.80870957	2.604599394	5.068089398	72.80870957	1.277345782	5.003880364	4.341636222	0.076169057	3.208717462	5069.716244	88.94239025	10.2715063	10	11	112	57	0	4	16	55	0	41	5	10	1	0	0	0	0	0	0	804.4444444	723.6666667	1145.333333	1249.666667	1422	1543.666667	1431.333333	1599.666667	1734	371	484	783	921	993
CHEMBL1672594	41.3401204	29.02227038	0	0	67.71611146	2.604217122	5.012114474	67.71611146	1.302232913	4.915539978	4.216333494	0.081083336	3.087624536	5321.912491	102.344471	10.22824663	16	17	93	52	0	4	14	41	0	38	5	8	1	0	0	0	0	0	0	748.4444444	676.6666667	1055.333333	1118.666667	1234	1435.666667	1335.333333	1550.666667	1606	327	429	657	770	801
CHEMBL506069	54.8071014	38.33481002	0	0	86.80886353	2.677081329	5.350203685	86.80886353	1.276600934	5.174283833	4.913703125	0.07226034	3.50895047	8207.979738	120.7055844	10.92978471	24	24	96	68	0	6	27	28	0	41	0	27	0	0	0	0	0	0	0	1378	1286	2158	2893	3134	3907	3848	3573	3570	424	547	869	1107	1224
CHEMBL1256604	35.60464392	25.57323159	0	0	56.26122031	2.483149286	4.872798421	56.26122031	1.25024934	4.738908002	5.525807748	0.122795728	3.213506832	614.7720802	13.66160178	7.925328995	6	6	94	45	0	4	12	49	1	33	4	7	0	0	0	0	0	0	0	600	563	832	836	950	1062	951	1073	1093	293	372	649	742	819
CHEMBL525240	54.08848138	38.72655212	1	0	86.50211406	2.573792565	5.126771578	86.50211406	1.272089913	5.16017616	6.590833325	0.096924019	3.802602406	1404.374316	20.65256347	9.164269768	24	24	98	68	0	4	27	30	0	41	0	27	0	0	0	0	0	0	0	1370	1245	1996	2586	2958	3859	3850	3710	3701	412	527	830	1066	1209
CHEMBL510416	40.48801642	30.60515169	0	0	64.38892977	2.647804951	5.061626754	64.38892977	1.238248649	4.890250326	3.842964618	0.073903166	2.99490273	10304.70178	198.1673419	10.88901418	6	6	109	52	0	4	14	57	0	38	4	9	0	1	0	0	0	0	0	697.308642	600.2222222	1002.222222	1056	1145.111111	1276.888889	1132	1265.333333	1365.666667	339	434	734	861	965
CHEMBL449392	35.45176741	26.52476732	0	0	57.06747601	2.542258165	5.08451633	57.06747601	1.268166134	4.741017856	5.238649868	0.116414442	3.160141203	1137.550119	25.27889152	8.540709607	18	18	67	45	0	2	18	22	0	27	0	18	0	0	0	0	0	0	0	884	800	1283	1662	1733	2031	1947	1759	1543	270	342	526	645	684
CHEMBL1939386	63.24962658	44.45511864	0	0	98.92118888	2.789975556	5.516483431	98.92118888	1.284690765	5.319829262	5.252189192	0.068210249	3.699865307	22518.45046	292.4474086	12.0633106	25	27	113	77	1	4	31	36	0	46	0	31	0	0	0	0	0	0	0	1542	1460	2537	3423	3800	4682	4659	4682	4548	506	671	1122	1427	1632
CHEMBL1256605	36.3117507	25.40242214	0	0	57.76672286	2.482579904	4.875144593	57.76672286	1.255798323	4.757927588	5.525044792	0.120109669	3.235347658	667.386038	14.50839213	8.02942495	6	6	95	46	0	4	13	49	1	33	4	8	0	0	0	0	0	0	0	628	583	872	888	984	1106	997	1123	1171	297	377	651	760	827
CHEMBL1256603	34.82858745	24.84751823	0	0	55.28825883	2.481808351	4.870603956	55.28825883	1.256551337	4.716741229	5.458659842	0.124060451	3.17880785	615.3887997	13.98610908	7.903858804	6	6	91	44	0	4	12	47	1	32	4	7	0	0	0	0	0	0	0	594	555	815	820	937	1046	935	1049	1066	285	362	628	719	788
CHEMBL503228	39.23272148	29.48554408	1	0	61.70722838	2.636609343	5.040248304	61.70722838	1.234144568	4.85520328	3.789643721	0.075792874	2.941709922	8715.425376	174.3085075	10.68228768	6	6	103	50	0	4	14	53	0	36	4	9	0	1	0	0	0	0	0	681.308642	585.6666667	979.1111111	1012.444444	1099.111111	1238.888889	1095	1231.333333	1325.666667	327	418	705	821	911
CHEMBL1256606	37.01885748	26.01899469	0	0	58.82635183	2.482319133	4.873075344	58.82635183	1.251624507	4.777163253	5.524660798	0.117545974	3.25678436	740.8673726	15.76313559	8.155384134	6	6	98	47	0	4	13	51	1	34	4	8	0	0	0	0	0	0	0	632	587	876	916	1002	1114	1015	1137	1189	303	385	664	792	863
CHEMBL1256600	37.57613435	26.80561766	0	0	59.74544739	2.489135337	4.879288279	59.74544739	1.271179732	4.803938346	5.799285586	0.123389055	3.305297244	646.0668595	13.74610339	8.018465505	6	6	98	47	0	4	12	51	1	35	4	7	0	0	0	0	0	0	0	616	585	854	880	1006	1096	1001	1119	1159	311	402	690	792	871
CHEMBL1256601	36.3117507	25.40242214	0	0	57.76672286	2.482579904	4.875144593	57.76672286	1.255798323	4.757927588	5.525044792	0.120109669	3.235347658	667.386038	14.50839213	8.02942495	6	6	95	46	0	4	13	49	1	33	4	8	0	0	0	0	0	0	0	628	583	872	888	984	1106	997	1123	1171	297	377	651	760	827
CHEMBL1256599	35.60464392	25.57323159	0	0	56.26122031	2.483149286	4.872798421	56.26122031	1.25024934	4.738908002	5.525807748	0.122795728	3.213506832	614.7720802	13.66160178	7.925328995	6	6	94	45	0	4	12	49	1	33	4	7	0	0	0	0	0	0	0	600	563	832	836	950	1062	951	1073	1093	293	372	649	742	819
CHEMBL450753	41.01261061	28.36549372	0	0	67.16935609	2.482072676	4.872951945	67.16935609	1.267346341	4.884753406	5.503029967	0.103830754	3.373005664	2579.093206	48.66213596	9.522899966	12	12	106	53	0	4	13	53	0	40	5	8	0	0	0	0	0	0	0	726	679	984	1039	1135	1276	1208	1280	1326	327	417	689	815	874
CHEMBL450002	37.97742654	28.42785327	2	0	59.00880253	2.625984331	5.02440066	59.00880253	1.229350053	4.818885078	3.742497264	0.077968693	2.888369024	7393.42115	154.0296073	10.47696177	6	6	97	48	0	4	14	49	0	34	4	9	0	1	0	0	0	0	0	665.308642	571.1111111	957	972.8888889	1059.111111	1204.888889	1059	1197.333333	1285.666667	315	402	677	783	864
CHEMBL510931	39.59839704	28.24038695	0	0	64.28214074	2.482165152	4.873182388	64.28214074	1.260434132	4.850316041	5.525446721	0.108342093	3.338604638	1300.361945	25.49729305	8.799638464	6	6	106	51	0	4	13	55	0	38	5	8	0	0	0	0	0	0	0	686	639	940	999	1106	1226	1124	1194	1258	321	414	696	823	871
CHEMBL455095	38.89129026	27.70780362	0	0	62.355337	2.48219851	4.873836841	62.355337	1.24710674	4.834898732	5.530585496	0.11061171	3.319731599	1072.03146	21.4406292	8.5867486	6	6	103	50	0	4	13	53	0	37	5	8	0	0	0	0	0	0	0	682	635	926	991	1098	1206	1106	1182	1246	315	406	673	791	849
CHEMBL506565	41.01261061	28.36549372	0	0	67.16935609	2.482072676	4.872951945	67.16935609	1.267346341	4.884753406	5.503029967	0.103830754	3.373005664	2579.093206	48.66213596	9.522899966	12	12	105	53	0	4	14	52	0	39	6	8	0	0	0	0	0	0	0	742	693	1000	1053	1143	1296	1226	1292	1338	326	415	684	808	866
CHEMBL504783	39.14281062	27.5379278	0	0	64.88126133	2.479333672	4.840751762	64.88126133	1.297625227	4.851706916	5.619999908	0.112399998	3.33576956	933.8462695	18.67692539	8.448749743	6	6	102	50	0	4	12	52	0	38	4	8	0	0	0	0	0	0	0	672	626	904	970	1108	1240	1129	1209	1278	316	419	681	815	842
CHEMBL509769	37.4770767	26.86973197	0	0	60.59348464	2.48243762	4.873178256	60.59348464	1.262364263	4.805919599	5.542165843	0.115461788	3.281001289	814.1270677	16.96098058	8.270732375	6	6	97	48	0	4	13	49	0	35	5	8	0	0	0	0	0	0	0	674	627	912	979	1086	1182	1092	1182	1260	303	390	641	751	815
CHEMBL506322	37.4770767	26.80070338	0	0	61.22430328	2.482043932	4.872752211	61.22430328	1.249475577	4.799208867	5.480248502	0.111841806	3.290385652	1257.921294	25.67186315	8.726451076	6	6	100	49	0	4	13	51	0	36	5	8	0	0	0	0	0	0	0	678	623	912	977	1079	1191	1094	1166	1229	301	383	637	757	823
CHEMBL506689	38.29357328	27.56596991	0	0	62.10681752	2.482105085	4.873091998	62.10681752	1.24213635	4.819529428	5.498172816	0.109963456	3.313853734	1220.183608	24.40367216	8.716194537	6	6	105	50	0	4	13	55	0	37	5	8	0	0	0	0	0	0	0	676	626	917	984	1084	1187	1091	1170	1230	311	395	664	789	856
CHEMBL1256598	34.82858745	24.84751823	0	0	55.28825883	2.481808351	4.870603956	55.28825883	1.256551337	4.716741229	5.458659842	0.124060451	3.17880785	615.3887997	13.98610908	7.903858804	6	6	91	44	0	4	12	47	1	32	4	7	0	0	0	0	0	0	0	594	555	815	820	937	1046	935	1049	1066	285	362	628	719	788
CHEMBL503785	39.10941025	27.62095712	0	0	64.28635371	2.606699967	5.060411927	64.28635371	1.311966402	4.862459104	4.208190744	0.085881444	3.026268008	4014.829283	81.93529149	9.886985311	16	17	89	49	0	0	13	40	0	36	4	8	1	0	0	0	0	0	0	706.4444444	642.6666667	1015.333333	1086.666667	1176	1265.666667	1160	1324	1202.333333	312	410	630	735	752
CHEMBL501873	38.18418348	27.0826771	0	0	61.77916741	2.482284798	4.873032178	61.77916741	1.260799335	4.82439751	5.543714732	0.113137035	3.30190001	902.2369141	18.41299825	8.394112345	6	6	101	49	0	4	12	52	0	37	4	8	0	0	0	0	0	0	0	666	617	888	965	1078	1174	1068	1156	1216	310	400	661	776	839
CHEMBL527062	37.97742654	28.42785327	1	0	59.00880253	2.625984331	5.02440066	59.00880253	1.229350053	4.818885078	3.742497264	0.077968693	2.888369024	7393.42115	154.0296073	10.47696177	6	6	99	48	0	4	13	51	0	35	4	8	0	1	0	0	0	0	0	641.308642	568.8888889	897	936.8888889	1031.111111	1160.888889	1031	1161.333333	1225.666667	317	404	688	795	880
CHEMBL1256602	37.01885748	26.01899469	0	0	58.82635183	2.482319133	4.873075344	58.82635183	1.251624507	4.777163253	5.524660798	0.117545974	3.25678436	740.8673726	15.76313559	8.155384134	6	6	98	47	0	4	13	51	1	34	4	8	0	0	0	0	0	0	0	632	587	876	916	1002	1114	1015	1137	1189	303	385	664	792	863
CHEMBL449844	38.40230347	27.24403499	0	0	62.91267286	2.606798532	5.060509375	62.91267286	1.310680685	4.844677448	4.208927855	0.087685997	3.005823867	3881.830059	80.87145956	9.832677904	16	17	86	48	0	0	13	38	0	35	4	8	1	0	0	0	0	0	0	702.4444444	638.6666667	1011.333333	1082.666667	1172	1265.666667	1158	1254	1152.333333	306	402	617	719	736
CHEMBL1288513	47.82741746	34.78641804	0	0	75.41356933	2.60282344	5.018281446	75.41356933	1.256892822	5.046054321	4.450579206	0.07417632	3.284793716	5674.496192	94.57493653	10.43549653	12	12	114	60	0	4	18	54	1	42	5	11	1	0	0	0	0	0	0	868.4444444	767.3333333	1269.666667	1265.333333	1455.666667	1535.333333	1527.333333	1602.666667	1663	390	499	828	951	1041
CHEMBL2407590	64.81232673	53.94662374	0	0	103.5372335	2.437362862	4.874258325	103.5372335	1.176559472	5.346175104	6.846424609	0.07780028	4.098478283	1984.427486	22.55031234	9.767837453	0	0	204	88	0	0	23	116	0	65	10	13	0	0	0	0	0	0	0	1098	988	1420	1804	1990	2287	2072	2170	2389	542	670	1160	1431	1726
CHEMBL1288514	47.82741746	34.62450952	0	0	75.41116714	2.602755955	5.016868648	75.41116714	1.256852786	5.0460543	4.444644106	0.074077402	3.283459269	5673.977755	94.56629591	10.43540516	12	12	114	60	0	4	18	54	1	42	5	11	1	0	0	0	0	0	0	868.4444444	767.3333333	1269.666667	1264.333333	1451	1521.666667	1462.666667	1656.666667	1634	390	499	828	950	1040
CHEMBL1288515	47.78697734	34.99851249	0	0	75.41982582	2.605113446	5.037524288	75.41982582	1.256997097	5.046125516	4.572563119	0.076209385	3.311833374	5879.273031	97.98788385	10.47094787	12	12	114	60	0	4	18	54	1	42	5	11	1	0	0	0	0	0	0	868.4444444	768.3333333	1272.333333	1287.666667	1487	1628	1448.333333	1645.666667	1653	390	500	832	961	1055
CHEMBL584166	38.92683958	28.35725972	0	0	62.09646287	2.604658469	5.013394079	62.09646287	1.267274752	4.855765679	4.277965534	0.087305419	3.042712759	3741.270444	76.35245804	9.816415729	10	11	94	49	0	4	14	45	0	35	5	8	1	0	0	0	0	0	0	692.4444444	615.6666667	985.3333333	1063.666667	1158	1261.666667	1110.333333	1316.666667	1390	317	412	657	763	824
CHEMBL585404	38.75898244	28.5717017	0	0	62.41785834	2.60420564	4.967460229	62.41785834	1.273833844	4.854786199	4.192681299	0.085564924	3.022575663	4578.05565	93.42970714	10.01826486	6	6	92	49	0	4	15	43	0	34	5	9	1	0	0	0	0	0	0	720.4444444	626.6666667	1013.333333	1038.666667	1182	1296.666667	1157.333333	1328.666667	1327	313	411	646	751	787
CHEMBL556318	38.75898244	28.5717017	0	0	62.41785834	2.60420564	4.967460229	62.41785834	1.273833844	4.854786199	4.192681299	0.085564924	3.022575663	4578.05565	93.42970714	10.01826486	6	6	92	49	0	4	15	43	0	34	5	9	1	0	0	0	0	0	0	720.4444444	626.6666667	1013.333333	1038.666667	1182	1296.666667	1157.333333	1328.666667	1327	313	411	646	751	787
CHEMBL3823434	49.01844447	32.26675852	0	0	81.0419791	2.528750883	4.979713128	81.0419791	1.307128695	5.065222117	5.454399499	0.087974185	3.520971823	3909.150614	63.05081635	10.09562469	24	26	120	62	0	2	15	58	0	47	8	7	0	0	0	0	0	0	0	844	864	1286	1317	1439	1475	1268	1346	1361	394	511	845	1006	1066
CHEMBL599872	42.14205364	31.34029063	0	0	66.07616281	2.604560915	4.999935263	66.07616281	1.246720053	4.931286226	4.266610491	0.080502085	3.118526537	5603.453737	105.7255422	10.29884525	6	6	106	53	0	4	15	53	0	38	5	9	1	0	0	0	0	0	0	736.4444444	644.6666667	1040.333333	1073.666667	1227	1342.666667	1196.333333	1392.666667	1392	349	450	743	851	939
CHEMBL2204318	43.83614694	31.06501276	0	0	70.48207384	2.604759729	5.060582927	70.48207384	1.281492252	4.970619366	4.345312105	0.079005675	3.173845679	5080.362976	92.37023593	10.23788608	16	17	104	55	0	4	14	49	0	41	5	8	1	0	0	0	0	0	0	760.4444444	699.6666667	1103.333333	1210.666667	1325	1439.666667	1300.333333	1485.666667	1578	355	461	734	858	925
CHEMBL2204317	47.94103844	31.39336785	0	0	77.53877129	2.607350068	5.085466645	77.53877129	1.292312855	5.057707756	4.356798041	0.072613301	3.263496862	6201.442061	103.3573677	10.5242966	16	17	113	60	0	5	15	53	0	45	5	9	1	0	0	0	0	0	0	834.4444444	770.6666667	1205.333333	1338.666667	1497	1679.666667	1624	1877	1936.333333	387	504	801	951	1047
CHEMBL3823642	49.80643148	32.73054014	0	0	82.14657524	2.490815834	4.835783618	82.14657524	1.303913893	5.079916519	6.648887254	0.105537893	3.734999144	1386.081917	22.00130026	9.074785914	25	26	119	63	0	2	16	56	0	47	8	8	0	0	0	0	0	0	0	888	895	1315	1298	1429	1519	1318	1379	1200	396	510	835	971	1026
CHEMBL3824087	49.05888458	31.60519118	0	0	81.06618151	2.526750009	4.965004093	81.06618151	1.307519057	5.065174034	5.263295845	0.084891868	3.485306709	6056.115439	97.67928128	10.53337315	24	26	120	62	0	2	15	58	0	47	8	7	0	0	0	0	0	0	0	842	856	1266	1287	1392	1469	1268	1315	1173	394	511	845	1003	1059
CHEMBL3823909	49.80643148	32.73054014	0	0	82.14657524	2.490815834	4.835783618	82.14657524	1.303913893	5.079916519	6.648887254	0.105537893	3.734999144	1386.081917	22.00130026	9.074785914	25	26	121	63	0	2	16	58	0	47	8	8	0	0	0	0	0	0	0	878	886	1303	1284	1407	1497	1301	1347	1185	398	514	845	986	1041
CHEMBL3822850	49.05888458	31.60519118	0	0	81.06618151	2.526750009	4.965004093	81.06618151	1.307519057	5.065174034	5.263295845	0.084891868	3.485306709	6056.115439	97.67928128	10.53337315	24	26	118	62	0	2	15	56	0	47	8	7	0	0	0	0	0	0	0	852	865	1278	1300	1407	1491	1298	1354	1201	392	507	835	988	1044
[truncated: 3,871 more columns]
