# Supplementary material for: Cheminformatics Analysis and Modeling with MacrolactoneDB
Source: Sci Rep. 2020 Apr 14;10:6284. doi: 10.1038/s41598-020-63192-4 (PMC7156526; doi:10.1038/s41598-020-63192-4)
Supplement: Supplementary file 2 — Supplementary information2. [file 41598_2020_63192_MOESM2_ESM.zip › DataS1/CHEMBL379/pIC50_pEC50/mordred_mrc_desc.csv]

ID	ABC	ABCGG	nAcid	nBase	SpAbs_A	SpMax_A	SpDiam_A	SpAD_A	SpMAD_A	LogEE_A	VE1_A	VE2_A	VE3_A	VR1_A	VR2_A	VR3_A	nAromAtom	nAromBond	nAtom	nHeavyAtom	nSpiro	nBridgehead	nHetero	nH	nB	nC	nN	nO	nS	nP	nF	nCl	nBr	nI	nX	ATS0dv	ATS1dv	ATS2dv	ATS3dv	ATS4dv	ATS5dv	ATS6dv	ATS7dv	ATS8dv	ATS0d	ATS1d	ATS2d	ATS3d	ATS4d
CHEMBL2368723	44.143897843061914	32.48272753529708	0	0	70.89646493890626	2.532176851477807	5.064353702955614	70.89646493890626	1.266008302480469	4.9575566035856005	5.773841511993794	0.10310431271417489	3.476104230041532	1291.9843203879548	23.071148578356336	8.886701146087374	24	24	82	56	0	2	22	26	0	34	0	22	0	0	0	0	0	0	0	1104.0	1007.0	1598.0	2029.0	2100.0	2479.0	2409.0	2431.0	2510.0	334.0	420.0	641.0	782.0	828.0
CHEMBL591648	40.41000282922824	28.870823241143427	0	0	64.51000852914439	2.6045117308786416	5.019118338240574	64.51000852914439	1.2649021280224388	4.892312203006814	4.233583271947676	0.0830114367048564	3.0722892834014486	5665.7008480855075	111.0921734918727	10.271426421001074	6	6	98	51	0	6	15	47	0	36	5	9	1	0	0	0	0	0	0	732.4444444444445	639.6666666666667	1024.3333333333335	1073.6666666666665	1198.0	1337.6666666666665	1175.3333333333333	1378.6666666666665	1361.0	329.0	428.0	685.0	803.0	863.0
CHEMBL1672605	42.89868924084037	31.43024057818331	0	0	66.88986421272229	2.6047233334468323	5.066985613826331	66.88986421272229	1.2387011891244868	4.946919753288094	4.3311020689713144	0.08020559386983915	3.152220982592975	4444.483600569507	82.30525186239828	10.085817919419412	10	11	98	54	0	4	18	44	0	36	5	9	1	0	3	0	0	0	3	898.4444444444445	754.6666666666667	1327.3333333333333	1253.6666666666665	1434.0	1623.6666666666665	1450.3333333333333	1655.6666666666667	1593.0	344.0	441.0	692.0	811.0	895.0
CHEMBL1672604	42.12997290283518	31.098412275211174	0	0	65.89557788636701	2.6047680631342027	5.092637939856343	65.89557788636701	1.2433127903088115	4.930740648919821	4.3630706049904635	0.08232208688661252	3.1408828972388982	3471.2520134927486	65.49532100929714	9.819977439227243	10	11	100	53	0	4	17	47	0	36	5	10	2	0	0	0	0	0	0	772.8888888888889	634.0	1101.0	1174.0	1322.0	1431.3333333333333	1288.6666666666667	1395.6666666666665	1488.6666666666667	343.0	442.0	708.0	830.0	906.0
CHEMBL600076	39.1456191811162	29.674922025842736	0	0	62.25201385137972	2.604466766165268	4.998284371412412	62.25201385137972	1.2450402770275943	4.861625535616163	4.197274261368348	0.08394548522736694	3.043873241652759	7898.295854553132	157.96591709106264	10.583840213005942	6	6	97	50	0	2	15	47	0	35	5	9	1	0	0	0	0	0	0	718.4444444444445	615.6666666666667	977.3333333333333	1017.6666666666666	1155.0	1324.6666666666665	1174.3333333333333	1348.6666666666667	1310.0	317.0	407.0	645.0	747.0	819.0
CHEMBL2206972	49.35525200461303	34.788387655630544	0	0	80.23521971761386	2.6045712809950192	5.072333892636335	80.23521971761386	1.294116447058288	5.087791415900261	4.350294693030514	0.07016604343597603	3.2947928803812703	8216.616756251993	132.52607671374182	10.838463108545506	10	11	126	62	0	4	16	64	0	46	6	9	1	0	0	0	0	0	0	812.4444444444445	745.6666666666667	1175.3333333333333	1297.6666666666665	1458.0	1616.6666666666667	1530.3333333333333	1723.6666666666667	1855.0	408.0	538.0	878.0	1052.0	1128.0
CHEMBL599874	44.65264351634751	32.530959493563905	0	0	71.30754015278012	2.604563618820303	5.003960177318829	71.30754015278012	1.273348931299645	4.990024659075401	4.274294103279818	0.07632668041571103	3.1753855644558735	8397.5703627346	149.9566136202607	10.758464298202224	6	6	113	56	1	4	15	57	0	41	5	9	1	0	0	0	0	0	0	754.4444444444445	668.6666666666667	1079.3333333333335	1121.6666666666665	1279.0	1406.6666666666665	1270.3333333333333	1474.6666666666667	1512.0	371.0	488.0	805.0	949.0	1024.0
CHEMBL2206973	44.514894336048386	32.33080423696115	0	0	71.68664237443443	2.6045448385574663	5.062455641016683	71.68664237443443	1.2801186138291862	4.987834744202124	4.3235021145533485	0.07720539490273837	3.1868323462430252	4690.586789789036	83.76047838908993	10.176079566448799	10	11	109	56	0	4	16	53	0	40	5	10	1	0	0	0	0	0	0	792.4444444444445	709.6666666666667	1127.3333333333333	1235.6666666666667	1391.0	1515.6666666666665	1414.3333333333333	1584.6666666666667	1710.0	365.0	477.0	771.0	915.0	992.0
CHEMBL603171	39.70289604804169	29.422611121095574	0	0	63.01091495138298	2.60455770013493	4.9983879878758355	63.01091495138298	1.2602182990276596	4.875729794460951	4.259721516293277	0.08519443032586554	3.058641698816411	4260.6637801573925	85.21327560314785	9.966618156497674	6	6	97	50	0	4	15	47	0	35	5	9	1	0	0	0	0	0	0	720.4444444444445	628.6666666666667	1017.3333333333333	1047.6666666666665	1192.0	1301.0	1154.6666666666665	1321.6666666666667	1332.0	325.0	423.0	682.0	788.0	845.0
CHEMBL1672603	42.12997290283518	31.098412275211174	0	0	65.89557788636701	2.6047680631342027	5.092637939856343	65.89557788636701	1.2433127903088115	4.930740648919821	4.3630706049904635	0.08232208688661252	3.1408828972388982	3471.2520134927486	65.49532100929714	9.819977439227243	10	11	97	53	0	4	17	44	0	36	5	8	1	0	3	0	0	0	3	862.4444444444445	722.6666666666667	1255.3333333333335	1266.6666666666665	1450.0	1570.6666666666665	1409.3333333333333	1455.6666666666665	1570.0	340.0	439.0	693.0	815.0	891.0
CHEMBL2206980	49.4646418043542	35.86661691883087	0	0	79.67314810445389	2.604602579140721	5.069151953163573	79.67314810445389	1.2850507758782885	5.090133180314248	4.349874668212958	0.07015926884214448	3.2946963248315004	10533.975748563289	169.9028346542466	11.086910389885853	15	16	118	62	0	4	19	56	0	43	8	10	1	0	0	0	0	0	0	904.4444444444445	829.6666666666667	1288.3333333333333	1346.6666666666665	1536.0	1685.6666666666667	1618.3333333333333	1831.6666666666667	1988.0	402.0	521.0	840.0	964.0	1046.0
CHEMBL591667	38.99578926685514	29.159718943236083	0	0	61.641121350113934	2.6045599342015193	4.998450022252365	61.641121350113934	1.257982068369672	4.858184622933377	4.2606844985469	0.08695274486830408	3.0386650329002163	3412.7592923560214	69.64814882359228	9.724511624831218	6	6	92	49	0	4	15	43	0	34	5	9	1	0	0	0	0	0	0	724.4444444444445	631.6666666666667	1022.3333333333334	1061.6666666666665	1212.0	1332.6666666666665	1197.3333333333333	1380.6666666666665	1401.0	317.0	412.0	660.0	758.0	815.0
CHEMBL2206982	46.44594465082708	33.77374375683793	0	0	75.07903614517822	2.604820123218629	5.093160404190859	75.07903614517822	1.2944661404341073	5.030569387572479	4.485810607265659	0.0773415621942355	3.25877713413804	3915.296880896278	67.50511863614273	10.030504354748762	13	15	112	58	0	4	16	54	0	42	6	9	1	0	0	0	0	0	0	810.4444444444445	748.6666666666667	1193.3333333333335	1286.6666666666665	1457.0	1602.6666666666667	1471.3333333333333	1623.6666666666667	1770.0	382.0	503.0	818.0	967.0	1050.0
CHEMBL2206983	45.07217120297387	32.399189633984605	0	0	72.62209006949239	2.6047282404092926	5.06944821228428	72.62209006949239	1.2968230369552212	4.998745035862868	4.420718833107919	0.07894140773406998	3.209068912532441	4056.438992210011	72.43641057517877	10.030827369948772	13	15	108	56	0	4	15	52	0	41	6	8	1	0	0	0	0	0	0	766.4444444444445	711.6666666666667	1138.3333333333333	1214.6666666666667	1369.0	1492.6666666666665	1325.3333333333333	1550.6666666666667	1691.0	370.0	489.0	793.0	934.0	1004.0
CHEMBL601195	40.41000282922824	29.426614748558524	0	0	64.51372949898379	2.604514163266174	5.020808280680271	64.51372949898379	1.2649750882153685	4.892312226686082	4.235717700067736	0.08305328823662228	3.0727933222051944	5439.087375955293	106.64877207755477	10.230607103733764	6	6	98	51	0	4	15	47	0	36	5	9	1	0	0	0	0	0	0	732.4444444444445	639.6666666666667	1024.3333333333335	1076.6666666666665	1208.0	1357.6666666666665	1199.3333333333333	1384.6666666666665	1365.0	329.0	428.0	685.0	804.0	864.0
CHEMBL1672600	41.007719810673606	30.043728593321767	0	0	65.618697847887	2.6047120949857865	5.055736253722624	65.618697847887	1.2618980355362885	4.909356611339	4.316641395361774	0.08301233452618796	3.111136270691336	4248.129664420291	81.69480123885175	10.002892711682748	10	11	101	52	0	4	15	49	0	37	5	9	1	0	0	0	0	0	0	740.4444444444445	660.6666666666667	1052.3333333333335	1159.6666666666667	1272.0	1379.6666666666665	1184.3333333333333	1385.6666666666667	1481.0	335.0	434.0	695.0	813.0	886.0
CHEMBL600075	43.617876755988846	32.12260512165251	0	0	68.57294480439607	2.6040837310733274	4.963647076605121	68.57294480439607	1.2467808146253831	4.9635121829886035	4.189634668812613	0.07617517579659297	3.1373616311569235	7062.761076997415	128.41383776358936	10.567339433664372	6	6	110	55	0	4	16	55	0	39	5	10	1	0	0	0	0	0	0	776.4444444444445	674.6666666666667	1059.3333333333335	1085.6666666666665	1279.0	1455.6666666666665	1302.3333333333333	1523.6666666666665	1497.0	359.0	460.0	753.0	858.0	934.0
CHEMBL2206968	48.6077051089066	34.49235258614051	0	0	79.1820763561033	2.6046030678001544	5.0827775670717	79.1820763561033	1.2980668255098902	5.073687275322756	4.3721891217159525	0.0716752315035402	3.283552598041043	5971.372479707362	97.8913521263502	10.50302084724224	16	17	117	61	0	4	16	56	0	45	6	9	1	0	0	0	0	0	0	844.4444444444445	777.6666666666667	1217.3333333333335	1343.6666666666665	1502.0	1671.6666666666665	1588.3333333333335	1776.6666666666667	1908.0	396.0	518.0	834.0	992.0	1072.0
CHEMBL2063084	40.341053144006935	29.313710052592533	0	0	64.62209741208854	2.604652965606344	5.012147127773744	64.62209741208854	1.267099949256638	4.890636265815376	4.278842767483329	0.08389887779379077	3.082923131335208	5069.267179445553	99.39739567540299	10.160192085325235	10	11	98	51	0	2	14	47	0	37	5	8	1	0	0	0	0	0	0	710.4444444444445	636.6666666666667	1009.3333333333334	1104.6666666666665	1181.0	1293.6666666666665	1154.3333333333333	1316.6666666666665	1426.0	327.0	424.0	671.0	777.0	836.0
CHEMBL2063085	43.738837869640534	31.326610456812883	0	0	70.90404245580835	2.6044530648375797	5.0117864845994236	70.90404245580835	1.2891644082874245	4.969058258090886	4.2687065704105365	0.07761284673473702	3.1560589626813003	5963.367990533321	108.4248725551513	10.398138791772233	10	11	108	55	0	2	14	53	0	41	5	8	1	0	0	0	0	0	0	734.4444444444445	665.6666666666667	1054.3333333333333	1151.6666666666665	1255.0	1413.6666666666665	1279.3333333333333	1472.6666666666667	1604.0	357.0	469.0	750.0	886.0	944.0
CHEMBL589395	39.70289604804169	29.422611121095574	0	0	63.01091495138298	2.60455770013493	4.9983879878758355	63.01091495138298	1.2602182990276596	4.875729794460951	4.259721516293277	0.08519443032586554	3.058641698816411	4260.6637801573925	85.21327560314785	9.966618156497674	6	6	99	50	0	4	15	49	0	35	5	9	1	0	0	0	0	0	0	710.4444444444445	617.6666666666667	1002.3333333333333	1027.6666666666665	1165.0	1277.0	1124.6666666666665	1293.6666666666667	1314.0	327.0	427.0	693.0	805.0	866.0
CHEMBL599875	43.80778755486184	31.67762015146703	0	0	70.68260457642715	2.6043589796060695	4.988398740804258	70.68260457642715	1.2851382650259482	4.971218408411966	4.249381184451896	0.07726147608094357	3.1515214609151316	6324.067603955001	114.98304734463638	10.45686598057311	6	6	110	55	0	4	15	55	0	40	5	9	1	0	0	0	0	0	0	746.4444444444445	657.6666666666667	1060.3333333333333	1092.6666666666665	1263.0	1424.6666666666665	1285.3333333333333	1478.6666666666665	1484.0	361.0	477.0	776.0	916.0	976.0
CHEMBL2206967	49.42420168983433	34.91553064348336	0	0	80.00406542587675	2.60460563516131	5.084267156776416	80.00406542587675	1.29038815203027	5.089170597159988	4.3765401423445836	0.07058935713459005	3.3008077824476136	6317.6796606456355	101.89805904267153	10.575656569475807	16	17	118	62	0	4	16	56	0	46	5	9	1	0	1	0	0	0	1	884.4444444444445	799.6666666666667	1251.3333333333333	1375.6666666666665	1518.0	1691.6666666666667	1626.3333333333333	1825.6666666666667	1981.0	402.0	525.0	844.0	1004.0	1081.0
CHEMBL591668	39.186059295636085	29.070473827240487	0	0	62.16298829626984	2.604464385832752	4.998325921922975	62.16298829626984	1.2432597659253968	4.861545880805404	4.193879827837863	0.08387759655675726	3.0430641911503957	9327.29901502129	186.5459803004258	10.750138669725166	6	6	97	50	0	4	15	47	0	35	5	9	1	0	0	0	0	0	0	718.4444444444445	614.6666666666667	973.3333333333333	1008.6666666666666	1141.0	1304.6666666666665	1152.3333333333333	1339.6666666666667	1300.0	317.0	406.0	644.0	740.0	813.0
CHEMBL600077	39.70289604804169	29.422611121095574	0	0	63.01091495138298	2.60455770013493	4.9983879878758355	63.01091495138298	1.2602182990276596	4.875729794460951	4.259721516293277	0.08519443032586554	3.058641698816411	4260.6637801573925	85.21327560314785	9.966618156497674	6	6	95	50	0	4	15	45	0	35	5	9	1	0	0	0	0	0	0	728.4444444444445	635.6666666666667	1026.3333333333333	1061.6666666666665	1214.0	1324.6666666666665	1186.3333333333333	1356.6666666666667	1360.0	323.0	420.0	673.0	774.0	831.0
CHEMBL1672591	39.178359937325475	28.217101319821943	0	0	62.93120068619004	2.604577535409252	5.013548866868774	62.93120068619004	1.284310218085511	4.867316737902103	4.2763201077804425	0.08727183893429474	3.042328056978904	3872.9893690341582	79.04059936804404	9.851017139735792	10	11	92	49	0	4	14	43	0	35	5	8	1	0	0	0	0	0	0	694.4444444444445	620.6666666666667	987.3333333333334	1062.6666666666665	1172.0	1297.6666666666665	1137.3333333333333	1346.6666666666665	1416.0	317.0	423.0	654.0	768.0	799.0
CHEMBL605826	44.65264351634751	32.59373114533141	0	0	71.34783386350163	2.6049403241298226	5.047157704978716	71.34783386350163	1.2740684618482434	4.990024790254344	4.3726507481035135	0.07808304907327702	3.1981360014676063	5414.537393929064	96.68816774873328	10.319609323042789	6	6	113	56	0	4	15	57	0	41	5	9	1	0	0	0	0	0	0	754.4444444444445	668.6666666666667	1079.3333333333333	1121.6666666666667	1297.0	1452.6666666666665	1316.3333333333333	1510.6666666666667	1518.0	371.0	488.0	805.0	951.0	1028.0
CHEMBL1672589	40.592573499698574	28.679512514526145	0	0	66.70246121988286	2.604454557639637	5.012655594084228	66.70246121988286	1.3078913964682914	4.898763932655577	4.261073133133535	0.08355045359085363	3.0787615774740438	4337.240962258335	85.04394043643794	10.004234241685243	10	11	98	51	0	4	14	47	0	37	5	8	1	0	0	0	0	0	0	702.4444444444445	628.6666666666667	1005.3333333333333	1082.6666666666665	1194.0	1343.6666666666665	1201.3333333333333	1402.6666666666665	1474.0	329.0	439.0	690.0	828.0	861.0
CHEMBL2063087	45.153051432013626	32.254978450395356	0	0	73.33815547972436	2.60446519222946	5.029322534962843	73.33815547972436	1.2866343066618309	5.001755160088953	4.281538401543176	0.07511470879900309	3.194778559464159	6591.887477251904	115.6471487237176	10.534061176692484	10	11	114	57	0	2	15	57	0	42	5	9	1	0	0	0	0	0	0	768.4444444444445	690.6666666666667	1084.3333333333333	1180.6666666666665	1284.0	1456.6666666666665	1322.3333333333335	1489.6666666666665	1614.0	371.0	486.0	784.0	929.0	995.0
CHEMBL603170	39.70289604804169	29.422611121095574	0	0	63.01091495138298	2.60455770013493	4.9983879878758355	63.01091495138298	1.2602182990276596	4.875729794460951	4.259721516293277	0.08519443032586554	3.058641698816411	4260.6637801573925	85.21327560314785	9.966618156497674	6	6	97	50	0	4	15	47	0	35	5	9	1	0	0	0	0	0	0	718.4444444444445	624.6666666666667	1011.3333333333333	1041.6666666666665	1187.0	1300.6666666666665	1156.3333333333333	1328.6666666666667	1342.0	325.0	424.0	684.0	791.0	852.0
CHEMBL605825	43.945536735160964	32.668419454313536	0	0	69.83140965862385	2.6045643237412546	5.00072325460706	69.83140965862385	1.269661993793161	4.974975131387852	4.2752329007634255	0.07773150728660774	3.157586672853926	6719.302220857715	122.16913128832209	10.517487684182383	6	6	110	55	1	4	15	55	0	40	5	9	1	0	0	0	0	0	0	750.4444444444445	664.6666666666667	1075.3333333333333	1105.6666666666665	1271.0	1390.6666666666665	1258.3333333333333	1450.6666666666665	1498.0	365.0	480.0	792.0	921.0	988.0
CHEMBL1672597	40.592573499698574	28.679512514526145	0	0	66.70246121988286	2.604454557639637	5.012655594084228	66.70246121988286	1.3078913964682914	4.898763932655577	4.261073133133535	0.08355045359085363	3.0787615774740438	4337.240962258335	85.04394043643794	10.004234241685243	10	11	96	51	0	4	15	45	0	36	5	9	1	0	0	0	0	0	0	734.4444444444445	644.6666666666667	1021.3333333333333	1094.6666666666665	1206.0	1375.6666666666665	1261.3333333333333	1470.6666666666665	1518.0	327.0	435.0	681.0	812.0	847.0
CHEMBL2063082	40.341053144006935	29.313710052592533	0	0	64.62209741208854	2.604652965606344	5.012147127773744	64.62209741208854	1.267099949256638	4.890636265815376	4.278842767483329	0.08389887779379077	3.082923131335208	5069.267179445553	99.39739567540299	10.160192085325235	10	11	98	51	0	2	14	47	0	37	5	8	1	0	0	0	0	0	0	710.4444444444445	636.6666666666667	1015.3333333333334	1098.6666666666665	1185.0	1301.6666666666665	1154.3333333333333	1338.6666666666665	1412.0	327.0	424.0	671.0	777.0	836.0
CHEMBL605613	42.53132317278787	31.339909841373927	0	0	67.34944380989663	2.6045715327362196	4.999121064469133	67.34944380989663	1.2707442228282382	4.952897262486206	4.284812340302331	0.08084551585476096	3.1227835770869263	4333.489162255709	81.76394645765488	10.041835128207625	6	6	104	53	1	4	15	51	0	38	5	9	1	0	0	0	0	0	0	742.4444444444445	656.6666666666667	1047.3333333333335	1089.6666666666665	1239.0	1366.6666666666665	1210.3333333333335	1422.6666666666665	1438.0	353.0	464.0	746.0	857.0	928.0
CHEMBL1672595	43.340120395404995	30.662348208870345	0	0	70.93865026361252	2.6048805184178176	5.013299312064751	70.93865026361252	1.313678708585417	4.962994271645716	4.405714146923042	0.08158729901709337	3.1693013217074917	4029.808671351994	74.6260865065184	9.987873131292616	19	21	94	54	0	4	15	40	0	39	6	8	1	0	0	0	0	0	0	792.4444444444445	737.6666666666667	1170.3333333333335	1244.6666666666665	1389.0	1583.6666666666665	1489.3333333333333	1679.6666666666667	1768.0	344.0	454.0	701.0	817.0	851.0
CHEMBL2206960	47.262441231754806	34.09302083362745	0	0	75.86722557362238	2.6048324893970425	5.125001007634582	75.86722557362238	1.2858851792139385	5.046712272860605	4.48980107800617	0.07609832335603678	3.2767607483450316	4002.919404900916	67.8460916084901	10.069731576027047	14	16	111	59	0	4	16	52	0	43	5	9	1	0	1	0	0	0	1	862.4444444444445	778.6666666666667	1243.3333333333333	1368.6666666666665	1529.0	1690.6666666666665	1579.3333333333333	1724.6666666666667	1876.0	386.0	506.0	819.0	966.0	1038.0
CHEMBL2063080	47.23393166105339	33.06853885168124	0	0	76.73269164335784	2.60455867866615	5.060855829206154	76.73269164335784	1.300554095650133	5.043226649754761	4.336119034627128	0.07349354295978183	3.24193206730761	6053.24866489271	102.59743499818153	10.483302727223833	16	17	114	59	0	4	14	55	0	45	5	8	1	0	0	0	0	0	0	784.4444444444445	728.6666666666666	1148.3333333333333	1257.6666666666665	1401.0	1567.6666666666665	1437.3333333333333	1645.6666666666667	1756.0	385.0	506.0	813.0	967.0	1035.0
CHEMBL2063081	45.779277984160416	32.0000026435553	0	0	74.0588914188174	2.60468187577341	5.099926679855623	74.0588914188174	1.2992787968213577	5.013443286388641	4.4006205924679564	0.07720387004329748	3.222211749561704	4379.321312388692	76.8301984629595	10.12511521469534	14	16	110	57	0	4	14	53	0	43	5	8	1	0	0	0	0	0	0	766.4444444444445	711.6666666666667	1143.3333333333333	1253.6666666666665	1382.0	1528.6666666666665	1359.3333333333335	1583.6666666666667	1707.0	375.0	495.0	800.0	953.0	1020.0
CHEMBL1672598	39.70289604804169	29.114718121699084	0	0	63.0050650464278	2.6046988535502216	5.045098814717716	63.0050650464278	1.260101300928556	4.875065275378415	4.304222662943678	0.08608445325887355	3.069034467910744	3546.088806397122	70.92177612794244	9.783038442859878	10	11	94	50	0	4	15	44	0	35	5	8	1	0	0	0	1	0	1	699.5116598079561	623.7037037037037	998.1481481481483	1078.5185185185185	1174.111111111111	1270.037037037037	1117.6296296296296	1328.2222222222222	1406.5925925925926	322.0	418.0	666.0	773.0	834.0
CHEMBL1672606	40.30061302948705	29.573854460348265	0	0	64.54079450252908	2.604688689144087	5.045186501916586	64.54079450252908	1.2655057745593938	4.89239302989189	4.303137959482489	0.08437525410749977	3.0885850543050695	3868.8715168094095	75.86022581979235	9.889958685507558	10	11	98	51	0	4	15	47	0	36	5	9	1	0	0	0	0	0	0	736.4444444444445	652.6666666666667	1040.3333333333335	1133.6666666666665	1230.0	1337.6666666666665	1202.3333333333333	1369.6666666666665	1467.0	329.0	426.0	682.0	795.0	867.0
CHEMBL2063086	43.738837869640534	31.326610456812883	0	0	70.90404245580835	2.6044530648375797	5.0117864845994236	70.90404245580835	1.2891644082874245	4.969058258090886	4.2687065704105365	0.07761284673473702	3.1560589626813003	5963.367990533321	108.4248725551513	10.398138791772233	10	11	110	55	0	2	14	55	0	41	5	8	1	0	0	0	0	0	0	724.4444444444445	654.6666666666667	1037.3333333333333	1125.6666666666665	1226.0	1385.6666666666665	1248.3333333333333	1443.6666666666665	1563.0	359.0	473.0	761.0	903.0	964.0
CHEMBL2206975	45.8197180986803	33.236821088498594	0	0	74.31175787525609	2.6045621131724355	5.068092031810425	74.31175787525609	1.2812372047457947	5.018523099452158	4.33683382165797	0.0747729969251374	3.2250024652449407	5318.865527609271	91.70457806222882	10.336873230457769	10	11	115	58	0	4	16	57	0	42	5	10	1	0	0	0	0	0	0	808.4444444444445	727.6666666666667	1149.3333333333333	1263.6666666666665	1428.0	1559.6666666666667	1461.3333333333333	1633.6666666666667	1756.0	377.0	492.0	796.0	947.0	1027.0
CHEMBL1672601	40.30061302948706	29.62740126573809	0	0	64.54241977716893	2.6047096228870825	5.0535289751954515	64.54241977716893	1.2655376426895868	4.892394857109366	4.313451415272891	0.08457747873084101	3.090978915789472	3726.0949414684883	73.0606851268331	9.852356571369247	10	11	100	51	0	4	14	49	0	37	5	8	1	0	0	0	0	0	0	704.4444444444445	632.6666666666667	1014.3333333333334	1104.6666666666665	1206.0	1304.6666666666665	1139.3333333333335	1343.6666666666665	1430.0	331.0	430.0	692.0	812.0	886.0
CHEMBL2206966	49.98147855675981	35.70670284911436	0	0	81.6206431043605	2.6046224184216156	5.0912748414309235	81.6206431043605	1.2955657635612776	5.103247335126142	4.393138414314848	0.06973235578277535	3.320593505819839	6170.585581268823	97.94580287728292	10.568098653616605	16	17	122	63	0	4	16	59	0	47	5	10	1	0	0	0	0	0	0	872.4444444444445	802.6666666666667	1259.3333333333333	1407.6666666666665	1570.0	1727.6666666666665	1658.3333333333333	1843.6666666666667	1985.0	409.0	534.0	863.0	1029.0	1117.0
CHEMBL2206957	47.262441231754806	34.07888546574362	0	0	75.90703482828735	2.6048343737536683	5.1256560350693565	75.90703482828735	1.2865599123438534	5.046712292799732	4.491478788242333	0.0761267591227514	3.2771343499431698	3988.817000544986	67.60706780584722	10.066202325741928	14	16	111	59	0	4	16	52	0	43	5	9	1	0	0	1	0	0	1	814.0493827160494	753.7777777777778	1206.0	1324.111111111111	1476.2222222222222	1642.0	1502.8888888888887	1659.111111111111	1777.6666666666667	386.0	506.0	819.0	967.0	1039.0
CHEMBL1672588	40.592573499698574	28.679512514526145	0	0	66.70246121988286	2.604454557639637	5.012655594084228	66.70246121988286	1.3078913964682914	4.898763932655577	4.261073133133535	0.08355045359085363	3.0787615774740438	4337.240962258335	85.04394043643794	10.004234241685243	10	11	96	51	0	4	14	45	0	37	5	8	1	0	0	0	0	0	0	712.4444444444445	639.6666666666667	1019.3333333333333	1099.6666666666665	1217.0	1375.6666666666665	1235.3333333333333	1425.6666666666665	1496.0	327.0	435.0	679.0	812.0	842.0
CHEMBL1672596	40.592573499698574	28.679512514526145	0	0	66.70246121988286	2.604454557639637	5.012655594084228	66.70246121988286	1.3078913964682914	4.898763932655577	4.261073133133535	0.08355045359085363	3.0787615774740438	4337.240962258335	85.04394043643794	10.004234241685243	10	11	94	51	0	4	15	43	0	36	5	9	1	0	0	0	0	0	0	744.4444444444445	655.6666666666667	1035.3333333333333	1111.6666666666665	1229.0	1407.6666666666665	1295.3333333333333	1493.6666666666665	1540.0	325.0	431.0	670.0	796.0	828.0
CHEMBL2206976	48.64814522342648	34.99308581124708	0	0	78.83260655527647	2.604572237123803	5.070877343775888	78.83260655527647	1.2923378123815814	5.074135030017665	4.350932183350645	0.07132675710410893	3.2786788883450964	6887.389169088155	112.90801916537959	10.64573613290852	10	11	122	61	0	4	16	61	0	45	5	10	1	0	0	0	0	0	0	828.4444444444445	755.6666666666667	1195.3333333333333	1307.6666666666665	1476.0	1628.6666666666665	1542.3333333333335	1729.6666666666667	1849.0	401.0	528.0	859.0	1017.0	1081.0
CHEMBL1672608	41.25924016636524	30.023616045008072	0	0	67.64334522822277	2.604520859867697	5.044875686479836	67.64334522822277	1.300833562081207	4.917929964025053	4.290565883644253	0.0825108823777741	3.1050772574376464	4209.839077955204	80.95844380683084	9.993838327769653	10	11	99	52	0	4	15	47	0	37	5	9	1	0	0	0	0	0	0	742.4444444444445	661.6666666666667	1056.3333333333335	1138.6666666666667	1260.0	1403.6666666666665	1263.3333333333333	1421.6666666666667	1529.0	335.0	445.0	702.0	834.0	870.0
CHEMBL602559	39.28774973706666	28.733691231052124	0	0	64.18496958838892	2.6040587339629946	4.959180214158279	64.18496958838892	1.2836993917677786	4.870756275214094	4.169684421795651	0.08339368843591302	3.0372782671546066	5241.633295250423	104.83266590500845	10.173826338748468	6	6	95	50	0	4	15	45	0	35	5	9	1	0	0	0	0	0	0	722.4444444444445	627.6666666666667	1010.3333333333333	1031.6666666666665	1184.0	1323.6666666666665	1188.3333333333333	1357.6666666666667	1351.0	317.0	418.0	652.0	763.0	793.0
CHEMBL591548	42.213485927592096	30.66241473125433	0	0	68.28248582874421	2.604935930339242	5.046188819345829	68.28248582874421	1.288348789221589	4.937722064406211	4.364585563879793	0.08235067101659986	3.1412300600682377	4236.522805992677	79.93439256589956	10.019204939397655	6	6	102	53	0	4	15	49	0	38	5	9	1	0	0	0	0	0	0	746.4444444444445	659.6666666666667	1065.3333333333333	1109.6666666666665	1284.0	1434.6666666666665	1306.3333333333335	1470.6666666666665	1474.0	345.0	458.0	735.0	874.0	920.0
CHEMBL599873	43.23842995397442	32.069239917304714	0	0	67.78668342291432	2.6045660758106908	5.014547142937455	67.78668342291434	1.2553089522761913	4.96150098888133	4.277565446176699	0.07921417492919813	3.139782980337149	5447.082178059774	100.87189218629211	10.289234317687862	6	6	107	54	1	4	15	53	0	39	5	9	1	0	0	0	0	0	0	746.4444444444445	660.6666666666667	1059.3333333333333	1097.6666666666665	1255.0	1378.6666666666665	1234.3333333333333	1436.6666666666667	1468.0	359.0	472.0	767.0	885.0	956.0
CHEMBL605620	40.41000282922824	29.63776700243831	0	0	64.19659780785827	2.6045566635579123	4.998391105206296	64.19659780785827	1.2587568197619268	4.8929724333055535	4.259273674579512	0.08351517008979435	3.078339186549968	5482.29976679852	107.49607385879452	10.238520497111598	6	6	100	51	0	4	15	49	0	36	5	9	1	0	0	0	0	0	0	722.4444444444445	628.6666666666667	1015.3333333333334	1045.6666666666665	1191.0	1304.6666666666665	1152.3333333333333	1316.6666666666665	1316.0	331.0	432.0	697.0	807.0	868.0
CHEMBL2206969	45.11261131749375	32.82625671728762	0	0	73.22428188979552	2.6045589193280527	5.066919291142844	73.22428188979552	1.2846365243823776	5.003328929683475	4.333377840372281	0.07602417263811019	3.2068135144363286	4856.82015355303	85.20737111496544	10.228605388201947	10	11	113	57	0	4	16	56	0	41	6	9	1	0	0	0	0	0	0	784.4444444444445	709.6666666666667	1123.3333333333333	1235.6666666666665	1386.0	1518.6666666666665	1410.3333333333335	1587.6666666666667	1711.0	372.0	486.0	788.0	938.0	1018.0
CHEMBL2206970	48.786044593869086	35.59594445057882	0	0	79.06972609896437	2.604600949967288	5.08180251121302	79.06972609896437	1.275318162886522	5.079865904912056	4.369668086061569	0.07047851751712209	3.2992363454276585	6969.825504315532	112.41654039218601	10.67389476024338	10	11	122	62	0	4	18	60	0	44	6	11	1	0	0	0	0	0	0	886.4444444444445	796.6666666666667	1261.3333333333333	1361.6666666666665	1548.0	1697.6666666666667	1644.3333333333333	1808.6666666666667	1966.0	400.0	519.0	838.0	1000.0	1089.0
CHEMBL2206978	49.4646418043542	35.86661691883087	0	0	79.67314810445389	2.604602579140721	5.069151953163573	79.67314810445389	1.2850507758782885	5.090133180314248	4.349874668212958	0.07015926884214448	3.2946963248315004	10533.975748563289	169.9028346542466	11.086910389885853	15	16	118	62	0	4	18	56	0	44	6	10	2	0	0	0	0	0	0	870.8888888888889	790.3333333333333	1234.0	1326.0	1508.0	1656.3333333333333	1575.6666666666667	1779.0	1924.6666666666667	402.0	521.0	840.0	965.0	1046.0
CHEMBL2206971	48.6077051089066	34.49235258614051	0	0	79.1820763561033	2.6046030678001544	5.0827775670717	79.1820763561033	1.2980668255098902	5.073687275322756	4.3721891217159525	0.0716752315035402	3.283552598041043	5971.372479707362	97.8913521263502	10.50302084724224	10	11	123	61	0	4	16	62	0	45	6	9	1	0	0	0	0	0	0	812.4444444444445	745.6666666666667	1179.3333333333335	1301.6666666666665	1463.0	1615.6666666666665	1522.3333333333335	1706.6666666666667	1830.0	402.0	530.0	865.0	1039.0	1115.0
CHEMBL1671868	39.70289604804169	29.114718121699084	0	0	63.0050650464278	2.6046988535502216	5.045098814717716	63.0050650464278	1.260101300928556	4.875065275378415	4.304222662943678	0.08608445325887355	3.069034467910744	3546.088806397122	70.92177612794244	9.783038442859878	10	11	94	50	0	4	15	44	0	35	5	8	1	0	0	0	0	1	1	699.4686419753086	623.2888888888889	997.4222222222222	1077.3777777777777	1172.8666666666668	1268.6888888888889	1117.111111111111	1327.6	1405.5555555555557	322.0	418.0	666.0	773.0	834.0
CHEMBL2206965	50.02191867127969	35.459686875172935	0	0	81.60524933637545	2.604608520122976	5.085750462237234	81.60524933637545	1.2953214180377055	5.103183374416386	4.3806554688339325	0.0695342137910148	3.3177479970080412	6928.20813394521	109.97155768166999	10.683906125617074	16	17	122	63	0	4	16	59	0	47	5	10	1	0	0	0	0	0	0	872.4444444444445	801.6666666666667	1250.3333333333333	1384.6666666666665	1543.0	1718.6666666666665	1631.3333333333333	1852.6666666666667	1967.0	409.0	533.0	861.0	1025.0	1108.0
CHEMBL2203324	47.860158213200165	34.49052263749227	0	0	77.44040902731618	2.6048410783725418	5.12665307656736	77.44040902731618	1.290673483788603	5.061326956769785	4.498457108276371	0.07497428513793952	3.2954939423852725	4255.418939072849	70.92364898454748	10.147707963455327	14	16	115	60	0	4	16	55	0	44	5	10	1	0	0	0	0	0	0	850.4444444444445	780.6666666666667	1241.3333333333335	1367.6666666666665	1527.0	1691.6666666666665	1574.3333333333333	1727.6666666666667	1872.0	393.0	514.0	835.0	986.0	1063.0
CHEMBL1672607	41.96634694755179	29.9440998034035	0	0	69.14842137297656	2.6045044921801597	5.05325815324815	69.14842137297656	1.304687195716539	4.933878246218533	4.296183035877555	0.08106005728070859	3.1254337829737744	4309.155000818299	81.30481133619433	10.036203928939885	10	11	102	53	0	4	15	49	0	38	5	9	1	0	0	0	0	0	0	746.4444444444445	665.6666666666667	1062.3333333333335	1167.6666666666665	1290.0	1438.6666666666665	1250.3333333333335	1453.6666666666665	1554.0	341.0	453.0	716.0	861.0	905.0
CHEMBL2206979	50.94780505194859	36.792710422951615	0	0	81.87439200705582	2.604602759840702	5.069168888727688	81.87439200705582	1.2792873751102471	5.119154329946899	4.351181222547824	0.06798720660230975	3.326745344017729	14928.942362915248	233.26472442055075	11.467355038665247	15	16	124	64	0	4	18	60	0	46	6	10	2	0	0	0	0	0	0	880.8888888888889	804.3333333333333	1254.3333333333335	1351.3333333333333	1526.0	1672.3333333333333	1595.6666666666665	1803.0	1956.6666666666667	416.0	539.0	872.0	1005.0	1085.0
CHEMBL2206963	48.6077051089066	34.49235258614051	0	0	79.1820763561033	2.6046030678001544	5.0827775670717	79.1820763561033	1.2980668255098902	5.073687275322756	4.3721891217159525	0.0716752315035402	3.283552598041043	5971.372479707362	97.8913521263502	10.50302084724224	16	17	118	61	0	4	15	57	0	46	5	9	1	0	0	0	0	0	0	828.4444444444445	765.6666666666667	1203.3333333333335	1329.6666666666665	1486.0	1655.6666666666665	1562.3333333333335	1756.6666666666667	1880.0	397.0	520.0	838.0	999.0	1078.0
CHEMBL2063079	42.32462430726745	30.362925521496035	0	0	68.3451393756644	2.604459368887641	5.014123441779571	68.3451393756644	1.2895309316163095	4.936860633864524	4.268988661474022	0.08054695587686833	3.119083772315856	4703.851456960429	88.75191428227224	10.123843731610823	10	11	104	53	0	4	14	51	0	39	5	8	1	0	0	0	0	0	0	716.4444444444445	644.6666666666667	1030.3333333333335	1110.6666666666665	1234.0	1389.6666666666665	1247.3333333333335	1476.6666666666667	1566.0	347.0	457.0	736.0	872.0	934.0
CHEMBL1672592	43.38056050992488	30.388468801194183	0	0	70.88268382449736	2.604698502270348	5.0126916799206676	70.88268382449736	1.3126422930462474	4.962920566181179	4.357581617403029	0.08069595587783386	3.1583161821345747	4324.405169539911	80.08157721370206	10.058428830423315	16	17	97	54	0	4	14	43	0	40	5	8	1	0	0	0	0	0	0	768.4444444444445	706.6666666666667	1113.3333333333333	1172.6666666666665	1291.0	1485.6666666666665	1411.3333333333333	1627.6666666666667	1714.0	347.0	460.0	720.0	845.0	878.0
CHEMBL603169	40.41000282922824	29.63776700243831	0	0	64.19659780785827	2.6045566635579123	4.998391105206296	64.19659780785827	1.2587568197619268	4.8929724333055535	4.259273674579512	0.08351517008979435	3.078339186549968	5482.29976679852	107.49607385879452	10.238520497111598	6	6	98	51	0	4	15	47	0	36	5	9	1	0	0	0	0	0	0	732.4444444444445	639.6666666666667	1030.3333333333335	1065.6666666666665	1214.0	1326.6666666666665	1178.3333333333333	1345.6666666666665	1336.0	329.0	428.0	686.0	790.0	847.0
CHEMBL1672599	40.30061302948706	29.62740126573809	0	0	64.54241977716893	2.6047096228870825	5.0535289751954515	64.54241977716893	1.2655376426895868	4.892394857109366	4.313451415272891	0.08457747873084101	3.090978915789472	3726.0949414684883	73.0606851268331	9.852356571369247	10	11	98	51	0	4	15	47	0	36	5	9	1	0	0	0	0	0	0	736.4444444444445	652.6666666666667	1042.3333333333335	1148.6666666666665	1254.0	1356.6666666666665	1159.3333333333333	1367.6666666666665	1470.0	329.0	426.0	683.0	796.0	868.0
CHEMBL603168	40.66152318491987	29.879192497943386	0	0	66.11363789786905	2.604392565446563	4.973139660654601	66.11363789786905	1.2963458411346873	4.901690299412685	4.2475602606950345	0.08328549530774577	3.075585301526148	4621.553611190101	90.61869825862944	10.06772674675517	6	6	96	51	0	4	15	45	0	36	5	9	1	0	0	0	0	0	0	734.4444444444445	644.6666666666667	1042.3333333333335	1066.6666666666665	1244.0	1390.6666666666665	1247.3333333333333	1408.6666666666665	1419.0	329.0	439.0	693.0	813.0	834.0
CHEMBL2206984	46.44594465082708	33.521881315022775	0	0	75.01116713732544	2.6047986068188247	5.118713898155785	75.01116713732544	1.2932959851263008	5.030550393430634	4.463472494638035	0.07695642232134543	3.253784966885024	4003.1111806941785	69.01915828783066	10.052685050502035	14	16	111	58	0	4	15	53	0	43	5	9	1	0	0	0	0	0	0	806.4444444444445	744.6666666666666	1194.3333333333333	1310.6666666666665	1458.0	1621.6666666666667	1478.3333333333333	1640.6666666666667	1767.0	381.0	501.0	812.0	960.0	1032.0
CHEMBL1672590	39.88546671851202	28.810245492264198	0	0	65.19902864120957	2.6044912458531524	5.01246879882636	65.19902864120957	1.3039805728241913	4.882242800689236	4.265619026028259	0.08531238052056517	3.0600252237668637	4090.9653068291423	81.81930613658284	9.925974149963118	10	11	93	50	0	4	14	43	0	36	5	8	1	0	0	0	0	0	0	708.4444444444445	635.6666666666667	1015.3333333333334	1085.6666666666665	1211.0	1359.6666666666665	1205.3333333333335	1391.6666666666667	1474.0	321.0	427.0	666.0	786.0	808.0
CHEMBL2206964	50.02191867127969	35.21267090123151	0	0	81.61436781579661	2.604606255387473	5.0847064151042005	81.61436781579661	1.2954661558062954	5.103181971349553	4.378132788382505	0.06949417124416675	3.31717196287019	7349.024854867018	116.65118817249235	10.742872543995345	16	17	122	63	0	4	16	59	0	47	5	10	1	0	0	0	0	0	0	872.4444444444445	801.6666666666667	1249.3333333333333	1375.6666666666665	1520.0	1691.6666666666665	1622.3333333333333	1825.6666666666667	1976.0	409.0	533.0	860.0	1023.0	1104.0
CHEMBL2204319	39.63394636282039	28.72065363570129	0	0	63.274485205167785	2.604657310691897	5.012871681411616	63.27448520516778	1.2654897041033555	4.87335297137445	4.277646666485463	0.08555293332970926	3.0628409265289087	4890.375134039886	97.80750268079771	10.104462206488193	10	11	95	50	0	4	14	45	0	36	5	8	1	0	0	0	0	0	0	706.4444444444445	630.6666666666667	1003.3333333333333	1084.6666666666665	1181.0	1295.6666666666665	1136.3333333333335	1332.6666666666667	1395.0	321.0	416.0	659.0	763.0	821.0
CHEMBL2206974	45.11261131749375	32.82625671728762	0	0	73.22428188979552	2.6045589193280527	5.066919291142844	73.22428188979552	1.2846365243823776	5.003328929683475	4.333377840372281	0.07602417263811019	3.2068135144363286	4856.82015355303	85.20737111496544	10.228605388201947	10	11	112	57	0	4	16	55	0	41	5	10	1	0	0	0	0	0	0	804.4444444444445	719.6666666666667	1139.3333333333333	1251.6666666666665	1412.0	1538.6666666666665	1438.3333333333335	1609.6666666666667	1731.0	371.0	484.0	784.0	931.0	1011.0
CHEMBL602119	41.368629966106425	29.751516063414066	0	0	67.61694781797048	2.604356323519014	4.986897622655658	67.61694781797048	1.3003259195763555	4.917895804935618	4.243061931095319	0.08159734482875614	3.0939437877640503	4871.403246531413	93.68083166406564	10.139795941130922	6	6	99	52	0	4	15	47	0	37	5	9	1	0	0	0	0	0	0	738.4444444444445	648.6666666666667	1046.3333333333335	1080.6666666666667	1250.0	1406.6666666666665	1277.3333333333333	1442.6666666666667	1441.0	335.0	447.0	706.0	839.0	868.0
CHEMBL591604	41.117109610414786	29.90439982635156	0	0	65.5513195030274	2.604556180366416	4.998380212021079	65.5513195030274	1.2606022981351424	4.909922796048594	4.2590650113085875	0.08190509637131899	3.097708280865723	7258.47306713296	139.5860205217877	10.538583389954042	6	6	101	52	0	4	15	49	0	37	5	9	1	0	0	0	0	0	0	736.4444444444445	643.6666666666667	1034.3333333333335	1069.6666666666667	1218.0	1326.6666666666665	1180.3333333333333	1337.6666666666667	1325.0	335.0	436.0	699.0	806.0	863.0
CHEMBL1672602	40.30061302948706	29.62740126573809	0	0	64.54241977716893	2.6047096228870825	5.0535289751954515	64.54241977716893	1.2655376426895868	4.892394857109366	4.313451415272891	0.08457747873084101	3.090978915789472	3726.0949414684883	73.0606851268331	9.852356571369247	10	11	98	51	0	4	15	47	0	36	5	8	2	0	0	0	0	0	0	700.8888888888889	626.0	1005.0000000000001	1090.0	1190.0	1287.3333333333335	1132.6666666666665	1335.6666666666665	1416.6666666666667	329.0	426.0	683.0	796.0	868.0
CHEMBL2206981	48.648145223426475	35.423697243356955	0	0	78.67117992479307	2.6046023007394505	5.069131015703581	78.67117992479307	1.2896914741769354	5.0746459252497464	4.348597332607583	0.0712884808624194	3.2781421120068264	9571.462557614765	156.90922225597976	10.974830071286323	15	16	115	61	0	4	18	54	0	43	6	11	1	0	0	0	0	0	0	898.4444444444445	815.6666666666667	1272.3333333333333	1339.6666666666665	1526.0	1679.6666666666665	1606.3333333333333	1820.6666666666667	1964.0	394.0	513.0	822.0	950.0	1024.0
CHEMBL2206958	47.262441231754806	34.09302083362745	0	0	75.86722557362238	2.6048324893970425	5.125001007634582	75.86722557362238	1.2858851792139385	5.046712272860605	4.48980107800617	0.07609832335603678	3.2767607483450316	4002.919404900916	67.8460916084901	10.069731576027047	14	16	114	59	0	4	15	55	0	44	5	9	1	0	0	0	0	0	0	814.4444444444445	754.6666666666667	1207.3333333333333	1326.6666666666665	1475.0	1642.6666666666665	1501.3333333333333	1664.6666666666667	1792.0	389.0	509.0	831.0	978.0	1059.0
CHEMBL2206977	50.17174858554075	35.73145040726895	0	0	81.17619766280873	2.604565285478831	5.069153120367927	81.17619766280873	1.288511074012837	5.103573967783788	4.345056313166787	0.06896914782804424	3.309588352483512	10793.920842867841	171.33207687091812	11.127288003110964	15	16	121	63	0	4	18	58	0	45	6	10	2	0	0	0	0	0	0	874.8888888888889	794.3333333333333	1238.0	1340.0	1514.0	1672.3333333333335	1605.6666666666665	1813.0	1946.6666666666667	408.0	529.0	853.0	991.0	1080.0
CHEMBL2206959	47.860158213200165	34.49052263749227	0	0	77.44040902731618	2.6048410783725418	5.12665307656736	77.44040902731618	1.290673483788603	5.061326956769785	4.498457108276371	0.07497428513793952	3.2954939423852725	4255.418939072849	70.92364898454748	10.147707963455327	14	16	112	60	0	4	16	52	0	44	6	9	1	0	0	0	0	0	0	854.4444444444445	786.6666666666667	1245.3333333333335	1377.6666666666665	1537.0	1711.6666666666665	1580.3333333333333	1759.6666666666667	1884.0	390.0	511.0	826.0	977.0	1051.0
CHEMBL1672609	43.69839775512066	31.615945682034013	0	0	70.79465898668187	2.6044894601212043	5.046082487011196	70.79465898668187	1.2871756179396703	4.970682624743737	4.29462160140348	0.07808402911642691	3.162111541675492	4827.512554796966	87.77295554176301	10.186834707220669	10	11	108	55	0	4	15	53	0	40	5	9	1	0	0	0	0	0	0	760.4444444444445	681.6666666666667	1085.3333333333333	1180.6666666666665	1306.0	1467.6666666666665	1353.3333333333333	1543.6666666666667	1645.0	359.0	471.0	761.0	904.0	977.0
CHEMBL1672587	38.926839581633836	28.35725971683523	0	0	62.096462865273686	2.604658468726346	5.0133940785476785	62.096462865273686	1.2672747523525243	4.855765679173961	4.27796553389837	0.0873054190591504	3.042712759152094	3741.270443937652	76.35245803954392	9.81641572873569	10	11	92	49	0	4	14	43	0	35	5	8	1	0	0	0	0	0	0	702.4444444444445	626.6666666666667	999.3333333333334	1080.6666666666665	1181.0	1293.6666666666665	1144.3333333333333	1339.6666666666665	1413.0	315.0	408.0	646.0	747.0	805.0
CHEMBL1672610	41.6175175260809	30.488020511333122	0	0	66.84208900988835	2.6044961934792847	5.013797330661904	66.84208900988835	1.2854247886516992	4.920962000123922	4.273650527036027	0.08218558705838513	3.101127011952643	4449.98099643064	85.57655762366615	10.049313730273525	10	11	101	52	0	4	14	49	0	38	5	8	1	0	0	0	0	0	0	712.4444444444445	640.6666666666667	1026.3333333333335	1096.6666666666667	1228.0	1373.6666666666665	1217.3333333333333	1442.6666666666667	1544.0	341.0	449.0	723.0	846.0	900.0
CHEMBL2203882	46.44594465082708	35.22025336250072	0	0	74.5744121185519	2.6047790044552546	5.070767347071715	74.5744121185519	1.2857657261819293	5.0416430729867265	4.517601082058604	0.07788967382859663	3.2658390364495107	3030.5284708059926	52.25049087596539	9.774350213654902	10	11	113	58	0	4	16	55	0	42	5	10	1	0	0	0	0	0	0	818.4444444444445	746.6666666666666	1174.3333333333333	1299.6666666666665	1488.0	1606.6666666666667	1502.3333333333333	1663.6666666666667	1790.0	385.0	508.0	817.0	961.0	1046.0
CHEMBL2203873	45.112611317493744	33.367393319052496	0	0	72.8087095745083	2.6045993937261116	5.068089397541849	72.8087095745083	1.2773457820089176	5.003880363677997	4.341636222117602	0.07616905652837898	3.208717461607033	5069.716244326515	88.94239025134237	10.271506302271032	10	11	112	57	0	4	16	55	0	41	5	10	1	0	0	0	0	0	0	804.4444444444445	723.6666666666667	1145.3333333333335	1249.6666666666665	1422.0	1543.6666666666665	1431.3333333333333	1599.6666666666667	1734.0	371.0	484.0	783.0	921.0	993.0
CHEMBL1672594	41.340120395405	29.022270384306967	0	0	67.71611146487784	2.604217121972154	5.0121144743639885	67.71611146487784	1.3022329127861123	4.915539978079954	4.216333494126864	0.08108333642551663	3.087624535720544	5321.912491242439	102.34447098543151	10.228246634156768	16	17	93	52	0	4	14	41	0	38	5	8	1	0	0	0	0	0	0	748.4444444444445	676.6666666666667	1055.3333333333333	1118.6666666666667	1234.0	1435.6666666666665	1335.3333333333333	1550.6666666666667	1606.0	327.0	429.0	657.0	770.0	801.0
CHEMBL506069	54.807101396926335	38.33481001909685	0	0	86.80886352814666	2.677081329247398	5.350203684935794	86.80886352814666	1.276600934237451	5.174283832683789	4.913703125080476	0.07226034007471288	3.5089504703495056	8207.979737570111	120.70558437603104	10.929784710969939	24	24	96	68	0	6	27	28	0	41	0	27	0	0	0	0	0	0	0	1378.0	1286.0	2158.0	2893.0	3134.0	3907.0	3848.0	3573.0	3570.0	424.0	547.0	869.0	1107.0	1224.0
CHEMBL1256604	35.60464391685846	25.573231587969726	0	0	56.26122030769057	2.483149286274684	4.872798420755457	56.26122030769057	1.2502493401709016	4.738908002462376	5.52580774755345	0.12279572772340999	3.2135068321463174	614.7720801897167	13.661601781993705	7.925328994575619	6	6	94	45	0	4	12	49	1	33	4	7	0	0	0	0	0	0	0	600.0	563.0	832.0	836.0	950.0	1062.0	951.0	1073.0	1093.0	293.0	372.0	649.0	742.0	819.0
CHEMBL525240	54.088481377257914	38.726552120497104	1	0	86.50211405661284	2.573792565126147	5.126771578030331	86.50211405661284	1.2720899125972476	5.160176160316446	6.590833324752856	0.09692401948165964	3.802602405623506	1404.3743160149338	20.65256347080785	9.164269768082772	24	24	98	68	0	4	27	30	0	41	0	27	0	0	0	0	0	0	0	1370.0	1245.0	1996.0	2586.0	2958.0	3859.0	3850.0	3710.0	3701.0	412.0	527.0	830.0	1066.0	1209.0
CHEMBL510416	40.488016420231475	30.605151686249954	0	0	64.38892977182302	2.647804951219205	5.061626754316002	64.38892977182302	1.2382486494581348	4.890250325933735	3.842964618308248	0.07390316573669707	2.994902730338283	10304.70177912155	198.16734190618365	10.889014179058112	6	6	109	52	0	4	14	57	0	38	4	9	0	1	0	0	0	0	0	697.3086419753087	600.2222222222222	1002.2222222222222	1056.0	1145.111111111111	1276.8888888888887	1132.0	1265.3333333333335	1365.6666666666665	339.0	434.0	734.0	861.0	965.0
CHEMBL449392	35.451767413159466	26.524767324731833	0	0	57.06747601137057	2.5422581650531733	5.084516330106348	57.06747601137057	1.2681661335860128	4.741017855811147	5.23864986769097	0.11641444150424378	3.1601412030718823	1137.5501186195618	25.27889152487915	8.540709606955641	18	18	67	45	0	2	18	22	0	27	0	18	0	0	0	0	0	0	0	884.0	800.0	1283.0	1662.0	1733.0	2031.0	1947.0	1759.0	1543.0	270.0	342.0	526.0	645.0	684.0
CHEMBL1939386	63.24962658123078	44.4551186384017	0	0	98.92118887564109	2.7899755560020605	5.516483430808837	98.92118887564109	1.2846907646187156	5.3198292622967625	5.252189191905501	0.06821024924552599	3.699865307481827	22518.450459511998	292.4474085650909	12.063310601441849	25	27	113	77	1	4	31	36	0	46	0	31	0	0	0	0	0	0	0	1542.0	1460.0	2537.0	3423.0	3800.0	4682.0	4659.0	4682.0	4548.0	506.0	671.0	1122.0	1427.0	1632.0
CHEMBL1256605	36.31175069804501	25.402422141254007	0	0	57.76672285634591	2.4825799037962892	4.875144592786898	57.76672285634591	1.2557983229640415	4.757927588258082	5.525044792492551	0.12010966940201198	3.235347658104473	667.3860379513436	14.508392129377034	8.029424949532578	6	6	95	46	0	4	13	49	1	33	4	8	0	0	0	0	0	0	0	628.0	583.0	872.0	888.0	984.0	1106.0	997.0	1123.0	1171.0	297.0	377.0	651.0	760.0	827.0
CHEMBL1256603	34.82858745045062	24.847518230373097	0	0	55.288258830045066	2.481808350909115	4.870603955845264	55.288258830045066	1.2565513370464787	4.716741228858827	5.458659841743673	0.12406045094871984	3.178807850323095	615.388799729427	13.986109084759704	7.903858803661854	6	6	91	44	0	4	12	47	1	32	4	7	0	0	0	0	0	0	0	594.0	555.0	815.0	820.0	937.0	1046.0	935.0	1049.0	1066.0	285.0	362.0	628.0	719.0	788.0
CHEMBL503228	39.23272148045628	29.485544081924026	1	0	61.70722837954722	2.636609343281336	5.040248304441379	61.70722837954722	1.2341445675909444	4.855203279877395	3.7896437214756724	0.07579287442951345	2.9417099222220138	8715.425376015102	174.30850752030204	10.682287678837357	6	6	103	50	0	4	14	53	0	36	4	9	0	1	0	0	0	0	0	681.3086419753087	585.6666666666667	979.1111111111111	1012.4444444444445	1099.111111111111	1238.8888888888887	1095.0	1231.3333333333335	1325.6666666666665	327.0	418.0	705.0	821.0	911.0
CHEMBL1256606	37.018857479231556	26.01899469339743	0	0	58.82635182777679	2.4823191327114076	4.873075343964954	58.8263518277768	1.2516245069739744	4.777163252603181	5.524660798325386	0.11754597443245503	3.2567843602668867	740.8673725598112	15.763135586378962	8.155384133592765	6	6	98	47	0	4	13	51	1	34	4	8	0	0	0	0	0	0	0	632.0	587.0	876.0	916.0	1002.0	1114.0	1015.0	1137.0	1189.0	303.0	385.0	664.0	792.0	863.0
CHEMBL1256600	37.57613434615704	26.805617655955	0	0	59.74544739410703	2.4891353371825575	4.879288279160648	59.74544739410703	1.2711797317895113	4.803938345982484	5.799285586140546	0.12338905502426693	3.3052972438783934	646.0668594796788	13.746103393184654	8.018465504789665	6	6	98	47	0	4	12	51	1	35	4	7	0	0	0	0	0	0	0	616.0	585.0	854.0	880.0	1006.0	1096.0	1001.0	1119.0	1159.0	311.0	402.0	690.0	792.0	871.0
CHEMBL1256601	36.31175069804501	25.402422141254007	0	0	57.76672285634591	2.4825799037962892	4.875144592786898	57.76672285634591	1.2557983229640415	4.757927588258082	5.525044792492551	0.12010966940201198	3.235347658104473	667.3860379513436	14.508392129377034	8.029424949532578	6	6	95	46	0	4	13	49	1	33	4	8	0	0	0	0	0	0	0	628.0	583.0	872.0	888.0	984.0	1106.0	997.0	1123.0	1171.0	297.0	377.0	651.0	760.0	827.0
CHEMBL1256599	35.60464391685846	25.573231587969726	0	0	56.26122030769057	2.483149286274684	4.872798420755457	56.26122030769057	1.2502493401709016	4.738908002462376	5.52580774755345	0.12279572772340999	3.2135068321463174	614.7720801897167	13.661601781993705	7.925328994575619	6	6	94	45	0	4	12	49	1	33	4	7	0	0	0	0	0	0	0	600.0	563.0	832.0	836.0	950.0	1062.0	951.0	1073.0	1093.0	293.0	372.0	649.0	742.0	819.0
CHEMBL450753	41.01261060637635	28.365493717793207	0	0	67.16935608667798	2.4820726761491043	4.87295194466985	67.16935608667798	1.267346341258075	4.8847534058479845	5.503029967318145	0.10383075410034237	3.3730056642538244	2579.0932059850024	48.66213596198118	9.522899966145042	12	12	106	53	0	4	13	53	0	40	5	8	0	0	0	0	0	0	0	726.0	679.0	984.0	1039.0	1135.0	1276.0	1208.0	1280.0	1326.0	327.0	417.0	689.0	815.0	874.0
CHEMBL450002	37.97742654068108	28.42785326928994	2	0	59.00880253475247	2.625984330502559	5.024400659581381	59.00880253475246	1.2293500528073429	4.818885077505166	3.7424972638952543	0.07796869299781779	2.888369024135112	7393.421150228417	154.02960729642535	10.476961767928302	6	6	97	48	0	4	14	49	0	34	4	9	0	1	0	0	0	0	0	665.3086419753087	571.1111111111111	957.0	972.8888888888889	1059.111111111111	1204.8888888888887	1059.0	1197.3333333333335	1285.6666666666665	315.0	402.0	677.0	783.0	864.0
CHEMBL510931	39.598397044003256	28.24038695414067	0	0	64.2821407377481	2.482165152049931	4.873182387571433	64.2821407377481	1.2604341321127077	4.850316041463227	5.525446720916408	0.10834209256698839	3.3386046383300587	1300.3619453553276	25.497293046182893	8.799638463932489	6	6	106	51	0	4	13	55	0	38	5	8	0	0	0	0	0	0	0	686.0	639.0	940.0	999.0	1106.0	1226.0	1124.0	1194.0	1258.0	321.0	414.0	696.0	823.0	871.0
CHEMBL455095	38.89129026281671	27.70780361659931	0	0	62.35533700195396	2.48219851032703	4.873836840508972	62.35533700195396	1.2471067400390792	4.834898731701369	5.530585495766374	0.11061170991532748	3.319731598632631	1072.0314597999525	21.44062919599905	8.586748600462553	6	6	103	50	0	4	13	53	0	37	5	8	0	0	0	0	0	0	0	682.0	635.0	926.0	991.0	1098.0	1206.0	1106.0	1182.0	1246.0	315.0	406.0	673.0	791.0	849.0
CHEMBL506565	41.01261060637635	28.365493717793207	0	0	67.16935608667798	2.4820726761491043	4.87295194466985	67.16935608667798	1.267346341258075	4.8847534058479845	5.503029967318145	0.10383075410034237	3.3730056642538244	2579.0932059850024	48.66213596198118	9.522899966145042	12	12	105	53	0	4	14	52	0	39	6	8	0	0	0	0	0	0	0	742.0	693.0	1000.0	1053.0	1143.0	1296.0	1226.0	1292.0	1338.0	326.0	415.0	684.0	808.0	866.0
CHEMBL504783	39.14281061850835	27.53792780416211	0	0	64.88126133122944	2.4793336718161503	4.840751762295463	64.88126133122944	1.2976252266245887	4.851706916033048	5.619999908425728	0.11239999816851456	3.3357695600453456	933.8462694558522	18.676925389117045	8.448749743385557	6	6	102	50	0	4	12	52	0	38	4	8	0	0	0	0	0	0	0	672.0	626.0	904.0	970.0	1108.0	1240.0	1129.0	1209.0	1278.0	316.0	419.0	681.0	815.0	842.0
CHEMBL509769	37.47707670044362	26.869731972014993	0	0	60.59348463985961	2.4824376195024684	4.873178255782943	60.59348463985961	1.2623642633304086	4.805919598706509	5.542165843285783	0.11546178840178715	3.2810012887148665	814.1270677111456	16.960980577315535	8.27073237457285	6	6	97	48	0	4	13	49	0	35	5	8	0	0	0	0	0	0	0	674.0	627.0	912.0	979.0	1086.0	1182.0	1092.0	1182.0	1260.0	303.0	390.0	641.0	751.0	815.0
CHEMBL506322	37.47707670044361	26.80070337671834	0	0	61.224303277958896	2.4820439319501992	4.872752211408537	61.224303277958896	1.249475577101202	4.799208867017672	5.480248502452894	0.11184180617250804	3.2903856522112904	1257.9212942578285	25.67186314811895	8.726451076236781	6	6	100	49	0	4	13	51	0	36	5	8	0	0	0	0	0	0	0	678.0	623.0	912.0	977.0	1079.0	1191.0	1094.0	1166.0	1229.0	301.0	383.0	637.0	757.0	823.0
CHEMBL506689	38.293573281371344	27.56596991026125	0	0	62.106817515609265	2.4821050845518076	4.873091998367157	62.106817515609265	1.2421363503121854	4.8195294281149454	5.498172815608136	0.10996345631216271	3.313853734132808	1220.1836079885434	24.403672159770867	8.716194537188928	6	6	105	50	0	4	13	55	0	37	5	8	0	0	0	0	0	0	0	676.0	626.0	917.0	984.0	1084.0	1187.0	1091.0	1170.0	1230.0	311.0	395.0	664.0	789.0	856.0
CHEMBL1256598	34.82858745045062	24.847518230373097	0	0	55.288258830045066	2.481808350909115	4.870603955845264	55.288258830045066	1.2565513370464787	4.716741228858827	5.458659841743673	0.12406045094871984	3.178807850323095	615.388799729427	13.986109084759704	7.903858803661854	6	6	91	44	0	4	12	47	1	32	4	7	0	0	0	0	0	0	0	594.0	555.0	815.0	820.0	937.0	1046.0	935.0	1049.0	1066.0	285.0	362.0	628.0	719.0	788.0
CHEMBL503785	39.109410252104176	27.62095712243801	0	0	64.2863537105925	2.6066999672837303	5.06041192666197	64.2863537105925	1.3119664022569897	4.862459103987819	4.208190743908906	0.08588144375324298	3.0262680084003577	4014.829283157495	81.9352914930101	9.886985310831932	16	17	89	49	0	0	13	40	0	36	4	8	1	0	0	0	0	0	0	706.4444444444445	642.6666666666667	1015.3333333333333	1086.6666666666665	1176.0	1265.6666666666665	1160.0	1324.0	1202.3333333333335	312.0	410.0	630.0	735.0	752.0
CHEMBL501873	38.184183481630164	27.0826770989276	0	0	61.779167408787316	2.4822847976124525	4.873032177631968	61.779167408787316	1.2607993348732105	4.824397510094965	5.543714731561728	0.11313703533799445	3.3019000103343026	902.236914056631	18.412998246053693	8.394112344856417	6	6	101	49	0	4	12	52	0	37	4	8	0	0	0	0	0	0	0	666.0	617.0	888.0	965.0	1078.0	1174.0	1068.0	1156.0	1216.0	310.0	400.0	661.0	776.0	839.0
CHEMBL527062	37.97742654068108	28.42785326928994	1	0	59.00880253475247	2.625984330502559	5.024400659581381	59.00880253475246	1.2293500528073429	4.818885077505166	3.7424972638952543	0.07796869299781779	2.888369024135112	7393.421150228417	154.02960729642535	10.476961767928302	6	6	99	48	0	4	13	51	0	35	4	8	0	1	0	0	0	0	0	641.3086419753087	568.8888888888888	897.0	936.8888888888889	1031.111111111111	1160.8888888888887	1031.0	1161.3333333333335	1225.6666666666665	317.0	404.0	688.0	795.0	880.0
CHEMBL1256602	37.018857479231556	26.01899469339743	0	0	58.82635182777679	2.4823191327114076	4.873075343964954	58.8263518277768	1.2516245069739744	4.777163252603181	5.524660798325386	0.11754597443245503	3.2567843602668867	740.8673725598112	15.763135586378962	8.155384133592765	6	6	98	47	0	4	13	51	1	34	4	8	0	0	0	0	0	0	0	632.0	587.0	876.0	916.0	1002.0	1114.0	1015.0	1137.0	1189.0	303.0	385.0	664.0	792.0	863.0
CHEMBL449844	38.40230347091763	27.24403499454613	0	0	62.91267286269185	2.606798532151976	5.060509375446417	62.91267286269185	1.3106806846394135	4.844677447884118	4.208927854903409	0.08768599697715435	3.005823866881441	3881.8300590453778	80.87145956344537	9.83267790403475	16	17	86	48	0	0	13	38	0	35	4	8	1	0	0	0	0	0	0	702.4444444444445	638.6666666666667	1011.3333333333333	1082.6666666666665	1172.0	1265.6666666666667	1158.0	1254.0	1152.3333333333333	306.0	402.0	617.0	719.0	736.0
CHEMBL1288513	47.827417456990894	34.7864180425323	0	0	75.41356933232844	2.6028234402618216	5.018281445541408	75.41356933232844	1.2568928222054738	5.046054320761432	4.450579205714306	0.07417632009523843	3.2847937155237945	5674.4961919749685	94.57493653291614	10.435496530892271	12	12	114	60	0	4	18	54	1	42	5	11	1	0	0	0	0	0	0	868.4444444444445	767.3333333333334	1269.6666666666665	1265.3333333333335	1455.6666666666665	1535.3333333333333	1527.3333333333335	1602.6666666666665	1663.0	390.0	499.0	828.0	951.0	1041.0
CHEMBL2407590	64.81232672905955	53.94662374253886	0	0	103.5372335457709	2.437362862255006	4.8742583248172755	103.5372335457709	1.176559472111033	5.346175103620515	6.846424609213225	0.07780027965015028	4.098478282633056	1984.4274857580983	22.550312338160207	9.767837452731326	0	0	204	88	0	0	23	116	0	65	10	13	0	0	0	0	0	0	0	1098.0	988.0	1420.0	1804.0	1990.0	2287.0	2072.0	2170.0	2389.0	542.0	670.0	1160.0	1431.0	1726.0
CHEMBL1288514	47.827417456990894	34.62450951637786	0	0	75.4111671383712	2.6027559550450867	5.016868648066734	75.4111671383712	1.25685278563952	5.046054300456449	4.444644106360912	0.07407740177268188	3.2834592689279276	5673.977754778088	94.56629591296813	10.435405164035428	12	12	114	60	0	4	18	54	1	42	5	11	1	0	0	0	0	0	0	868.4444444444445	767.3333333333334	1269.6666666666665	1264.3333333333335	1451.0	1521.6666666666665	1462.6666666666665	1656.6666666666665	1634.0	390.0	499.0	828.0	950.0	1040.0
CHEMBL1288515	47.78697734247101	34.99851248927566	0	0	75.41982581753209	2.6051134458708005	5.037524288014	75.41982581753209	1.2569970969588682	5.046125516263462	4.572563118986826	0.07620938531644711	3.3118333744587094	5879.273031287338	97.98788385478898	10.470947868342591	12	12	114	60	0	4	18	54	1	42	5	11	1	0	0	0	0	0	0	868.4444444444445	768.3333333333334	1272.3333333333333	1287.6666666666665	1487.0	1628.0	1448.3333333333335	1645.6666666666665	1653.0	390.0	500.0	832.0	961.0	1055.0
CHEMBL584166	38.926839581633836	28.35725971683523	0	0	62.096462865273686	2.604658468726346	5.0133940785476785	62.096462865273686	1.2672747523525243	4.855765679173961	4.27796553389837	0.0873054190591504	3.042712759152094	3741.270443937652	76.35245803954392	9.81641572873569	10	11	94	49	0	4	14	45	0	35	5	8	1	0	0	0	0	0	0	692.4444444444445	615.6666666666667	985.3333333333334	1063.6666666666665	1158.0	1261.6666666666665	1110.3333333333333	1316.6666666666665	1390.0	317.0	412.0	657.0	763.0	824.0
CHEMBL585404	38.75898244084259	28.57170170191055	0	0	62.417858340303525	2.604205639978751	4.967460229289717	62.41785834030352	1.2738338436796637	4.8547861988343595	4.192681298926054	0.08556492446787865	3.022575662528565	4578.055649673599	93.4297071361959	10.018264861447216	6	6	92	49	0	4	15	43	0	34	5	9	1	0	0	0	0	0	0	720.4444444444445	626.6666666666667	1013.3333333333334	1038.6666666666665	1182.0	1296.6666666666665	1157.3333333333333	1328.6666666666665	1327.0	313.0	411.0	646.0	751.0	787.0
CHEMBL556318	38.75898244084259	28.57170170191055	0	0	62.417858340303525	2.604205639978751	4.967460229289717	62.41785834030352	1.2738338436796637	4.8547861988343595	4.192681298926054	0.08556492446787865	3.022575662528565	4578.055649673599	93.4297071361959	10.018264861447216	6	6	92	49	0	4	15	43	0	34	5	9	1	0	0	0	0	0	0	720.4444444444445	626.6666666666667	1013.3333333333334	1038.6666666666665	1182.0	1296.6666666666665	1157.3333333333333	1328.6666666666665	1327.0	313.0	411.0	646.0	751.0	787.0
CHEMBL3823434	49.018444467483064	32.26675851895393	0	0	81.0419791008442	2.5287508826689913	4.979713128110857	81.0419791008442	1.3071286951749064	5.065222116940852	5.454399498715061	0.08797418546314614	3.5209718225478537	3909.150613650936	63.050816349208645	10.095624687071282	24	26	120	62	0	2	15	58	0	47	8	7	0	0	0	0	0	0	0	844.0	864.0	1286.0	1317.0	1439.0	1475.0	1268.0	1346.0	1361.0	394.0	511.0	845.0	1006.0	1066.0
CHEMBL599872	42.14205363679711	31.34029063074115	0	0	66.07616280718426	2.604560914562874	4.99993526300633	66.07616280718426	1.2467200529657407	4.931286225769952	4.266610490836488	0.08050208473276392	3.1185265365186647	5603.453737080686	105.72554220906954	10.298845245940532	6	6	106	53	0	4	15	53	0	38	5	9	1	0	0	0	0	0	0	736.4444444444445	644.6666666666667	1040.3333333333335	1073.6666666666665	1227.0	1342.6666666666665	1196.3333333333335	1392.6666666666665	1392.0	349.0	450.0	743.0	851.0	939.0
CHEMBL2204318	43.836146935419784	31.06501275920983	0	0	70.48207383506889	2.6047597290433155	5.060582927379928	70.48207383506889	1.281492251546707	4.970619365642534	4.345312104911747	0.07900567463475903	3.1738456791958054	5080.362975954812	92.37023592645113	10.237886082217992	16	17	104	55	0	4	14	49	0	41	5	8	1	0	0	0	0	0	0	760.4444444444445	699.6666666666667	1103.3333333333333	1210.6666666666665	1325.0	1439.6666666666665	1300.3333333333333	1485.6666666666667	1578.0	355.0	461.0	734.0	858.0	925.0
CHEMBL2204317	47.94103844223993	31.393367845754753	0	0	77.53877129025886	2.607350068486285	5.085466644833181	77.53877129025886	1.2923128548376477	5.057707755909572	4.356798040763044	0.07261330067938407	3.2634968624689855	6201.442061401712	103.35736769002852	10.524296603764913	16	17	113	60	0	5	15	53	0	45	5	9	1	0	0	0	0	0	0	834.4444444444445	770.6666666666667	1205.3333333333333	1338.6666666666667	1497.0	1679.6666666666665	1624.0	1877.0	1936.3333333333335	387.0	504.0	801.0	951.0	1047.0
CHEMBL3823642	49.80643147770938	32.73054013786684	0	0	82.14657524452724	2.4908158338068622	4.835783618424317	82.14657524452724	1.3039138927702736	5.0799165188133655	6.648887254330923	0.10553789292588767	3.734999143888193	1386.081916515429	22.001300262149666	9.074785914225817	25	26	119	63	0	2	16	56	0	47	8	8	0	0	0	0	0	0	0	888.0	895.0	1315.0	1298.0	1429.0	1519.0	1318.0	1379.0	1200.0	396.0	510.0	835.0	971.0	1026.0
CHEMBL3824087	49.05888458200295	31.605191175153397	0	0	81.06618151202161	2.5267500094812982	4.965004093116784	81.06618151202161	1.30751905664551	5.065174034441272	5.2632958451512115	0.08489186847018083	3.4853067091079355	6056.11543930193	97.67928127906337	10.533373148958571	24	26	120	62	0	2	15	58	0	47	8	7	0	0	0	0	0	0	0	842.0	856.0	1266.0	1287.0	1392.0	1469.0	1268.0	1315.0	1173.0	394.0	511.0	845.0	1003.0	1059.0
CHEMBL3823909	49.80643147770938	32.73054013786684	0	0	82.14657524452724	2.4908158338068622	4.835783618424317	82.14657524452724	1.3039138927702736	5.0799165188133655	6.648887254330923	0.10553789292588767	3.734999143888193	1386.081916515429	22.001300262149666	9.074785914225817	25	26	121	63	0	2	16	58	0	47	8	8	0	0	0	0	0	0	0	878.0	886.0	1303.0	1284.0	1407.0	1497.0	1301.0	1347.0	1185.0	398.0	514.0	845.0	986.0	1041.0
CHEMBL3822850	49.05888458200295	31.605191175153397	0	0	81.06618151202161	2.5267500094812982	4.965004093116784	81.06618151202161	1.30751905664551	5.065174034441272	5.2632958451512115	0.08489186847018083	3.4853067091079355	6056.11543930193	97.67928127906337	10.533373148958571	24	26	118	62	0	2	15	56	0	47	8	7	0	0	0	0	0	0	0	852.0	865.0	1278.0	1300.0	1407.0	1491.0	1298.0	1354.0	1201.0	392.0	507.0	835.0	988.0	1044.0
[truncated: 1,656 more columns]
