# Supplementary material for: Cheminformatics Analysis and Modeling with MacrolactoneDB
Source: Sci Rep. 2020 Apr 14;10:6284. doi: 10.1038/s41598-020-63192-4 (PMC7156526; doi:10.1038/s41598-020-63192-4)
Supplement: Supplementary file 2 — Supplementary information2. [file 41598_2020_63192_MOESM2_ESM.zip › DataS1/CHEMBL379/pIC50_pEC50/predictions/10-fold/summary_consensus_hybrid.xlsx]

## Sheet: R2
MLs	NB	SVR	KNN	RF	DNN	consensus	RF_KNN	RF_DNN			R2	NB	SVR	KNN	RF	DNN	CSS	RF_KNN	RF_DNN
mordred_base	0.68	0.59	0.64	0.61	0.56	0.7	0.65	0.68			mordred	0.68	0.59	0.64	0.61	0.56	0.7	0.65	0.68	base
mrc_base	0.45	0.25	0.38	0.48	0.37	0.46	0.45	0.45			mordred_mrc	0.68	0.58	0.65	0.66	0.51	0.69	0.64	0.7
mordred_mrc_base	0.68	0.58	0.65	0.66	0.51	0.69	0.64	0.7			2Drdkit	0.65	0.5	0.69	0.66	0.61	0.7	0.67	0.71
2Drdkit_base	0.65	0.5	0.69	0.66	0.61	0.7	0.67	0.71			ecfp6	0.72	0.51	0.7	0.61	0.57	0.69	0.62	0.68
ecfp6_base	0.72	0.51	0.7	0.61	0.57	0.69	0.62	0.68			maccs	0.67	0.52	0.68	0.68	0.58	0.7	0.67	0.72
maccs_base	0.67	0.52	0.68	0.68	0.58	0.7	0.67	0.72			all	0.73	0.55	0.68	0.67	0.64	0.73	0.72	0.7
all_base	0.73	0.55	0.68	0.67	0.64	0.73	0.72	0.7			mordred	0.64	0.67	0.7	0.67	0.65	0.73	0.71	0.7	pca_tuned
mordred_pca_tuned	0.64	0.67	0.7	0.67	0.65	0.73	0.71	0.7			mordred_mrc	0.65	0.67	0.7	0.68	0.61	0.73	0.69	0.71
mrc_pca_tuned	0.45	0.42	0.41	0.42	0.45	0.47	0.46	0.44			2Drdkit	0.62	0.65	0.72	0.68	0.59	0.71	0.67	0.71
mordred_mrc_pca_tuned	0.65	0.67	0.7	0.68	0.61	0.73	0.69	0.71			ecfp6	0.71	0.71	0.69	0.73	0.57	0.72	0.67	0.73
2Drdkit_pca_tuned	0.62	0.65	0.72	0.68	0.59	0.71	0.67	0.71			maccs	0.65	0.76	0.71	0.7	0.68	0.75	0.71	0.72
ecfp6_pca_tuned	0.71	0.71	0.69	0.73	0.57	0.72	0.67	0.73			all	0.74	0.74	0.73	0.72	0.6	0.75	0.74	0.7
maccs_pca_tuned	0.65	0.76	0.71	0.7	0.68	0.75	0.71	0.72			mordred	0.68	0.56	0.73	0.73	0.71	0.72	0.75	0.75	tuned
all_pca_tuned	0.74	0.74	0.73	0.72	0.6	0.75	0.74	0.7			mordred_mrc	0.68	0.58	0.74	0.73	0.71	0.75	0.74	0.75
mordred_tuned	0.68	0.56	0.73	0.73	0.71	0.72	0.75	0.75			2Drdkit	0.65	0.64	0.73	0.74	0.65	0.73	0.73	0.75
mrc_tuned	0.45	0.42	0.46	0.48	0.45	0.47	0.47	0.48			ecfp6	0.72	0.64	0.7	0.74	0.68	0.72	0.72	0.73
mordred_mrc_tuned	0.68	0.58	0.74	0.73	0.71	0.75	0.74	0.75			maccs	0.67	0.67	0.72	0.74	0.57	0.71	0.68	0.74
2Drdkit_tuned	0.65	0.64	0.73	0.74	0.65	0.73	0.73	0.75			all	0.73	0.66	0.73	0.73	0.65	0.73	0.76	0.71
ecfp6_tuned	0.72	0.64	0.7	0.74	0.68	0.72	0.72	0.73
maccs_tuned	0.67	0.67	0.72	0.74	0.57	0.71	0.68	0.74
all_tuned	0.73	0.66	0.73	0.73	0.65	0.73	0.76	0.71

## Sheet: MAE
MLs	NB	SVR	KNN	RF	DNN	consensus	RF_KNN	RF_DNN			MLs	NB	SVR	KNN	RF	DNN	CSS	RF_DNN	RF_KNN
mordred_base	0.42	0.59	0.44	0.45	0.51	0.42	0.45	0.42			mordred	0.42	0.59	0.44	0.45	0.51	0.42	0.42	0.45	base
mrc_base	0.58	0.7	0.61	0.55	0.6	0.59	0.57	0.57			mordred_mrc	0.42	0.6	0.43	0.41	0.53	0.42	0.4	0.44
mordred_mrc_base	0.42	0.6	0.43	0.41	0.53	0.42	0.44	0.4			2Drdkit	0.46	0.59	0.42	0.43	0.5	0.43	0.41	0.44
2Drdkit_base	0.46	0.59	0.42	0.43	0.5	0.43	0.44	0.41			ecfp6	0.41	0.57	0.41	0.45	0.49	0.41	0.41	0.44
ecfp6_base	0.41	0.57	0.41	0.45	0.49	0.41	0.44	0.41			maccs	0.44	0.48	0.42	0.43	0.51	0.41	0.4	0.43
maccs_base	0.44	0.48	0.42	0.43	0.51	0.41	0.43	0.4			all	0.39	0.56	0.41	0.4	0.45	0.39	0.39	0.38
all_base	0.39	0.56	0.41	0.4	0.45	0.39	0.38	0.39			mordred	0.47	0.43	0.42	0.43	0.48	0.4	0.41	0.43	pca_tuned
mordred_pca_tuned	0.47	0.43	0.42	0.43	0.48	0.4	0.43	0.41			mordred_mrc	0.47	0.43	0.42	0.43	0.49	0.4	0.41	0.43
mrc_pca_tuned	0.58	0.57	0.6	0.57	0.56	0.56	0.56	0.58			2Drdkit	0.49	0.46	0.42	0.44	0.48	0.41	0.41	0.43
mordred_mrc_pca_tuned	0.47	0.43	0.42	0.43	0.49	0.4	0.43	0.41			ecfp6	0.41	0.4	0.44	0.4	0.5	0.41	0.42	0.44
2Drdkit_pca_tuned	0.49	0.46	0.42	0.44	0.48	0.41	0.43	0.41			maccs	0.45	0.37	0.42	0.43	0.44	0.39	0.42	0.41
ecfp6_pca_tuned	0.41	0.4	0.44	0.4	0.5	0.41	0.44	0.42			all	0.39	0.37	0.39	0.4	0.48	0.37	0.4	0.38
maccs_pca_tuned	0.45	0.37	0.42	0.43	0.44	0.39	0.41	0.42			mordred	0.42	0.52	0.38	0.41	0.44	0.4	0.38	0.4	tuned
all_pca_tuned	0.39	0.37	0.39	0.4	0.48	0.37	0.38	0.4			mordred_mrc	0.42	0.6	0.38	0.41	0.41	0.4	0.38	0.39
mordred_tuned	0.42	0.52	0.38	0.41	0.44	0.4	0.4	0.38			2Drdkit	0.46	0.46	0.4	0.41	0.45	0.4	0.39	0.4
mrc_tuned	0.58	0.57	0.58	0.55	0.58	0.55	0.55	0.55			ecfp6	0.41	0.48	0.4	0.39	0.44	0.4	0.39	0.39
mordred_mrc_tuned	0.42	0.6	0.38	0.41	0.41	0.4	0.39	0.38			maccs	0.44	0.44	0.4	0.39	0.51	0.4	0.39	0.42
2Drdkit_tuned	0.46	0.46	0.4	0.41	0.45	0.4	0.4	0.39			all	0.39	0.44	0.4	0.41	0.46	0.39	0.4	0.37
ecfp6_tuned	0.41	0.48	0.4	0.39	0.44	0.4	0.39	0.39
maccs_tuned	0.44	0.44	0.4	0.39	0.51	0.4	0.42	0.39
all_tuned	0.39	0.44	0.4	0.41	0.46	0.39	0.37	0.4
