# Supplementary material for: Cheminformatics Analysis and Modeling with MacrolactoneDB
Source: Sci Rep. 2020 Apr 14;10:6284. doi: 10.1038/s41598-020-63192-4 (PMC7156526; doi:10.1038/s41598-020-63192-4)
Supplement: Supplementary file 2 — Supplementary information2. [file 41598_2020_63192_MOESM2_ESM.zip › DataS1/CHEMBL379/pIC50_pEC50/predictions/10-fold/pca_tuned/mordred_mrc.csv]

IDs	ExperimentalAff	NB	SVR	KNN	RF	DNN	consensus	RF_DNN	RF_KNN
CHEMBL509769	6.22	6.340169706435037	6.45259528407624	6.2530634308593385	6.194623753434615	6.219009399414063	6.291892314843858	6.206816576424339	6.223843592146977
CHEMBL1256600	5.695	5.773975254374935	5.815101358657081	5.579614678192232	5.846263507395903	5.354728698730469	5.673936699470124	5.600496103063186	5.712939092794067
CHEMBL2206975	7.795	7.412731442427093	7.941683780522285	8.216593261664839	7.5722183738425235	8.036148071289062	7.835874985949161	7.804183222565793	7.894405817753681
CHEMBL2204317	8.7	7.585776208953669	7.7069257178491295	7.711109141918802	7.232485801923176	7.4577250480651855	7.538804383741993	7.3451054249941805	7.471797471920989
CHEMBL1288514	7.5	7.158557182155006	7.45712509279011	7.572136382944791	7.73223750867072	7.86679744720459	7.557370722753044	7.7995174779376555	7.652186945807756
CHEMBL2203324	7.985	7.768826582068026	8.040359250214427	8.045364406724717	7.953403320109789	7.86292839050293	7.934176389923977	7.908165855306359	7.999383863417253
CHEMBL2206969	7.925	7.416641406796043	7.989808131363323	7.8476050199998895	7.877761804732753	8.069103240966799	7.840183920771762	7.973432522849776	7.862683412366321
CHEMBL2063079	8.0	7.649980196898688	7.795973651928736	7.853057335909377	7.760119654514117	7.792477130889893	7.770321594028163	7.776298392702005	7.806588495211747
CHEMBL1672588	7.855	7.9378491364684916	7.787790181630013	7.737674259633857	7.794563896870046	7.982219219207764	7.848019338762034	7.888391558038904	7.766119078251951
CHEMBL1672606	7.735	7.5376410098102316	7.8388953872508695	7.875891644185318	7.855562727822473	7.555130958557129	7.732624345525204	7.705346843189801	7.8657271860038955
CHEMBL1672605	6.33	7.7243217473692525	6.909490678164791	7.099263078761204	6.992319570816997	8.376506805419924	7.420380376106434	7.6844131881184605	7.045791324789101
CHEMBL2206976	7.885	7.490237269567131	7.718252148375376	7.552863258139262	7.470686265040097	7.802897930145264	7.606987374253426	7.63679209759268	7.511774761589679
CHEMBL3823434	7.923333332999999	8.678937349641473	8.548079208838683	9.27459722642732	8.64931507169581	9.29625129699707	8.889436030720072	8.97278318434644	8.961956149061564
CHEMBL605620	7.92	7.2428617032493126	7.70440536148021	7.749112273934202	7.742041375724896	7.868878364562987	7.661459815790321	7.805459870143942	7.7455768248295485
CHEMBL1672598	7.735	7.447211717411133	7.833983647553719	8.006563351011451	7.60106528135434	7.724501132965088	7.722665026059147	7.662783207159714	7.803814316182896
CHEMBL591648	5.84	7.5075314397902275	7.372359859047003	7.471973834401022	7.385959022171828	7.118155956268311	7.3711960223356785	7.2520574892200695	7.428966428286425
CHEMBL2203873	8.33	7.443592759428843	7.876162487954887	7.948988911953451	7.817404222271824	7.895855903625487	7.7964008570468994	7.856630062948655	7.883196567112638
CHEMBL2206971	7.94	7.609377334545793	7.450255125125897	7.382380679939855	7.571009625393565	7.223482131958008	7.447300979392624	7.397245878675786	7.47669515266671
CHEMBL2206980	7.105	7.829170915445061	8.067996347930679	8.047292876059112	7.890095251055543	8.083967208862305	7.98370451987054	7.987031229958924	7.968694063557328
CHEMBL2206965	7.97	7.923620155776383	7.992112403312805	7.799840080702372	7.986032359586357	7.8747124671936035	7.9152634933143045	7.93037241338998	7.892936220144364
CHEMBL2203882	8.3	7.581861732128625	7.900653386924898	7.926978661483557	7.708179198705755	8.057741165161133	7.835082828880793	7.882960181933444	7.8175789300946565
CHEMBL455095	6.03	6.205854572544139	6.135270770201635	6.2240043576581625	6.178086746483599	5.916369438171388	6.131917177011784	6.047228092327494	6.20104555207088
CHEMBL2206966	7.83	7.845498415579632	7.956197191791911	7.8127458340022145	7.940956318165545	7.962831020355225	7.903645755978905	7.951893669260385	7.87685107608388
CHEMBL2206964	8.06	7.962494984986389	7.89353655189037	7.788414476049337	7.93367904615155	7.7418212890625	7.86398926962803	7.837750167607025	7.861046761100443
CHEMBL605826	7.525	7.265619189651549	7.35500656589334	7.253315356701603	7.308475739619535	7.079737663269043	7.2524309030270135	7.194106701444289	7.280895548160569
CHEMBL1672608	7.9	7.856506325316207	7.895401047911558	7.828296110550393	7.814173129751961	7.761408805847168	7.831157083875458	7.787790967799564	7.821234620151177
CHEMBL2063085	7.43	7.837495479188888	7.684280879470009	7.778403758387009	7.608621933763536	7.801661014556885	7.7420926130732655	7.705141474160211	7.693512846075272
CHEMBL601195	7.215	7.449994605929986	7.4840813699909585	6.863909216443116	6.942476334315312	6.801382541656494	7.108368813667172	6.871929437985903	6.903192775379214
CHEMBL1939386	4.9	5.768007289348072	6.800859995851429	4.8057602251462965	5.727743653380046	4.238004684448241	5.468075169634817	4.982874168914144	5.266751939263171
CHEMBL2206960	7.71	7.839848997815165	7.3759803486595725	7.726560326083515	7.544873536905893	6.545387268066406	7.406530095506111	7.04513040248615	7.635716931494704
CHEMBL589395	7.436666667000001	7.054205512294885	7.511543963293233	7.468929849989418	7.321319364619208	7.253678321838379	7.321935402407024	7.287498843228793	7.395124607304313
CHEMBL501873	6.42	6.3136074696132605	6.187680818297963	6.180336530265361	6.14379386904729	6.355698108673098	6.2362233591793945	6.2497459888601945	6.162065199656325
CHEMBL584166	7.7	7.529023822423348	7.819047075124755	7.981952304416121	7.830463792806232	7.885978698730469	7.809293138700184	7.85822124576835	7.906208048611177
CHEMBL1672604	6.55	7.631908591695284	7.826792899257652	7.826183512290266	7.630694213006038	7.915337562561035	7.766183355762055	7.7730158877835365	7.728438862648152
CHEMBL2206959	8.145	7.988654356251549	7.925873264358785	7.963403953406558	7.959538118884515	8.07789421081543	7.983072780743368	8.018716164849973	7.961471036145536
CHEMBL2407590	7.43	6.8973162036546025	6.8667011763902845	7.534819238623898	7.416066851165818	3.9333224296569824	6.529645179898317	5.6746946404114	7.475443044894858
CHEMBL1288513	7.405	7.1419312803039885	7.477648198995327	7.574788634376278	7.560272260418482	7.8897223472595215	7.528872544270721	7.724997303839002	7.567530447397379
CHEMBL2063081	7.72	8.045605218010124	7.710265800501536	7.574187092793107	7.784857054924049	7.606781959533691	7.744339425152501	7.695819507228871	7.679522073858578
CHEMBL1672602	8.085	7.6400722586289564	7.8878162547078325	7.8656098070695215	7.776321223279874	7.925345420837402	7.819032992904717	7.850833322058638	7.820965515174698
CHEMBL503228	5.3	6.626986573284456	6.221680159297385	5.7312553750515125	5.970194998419273	5.3203396797180185	5.974091357154128	5.645267339068646	5.850725186735392
CHEMBL1672599	8.015	7.423226002895943	7.658485822632723	7.716962847667644	7.77440406602186	7.4164085388183585	7.597897455607305	7.595406302420109	7.745683456844752
CHEMBL2206978	7.94	8.00718290609424	8.050308710468519	7.730839189069028	7.792288218339865	7.6160712242126465	7.83933804963686	7.704179721276256	7.7615637037044465
CHEMBL450753	5.88	6.474787595108314	6.29804020425713	6.091922486033952	6.808166939486878	5.750425338745117	6.284668512726278	6.279296139115997	6.450044712760414
CHEMBL2063082	7.68	7.617669370703609	7.951014178076428	7.673995819357499	7.768646653852866	7.6403865814208975	7.730342520682259	7.704516617636882	7.721321236605182
CHEMBL603168	8.02	7.707994931497779	8.057031903525061	7.98078881968817	7.8180063726560585	8.192641258239746	7.951292657121362	8.005323815447902	7.899397596172115
CHEMBL1288515	7.6	7.147880471725832	7.37055295417929	7.457890311702732	7.5662417737201215	7.189321041107178	7.346377310487031	7.37778140741365	7.512066042711426
CHEMBL506565	6.1	6.505893474617269	6.362226451030804	6.092152028204949	6.7624763392887015	5.639420986175537	6.2724338558634525	6.200948662732119	6.427314183746825
CHEMBL1672609	8.155	7.554670383980809	8.004739566956392	7.55135224125987	7.9177638594806705	7.001182556152344	7.605941721566017	7.459473207816507	7.73455805037027
CHEMBL1672601	7.825	7.54142786269909	7.801176177859049	7.7576763317993604	7.835591067504453	7.7938947677612305	7.745953241524637	7.814742917632842	7.796633699651906
CHEMBL599875	7.46	7.357063518900112	7.431044807969912	7.642097319660483	7.599059953131581	7.315097332000732	7.468872586332564	7.457078642566157	7.620578636396032
CHEMBL599874	6.67	7.427459888837228	7.659918619702346	7.6922772872454654	7.443140299403986	7.6293253898620605	7.570424297010217	7.536232844633023	7.567708793324726
CHEMBL1672594	8.52	8.081274377276813	7.652832605352165	7.863823469817079	7.8357430670783135	7.962923526763916	7.879319409257657	7.899333296921115	7.8497832684476965
CHEMBL1672607	7.986666667000001	7.770021613101204	7.650639308953982	7.774741960717048	7.643048344490454	7.498445510864258	7.667379347625389	7.570746927677356	7.708895152603751
CHEMBL556318	7.92	7.516044143838954	7.305117169305428	7.030003065701457	6.875827886750287	7.422982692718506	7.229994991662926	7.149405289734396	6.952915476225872
CHEMBL2206981	8.1	7.8871315770395745	8.040680964252232	7.604097228810412	7.802680155308693	7.181014060974121	7.703120797277006	7.491847108141407	7.703388692059552
CHEMBL585404	7.92	7.516044143838954	7.305117169305428	7.030003065701457	6.875827886750287	7.422982692718506	7.229994991662926	7.149405289734396	6.952915476225872
CHEMBL1672595	7.7	8.498959721173863	7.62226501390491	8.169172947095058	8.073478982219246	8.44579029083252	8.16193339104512	8.259634636525883	8.121325964657153
CHEMBL1256599	5.745	5.6408881971877065	5.788693737242353	5.460221555353299	5.5963022366522335	5.524254322052002	5.602072009697518	5.560278279352118	5.528261896002766
CHEMBL1256604	4.5	5.6408881971877065	5.788693737242353	5.460221555353299	5.5963022366522335	5.524254322052002	5.602072009697518	5.560278279352118	5.528261896002766
CHEMBL591548	7.91	7.585171554831677	8.110212322566943	8.01106390614405	7.812171501279438	8.17142391204834	7.93800863937409	7.991797706663888	7.9116177037117446
CHEMBL2206979	7.99	8.095136059994688	7.816234676830642	7.785406130589429	7.890286396941577	8.150390625	7.947490777871266	8.020338510970788	7.837846263765503
CHEMBL600077	7.49	7.327681269405718	7.321090493876616	6.661450882341362	6.9658552284249495	6.937033653259277	7.042622305461585	6.951444440842113	6.813653055383156
CHEMBL2206984	8.03	7.903548086637398	8.049523179442762	8.044665464710432	7.919926442084358	7.940941333770753	7.971720901329141	7.930433887927555	7.982295953397395
CHEMBL600076	6.61	7.253638637868764	7.145126370889299	6.9073540785060015	6.657376321848041	6.627307415008545	6.91816056482413	6.642341868428293	6.782365200177021
CHEMBL2206972	6.665	7.773826876718303	7.720757788439988	7.931629728566848	7.538427524800317	7.963767051696777	7.785681794044447	7.751097288248547	7.735028626683583
CHEMBL2206957	7.83	7.870683317289237	8.011314330139543	8.103064583572433	7.948969734762688	8.079270362854004	8.002660465723581	8.014120048808346	8.02601715916756
CHEMBL504783	6.17	6.831387413731158	6.663613882494947	6.242059040529402	6.664376798796791	7.418968200683594	6.7640810672471785	7.0416724997401925	6.453217919663096
CHEMBL1672587	8.183333333	7.482034313062536	7.580452235586192	7.8185339227500945	7.7699399538490415	7.64180326461792	7.6585527379731575	7.705871609233481	7.7942369382995675
CHEMBL2206973	6.705	7.418423261638352	7.939966561486663	8.10005478725881	7.814969230853075	7.696207046508789	7.793924177549137	7.755588138680932	7.957512009055942
CHEMBL1672596	7.875	7.914998536977693	8.026865792825875	7.744937672429466	7.811157594096437	7.911868572235107	7.881965633712914	7.861513083165772	7.778047633262951
CHEMBL2206968	7.305	7.941867114270845	8.028328394181234	7.784441354966677	7.873419440386399	7.687243461608888	7.863059953082809	7.780331450997643	7.828930397676538
CHEMBL510931	5.98	6.3109031774776625	6.150448990712876	6.2073744162605475	6.307966275260807	6.0874786376953125	6.212834299481441	6.1977224564780595	6.257670345760678
CHEMBL2204319	8.06	7.544506030490111	7.681976828607636	7.726427817049986	7.756259123666657	7.638856887817383	7.669605337526354	7.69755800574202	7.741343470358322
CHEMBL1672610	8.22	7.657915137078531	7.835371696850437	7.805645007233577	7.739525469878332	8.07138729095459	7.821968920399094	7.905456380416461	7.772585238555955
CHEMBL3823909	9.275	8.321566314922148	8.509572760613654	8.791289303575152	8.504521469050355	8.877392768859863	8.600868523404234	8.690957118955108	8.647905386312754
CHEMBL3822850	9.59	8.312496296621338	8.46851312701975	8.749541747215996	8.25141850937951	8.833937644958496	8.523181465039018	8.542678077169004	8.500480128297752
CHEMBL591604	8.08	7.355200057954672	7.685355514228679	7.8757676273601245	7.727836346016276	7.51055908203125	7.6309437255182	7.619197714023763	7.801801986688201
CHEMBL599872	7.993125	6.948850600853744	7.16368502471329	7.7514324835948	7.463558985357435	7.718527317047119	7.409210882313277	7.5910431512022765	7.607495734476117
CHEMBL1256598	6.28	5.298788496085148	5.279582213352094	4.96	5.1513486178751835	5.004214286804199	5.138786722823324	5.077781452339691	5.055674308937592
CHEMBL591668	7.465	7.166453362192633	6.944611746417112	6.65052986158794	6.367665686381401	7.09631872177124	6.845115875670065	6.73199220407632	6.509097773984671
CHEMBL2206967	7.46	8.067322659918574	7.5644873626524864	7.912503959919553	7.76995679563279	7.6505446434021	7.7929630843051	7.710250719517445	7.841230377776172
CHEMBL1256601	5.72	5.451739814103421	5.321769852203597	4.92	5.113607001262633	5.189220428466797	5.19926741920729	5.151413714864715	5.016803500631316
CHEMBL2063084	7.36	7.6475911349724806	8.041407072246287	7.827923835342138	7.837278261919862	8.43012809753418	7.95686568040299	8.133703179727021	7.832601048631
CHEMBL1672589	7.545	7.8724665315665225	7.771642836262697	7.905006722563883	7.743077411157514	7.768625736236572	7.8121638475574375	7.7558515736970435	7.824042066860699
CHEMBL527062	6.45	6.392429642224772	5.932120359358781	5.4918269889005975	5.813994999489832	6.326890468597412	5.991452491714279	6.070442734043622	5.652910994195215
CHEMBL1671868	7.945	7.385122888744818	7.483025198150448	7.539599343864683	7.60628965104663	7.95042085647583	7.5928915876564815	7.77835525376123	7.572944497455657
CHEMBL1672597	7.645	7.8791896617518065	7.986774704632535	7.92447375114414	7.927139868712637	8.083636283874513	7.960242854023126	8.005388076293576	7.925806809928389
CHEMBL603169	8.01	7.338354719631924	7.608955376889196	7.663365955878008	7.50160700664912	7.780430316925049	7.57854267519466	7.6410186617870846	7.5824864812635635
CHEMBL2206982	7.11	7.762390047892946	8.030147055717038	7.674316917550366	7.8244316309717075	7.622553825378418	7.782767895502095	7.723492728175063	7.7493742742610365
CHEMBL449392	4.87	3.8635206187036446	6.653137493049767	5.214711356051348	6.218058152060808	6.184461116790772	5.626777747331268	6.20125963442579	5.716384754056078
CHEMBL605825	7.64	7.391866071786609	7.536246705203519	7.318920649935091	7.510197314217758	7.466145038604736	7.444675155949542	7.488171176411248	7.414558982076425
CHEMBL506069	4.48	5.1472084356448375	6.05167344444064	4.8724274314552725	5.49988633680656	4.531627178192139	5.220564565307889	5.015756757499349	5.1861568841309165
CHEMBL1256605	4.92	5.672906377265682	5.819906281037783	5.72	5.728241841630582	5.826855182647705	5.753581936516349	5.777548512139143	5.724120920815291
CHEMBL1256606	5.42	5.761733665975216	5.990954365709749	6.56	6.2251147249277645	6.161155223846436	6.139791596091833	6.1931349743871005	6.392557362463882
CHEMBL1672591	7.52	7.924275595113633	7.5408618226503075	7.785051313096877	7.820773852925438	7.216536998748777	7.657499916507007	7.518655425837107	7.802912583011157
CHEMBL2206983	7.115	7.85191566134606	7.77127599630572	7.816694810838535	7.664844207406424	7.56490421295166	7.73392697776968	7.6148742101790425	7.7407695091224795
CHEMBL1672590	8.05	7.994289370467388	7.681074819183335	7.782011457767048	7.802102151539477	7.453617572784424	7.742619074348335	7.62785986216195	7.792056804653262
CHEMBL2206958	8.11	7.8479107544925855	7.952386642332383	8.055075596142794	7.958166499840021	8.062596321105957	7.9752271627827485	8.01038141047299	8.006621047991407
CHEMBL506689	6.28	6.161857079151133	6.141066569708397	6.107096616512942	6.117608281406237	6.075369358062744	6.120599580968291	6.096488819734491	6.112352448959589
CHEMBL599873	7.913333333	7.263494225165548	7.678897884896616	7.419919548307921	7.636904871253511	7.443716049194336	7.488586515763586	7.540310460223923	7.528412209780716
CHEMBL602559	7.9	7.5737748602154875	8.001723263308017	8.012963808466697	7.292026578737088	8.086180686950684	7.793333839535594	7.689103632843886	7.652495193601893
CHEMBL2206977	8.13	8.018626652645057	7.913972424404132	7.706723187312366	7.77420870947319	7.668632507324219	7.816432696231793	7.721420608398704	7.740465948392778
CHEMBL503785	6.34	7.935953573586732	7.258522582764301	7.54363427936797	7.714919762312879	7.344849109649657	7.559575861536307	7.529884435981268	7.629277020840425
CHEMBL2206974	8.06	7.415882312939906	7.884496966753898	7.770151857810378	7.580505329158509	7.687302112579348	7.667667715848408	7.633903720868929	7.675328593484443
CHEMBL605613	7.69	7.325794456615268	7.972682157469804	7.862467648841506	7.771926457185008	8.471563339233397	7.880886811868995	8.121744898209203	7.817197053013257
CHEMBL2206963	7.995	7.9311920963690365	7.8640872564741535	7.627365381305702	7.560013227548884	7.618456840515138	7.720222960442582	7.589235034032011	7.5936893044272935
CHEMBL525240	4.65	5.171924496705993	6.1138525887026445	4.596905692200009	5.742254555558293	4.714095115661621	5.267806489765713	5.228174835609957	5.16958012387915
CHEMBL2206970	7.935	7.592660096744912	7.878396393692281	7.683148026743657	7.663514629214375	7.214612483978271	7.6064663260747	7.439063556596323	7.673331327979016
CHEMBL591667	7.105	7.310181781550993	7.526732682187939	6.761659537059491	6.9651756860191	7.410493850708008	7.194848707505106	7.187834768363554	6.863417611539296
CHEMBL3824087	9.01	8.48867921745308	8.579263042294455	9.05454498758558	8.282010632808216	8.977420806884766	8.67638373740522	8.62971571984649	8.668277810196898
CHEMBL600075	7.275	6.675144083183109	7.16663147923151	7.637243947799424	7.271173000570596	6.835033893585205	7.117045280873969	7.0531034470779	7.45420847418501
CHEMBL2063080	7.72	8.122567808151063	7.420553877107552	7.581395499025525	7.556641020581847	7.136150360107423	7.563461712994682	7.346395690344635	7.569018259803686
CHEMBL2063086	7.75	7.8394459494438875	7.583416079318549	7.619879329416803	7.7425537569212945	7.303352832794189	7.6177295895789445	7.522953294857741	7.6812165431690484
CHEMBL506322	6.26	6.174678507952452	6.225627229195129	6.309923027480954	6.23666821593993	6.403641223907473	6.270107640895187	6.320154719923702	6.273295621710442
CHEMBL2368723	5.77	4.502973187189013	6.730732831253736	4.74841428396305	5.840962579364315	4.9031028747558585	5.345237151305195	5.372032727060087	5.294688431663682
CHEMBL602119	8.07	7.6374522787956165	7.809954322411543	7.958112604901985	7.817120692348633	7.6334595680236825	7.771219893296292	7.725290130186158	7.887616648625309
CHEMBL603171	6.88	7.194550651379599	7.550967513946878	7.688544525710544	7.354177996328085	6.913228988647461	7.340293935202513	7.133703492487773	7.521361261019314
CHEMBL2204318	8.17	7.925655361467039	7.699536130449205	7.696540961166259	7.445463285191331	7.684832572937013	7.690405662242169	7.565147929064172	7.571002123178795
CHEMBL603170	7.633333332999999	7.2700848740315624	7.6000205372254905	7.579129239403503	7.523666284890263	7.8879332542419425	7.5721668379585525	7.705799769566102	7.551397762146883
CHEMBL1256602	6.56	5.760849081060201	5.521194583849156	5.42	5.577658803661894	5.294568538665772	5.514854201447404	5.436113671163833	5.498829401830947
CHEMBL1256603	4.96	5.547030434449352	6.099457199883235	6.28	5.871531988185433	5.892673969268799	5.938138718357363	5.882102978727116	6.075765994092716
CHEMBL510416	4.73	7.029387885213826	6.441324869864423	6.289168551335031	6.779896382742885	5.559276103973389	6.419810758625911	6.169586243358137	6.534532467038958
CHEMBL2063087	7.55	7.742462770779035	7.779508188767401	7.786171576423169	7.899145624327597	7.555738925933838	7.752605417246208	7.727442275130717	7.842658600375383
CHEMBL449844	7.21	7.865132548367088	6.507377688376213	6.9091065396073725	7.471790754263082	6.221561431884768	6.994993792499704	6.846676093073925	7.190448646935227
CHEMBL1672592	8.0	8.305828735614378	7.925109971146957	8.056309992295509	7.9055164207201685	8.256828308105469	8.089918685576496	8.081172364412819	7.9809132065078385
CHEMBL1672600	7.26	7.643025605005901	7.690150864395263	7.94862619138711	7.700184591824617	7.97147274017334	7.790691998557246	7.835828665998978	7.824405391605863
CHEMBL450002	5.9	6.557382439489746	6.326469300972527	6.316496897971599	6.0471505131687975	6.2463035583496085	6.298760541990456	6.146727035759203	6.181823705570198
CHEMBL3823642	8.9625	8.795257593341113	8.894828742175799	9.320667203939653	8.989593473849476	9.781743049621582	9.156418012585524	9.385668261735528	9.155130338894566
CHEMBL1672603	7.035	7.023114154390244	6.504792797400683	6.592916827231054	6.8169001132421565	6.190157413482666	6.6255762611493605	6.503528763362411	6.704908470236605
