# Supplementary material for: Cheminformatics Analysis and Modeling with MacrolactoneDB
Source: Sci Rep. 2020 Apr 14;10:6284. doi: 10.1038/s41598-020-63192-4 (PMC7156526; doi:10.1038/s41598-020-63192-4)
Supplement: Supplementary file 2 — Supplementary information2. [file 41598_2020_63192_MOESM2_ESM.zip › DataS1/CHEMBL379/pIC50_pEC50/predictions/10-fold/pca_tuned/2Drdkit.csv]

IDs	ExperimentalAff	NB	SVR	KNN	RF	DNN	consensus	RF_DNN	RF_KNN
CHEMBL509769	6.22	6.174500828006762	6.150387842121702	6.157073147848742	6.101083541669612	6.265622615814209	6.169733595092206	6.183353078741911	6.1290783447591775
CHEMBL1256600	5.695	6.1523765545802815	6.186124214326723	5.217149835150907	6.106314285713045	5.6873297691345215	5.869858931781095	5.896822027423783	5.661732060431976
CHEMBL2206975	7.795	7.4203985610954915	7.8915887051733975	7.984583665196682	8.037120833335022	7.80150032043457	7.827038417047033	7.919310576884796	8.010852249265852
CHEMBL2204317	8.7	7.897173146208138	7.871692390532923	8.041953285970568	7.349579166667532	7.3098063468933105	7.694040867254495	7.329692756780421	7.69576622631905
CHEMBL1288514	7.5	6.6636101433728525	7.327338299603271	7.463126783875714	7.308774218749997	7.399661540985107	7.2325021973173875	7.354217879867552	7.3859505013128555
CHEMBL2203324	7.985	7.826542467324944	7.956157109195567	7.784676545772934	7.875040885420036	7.72423791885376	7.833330985313448	7.799639402136898	7.829858715596485
CHEMBL2206969	7.925	7.436967882320125	7.905415817338054	7.8757587969196425	7.9242684895875275	7.5166168212890625	7.731805561490882	7.720442655438295	7.900013643253585
CHEMBL2063079	8.0	7.770016409648784	7.803752468034274	7.914971090940909	7.682141666667485	7.6577820777893075	7.7657327426161515	7.669961872228397	7.7985563788041965
CHEMBL1672588	7.855	7.976190625552987	7.907121164178202	7.841113042505517	7.7872124999975645	8.066078186035156	7.915543103653886	7.926645343016361	7.8141627712515405
CHEMBL1672606	7.735	7.024916904150079	7.6026919537831965	7.828362694582688	7.667458333335066	7.778489112854004	7.580383799741005	7.722973723094535	7.747910513958876
CHEMBL1672605	6.33	6.7590180685405645	7.616814064161388	7.166941560045854	6.984930468748738	7.982340335845947	7.302008899468499	7.483635402297343	7.075936014397296
CHEMBL2206976	7.885	7.699839311679032	7.845436581989423	7.5613569786900126	7.661378906252513	8.18091869354248	7.789786094430693	7.921148799897496	7.611367942471263
CHEMBL3823434	7.923333332999999	7.779526989782733	8.329329953109937	9.289722235757546	8.248979166665016	8.245279312133789	8.378567531489804	8.247129239399403	8.76935070121128
CHEMBL605620	7.92	7.096142149954963	7.3265744061062374	7.846127997997277	7.683422916628772	7.5266804695129395	7.495789588040037	7.605051693070855	7.764775457313025
CHEMBL1672598	7.735	7.631228452920959	7.745795690577563	7.987617579849043	7.7903489583287175	8.041755676269531	7.839349271589162	7.916052317299124	7.888983269088881
CHEMBL591648	5.84	7.3815997764014245	7.523235292003692	7.442944612681353	7.489553906242516	7.442904949188232	7.456047707303443	7.4662294277153745	7.466249259461934
CHEMBL2203873	8.33	7.417454280370313	7.829019304747309	7.923914866803873	7.871633333338805	7.934846878051758	7.795373732662412	7.903240105695281	7.897774100071339
CHEMBL2206971	7.94	7.499814830157317	7.616778400464543	7.175362202215933	7.185012239583332	7.354932308197021	7.366379996123629	7.269972273890176	7.180187220899633
CHEMBL2206980	7.105	7.934845020920589	7.991375852884728	7.960825095036262	7.82305364583252	8.130450248718263	7.968109972678472	7.976751947275392	7.891939370434391
CHEMBL2206965	7.97	8.021923132361675	7.914310918731718	7.799383864418463	7.676699739583745	8.006566047668457	7.883776740552811	7.841632893626101	7.738041802001104
CHEMBL2203882	8.3	7.694112390693825	7.830505422724628	7.911114273417652	7.58751197916378	7.920013904571532	7.788651594114283	7.753762941867656	7.749313126290716
CHEMBL455095	6.03	6.209017195743427	6.177598114738448	6.177068810243777	6.128423124999995	6.038971900939941	6.1462158293331175	6.083697512969968	6.152745967621886
CHEMBL2206966	7.83	8.03723967243283	7.921266394783013	7.790435516861137	7.576428906251251	8.006423950195312	7.866358888104709	7.791426428223282	7.683432211556195
CHEMBL2206964	8.06	8.012423952415718	7.902602222342208	7.80076234234775	7.713443750001247	8.012946128845215	7.888435679190428	7.863194939423231	7.757103046174498
CHEMBL605826	7.525	7.486008583060156	7.570812995228	7.17786266612809	7.2297411458250425	7.304797172546388	7.353844512557535	7.267269159185715	7.203801905976566
CHEMBL1672608	7.9	7.286860390425106	7.722431046483508	7.95759947350704	7.783962239677456	7.802666664123535	7.71070396284333	7.793314451900496	7.870780856592248
CHEMBL2063085	7.43	7.856486463752687	7.9570991156587585	7.698068833481388	7.770039583334992	7.868015766143799	7.829941952474324	7.819027674739395	7.73405420840819
CHEMBL601195	7.215	7.371877886960004	7.455631984437107	6.838628817296732	7.003991145832522	7.12949275970459	7.159924518846191	7.066741952768556	6.921309981564628
CHEMBL1939386	4.9	5.757223029108396	5.818388714090654	4.853512900513116	5.409879947916262	7.78865909576416	5.925532737478518	6.5992695218402115	5.131696424214689
CHEMBL2206960	7.71	7.982800737278413	8.044695315770799	7.762020396031947	7.792552864585008	7.6303648948669425	7.842486841706622	7.711458879725975	7.7772866303084776
CHEMBL589395	7.436666667000001	6.8351428437401776	7.114395702707203	7.531142139874302	6.744972805030778	7.3887062072753915	7.12287193972557	7.066839506153085	7.13805747245254
CHEMBL501873	6.42	6.196467865219594	6.072435977521256	6.070014693691928	6.063998928571433	6.392512798309326	6.159086052662707	6.2282558634403795	6.06700681113168
CHEMBL584166	7.7	7.385045645573581	7.5592133319424715	8.021461275854403	7.8388757812199925	7.526765823364258	7.66627237159094	7.682820802292126	7.930168528537198
CHEMBL1672604	6.55	7.6796795253611005	7.892515141328786	7.366788107260156	7.30486223957625	7.253903865814209	7.499549775868101	7.27938305269523	7.335825173418203
CHEMBL2206959	8.145	7.950471228422644	8.009754528977497	7.666112556824246	7.821596874997486	7.638593673706055	7.817305772585586	7.73009527435177	7.7438547159108655
CHEMBL2407590	7.43	6.64440161838817	6.608625155619983	7.6786110160825585	7.8824229166575135	9.403158187866213	7.643443778922888	8.642790552261863	7.780516966370036
CHEMBL1288513	7.405	6.7288882033567	7.388491028251554	7.540324326265175	7.48830312499961	7.6153926849365225	7.352279873561912	7.551847904968066	7.514313725632393
CHEMBL2063081	7.72	8.263882121364176	8.01033345674238	7.517826058823619	7.734949739581229	7.811866283416747	7.86777153198563	7.773408011498988	7.626387899202424
CHEMBL1672602	8.085	7.734408166545402	7.740726011340798	7.826435629382749	7.755368749986228	7.658171653747559	7.743022042200548	7.7067702018668935	7.790902189684488
CHEMBL503228	5.3	6.7635354028455215	6.802575438339328	5.7666379763318085	6.1195203124958	5.909656524658202	6.272385130934133	6.014588418577001	5.9430791444138045
CHEMBL1672599	8.015	6.990842307626282	7.5009663471244865	7.611679071858612	7.488183333331253	7.444407939910889	7.407215799970305	7.466295636621071	7.549931202594932
CHEMBL2206978	7.94	8.169199194788582	7.924574666265372	8.033542819977795	7.796268749999987	7.952327251434326	7.975182536493213	7.874298000717157	7.914905784988891
CHEMBL450753	5.88	6.535985456178782	6.523255336374352	6.183941847672305	6.066871934520495	6.170567989349365	6.29612451281906	6.11871996193493	6.1254068910964
CHEMBL2063082	7.68	7.585552789922553	7.631188960639943	7.866648278189911	7.909494270786244	7.654358863830566	7.729448632673842	7.781926567308405	7.888071274488077
CHEMBL603168	8.02	7.711273323581621	7.7432858380022465	7.713223997961759	7.865843229163728	8.025914192199707	7.811908116181813	7.9458787106817175	7.789533613562743
CHEMBL1288515	7.6	6.730998943574141	7.381153290833331	7.434445662015274	7.3322247395812274	7.442685604095459	7.264301648019886	7.387455171838344	7.383335200798251
CHEMBL506565	6.1	6.654187552217588	6.575601853432013	6.208492787331537	6.127036979167952	6.050728797912598	6.323209594012337	6.088882888540275	6.167764883249745
CHEMBL1672609	8.155	7.3741715196304325	7.793648911070198	7.814538814371373	7.7745536458724835	7.651343822479247	7.681651342684747	7.712948734175866	7.794546230121928
CHEMBL1672601	7.825	7.350784240171702	7.573023794124483	7.759424451993097	7.8014513020862175	7.521899700164795	7.601316697708059	7.661675501125506	7.780437877039658
CHEMBL599875	7.46	7.566198924242027	7.682104978454928	7.6730726239396825	7.692728124947523	7.697868347167969	7.662394599750425	7.695298236057746	7.682900374443603
CHEMBL599874	6.67	7.57152979009492	7.664902059432819	7.640871683354968	7.613502604148754	7.748452663421631	7.647851760090617	7.680977633785192	7.627187143751861
CHEMBL1672594	8.52	8.138540940437943	7.723152528088215	7.9486064677574575	7.782073958312472	7.744359493255615	7.867346677570341	7.763216725784043	7.865340213034965
CHEMBL1672607	7.986666667000001	7.441461193180348	7.81267986409485	7.785170038956193	7.774274999997469	7.817420959472656	7.726201411140304	7.795847979735063	7.779722519476831
CHEMBL556318	7.92	7.286297205817393	7.310635911790463	7.35003248714442	6.971439583361232	7.348006248474121	7.253282287317527	7.159722915917676	7.160736035252826
CHEMBL2206981	8.1	7.961137292569256	7.953116274371027	7.395447376750046	7.723474218749994	7.7233009338378915	7.751295219255643	7.723387576293943	7.55946079775002
CHEMBL585404	7.92	7.286297205817393	7.310635911790463	7.35003248714442	6.971439583361232	7.348006248474121	7.253282287317527	7.159722915917676	7.160736035252826
CHEMBL1672595	7.7	8.696580490524727	8.142846958626928	8.253350708129055	8.20279322913504	9.149261474609377	8.488966572205026	8.676027351872207	8.228071968632047
CHEMBL1256599	5.745	5.9238408738493655	5.836536641730048	5.484041622739881	5.679575863095237	5.804430961608888	5.745685192604684	5.742003412352062	5.581808742917559
CHEMBL1256604	4.5	5.9238408738493655	5.836536641730048	5.484041622739881	5.679575863095237	5.804430961608888	5.745685192604684	5.742003412352062	5.581808742917559
CHEMBL591548	7.91	7.635870724180148	7.715412840356837	7.995058854293287	7.828538281237512	7.722480773925781	7.779472294798714	7.775509527581647	7.9117985677654
CHEMBL2206979	7.99	8.246056026904464	7.913361590114173	7.924059822949411	7.592968229163747	8.126829147338867	7.960654963294132	7.859898688251307	7.758514026056579
CHEMBL600077	7.49	7.267226222059313	7.345629567147907	7.358558035243528	7.093489583331251	7.377363204956055	7.2884533225476105	7.235426394143653	7.226023809287389
CHEMBL2206984	8.03	7.9639093842665005	7.9788243802428305	7.870453889752103	7.9628299479150115	7.815016746520996	7.918206869739488	7.888923347218004	7.916641918833557
CHEMBL600076	6.61	7.368919901292214	7.355869851966026	7.41279466803944	7.1549916666575495	7.3763427734375	7.3337837722785455	7.265667220047525	7.283893167348495
CHEMBL2206972	6.665	7.856709731550058	7.836555305712441	8.006127501170214	7.7072353124925375	8.355951309204103	7.9525158320258695	8.03159331084832	7.856681406831376
CHEMBL2206957	7.83	8.042997968172157	8.03820963245654	7.651668561160822	7.89732083334126	7.954617023468018	7.91696280371976	7.925968928404639	7.774494697251041
CHEMBL504783	6.17	6.6770208932133714	6.615189093946454	6.2257016366285765	6.459031250025423	6.318397045135497	6.459067983789863	6.38871414758046	6.342366443327
CHEMBL1672587	8.183333333	7.57679064034536	7.593748322893767	7.595108370670757	7.6530166666649855	7.6850738525390625	7.620747570622787	7.669045259602024	7.624062518667872
CHEMBL2206973	6.705	7.467063385942899	7.927296640213232	8.101775840591255	7.894012500031255	7.655637741088867	7.809157221573503	7.774825120560061	7.997894170311255
CHEMBL1672596	7.875	7.663361959120682	7.747083033876705	7.7551174335074835	7.543938541666281	8.066489219665527	7.755198037567337	7.805213880665905	7.6495279875868825
CHEMBL2206968	7.305	8.223496375406786	8.066412192574935	7.880665262184133	7.846560416669997	7.824463844299316	7.968319618227032	7.835512130484657	7.863612839427065
CHEMBL510931	5.98	6.295836821746179	6.343468828607823	6.1732830238143785	6.11830208333503	6.1410017013549805	6.2143784917716784	6.129651892345006	6.145792553574704
CHEMBL2204319	8.06	7.588306311984018	7.637016758988353	7.612052195939019	7.688947916667489	7.674623966217041	7.640189429959184	7.681785941442265	7.650500056303255
CHEMBL1672610	8.22	7.734821085453015	7.850112291717073	7.7167142135851465	7.707679166670017	7.747680187225343	7.751401388930118	7.72767967694768	7.712196690127582
CHEMBL3823909	9.275	8.111464840978433	8.025247408628633	8.78422167143188	8.483623958305019	8.887496948242188	8.45841096551723	8.685560453273602	8.633922814868448
CHEMBL3822850	9.59	8.111385271894367	7.9253756366434525	8.757377150230443	8.30761666662252	9.005955696105957	8.421542084299348	8.65678618136424	8.53249690842648
CHEMBL591604	8.08	7.266273383366514	7.44002702985791	7.88302047419869	7.680289583298794	7.323501110076902	7.518622316159762	7.5018953466878475	7.781655028748743
CHEMBL599872	7.993125	7.092698212627273	7.362267436981829	7.604966083654048	7.577395833312514	7.395401954650879	7.406545904245308	7.486398893981697	7.591180958483282
CHEMBL1256598	6.28	5.70524108452617	5.620515402548195	4.96	5.0314551562500185	5.323412895202637	5.328124907705404	5.177434025726328	4.99572757812501
CHEMBL591668	7.465	7.3594468661132515	7.371491299240309	6.728675880579678	7.1981416666587235	7.316028594970702	7.194756861512532	7.257085130814713	6.9634087736192
CHEMBL2206967	7.46	8.147332617163512	8.014160733003294	7.9936291431171105	7.897303385415021	7.922008037567139	7.994886783253216	7.90965571149108	7.945466264266066
CHEMBL1256601	5.72	5.544579754211831	5.621484348353539	4.92	5.1481956250000245	5.425492286682129	5.331950402849505	5.286843955841077	5.034097812500012
CHEMBL2063084	7.36	7.468039643785095	7.707508101444975	7.928766958269594	7.8600393228987455	7.548344135284424	7.702539632336567	7.704191729091585	7.89440314058417
CHEMBL1672589	7.545	7.710430327400968	7.852605237865424	7.971441487066017	7.8441372395999815	7.925023555755615	7.860727569537602	7.884580397677798	7.907789363332999
CHEMBL527062	6.45	6.693092757012389	6.634982533755077	5.445600082814258	5.814021614583777	6.394083499908447	6.19635609761479	6.104052557246112	5.629810848699018
CHEMBL1671868	7.945	7.6920538008602115	7.707866255277125	7.8942267309105985	7.877941666667483	7.956286907196045	7.8256750721822925	7.9171142869317634	7.886084198789041
CHEMBL1672597	7.645	7.491251807535466	7.746298586300415	7.906354165180701	7.703064322912509	7.364576816558838	7.642309139697586	7.533820569735673	7.804709244046605
CHEMBL603169	8.01	7.287607632665408	7.414502560821727	7.777181905205839	7.515200260386252	7.5465407371521	7.508206619246264	7.5308704987691755	7.6461910827960455
CHEMBL2206982	7.11	8.042083883524779	8.069325728412792	7.982290197820406	7.779955729172486	8.094480514526367	7.993627210691367	7.937218121849426	7.881122963496447
CHEMBL449392	4.87	4.7165068428629535	6.141861965580606	5.192644204424513	5.763083333326273	6.717066287994385	5.706232526837747	6.240074810660329	5.477863768875393
CHEMBL605825	7.64	7.443379387558968	7.588955210492503	7.323040267182008	7.5005177082687675	7.489306449890138	7.469039804678476	7.494912079079453	7.411778987725388
CHEMBL506069	4.48	5.309593765448235	5.472525351897147	4.895220038138215	5.721575833328758	5.110087394714356	5.301800476705342	5.415831614021557	5.3083979357334865
CHEMBL1256605	4.92	5.663665151311786	5.820127734812608	5.72	5.760806979166218	5.888427734375	5.770605519933122	5.824617356770609	5.740403489583109
CHEMBL1256606	5.42	5.678604000309273	5.825897852289642	6.56	6.144240714285727	5.986808300018311	6.03911017338059	6.06552450715202	6.352120357142864
CHEMBL1672591	7.52	7.718572661572332	7.8464867142863906	7.830382241398365	7.675147656238709	8.167160034179688	7.847549861535097	7.921153845209198	7.752764948818537
CHEMBL2206983	7.115	8.157492802951037	7.972167668669224	7.638359428942046	7.698149999999999	8.216336250305176	7.936501230173496	7.957243125152587	7.668254714471022
CHEMBL1672590	8.05	7.995052277831044	7.950562158536875	7.768779401905966	7.711989322898695	8.303199768066406	7.945916585847797	8.00759454548255	7.740384362402331
CHEMBL2206958	8.11	7.956467206333968	7.906893560283973	7.820264211583034	7.788840625004995	7.712288379669189	7.836950796575032	7.750564502337092	7.804552418294014
CHEMBL506689	6.28	6.017794076654787	5.900085376176324	6.1837221463502665	6.1372864583337785	6.287443161010742	6.10526624370518	6.212364809672261	6.160504302342023
CHEMBL599873	7.913333333	7.373398353614196	7.578369583063729	7.605907897371732	7.6260796874950145	7.777023315429687	7.592155767394871	7.701551501462351	7.615993792433374
CHEMBL602559	7.9	7.3760697154724655	7.435367771449624	7.775933514125246	7.467606249997521	7.391255378723144	7.489246525953599	7.429430814360332	7.6217698820613835
CHEMBL2206977	8.13	8.137332139046848	7.9081325674014415	7.849410940313447	7.673775520832432	7.917250156402588	7.897180264799351	7.79551283861751	7.76159323057294
CHEMBL503785	6.34	7.71652581559641	7.581866105299968	7.535460316212294	7.8220395833212555	7.718629837036133	7.674904331493212	7.770334710178695	7.678749949766775
CHEMBL2206974	8.06	7.419688824304703	7.825828045869643	8.025537569058228	8.018552083333747	7.742627620697021	7.806446828652668	7.880589852015383	8.022044826195987
CHEMBL605613	7.69	7.380754001518617	7.644498023676263	7.735438260910631	7.848981510287535	7.942622661590576	7.7104588915967245	7.895802085939056	7.792209885599084
CHEMBL2206963	7.995	8.133260643095303	7.971667613672503	7.954894635174298	7.8659200520825	7.8724427223205575	7.959637133269032	7.869181387201529	7.9104073436284
CHEMBL525240	4.65	4.732973262149163	4.839105391761528	4.5886119113332935	5.534359635406235	4.699708461761475	4.878951732482339	5.1170340485838555	5.061485773369764
CHEMBL2206970	7.935	7.527322208091505	7.846796728851122	7.642378260484048	7.327710677082473	7.544515132904053	7.57774460148264	7.436112904993263	7.4850444687832605
CHEMBL591667	7.105	7.245350245736959	7.437970055166487	7.792614522277923	7.453489583337504	7.569817066192628	7.499848294542301	7.511653324765065	7.623052052807713
CHEMBL3824087	9.01	8.345329534208371	8.047651188525233	9.308997660574846	8.625745833306649	9.43329620361328	8.752204084045676	9.029521018459963	8.967371746940747
CHEMBL600075	7.275	7.133292148212915	7.448950881231233	7.995761159958423	7.639210677048777	6.8848748207092285	7.420417937432115	7.2620427488790025	7.8174859185036
CHEMBL2063080	7.72	8.25897806555623	7.910409737110795	7.923742664382755	7.768087239574995	7.6317973136901855	7.898603004062991	7.699942276632591	7.845914951978875
CHEMBL2063086	7.75	7.62325057727505	7.8059347031727935	7.689762888988072	7.741825000002542	7.212969303131103	7.614748494513911	7.477397151566823	7.7157939444953065
CHEMBL506322	6.26	6.175700959438005	6.0103791990918385	6.212821436935557	5.925263229166664	5.503448963165283	5.965522757559469	5.714356096165973	6.06904233305111
CHEMBL2368723	5.77	4.701802707539986	4.9259699731985185	4.735563400104012	5.449322916661236	4.1905035972595215	4.800632518952655	4.819913256960379	5.092443158382624
CHEMBL602119	8.07	7.6308068499398125	7.778751509644039	7.978748373008617	7.75160963541003	8.088404655456543	7.8456642046918095	7.920007145433287	7.865179004209324
CHEMBL603171	6.88	7.072569975393495	7.349070902667919	7.5309316767577315	7.12707604165627	7.465476512908935	7.30902502187687	7.296276277282603	7.329003859207001
CHEMBL2204318	8.17	7.855533114878455	7.805272744208058	7.895604336428144	7.899698958329991	7.607766151428223	7.812775061054575	7.753732554879107	7.897651647379067
CHEMBL603170	7.633333332999999	7.109568115810005	7.361619046954389	7.982424147524602	7.381239322955023	7.526343822479247	7.472238891144653	7.453791572717135	7.681831735239813
CHEMBL1256602	6.56	5.6584763504571525	5.7080517611149375	5.42	5.4248185714286015	5.257493495941162	5.493768035788371	5.341156033684882	5.4224092857143
CHEMBL1256603	4.96	5.782148145370967	5.704117234649048	6.28	5.873227068452405	5.755422592163086	5.8789830081271015	5.814324830307745	6.076613534226203
CHEMBL510416	4.73	6.890592378879335	6.869961788112152	6.117464695417472	7.064560416698768	5.573526859283447	6.503221227678234	6.319043637991108	6.59101255605812
CHEMBL2063087	7.55	7.430883431628143	7.818798374498671	8.021973150015269	7.8779666666625054	7.463695526123048	7.722663429785527	7.670831096392776	7.949969908338887
CHEMBL449844	7.21	7.5700026037788275	7.491942149717313	6.771640600922692	6.862816666662543	6.356265544891357	7.010533513194547	6.60954110577695	6.817228633792618
CHEMBL1672592	8.0	8.224557688581555	7.950540704365013	8.047375740022117	7.795914583331242	7.68566083908081	7.940809911076147	7.740787711206026	7.921645161676679
CHEMBL1672600	7.26	7.188841471334412	7.739439802852175	7.822646647140597	7.842608333354978	7.808080196380615	7.680323290212556	7.825344264867796	7.832627490247788
CHEMBL450002	5.9	6.716910501597612	6.771864929266338	6.2828919401247525	5.835552187501255	6.632582187652588	6.447960349228509	6.234067187576922	6.059222063813004
CHEMBL3823642	8.9625	8.736286225716057	8.25962189838867	9.337704913111056	9.124029166651283	9.468591690063477	8.98524677878611	9.29631042835738	9.230867039881169
CHEMBL1672603	7.035	7.350060417001862	7.760540563616644	6.649849977736842	7.2180260416662625	6.654869556427003	7.126669311289723	6.936447799046633	6.933938009701553
