# Supplementary material for: Cheminformatics Analysis and Modeling with MacrolactoneDB
Source: Sci Rep. 2020 Apr 14;10:6284. doi: 10.1038/s41598-020-63192-4 (PMC7156526; doi:10.1038/s41598-020-63192-4)
Supplement: Supplementary file 2 — Supplementary information2. [file 41598_2020_63192_MOESM2_ESM.zip › DataS1/CHEMBL379/pIC50_pEC50/predictions/10-fold/pca_tuned/DNN_bestparams]

Best DNN model for maccs_fing.csv : 19
Best DNN model for ecfp6_fing.csv : 19
Best DNN model for mordred_desc.csv : 19
Best DNN model for 2Drdkit_desc.csv : 16
Best DNN model for mrc_desc.csv : 17
Best DNN model for mordred_mrc_desc.csv : 18
Best DNN model for all_comb.csv : 19
Best DNN model for all_comb.csv : 19
