# Supplementary material for: Cheminformatics Analysis and Modeling with MacrolactoneDB
Source: Sci Rep. 2020 Apr 14;10:6284. doi: 10.1038/s41598-020-63192-4 (PMC7156526; doi:10.1038/s41598-020-63192-4)
Supplement: Supplementary file 2 — Supplementary information2. [file 41598_2020_63192_MOESM2_ESM.zip › DataS1/CHEMBL379/pIC50_pEC50/predictions/10-fold/pca_tuned/maccs.csv]

IDs	ExperimentalAff	NB	SVR	KNN	RF	DNN	consensus	RF_DNN	RF_KNN
CHEMBL509769	6.22	6.100558382743825	6.032586394310714	6.055292487933563	6.169661016144196	6.06695032119751	6.085009720465962	6.118305668670853	6.112476752038879
CHEMBL1256600	5.695	6.01541042065385	5.81712136919437	5.533569570391903	5.792117348906977	5.437266826629639	5.719097107155347	5.614692087768308	5.66284345964944
CHEMBL2206975	7.795	7.559309716074952	8.064413698524511	8.329999999999975	8.120230831950316	8.313544273376465	8.077499703985243	8.21688755266339	8.225115415975147
CHEMBL2204317	8.7	7.917163509475813	7.566353946376412	7.894849384475119	7.180395912830727	7.117031574249268	7.535158865481468	7.1487137435399974	7.537622648652923
CHEMBL1288514	7.5	7.051027864863284	7.499962864072398	7.502499999999998	7.3455079438190065	7.468565464019775	7.373512827354892	7.407036703919391	7.424003971909502
CHEMBL2203324	7.985	7.702315958866848	7.8698323742078164	7.973483577544067	7.974527182532787	8.007622718811035	7.905556362392511	7.991074950671911	7.974005380038427
CHEMBL2206969	7.925	8.09897423539798	7.731052615224862	6.665000000000052	7.086424689036841	6.867006301879883	7.289691568307925	6.976715495458362	6.875712344518447
CHEMBL2063079	8.0	7.752407384926841	7.7849993195039975	7.886666666666664	7.8536073756161775	7.903054237365723	7.836146996815882	7.8783308064909505	7.870137021141421
CHEMBL1672588	7.855	7.804978802568778	7.676654227482913	7.5450000000000035	7.641056848144013	7.7837066650390625	7.690279308646953	7.712381756591538	7.593028424072008
CHEMBL1672606	7.735	7.607457466921343	7.581658656534135	7.818191297359045	7.466853222843064	7.612648963928223	7.617361921517161	7.539751093385643	7.642522260101055
CHEMBL1672605	6.33	7.623716018409908	7.540802407174391	7.6585651449186525	7.670989269021613	7.531634330749513	7.605141434054815	7.601311799885563	7.6647772069701325
CHEMBL2206976	7.885	7.702315958866848	7.8698323742078164	7.973458361768056	7.974527182532787	8.007622718811035	7.905551319237309	7.991074950671911	7.973992772150422
CHEMBL3823434	7.923333332999999	8.102943799365896	8.907103125017418	8.263445388088615	8.67149519793209	8.995405197143555	8.588078541509514	8.833450197537822	8.467470293010352
CHEMBL605620	7.92	7.507041810111245	7.6579361531990875	7.760833333249999	7.75830086950633	7.661627769470215	7.669147987107375	7.7099643194882725	7.759567101378165
CHEMBL1672598	7.735	7.471608499410713	7.447838298262397	7.944999999999991	7.509340127580487	7.418410778045652	7.558439540659849	7.4638754528130695	7.72717006379024
CHEMBL591648	5.84	7.411966522653817	7.678212160902147	7.215000000000002	7.288586855436381	7.110472679138184	7.340847643626105	7.199529767287283	7.251793427718191
CHEMBL2203873	8.33	7.57745470640499	8.000967102221582	7.795000000000008	7.753870222508103	7.7580718994140625	7.77707278610975	7.755971060961082	7.774435111254055
CHEMBL2206971	7.94	8.397595530801855	7.743009589805281	7.674184586646263	7.396890363961051	7.011101722717285	7.644556358786346	7.203996043339168	7.535537475303657
CHEMBL2206980	7.105	8.32827907663963	7.855536578164807	7.727974087796698	7.698257708641084	7.458808422088622	7.813771174666168	7.578533065364853	7.713115898218891
CHEMBL2206965	7.97	7.70491825053394	7.8846080546734045	7.9781982052078835	7.968717459935564	7.75243616104126	7.857775626278411	7.860576810488412	7.973457832571723
CHEMBL2203882	8.3	7.61907979761933	7.8650088216506875	7.959948977555772	7.611447044459891	7.993073463439941	7.809711620945125	7.802260253949916	7.785698011007831
CHEMBL455095	6.03	6.073285746925911	6.067920999740129	6.037368227732288	6.1459198448055705	6.170243263244629	6.098947616489705	6.1580815540251	6.09164403626893
CHEMBL2206966	7.83	7.70491825053394	7.884608054673406	7.9828654444809	7.968717459935564	7.75243616104126	7.858709074133015	7.860576810488412	7.975791452208233
CHEMBL2206964	8.06	7.70491825053394	7.884608054673406	7.982861082258122	7.968717459935564	7.75243616104126	7.858708201688458	7.860576810488412	7.975789271096843
CHEMBL605826	7.525	7.617356622513532	7.6389890194231915	7.423252632772285	7.482306580544537	7.521815776824951	7.5367441264157	7.502061178684745	7.452779606658411
CHEMBL1672608	7.9	7.735479954990097	7.579449117848005	7.626279722195487	7.788869869611068	7.9308576583862305	7.732187264606178	7.859863763998649	7.707574795903277
CHEMBL2063085	7.43	7.591727964196348	7.857415155260563	7.75	7.776270142195631	7.647777557373048	7.724638163805119	7.712023849784339	7.763135071097816
CHEMBL601195	7.215	7.386290897533172	7.7611397786253615	5.840000000000013	6.621120367018657	5.860026836395264	6.693715575914493	6.24057360170696	6.2305601835093345
CHEMBL1939386	4.9	4.612814445742455	4.576034960505575	5.4420947045362285	5.392644717463883	4.038409233093262	4.81239961226828	4.715526975278572	5.417369711000056
CHEMBL2206960	7.71	7.528993976191733	7.7587559280515634	7.46	7.512069180193797	7.654481410980225	7.582860099083464	7.583275295587011	7.4860345900968985
CHEMBL589395	7.436666667000001	7.1850273724077045	7.729252028990004	7.374951426678858	7.010150668930228	6.893004417419434	7.238477182885245	6.951577543174831	7.1925510478045425
CHEMBL501873	6.42	6.2523684383530735	6.331897015849874	6.002680453608569	6.294247645187192	6.111653327941895	6.198569376188121	6.202950486564544	6.14846404939788
CHEMBL584166	7.7	7.736431685510168	7.702904822672711	7.7720882049298385	7.672237359467107	8.034677505493164	7.783667915614598	7.853457432480136	7.722162782198472
CHEMBL1672604	6.55	7.919846466169878	7.584842341371182	7.725107959836914	7.648437393541199	8.020712852478027	7.779789402679441	7.834575123009613	7.686772676689056
CHEMBL2206959	8.145	7.706478912863933	7.896715834698599	7.958296964584508	7.849104556813617	7.921571254730225	7.866433504738177	7.885337905771921	7.903700760699063
CHEMBL2407590	7.43	7.220878613895413	7.756023587268777	6.735226447360543	6.500360590456313	7.1012864112854	7.06275513005329	6.800823500870857	6.617793518908428
CHEMBL1288513	7.405	7.12586856619513	7.5624739418574	7.6	7.364293128917856	7.416580677032473	7.4138432628005715	7.390436902975164	7.482146564458928
CHEMBL2063081	7.72	7.781001804576707	7.820080834045652	7.9700000000000015	7.9337737016532985	7.902892112731934	7.881549690601519	7.918332907192616	7.95188685082665
CHEMBL1672602	8.085	7.919846466169878	7.584842341371182	7.725107959836914	7.648437393541199	8.020712852478027	7.779789402679441	7.834575123009613	7.686772676689056
CHEMBL503228	5.3	5.62385917697133	5.7706876435873244	5.576320603718772	5.879954039515241	4.880253791809082	5.546215051120351	5.380103915662161	5.728137321617007
CHEMBL1672599	8.015	7.7917292523561965	7.477754516856719	7.5819151185017954	7.357673661822356	6.867669105529785	7.415348331013371	7.112671383676071	7.469794390162075
CHEMBL2206978	7.94	7.6099241676658895	8.031032148496093	8.06	8.029154064568845	8.059855461120605	7.957993168370287	8.044504762844724	8.044577032284423
CHEMBL450753	5.88	6.326714096111134	6.53555471022112	5.9977848640117895	6.277281039996475	6.362412452697754	6.299949432607654	6.319846746347114	6.137532952004133
CHEMBL2063082	7.68	7.465558265599133	7.632169774557946	7.36	7.448593602280398	7.111382007598878	7.40354073000727	7.279987804939638	7.404296801140199
CHEMBL603168	8.02	7.636645886379088	8.023121246054957	7.8360063342778385	7.687509556686118	8.275289535522461	7.891714511784092	7.9813995461042895	7.761757945481978
CHEMBL1288515	7.6	7.092619899275728	7.5049803934014685	7.405	7.304510563799773	7.3540544509887695	7.332233061493147	7.329282507394272	7.3547552818998865
CHEMBL506565	6.1	6.271316265404479	6.581020556970202	6.091445911444452	6.34949023556669	6.065268516540527	6.2717082971852705	6.207379376053609	6.220468073505571
CHEMBL1672609	8.155	7.710003101843793	7.885010887038045	7.949	7.948101623962548	7.86432409286499	7.871287941141875	7.9062128584137685	7.948550811981274
CHEMBL1672601	7.825	7.487303513039013	7.675682359727308	7.553193294727408	7.376854706921204	7.415511608123777	7.501709096507741	7.39618315752249	7.465024000824306
CHEMBL599875	7.46	7.600031326636501	7.7316694281741265	7.605641332141794	7.570082493545105	7.76662015914917	7.6548089479293395	7.668351326347137	7.58786191284345
CHEMBL599874	6.67	7.507902049045647	7.7268633364917125	7.542769165461035	7.460988698261776	7.085674285888673	7.46483950702977	7.273331492075224	7.501878931861405
CHEMBL1672594	8.52	7.408501326470001	7.8134721411252475	7.833162604631374	7.430626944329381	7.718678951263428	7.640888393563887	7.574652947796404	7.631894774480378
CHEMBL1672607	7.986666667000001	7.970175534017729	7.456618230375247	7.552348494091157	7.656517164590987	6.85974645614624	7.499081175844272	7.258131810368614	7.6044328293410715
CHEMBL556318	7.92	7.6073678379874075	7.799041498739822	7.486610895702447	7.617595017983833	7.599393367767334	7.622001723636169	7.608494192875583	7.5521029568431395
CHEMBL2206981	8.1	7.570052457156271	8.028587132500082	8.003749908048045	7.8581309447590595	7.723743915557861	7.836852871604263	7.79093743015846	7.930940426403552
CHEMBL585404	7.92	7.6073678379874075	7.799041498739822	7.486610895702447	7.617595017983833	7.599393367767334	7.622001723636169	7.608494192875583	7.5521029568431395
CHEMBL1672595	7.7	7.735087084342843	7.715620342443956	7.778932041387645	7.790581490073946	7.891628742218018	7.782369940093281	7.841105116145982	7.784756765730796
CHEMBL1256599	5.745	5.882442187275225	5.631963866644317	5.62	5.692468930397644	5.6760311126708975	5.700581219397617	5.684250021534271	5.656234465198822
CHEMBL1256604	4.5	5.882442187275225	5.631963866644317	5.62	5.692468930397644	5.6760311126708975	5.700581219397617	5.684250021534271	5.656234465198822
CHEMBL591548	7.91	7.556752045216963	7.8660552783194015	7.749803242329287	7.513409545282433	7.6534690856933585	7.667897839368289	7.583439315487896	7.6316063938058605
CHEMBL2206979	7.99	7.614208253203848	8.036343919009656	8.035	8.007681111263581	7.9820661544799805	7.935059887591413	7.994873632871781	8.021340555631792
CHEMBL600077	7.49	7.584843627914839	7.702540980798251	7.5575	7.599779234197331	7.519094944000244	7.592751757382134	7.559437089098788	7.578639617098665
CHEMBL2206984	8.03	7.741339850970662	7.885165750061059	7.9739999999999975	7.959100001077558	7.900858402252197	7.892092800872294	7.929979201664878	7.966550000538778
CHEMBL600076	6.61	8.033938590027674	7.518593718555024	7.568241178459632	7.505939184366188	7.474638938903809	7.620270322062465	7.490289061634998	7.5370901814129105
CHEMBL2206972	6.665	8.199554995447782	7.83313508627796	7.924999999999982	7.686764471779639	7.628367900848389	7.854564490870752	7.657566186314014	7.80588223588981
CHEMBL2206957	7.83	7.650558100937	7.82881945838491	7.761058467739874	7.610384767589638	7.845067024230957	7.739177563776475	7.7277258959102975	7.685721617664756
CHEMBL504783	6.17	6.7421521339688635	6.774573159478855	5.880582158736103	6.8296058763781184	6.8512115478515625	6.615624975282699	6.84040871211484	6.355094017557111
CHEMBL1672587	8.183333333	7.631493328781381	7.556537240593164	7.541834859760152	7.547280341878801	7.8756208419799805	7.630553322598695	7.71145059192939	7.544557600819476
CHEMBL2206973	6.705	7.614812405774004	7.950304152531829	7.981369534710303	7.522926095774622	7.86685848236084	7.787254134230319	7.694892289067731	7.752147815242463
CHEMBL1672596	7.875	7.714349653235514	7.7464941160299015	7.645	7.721401937862653	8.026615142822267	7.770772169990067	7.8740085403424604	7.683200968931326
CHEMBL2206968	7.305	7.7460346588853275	7.942036852947067	7.9868790761109825	7.879624788225286	8.372544288635254	7.985423932960783	8.12608453843027	7.933251932168134
CHEMBL510931	5.98	6.133820149577242	6.0949917676318766	6.063919178036215	6.2114898645242445	6.2737717628479	6.155598544523495	6.242630813686072	6.13770452128023
CHEMBL2204319	8.06	7.631493328781381	7.556537240593164	7.541834859760152	7.547280341878801	7.8756208419799805	7.630553322598695	7.71145059192939	7.544557600819476
CHEMBL1672610	8.22	7.7776065185505585	7.7180806157544275	7.72	7.785787822029997	8.116429328918457	7.823580857050688	7.951108575474227	7.752893911014999
CHEMBL3823909	9.275	7.834127768987307	8.759803748691438	9.01	8.505185979619153	9.25538158416748	8.672899816293077	8.880283781893317	8.757592989809577
CHEMBL3822850	9.59	7.927476757111794	8.862527603399629	8.962499999999991	8.509661535010897	9.24425220489502	8.701283620083467	8.87695686995296	8.736080767505445
CHEMBL591604	8.08	7.401001962754226	7.590825071536349	7.654444444333332	7.724918212896278	8.059464454650879	7.686130829234213	7.892191333773578	7.689681328614805
CHEMBL599872	7.993125	7.334807643408629	7.499842615202882	7.450028378149357	7.049090904320238	7.676590442657473	7.402071996747715	7.362840673488856	7.249559641234797
CHEMBL1256598	6.28	5.648250368208357	5.55616889283032	5.068333333333333	5.204308919259495	5.27851152420044	5.351114607566389	5.241410221729968	5.136321126296414
CHEMBL591668	7.465	8.155802431241227	7.472042335725356	7.4509920711587405	7.290436968580236	6.1856465339660645	7.310984068134324	6.73804175127315	7.370714519869488
CHEMBL2206967	7.46	7.536084663128335	7.809826825024061	7.71	7.672757721207242	7.46406364440918	7.638546570753763	7.568410682808211	7.691378860603621
CHEMBL1256601	5.72	5.401624203625327	5.571454300572864	4.92	5.488921268279544	5.150500774383545	5.306500109372256	5.319711021331544	5.204460634139772
CHEMBL2063084	7.36	7.486309668686402	7.639118588827987	7.68	7.647734102517626	7.164100170135497	7.523452506033503	7.405917136326561	7.663867051258813
CHEMBL1672589	7.545	7.810276411095272	7.852537131740353	7.8549999999999915	7.8188379437678925	7.501327037811277	7.767595704882957	7.660082490789584	7.836918971883942
CHEMBL527062	6.45	5.893525103057803	6.184127709451362	5.607693096130868	5.776135767217522	6.1686768531799325	5.926031705807497	5.9724063101987275	5.691914431674196
CHEMBL1671868	7.945	7.476688848266982	7.540049578615059	7.734999999999994	7.363474961923506	7.217442512512207	7.46653118026355	7.290458737217857	7.54923748096175
CHEMBL1672597	7.645	7.744202063180122	7.940216391150076	7.875	7.879227930359267	7.570554733276367	7.801840223593166	7.724891331817817	7.877113965179634
CHEMBL603169	8.01	7.528375393679987	7.5901408310887515	7.2975	7.346335808381215	7.1318626403808585	7.378842934706162	7.239099224381037	7.321917904190608
CHEMBL2206982	7.11	8.182561478583558	7.8251116670843635	7.64020527058099	7.514035775210153	6.842741966247559	7.600931231541326	7.178388870728856	7.577120522895571
CHEMBL449392	4.87	5.2924991694860175	4.9310765413938835	5.7074846064407225	5.521718427612688	5.585938930511475	5.407743535088957	5.553828679062081	5.614601517026705
CHEMBL605825	7.64	7.44779113010922	7.612571829680434	7.801111111	7.820142418236173	7.435093879699707	7.623342073745107	7.62761814896794	7.810626764618087
CHEMBL506069	4.48	5.1213709574984	4.884473710095501	5.57637921429919	5.393268024381366	5.104547023773193	5.216007786009531	5.24890752407728	5.484823619340278
CHEMBL1256605	4.92	5.625868105283816	5.819895760531132	5.72	5.983316632791767	5.7861366271972665	5.787043425160796	5.884726629994517	5.851658316395883
CHEMBL1256606	5.42	5.6742784202316665	5.7972027906481385	6.56	6.1225125039564094	6.615773677825928	6.1539534785324275	6.369143090891169	6.341256251978205
CHEMBL1672591	7.52	7.928840894164175	7.759551293226122	7.735859356892758	7.707478844793032	7.912559509277344	7.808857979670686	7.810019177035188	7.721669100842895
CHEMBL2206983	7.115	8.278448813949607	7.6880776645143225	7.759482480869874	7.686831344682683	7.753563404083253	7.833280741619949	7.720197374382968	7.723156912776279
CHEMBL1672590	8.05	8.006761187102425	7.711269368125758	7.8261199181654035	7.806027063438555	8.092260360717772	7.888487579509983	7.949143712078163	7.81607349080198
CHEMBL2206958	8.11	7.718163542522976	7.884785007683885	7.932499999999999	7.939454069845812	8.088454246520996	7.912671373314734	8.013954158183404	7.935977034922906
CHEMBL506689	6.28	6.117661240629772	6.154713924789808	6.028033431707523	6.20517079846796	6.106041431427003	6.122324165404413	6.1556061149474814	6.116602115087741
CHEMBL599873	7.913333333	7.399942195975587	7.604882492404716	7.735853462415887	7.604118068654082	7.954282283782959	7.6598157006466465	7.77920017621852	7.669985765534984
CHEMBL602559	7.9	7.157162620937996	7.85143334667995	7.687389970513929	7.3245916802428255	7.5737037658691415	7.518856276848768	7.449147723055983	7.505990825378378
CHEMBL2206977	8.13	7.596208379621223	8.016704441750358	7.965	7.944632553061081	8.170830726623535	7.938675220211239	8.057731639842308	7.95481627653054
CHEMBL503785	6.34	8.191241449278206	7.506894386031036	7.21	7.474361630745124	7.479033470153809	7.572306187241635	7.476697550449466	7.342180815372561
CHEMBL2206974	8.06	7.718163542522976	7.884785007683885	7.932499999999999	7.939454069845812	8.088454246520996	7.912671373314734	8.013954158183404	7.935977034922906
CHEMBL605613	7.69	7.476920976368447	7.7398431647998835	7.784444444333332	7.811247419557673	7.834610462188723	7.729413293449612	7.822928940873198	7.797845931945503
CHEMBL2206963	7.995	7.714112020817766	7.895997302726831	7.981	7.962824616392016	7.891875743865968	7.889161936760516	7.927350180128991	7.971912308196008
CHEMBL525240	4.65	4.980786258012216	4.577428329336378	5.300982207164831	5.346989387016394	4.8910346031188965	5.019444156929743	5.119011995067645	5.323985797090613
CHEMBL2206970	7.935	8.045232999353656	7.940502899442728	7.715874903185306	7.661151842580402	6.98686408996582	7.6699253469055835	7.324007966273111	7.688513372882854
CHEMBL591667	7.105	7.5504252282764925	7.736081792289362	7.75	7.729921729551468	7.78045129776001	7.709376009575466	7.7551865136557385	7.739960864775734
CHEMBL3824087	9.01	8.169956767024837	8.988597586719944	9.275	8.836022876127672	9.376534461975098	8.92922233836951	9.106278669051385	9.055511438063835
CHEMBL600075	7.275	7.271175517133522	7.736723392323397	7.6099995064529145	7.237443281450991	7.836488723754883	7.538366084223142	7.536966002602937	7.423721393951952
CHEMBL2063080	7.72	7.775204369704312	7.819499514946487	7.9700000000000015	7.931253288831598	7.950295925140381	7.889250619724555	7.94077460698599	7.9506266444158
CHEMBL2063086	7.75	7.601043110322776	7.841218536553272	7.43	7.588645515168087	7.414988994598389	7.575179231328505	7.501817254883238	7.5093227575840436
CHEMBL506322	6.26	6.322740740144626	6.324743467061998	6.051154194218142	6.342030120790072	6.18414306640625	6.244962317724218	6.26308659359816	6.1965921575041065
CHEMBL2368723	5.77	5.124385209886354	4.745749322170546	4.967702784646873	5.106448153219633	4.87080192565918	4.963017479116518	4.988625039439406	5.037075468933253
CHEMBL602119	8.07	7.594945366241785	7.868259901015898	7.648214207730581	7.659708719620371	7.943653583526611	7.742956355627049	7.801681151573491	7.653961463675476
CHEMBL603171	6.88	7.416069272361603	7.732042737352861	7.629337947478023	7.4068590622188735	7.619796752929687	7.56082115446821	7.51332790757428	7.518098504848448
CHEMBL2204318	8.17	7.890842570882668	7.6209007320033875	7.639325149347205	7.566947104997662	7.682858467102051	7.680174804866596	7.624902786049857	7.603136127172434
CHEMBL603170	7.633333332999999	7.462861441866813	7.713283782073567	7.803333333333334	7.827327999873725	7.859801769256593	7.733321665280807	7.843564884565159	7.815330666603529
CHEMBL1256602	6.56	5.602756766108074	5.554491591528048	5.42	5.514804605611493	5.349463939666748	5.488303380582873	5.432134272639121	5.467402302805747
CHEMBL1256603	4.96	5.756367618875741	5.6448983984873795	5.508333333333333	5.555710523065807	5.484183311462402	5.589898637044932	5.519946917264105	5.53202192819957
CHEMBL510416	4.73	6.133357240860393	5.774332240576527	5.728760809603888	6.645180897598179	5.650459289550781	5.986418095637954	6.14782009357448	6.186970853601034
CHEMBL2063087	7.55	7.748618849779477	7.8997073544843825	8.07	8.008659851767497	8.037116050720215	7.952820421350315	8.022887951243856	8.039329925883749
CHEMBL449844	7.21	8.136901113719297	7.429792343969318	6.34	6.902981110008574	6.4846696853637695	7.058868850612191	6.693825397686172	6.6214905550042875
CHEMBL1672592	8.0	7.721147581822457	7.7054937132134835	7.754018899551374	7.844611339946834	7.545253276824951	7.71410496227182	7.6949323083858925	7.799315119749104
CHEMBL1672600	7.26	7.6186757731268075	7.71316147563109	7.715642206720664	7.6453147345122945	8.017318725585938	7.742022583115357	7.8313167300491155	7.680478470616479
CHEMBL450002	5.9	5.832329498165598	5.8292754995297775	5.9302256454537545	5.993206744115857	6.161091327667236	5.949225742986444	6.077149035891546	5.961716194784806
CHEMBL3823642	8.9625	8.362554105959607	9.22297735776861	9.589999999999991	8.884588659425301	9.454011917114258	9.102826408053554	9.16930028826978	9.237294329712647
CHEMBL1672603	7.035	7.591478584564247	7.6579784459038915	7.7025725916428875	7.646560971348211	7.88819694519043	7.697357507729933	7.767378958269321	7.67456678149555
