# Supplementary material for: Cheminformatics Analysis and Modeling with MacrolactoneDB
Source: Sci Rep. 2020 Apr 14;10:6284. doi: 10.1038/s41598-020-63192-4 (PMC7156526; doi:10.1038/s41598-020-63192-4)
Supplement: Supplementary file 2 — Supplementary information2. [file 41598_2020_63192_MOESM2_ESM.zip › DataS1/CHEMBL379/pIC50_pEC50/predictions/10-fold/pca_tuned/ecfp6.csv]

IDs	ExperimentalAff	NB	SVR	KNN	RF	DNN	consensus	RF_DNN	RF_KNN
CHEMBL509769	6.22	6.061833066983732	6.1376051367349085	6.141139342740245	6.104662676482892	5.645161151885986	6.018080274965553	5.874911914184439	6.122901009611569
CHEMBL1256600	5.695	5.4586890569762385	5.716851174963943	5.3833899643314735	5.476273009830849	5.580531597137451	5.523146960647991	5.52840230348415	5.429831487081161
CHEMBL2206975	7.795	7.85754079010391	8.130446970685844	7.776126830797501	7.918075607524598	8.361979484558105	8.008833936733991	8.140027546041352	7.847101219161049
CHEMBL2204317	8.7	7.4287468815241375	7.4125679317666995	7.520222278508871	7.1885834333458085	5.805783748626709	7.071180854754445	6.497183590986259	7.35440285592734
CHEMBL1288514	7.5	7.170934100903517	7.506454552165134	7.261656227757242	7.459774596032469	7.4238643646240225	7.364536768296477	7.441819480328245	7.360715411894855
CHEMBL2203324	7.985	7.938703863162342	8.045602863434556	7.917681721756407	7.887307332607844	7.8377113342285165	7.925401423037933	7.86250933341818	7.902494527182125
CHEMBL2206969	7.925	7.573475484766242	7.666125168097642	7.327183924165268	7.282618036286843	6.618561267852782	7.293592776233756	6.950589652069812	7.304900980226055
CHEMBL2063079	8.0	7.626905837253096	8.023517774542622	7.847777990397779	7.853994160329249	7.945239543914795	7.859487061287508	7.899616852122022	7.850886075363514
CHEMBL1672588	7.855	7.91072163789425	7.935921529245507	7.962714279966493	7.855924985402161	7.464015483856201	7.825859583272923	7.659970234629181	7.909319632684326
CHEMBL1672606	7.735	7.753067489290168	7.802202289022317	7.651177842183293	7.7555343918083	7.4970054626464835	7.691797494990112	7.626269927227392	7.703356116995797
CHEMBL1672605	6.33	7.5470646042656915	7.892344399010764	7.571808218446437	7.527774002293643	7.351265430450439	7.578051330893395	7.439519716372041	7.549791110370039
CHEMBL2206976	7.885	7.701309747033304	7.812974823845399	7.662626904177682	7.829130926811558	7.641878604888916	7.729584201351372	7.735504765850237	7.74587891549462
CHEMBL3823434	7.923333332999999	8.295400067207254	8.231971452533347	8.0084930819381	8.610435341087316	9.331185340881348	8.495497056729473	8.970810340984332	8.309464211512708
CHEMBL605620	7.92	7.366194187282888	7.725783535811987	7.638739415660348	7.502085039190027	7.749741077423098	7.59650865107367	7.625913058306563	7.570412227425187
CHEMBL1672598	7.735	7.489168031740519	7.706520382475513	7.354757845200263	7.519547111879146	7.577291488647461	7.52945697198858	7.548419300263303	7.437152478539705
CHEMBL591648	5.84	7.458747899512996	7.3105045116050125	7.3534094802679775	7.383756335134143	7.542549133300781	7.409793471964183	7.463152734217462	7.36858290770106
CHEMBL2203873	8.33	7.919435627720162	7.967409958223412	7.858732111908858	7.919754479185547	8.039664268493652	7.940999289106327	7.9797093738396	7.889243295547203
CHEMBL2206971	7.94	7.586041559550076	7.636195433988129	7.430976971263663	7.332534809483197	7.6102657318115225	7.519202901219318	7.47140027064736	7.38175589037343
CHEMBL2206980	7.105	7.8690327800633755	8.027552731894868	7.920917195299264	7.870748767770225	8.375208854675293	8.012692065940605	8.122978811222758	7.8958329815347446
CHEMBL2206965	7.97	7.637476263642813	7.6021365775970615	7.5196464763976945	7.608216676950416	7.5783891677856445	7.5891730324747275	7.59330292236803	7.563931576674055
CHEMBL2203882	8.3	8.272731735509403	7.502158605012577	7.825802301424595	7.7284334283697	8.181615829467772	7.902148379956809	7.955024628918736	7.777117864897147
CHEMBL455095	6.03	6.098961232260738	6.098580706103281	6.129501337098903	6.167111525960512	6.182902812957764	6.135411522876239	6.175007169459137	6.148306431529708
CHEMBL2206966	7.83	7.563797819330803	7.6179929554271615	7.503369682816262	7.663265369812598	7.326876640319824	7.53506049354133	7.495071005066212	7.58331752631443
CHEMBL2206964	8.06	7.721842971730307	7.575319597584437	7.509482185142843	7.592832060036247	7.626497745513916	7.605194912001551	7.609664902775082	7.551157122589545
CHEMBL605826	7.525	7.5098370894509765	7.503354034010402	7.531365657838662	7.641811277583287	5.84705114364624	7.206683840505915	6.7444312106147635	7.586588467710975
CHEMBL1672608	7.9	7.935144831208262	7.797484426211735	7.83133724275885	7.606486200118018	8.104036331176758	7.854897806294725	7.855261265647387	7.718911721438434
CHEMBL2063085	7.43	7.558936568438638	7.3355776483828965	7.669274881275135	7.503727712277433	7.957005023956299	7.60490436686608	7.730366368116866	7.586501296776284
CHEMBL601195	7.215	7.308750617497716	7.351655271077693	6.7719851562189675	7.0879106938149725	5.878115653991699	6.879683478520209	6.483013173903336	6.92994792501697
CHEMBL1939386	4.9	5.054814732714876	6.251787030240814	5.1570229973458215	5.572451539554382	6.0107669830322275	5.609368656577624	5.7916092612933046	5.364737268450101
CHEMBL2206960	7.71	8.100796183443299	7.997304286841079	7.976631738367819	7.92211954409625	7.958513736724853	7.9910730978946605	7.940316640410551	7.949375641232034
CHEMBL589395	7.436666667000001	6.842414956261082	7.2089579396740575	7.443707625563308	6.877663831253135	6.9718403816223145	7.068916946874779	6.924752106437724	7.160685728408222
CHEMBL501873	6.42	6.050934457519463	6.207641410048428	6.1814421465958524	6.2053810910338605	6.356688022613525	6.200417425562226	6.281034556823693	6.1934116188148565
CHEMBL584166	7.7	7.7598203796696765	7.8995739489649335	7.529348898250872	7.723960370111778	8.184908866882324	7.819522492775917	7.954434618497051	7.626654634181325
CHEMBL1672604	6.55	7.490935020531732	7.715373563235098	7.485026237688961	7.4329363592209505	7.466207027435303	7.518095641622409	7.449571693328126	7.458981298454956
CHEMBL2206959	8.145	8.081831968144389	8.001883291455222	7.953987432219932	7.936419303212545	8.064728736877441	8.007770146381906	8.000574020044994	7.945203367716239
CHEMBL2407590	7.43	5.515858853273696	7.363989804877777	5.685949594746902	7.375818863147115	6.286287784576416	6.445580980124381	6.831053323861766	6.530884228947009
CHEMBL1288513	7.405	7.354133190135534	7.557984244545888	7.323786708523843	7.5164758845145405	7.542361259460449	7.4589482574360515	7.529418571987495	7.420131296519192
CHEMBL2063081	7.72	7.7637116232529495	7.7349784763388705	7.870080179420245	7.350851974267957	7.922451972961426	7.72841484524829	7.636651973614692	7.610466076844101
CHEMBL1672602	8.085	7.463672683417696	7.6847580913020765	7.485469724638767	7.482651537417675	6.792725086212157	7.381855424597674	7.137688311814916	7.484060631028221
CHEMBL503228	5.3	5.7705854254062725	5.5922349304102585	5.442271879685651	5.469837970444502	5.303755283355713	5.515737097860479	5.386796626900107	5.456054925065077
CHEMBL1672599	8.015	7.368910495052043	7.335077334610976	7.1804719221343385	7.307253063817963	6.3190956115722665	7.102161685437518	6.813174337695115	7.243862492976151
CHEMBL2206978	7.94	7.953489668624599	8.114343604601991	7.8837744005979475	7.90615939604054	7.707075595855713	7.9129685331441575	7.806617495948126	7.894966898319243
CHEMBL450753	5.88	6.182902245486806	6.177710677117393	6.2887091058278894	6.265775055001984	6.185433387756348	6.220106094238084	6.225604221379166	6.277242080414936
CHEMBL2063082	7.68	7.597513345389857	7.411701810223358	7.410454251267349	7.409047633443352	7.2508440017700195	7.415912208418787	7.329945817606686	7.40975094235535
CHEMBL603168	8.02	7.615195717834867	7.902789444399043	7.739396681801794	7.832950322069629	7.695935249328612	7.757253483086788	7.764442785699121	7.7861735019357114
CHEMBL1288515	7.6	7.262698138959228	7.351386442393628	7.3813636316397675	7.452417963269963	7.615953922271728	7.412764019706863	7.534185942770845	7.416890797454865
CHEMBL506565	6.1	6.310519477510812	6.276415547281816	6.3114921756162765	6.287619515757812	6.285521030426025	6.294313549318548	6.286570273091918	6.299555845687044
CHEMBL1672609	8.155	7.594929927190352	7.824335537318666	7.475143961555365	7.571186071937809	7.887425422668457	7.670604184134129	7.729305747303133	7.523165016746587
CHEMBL1672601	7.825	7.371890887066662	7.438791400065488	7.3478355171104575	7.555722460578664	7.826364040374756	7.508120861039205	7.69104325047671	7.451778988844561
CHEMBL599875	7.46	7.390334918588611	7.537609204659463	7.709793483354057	7.0779099864366914	7.555985450744629	7.45432660875669	7.31694771859066	7.3938517348953745
CHEMBL599874	6.67	7.744107938497188	7.824019464407767	7.7213117505285975	7.669549099188586	7.881585121154785	7.7681146747553855	7.775567110171686	7.695430424858592
CHEMBL1672594	8.52	7.8909286886601295	7.770235090639554	7.866674666261775	7.633716400651577	7.582284450531006	7.748767859348808	7.608000425591292	7.750195533456676
CHEMBL1672607	7.986666667000001	7.568929300512433	7.088308753344827	7.3902183564716175	7.643939323739027	7.366158962249756	7.411510939263532	7.505049142994391	7.517078840105322
CHEMBL556318	7.92	8.191678828165987	7.9497133865734995	7.5329637314636795	7.796744973209767	8.079599380493164	7.910140059981219	7.938172176851466	7.664854352336723
CHEMBL2206981	8.1	7.8098162829040625	7.997716117097437	7.684454923960807	7.7906686078914325	6.878983497619629	7.632327885894673	7.334826052755531	7.73756176592612
CHEMBL585404	7.92	8.191678828165987	7.9497133865734995	7.5329637314636795	7.796744973209767	8.079599380493164	7.910140059981219	7.938172176851466	7.664854352336723
CHEMBL1672595	7.7	8.17373904368116	8.366461251224694	8.069049055058503	8.037432962161054	8.353855133056639	8.200107489036409	8.195644047608846	8.053241008609778
CHEMBL1256599	5.745	5.710574584574558	5.707863315467608	5.705529184948772	5.915263262504129	5.526661396026611	5.713178348704336	5.720962329265371	5.810396223726451
CHEMBL1256604	4.5	5.710574584574558	5.707863315467608	5.705529184948772	5.915263262504129	5.526661396026611	5.713178348704336	5.720962329265371	5.810396223726451
CHEMBL591548	7.91	7.9615841269292424	7.976386304309801	7.535262493808244	7.6956657523918786	7.7986087799072275	7.793501491469279	7.747137266149553	7.615464123100061
CHEMBL2206979	7.99	7.995361327955557	7.983937130815518	7.840950690336603	7.8076906399273405	7.502127170562744	7.8260133919195525	7.654908905245042	7.824320665131972
CHEMBL600077	7.49	7.53665465741255	7.447048933896077	7.364399398426051	7.401136888898102	7.5893616676330575	7.467720309253167	7.49524927826558	7.3827681436620765
CHEMBL2206984	8.03	7.90388244739542	7.920099701493957	7.882622234352874	7.6693836771372785	7.720877170562744	7.8193730461884545	7.695130423850012	7.776002955745076
CHEMBL600076	6.61	7.447361512226447	7.218630242333593	7.248760506952943	7.3090594505661475	7.569497108459473	7.35866176410772	7.43927827951281	7.278909978759545
CHEMBL2206972	6.665	7.643936725331327	7.832064484325238	7.725460837375992	7.6996663106461245	8.021579742431639	7.784541620022064	7.860623026538882	7.7125635740110585
CHEMBL2206957	7.83	7.938486792435452	7.968350202532669	7.983680439884776	7.910204028674769	7.822216987609862	7.924587690227506	7.8662105081423155	7.946942234279772
CHEMBL504783	6.17	6.609483155734247	6.609554201046642	6.383888266404552	6.849856465975073	6.654849529266357	6.621526323685375	6.752352997620715	6.616872366189813
CHEMBL1672587	8.183333333	7.579831657103479	7.729187367292401	7.805952974231392	7.516894215654412	7.614197731018066	7.64921278905995	7.565545973336239	7.661423594942902
CHEMBL2206973	6.705	7.7414313139282225	7.861152334527253	7.745743085461285	7.872241438194166	7.745041370391848	7.793121908500555	7.808641404293008	7.808992261827726
CHEMBL1672596	7.875	8.031305895461417	7.853386417061694	7.935880873085813	7.892762838833826	7.81108283996582	7.904883772881713	7.851922839399823	7.91432185595982
CHEMBL2206968	7.305	7.903295818203103	7.9075418977627505	7.781883753476764	7.897395481021153	7.353637218475343	7.768750833787823	7.625516349748247	7.839639617248959
CHEMBL510931	5.98	6.1759163227376455	6.113124017748658	6.177246251559737	6.1875017895166655	6.029916286468506	6.136740933606243	6.108709037992586	6.182374020538202
CHEMBL2204319	8.06	7.606610938911585	7.642105795518558	7.8484233836847315	7.670459899791776	7.575977325439452	7.668715468669221	7.623218612615615	7.759441641738254
CHEMBL1672610	8.22	7.642777181013372	7.921185273877557	7.779041562345897	7.829712503759433	7.801194667816162	7.794782237762485	7.815453585787798	7.804377033052665
CHEMBL3823909	9.275	8.874311426525543	8.703454843281357	7.896554097655466	8.588126033308129	8.499733924865723	8.512436065127243	8.543929979086926	8.242340065481798
CHEMBL3822850	9.59	8.538918955755786	9.097654724896392	8.2420283853538	8.139001879135838	8.580643653869629	8.51964951980229	8.359822766502734	8.190515132244819
CHEMBL591604	8.08	7.406837561154058	7.668456511899728	7.456403034959176	7.630677079043562	7.827049255371094	7.597884688485524	7.728863167207328	7.543540057001369
CHEMBL599872	7.993125	7.0749255697586895	7.354727961857687	7.526721816609531	7.339579819521643	7.208665370941162	7.3009241077377425	7.274122595231402	7.433150818065587
CHEMBL1256598	6.28	5.4322759463487085	5.521285360886214	4.96	5.291325345899328	4.7089433670043945	5.182766004027728	5.000134356451861	5.125662672949664
CHEMBL591668	7.465	7.1136435036744	6.913458730246093	7.193765158379763	7.030775264295355	7.5371460914611825	7.157757749611359	7.283960677878269	7.112270211337559
CHEMBL2206967	7.46	7.905584828087089	7.833317050276406	7.678407107681477	7.830112086468724	7.958948612213135	7.841273936945366	7.894530349340929	7.754259597075101
CHEMBL1256601	5.72	5.725413079771424	5.509957132802152	4.92	5.349471385581999	4.967339515686035	5.294436222768322	5.158405450634017	5.134735692790999
CHEMBL2063084	7.36	7.534423888681491	7.757941518427433	7.521752500776532	7.718209131441489	7.622197151184082	7.6309048381022055	7.670203141312785	7.61998081610901
CHEMBL1672589	7.545	8.115293876493144	7.623960150427972	7.7686500495607005	7.674205983281162	7.925539016723633	7.821529815297322	7.799872500002397	7.721428016420932
CHEMBL527062	6.45	5.5693485921791055	5.7753812968652545	5.673738053960237	5.697110878632591	5.64899206161499	5.672914176650435	5.673051470123791	5.685424466296414
CHEMBL1671868	7.945	7.383323193635934	7.619494821235138	7.348175896728112	7.517354306760641	7.344836235046388	7.442636890681243	7.431095270903514	7.432765101744376
CHEMBL1672597	7.645	8.2764612605874	7.589554239098496	7.720465502963729	7.662603369154709	7.8533267974853525	7.820482233857938	7.75796508332003	7.69153443605922
CHEMBL603169	8.01	7.399225621688872	7.6479542328580115	7.4426846915243425	7.545101769822493	7.752985954284668	7.557590454035678	7.64904386205358	7.493893230673418
CHEMBL2206982	7.11	7.3036608552698805	7.582907318291724	7.576271636905955	7.405184376638711	7.788290977478027	7.5312630329168595	7.596737677058369	7.490728006772333
CHEMBL449392	4.87	5.31781474773774	5.7354100632891605	5.155146585246585	5.529826761541496	4.818159103393555	5.311271452241707	5.173992932467526	5.34248667339404
CHEMBL605825	7.64	7.519930625089492	7.79778045416042	7.663762368274938	7.6339354005794196	7.862557888031006	7.695593347227055	7.748246644305213	7.648848884427179
CHEMBL506069	4.48	4.946284383789932	4.242663500587373	5.102964252959934	5.450047919069109	4.685156345367432	4.885423280354756	5.067602132218271	5.276506086014521
CHEMBL1256605	4.92	6.151232418799952	6.389493180070964	5.72	5.8667103629712845	5.77228593826294	5.979944380021029	5.819498150617113	5.7933551814856425
CHEMBL1256606	5.42	6.1573607269757655	6.460181324871164	6.56	6.215224834201977	6.339678764343263	6.346489130078433	6.27745179927262	6.387612417100988
CHEMBL1672591	7.52	8.038253439451418	7.644624630649465	7.711729547883178	7.67648212568409	7.848902702331543	7.78399848919994	7.762692414007816	7.694105836783634
CHEMBL2206983	7.115	7.350221050400617	7.223407743846632	7.67132165014627	7.331458899926885	7.428768634796143	7.401035595823309	7.380113767361514	7.501390275036577
CHEMBL1672590	8.05	7.963170200112055	8.00842276596423	7.91937660096664	7.832381151996947	8.031069755554201	7.950884094918814	7.931725453775574	7.875878876481794
CHEMBL2206958	8.11	7.9495171147371515	7.9296234865405895	7.870191163705772	7.904434069859133	8.002368927001951	7.931226952368919	7.953401498430543	7.887312616782452
CHEMBL506689	6.28	6.203096454068934	6.123044271874227	6.14560283193756	6.151400184242872	6.231430530548098	6.170914854534339	6.191415357395485	6.148501508090217
CHEMBL599873	7.913333333	7.472812950152098	7.588815404394258	7.535907106861818	7.421629091242071	7.911415100097656	7.58611593054958	7.666522095669864	7.478768099051944
CHEMBL602559	7.9	7.814041041921054	7.7137267673039664	7.78723677900039	7.7577519011665235	8.072094917297362	7.82897028133786	7.9149234092319425	7.7724943400834565
CHEMBL2206977	8.13	7.81308221735092	7.774945224900411	7.80874552483011	7.806905544731133	7.669304370880128	7.77459657653854	7.73810495780563	7.807825534780621
CHEMBL503785	6.34	7.396590021346424	7.3217205675053085	7.2903904575231575	7.3095744583784175	7.46614933013916	7.356884966978493	7.387861894258789	7.2999824579507875
CHEMBL2206974	8.06	7.703027900424439	7.769320539620183	7.647195772789076	7.733199609253902	7.95149040222168	7.760846844861857	7.842345005737791	7.690197691021489
CHEMBL605613	7.69	7.530652949709097	7.740959172432264	7.590117820989293	7.534532277627505	7.667529582977295	7.612758360747091	7.6010309303024	7.562325049308399
CHEMBL2206963	7.995	7.717957071854402	7.760494782946137	7.597237491227284	7.778881055253817	7.675002098083496	7.7059144998730265	7.726941576668656	7.688059273240551
CHEMBL525240	4.65	4.565659540279588	4.529206518430245	5.283933214339623	5.170294268765836	5.4449968338012695	4.998818075123312	5.307645551283553	5.22711374155273
CHEMBL2206970	7.935	7.63303923710751	7.866942057639765	7.563084909684137	7.608371416888437	7.789539337158202	7.69219539169561	7.698955377023319	7.585728163286287
CHEMBL591667	7.105	7.447393941667137	7.9109174011853405	7.607404069238454	7.695500506136218	7.851401329040527	7.702523449453535	7.773450917588373	7.651452287687336
CHEMBL3824087	9.01	9.093010932674686	9.365340654053332	8.300445786206778	8.893055154757661	9.422796249389648	9.014929755416421	9.157925702073655	8.59675047048222
CHEMBL600075	7.275	7.530182859540843	7.5824914910808054	7.5965792457924755	7.637040647458526	7.600069999694824	7.589272848713494	7.618555323576675	7.616809946625501
CHEMBL2063080	7.72	7.730813005658941	7.837858564246838	7.58346474010278	7.792688181786816	7.793689727783202	7.747702843915715	7.793188954785009	7.688076460944798
CHEMBL2063086	7.75	7.708521587167555	7.507738652112996	7.6546104157883	7.705207761726973	7.272560596466064	7.569727802652378	7.488884179096518	7.679909088757636
CHEMBL506322	6.26	6.264367162891997	6.280938444570133	6.163243164041702	6.282572971942887	6.154805660247803	6.229185480738904	6.218689316095345	6.222908067992295
CHEMBL2368723	5.77	4.996859121334623	4.767171256619911	5.190263837590614	5.712101608764121	4.9525184631347665	5.123782857488807	5.332310035949444	5.451182723177368
CHEMBL602119	8.07	7.549138528223215	7.928122110429447	7.725807007858151	7.674682861587878	7.997668266296388	7.775083754879016	7.836175563942133	7.700244934723015
CHEMBL603171	6.88	7.1540770792913495	7.642940320061076	7.4982841080689875	7.288514417467709	7.42139720916748	7.4010426268113205	7.354955813317594	7.393399262768348
CHEMBL2204318	8.17	7.550780368447103	7.45736048427463	7.517273168499132	7.597144872645282	7.199683666229247	7.4644485120190796	7.398414269437264	7.557209020572207
CHEMBL603170	7.633333332999999	7.309720146612058	7.853043202826147	7.78118558248682	7.622706408799432	7.431525707244872	7.599636209593865	7.527116058022152	7.7019459956431255
CHEMBL1256602	6.56	5.593762336888571	5.5200608962641216	5.42	5.502216006613768	5.587182521820068	5.524644352317306	5.544699264216918	5.461108003306884
CHEMBL1256603	4.96	5.635459854178847	5.8659702242421865	6.28	5.809514964686827	6.416797161102295	6.001548440842031	6.113156062894561	6.044757482343414
CHEMBL510416	4.73	6.117079249665347	5.975499673764335	5.746358016132356	5.7407577734589195	5.03300666809082	5.722540276222356	5.38688222077487	5.743557894795638
CHEMBL2063087	7.55	7.944342050150262	7.992490883727343	7.630400620643432	7.776768869475273	7.8731017112731925	7.8434208270539	7.824935290374233	7.703584745059352
CHEMBL449844	7.21	6.663868442991457	6.465213624900924	6.7407176152005945	6.807352273770047	6.286448001861572	6.592719991744919	6.546900137815809	6.7740349444853205
CHEMBL1672592	8.0	7.995762334096223	7.985777377777778	7.947711365941756	7.834252259022821	7.97512674331665	7.947726016031046	7.904689501169736	7.890981812482289
CHEMBL1672600	7.26	7.4835691916007665	8.009760933251188	7.485170645362481	7.280369898830521	7.51392126083374	7.554558385975739	7.397145579832131	7.382770272096501
CHEMBL450002	5.9	6.107272992379984	6.354008375827375	6.143230508032532	5.988821222316099	6.120386600494385	6.1427439398100745	6.054603911405241	6.066025865174315
CHEMBL3823642	8.9625	8.959067710001626	9.405093268049676	8.299985231819367	8.610988144371682	9.223661422729492	8.899759155394369	8.917324783550587	8.455486688095524
CHEMBL1672603	7.035	7.533561930027408	7.82499224033784	7.491022756116514	7.441881548357358	7.199694633483888	7.498230621664602	7.320788090920622	7.466452152236936
