# Supplementary material for: Cheminformatics Analysis and Modeling with MacrolactoneDB
Source: Sci Rep. 2020 Apr 14;10:6284. doi: 10.1038/s41598-020-63192-4 (PMC7156526; doi:10.1038/s41598-020-63192-4)
Supplement: Supplementary file 2 — Supplementary information2. [file 41598_2020_63192_MOESM2_ESM.zip › DataS1/CHEMBL379/pIC50_pEC50/predictions/10-fold/pca_tuned/all.csv]

IDs	ExperimentalAff	NB	SVR	KNN	RF	DNN	consensus	RF_KNN	RF_DNN
CHEMBL509769	6.22	6.0215453067061375	6.033069017106461	6.181779312070089	6.092512963609464	5.9717302322387695	6.060127366346185	6.1371461378397765	6.032121597924117
CHEMBL1256600	5.695	5.69367979255482	5.836409488481972	5.369166784262005	5.631288852864697	5.42240047454834	5.590589078542367	5.500227818563351	5.526844663706518
CHEMBL2206975	7.795	7.704290792137369	7.902135040149975	7.923639481756263	8.00160493823306	8.085481643676758	7.923430379190686	7.962622209994661	8.043543290954908
CHEMBL2204317	8.7	7.3849486356685805	7.363257679106902	7.534712002529223	7.572512939545785	4.402734756469727	6.851633202664044	7.553612471037503	5.987623848007756
CHEMBL1288514	7.5	7.2844406329697025	7.473796127242358	7.485589657080778	7.1555895176981705	7.35430908203125	7.350745003404453	7.320589587389474	7.254949299864711
CHEMBL2203324	7.985	7.959650332637413	8.015738465881597	8.018592934678804	7.933984978180258	7.7528929710388175	7.936171936483378	7.976288956429531	7.843438974609538
CHEMBL2206969	7.925	7.505034997312027	7.6689181230944765	7.419366305421085	7.253978005101179	7.038321495056152	7.377123785196983	7.336672155261132	7.146149750078665
CHEMBL2063079	8.0	7.613698530627415	7.565293919363638	7.975146806140102	7.784319037848637	7.659687519073486	7.719629162610656	7.8797329219943695	7.722003278461061
CHEMBL1672588	7.855	7.861103473758923	7.881897617881397	7.986979067286061	7.6053997371908295	7.44789981842041	7.756655942907524	7.796189402238445	7.52664977780562
CHEMBL1672606	7.735	7.6581261525443125	7.688553012930352	7.7809052212528025	7.855954567276101	7.547990798950195	7.706305950590751	7.818429894264452	7.701972683113148
CHEMBL1672605	6.33	7.1515836939259305	7.082640006794982	7.220476656989684	7.069058636281122	7.056435108184815	7.116038820435307	7.144767646635403	7.062746872232969
CHEMBL2206976	7.885	7.695150170242702	7.903664328662031	7.508945269556746	7.7271826986813466	7.762177467346191	7.719423986897803	7.618063984119046	7.744680083013769
CHEMBL3823434	7.9233333329999995	8.520181046403728	8.163541486076364	8.860498650373648	8.213315626230884	8.461125373840332	8.443732436584991	8.536907138302265	8.337220500035608
CHEMBL605620	7.92	7.391849792928892	7.551780399530385	7.691334503383738	7.6682265032129955	7.592299938201902	7.579098227451583	7.679780503298367	7.630263220707448
CHEMBL1672598	7.735	7.633447197726853	7.777089613089426	7.687642627269138	7.5834797089106525	7.760054588317871	7.688342747062788	7.635561168089895	7.671767148614261
CHEMBL591648	5.84	7.615047679832586	7.8400217588520436	7.475322995166367	7.553570305873457	6.827630043029785	7.462318556550848	7.514446650519912	7.190600174451621
CHEMBL2203873	8.33	7.722196051299902	7.90614533191237	7.930983714752442	7.845871390645553	7.716842174530027	7.8244077326280586	7.888427552698998	7.78135678258779
CHEMBL2206971	7.94	7.677933881164497	7.904387151729669	7.303710191872143	7.591952421596672	6.936423778533936	7.4828814849793845	7.4478313067344075	7.264188100065304
CHEMBL2206980	7.105	7.8295559876259375	7.8849709661655325	8.016516684896494	7.807922147526356	8.04348087310791	7.916489331864446	7.912219416211425	7.925701510317133
CHEMBL2206965	7.97	7.7638754550259685	7.929981300606783	7.546998225633676	7.686127313908902	7.876770973205566	7.760750653676179	7.6165627697712885	7.781449143557234
CHEMBL2203882	8.3	8.012292241570599	8.241525160094115	7.9498416821827425	7.762585100592386	7.284260272979736	7.850100891483916	7.8562133913875645	7.523422686786061
CHEMBL455095	6.03	6.063769355892793	6.1070971591291485	6.167003992504326	6.1789560897117655	6.076409339904785	6.1186471874285635	6.172980041108046	6.127682714808275
CHEMBL2206966	7.83	7.760116837200654	7.8730557289777545	7.494286623235942	7.669660357417412	7.525633811950684	7.66455067175649	7.581973490326677	7.597647084684048
CHEMBL2206964	8.06	7.812403300248452	7.9720407911457905	7.526000672718687	7.6406911796900925	7.768101215362549	7.743847431833115	7.583345926204389	7.704396197526321
CHEMBL605826	7.525	7.572426540665964	7.6162828229988095	7.423010284791063	7.560822724642099	6.958499431610107	7.42620836094161	7.491916504716581	7.259661078126103
CHEMBL1672608	7.9	7.860139358599729	7.904127558208518	7.772968690851703	7.732023823681026	7.688555240631103	7.791562934394415	7.7524962572663645	7.7102895321560645
CHEMBL2063085	7.43	7.636284365017711	7.485391487552572	7.603004342018914	7.616940493191175	7.658511161804199	7.600026369916914	7.609972417605045	7.637725827497687
CHEMBL601195	7.215	7.393378055692882	7.771538452289214	6.981753321001959	7.401347073958553	6.896671772003174	7.288937734989156	7.191550197480256	7.149009422980864
CHEMBL1939386	4.9	5.1215956598649655	4.7038003535779005	5.296568561935353	5.68100638522735	5.53146505355835	5.266887202832783	5.488787473581351	5.606235719392849
CHEMBL2206960	7.71	7.815113313789383	7.633095537368457	7.921318232084338	7.712570302293773	7.7535223960876465	7.76712395632472	7.816944267189055	7.73304634919071
CHEMBL589395	7.436666667000001	7.199358333347735	7.2946082819079985	7.6975338528700386	6.564943323454359	6.821638107299805	7.115616379775986	7.131238588162199	6.693290715377081
CHEMBL501873	6.42	6.0844373094766935	6.1143172371169685	6.144146697038058	6.1193746829026345	6.429483413696289	6.1783518680461285	6.131760689970346	6.274429048299462
CHEMBL584166	7.7	7.7504639154456125	7.945970234383317	7.790054940749048	7.8358467142280315	8.142939567565918	7.893055074474385	7.81295082748854	7.989393140896975
CHEMBL1672604	6.55	7.667796656092656	7.844557633231934	7.750193628173562	7.902211957526075	7.888122081756593	7.8105763913561645	7.826202792849818	7.895167019641334
CHEMBL2206959	8.145	8.124165844360412	8.101250455982502	8.014888369323973	7.962522667070162	8.198628425598145	8.080291152467039	7.988705518197067	8.080575546334153
CHEMBL2407590	7.43	6.455135638566425	7.052925712833872	7.408493114314267	8.128453755517063	8.128671646118164	7.434735973469958	7.7684734349156646	8.128562700817614
CHEMBL1288513	7.405	7.3468447862798945	7.4683893950541025	7.532767421419577	7.5122767124907135	7.495933055877685	7.4712422742243945	7.522522066955146	7.5041048841841995
CHEMBL2063081	7.72	7.8885818213935455	7.785096796326645	7.854865037413554	7.8143806712872435	7.917450904846191	7.852075046253435	7.834622854350399	7.865915788066717
CHEMBL1672602	8.085	7.723833195315487	7.90788259249228	7.759298054578626	7.895622835783271	8.162258148193361	7.889778965272605	7.827460445180948	8.028940491988315
CHEMBL503228	5.3	5.826780613894372	6.087483328885921	5.733350166967753	5.702877425878554	5.385826110839844	5.747263529293289	5.718113796423154	5.544351768359199
CHEMBL1672599	8.015	7.378227258425299	7.515034359509008	7.4022909272620705	7.468901833264724	7.750900745391848	7.503071024770589	7.435596380263397	7.6099012893282865
CHEMBL2206978	7.94	8.021845795565815	8.078653286786384	7.953500020686599	7.922112248482065	8.201308250427246	8.035483920389622	7.937806134584332	8.061710249454656
CHEMBL450753	5.88	6.325752054371524	6.329494501670778	6.158736791532371	5.977059994107685	6.320388317108152	6.222286331758101	6.0678983928200285	6.148724155607918
CHEMBL2063082	7.68	7.6488969326847105	7.746353160663912	7.744432721447105	7.684508956563111	7.583244323730469	7.681487219017862	7.7144708390051075	7.63387664014679
CHEMBL603168	8.02	7.6723857433091425	7.811771542906456	7.973697345105037	7.9041904531265725	8.125041961669924	7.897417409223427	7.938943899115804	8.014616207398248
CHEMBL1288515	7.6	7.361007925447183	7.418551588128349	7.49437267508245	7.570577007708132	7.562098026275635	7.48132144452835	7.532474841395291	7.566337516991883
CHEMBL506565	6.1	6.349275550690598	6.358822603970512	6.159987389230058	5.9800568585165355	6.322523593902588	6.234133199262058	6.070022123873297	6.151290226209562
CHEMBL1672609	8.155	7.593005634889946	7.611126716614144	7.743382251984539	7.875456281306487	7.890491962432861	7.742692569445595	7.809419266645513	7.882974121869674
CHEMBL1672601	7.825	7.5554568712407235	7.656354388827128	7.4337509528909544	7.8107427301186725	7.4827613830566415	7.587813265226823	7.622246841504813	7.6467520565876566
CHEMBL599875	7.46	7.464929837872418	7.457082202492268	7.641286837804048	7.62298050458388	7.739429473876952	7.585141771325913	7.632133671193964	7.681204989230416
CHEMBL599874	6.67	7.764611866228753	7.832774406690135	7.7727547729391135	7.6825898396174015	7.8332457542419425	7.77719532794347	7.727672306278258	7.7579177969296715
CHEMBL1672594	8.52	7.958573402995355	7.852848128734427	7.878740958306534	7.765131354214412	8.153252601623535	7.921709289174852	7.821936156260473	7.959191977918973
CHEMBL1672607	7.986666667000001	7.603895848639405	7.646481301113138	7.720456367946165	7.504775773800842	7.791558265686035	7.653433511437117	7.612616070873504	7.648167019743438
CHEMBL556318	7.92	7.834884686554765	8.084285335519315	7.828524181177852	7.480064461835803	8.542707443237305	7.9540932216650075	7.6542943215068275	8.011385952536553
CHEMBL2206981	8.1	7.809145717073412	7.881451530400376	7.703238863968713	7.748297944711089	7.506894111633301	7.729805633557379	7.725768404339901	7.627596028172195
CHEMBL585404	7.92	7.834884686554765	8.084285335519315	7.828524181177852	7.480064461835803	8.542707443237305	7.9540932216650075	7.6542943215068275	8.011385952536553
CHEMBL1672595	7.7	8.229827088860901	8.052711620460634	8.114224861799741	7.926470884697977	8.560209274291992	8.176688746022249	8.02034787324886	8.243340079494985
CHEMBL1256599	5.745	5.722929271452327	5.635275126518635	5.599015983048501	5.632768882751473	5.687028884887695	5.655403629731726	5.615892432899987	5.659898883819585
CHEMBL1256604	4.5	5.722929271452327	5.635275126518635	5.599015983048501	5.632768882751473	5.687028884887695	5.655403629731726	5.615892432899987	5.659898883819585
CHEMBL591548	7.91	7.789155574275965	7.988861512492801	8.010899295418508	7.72327374586067	8.267419815063478	7.9559219886222845	7.867086520639589	7.995346780462074
CHEMBL2206979	7.99	7.9988621822854435	8.094120820723024	7.889168039508543	7.888988425874982	8.214986801147461	8.01722525390789	7.889078232691762	8.051987613511221
CHEMBL600077	7.49	7.482931072725037	7.870041613224453	7.3003124965400605	7.408505975340898	7.984344959259032	7.609227223417896	7.354409235940479	7.6964254672999655
CHEMBL2206984	8.03	7.993157790356276	7.909111440348608	7.9986726495698575	7.908245014733843	8.162906646728517	7.99441870834742	7.95345883215185	8.03557583073118
CHEMBL600076	6.61	7.438208958919322	7.573767196967918	7.1384877806938265	7.1693917598969295	7.442708492279053	7.3525128377514095	7.153939770295378	7.306050126087991
CHEMBL2206972	6.665	7.837545764347781	7.9348011706861135	7.773707897951561	7.659449471028585	8.15776252746582	7.872653366295973	7.716578684490074	7.908605999247203
CHEMBL2206957	7.83	7.993989478067143	8.028297951412311	8.026176277518466	7.9413997865737675	8.256313323974611	8.04923536350926	7.983788032046117	8.098856555274189
CHEMBL504783	6.17	6.746549485392585	6.7452674928727845	6.245596480709034	6.078233318789322	7.167788028717041	6.596686961296153	6.161914899749178	6.623010673753182
CHEMBL1672587	8.183333333	7.4114754983952595	7.466376936290213	7.843369304100357	7.524505214128543	7.74256706237793	7.59765880305846	7.68393725911445	7.633536138253236
CHEMBL2206973	6.705	7.548726102847955	7.653047366770456	7.963875973894309	7.799542514643773	8.132255554199219	7.819489502471143	7.881709244269041	7.965899034421495
CHEMBL1672596	7.875	7.8503833147785045	7.833654030073568	8.006839429660538	7.761178127176027	7.989116191864014	7.888234218710531	7.884008778418282	7.87514715952002
CHEMBL2206968	7.305	7.925318531095423	7.902188488894692	7.9167138993130175	7.8932988103286865	8.117480278015138	7.951000001529391	7.905006354820852	8.005389544171912
CHEMBL510931	5.98	6.170360471332474	6.1703650676745605	6.178448585047648	6.1378232814150815	6.191152095794678	6.169629900252888	6.158135933231365	6.164487688604879
CHEMBL2204319	8.06	7.472485056922731	7.50382937832417	7.794559940684582	7.640945145739144	7.642918586730957	7.610947621680317	7.717752543211863	7.64193186623505
CHEMBL1672610	8.22	7.61347588130237	7.62879756576206	7.874231557667577	7.7823880636623715	8.039569854736326	7.787692584626141	7.828309810664974	7.910978959199349
CHEMBL3823909	9.275	8.850130578404945	8.937244815392097	8.354480952455251	8.430009697938353	9.204475402832033	8.755268289404535	8.392245325196802	8.817242550385192
CHEMBL3822850	9.59	8.512852300675524	8.84482591749251	8.304892171733705	8.268264480864646	9.263596534729004	8.638886281099078	8.286578326299175	8.765930507796824
CHEMBL591604	8.08	7.483975481766135	7.684762091094536	7.360026522152707	7.709480200526456	8.047197341918945	7.657088327491756	7.534753361339582	7.878338771222701
CHEMBL599872	7.993125	7.080319540082008	7.229584300899588	7.499801796841752	7.553393744296963	7.020726680755615	7.276765212575185	7.526597770569358	7.287060212526289
CHEMBL1256598	6.28	5.351735356356588	5.358633502998869	4.96	5.336723193522955	4.828783988952637	5.16717520836621	5.148361596761477	5.082753591237796
CHEMBL591668	7.465	7.074510109355601	7.2007125732924235	6.769869781601095	6.793863056080707	6.604355812072754	6.888662266480516	6.781866418840901	6.69910943407673
CHEMBL2206967	7.46	7.6634915378892945	7.658412874632968	7.831504138565926	7.634207697044685	7.3874192237854	7.6350070943836545	7.732855917805305	7.510813460415043
CHEMBL1256601	5.72	5.583881605051829	5.464096262835944	4.92	5.3579924525455285	4.9010138511657715	5.2453968343198145	5.138996226272765	5.1295031518556495
CHEMBL2063084	7.36	7.608491917588128	7.64507592543638	7.889902583298127	7.6806584045866515	7.447427749633789	7.654311316108616	7.785280493942389	7.56404307711022
CHEMBL1672589	7.545	8.098754628495682	8.235759404486963	7.77072036185299	7.704889644160744	7.24954080581665	7.811932968962606	7.7378050030068675	7.477215224988697
CHEMBL527062	6.45	5.518584851019359	5.449869806563278	5.749367050296364	5.529769861319124	5.85692834854126	5.620903983547877	5.639568455807744	5.693349104930192
CHEMBL1671868	7.945	7.642375101585213	7.906867421762291	7.644176344644196	7.329198479402463	7.559181213378906	7.616359712154614	7.486687412023329	7.444189846390685
CHEMBL1672597	7.645	8.157193099725966	8.294048628953608	7.707306943472477	7.7152546672658655	7.334726810455322	7.841706029974648	7.711280805369171	7.524990738860594
CHEMBL603169	8.01	7.43286301710288	7.672457816924817	7.325461653368003	7.486406784041357	7.753163337707519	7.534070521828914	7.4059342187046795	7.619785060874438
CHEMBL2206982	7.11	7.351488334054147	7.277893397931845	7.543843350151638	7.19853849784221	6.216281414031982	7.117608998802365	7.371190923996924	6.707409955937097
CHEMBL449392	4.87	5.088920234696436	5.190030368173984	5.303194265795541	5.498586680249582	5.597850799560547	5.335716469695218	5.400890473022562	5.548218739905065
CHEMBL605825	7.64	7.5324251974555585	7.669520397482524	7.556114591107353	7.463826311241168	7.4440484046936035	7.533186980396041	7.509970451174261	7.453937357967385
CHEMBL506069	4.48	4.621047827078981	4.525414774232803	5.1321080486804425	5.864206422626972	4.050980091094972	4.838751432742834	5.498157235653707	4.957593256860972
CHEMBL1256605	4.92	5.963278284526262	5.819716571268407	5.72	5.841056746434791	5.714133262634277	5.811636972972748	5.780528373217395	5.777595004534534
CHEMBL1256606	5.42	6.066092700904813	5.872072763611086	6.56	6.089319143837439	6.474597454071045	6.212416412484876	6.324659571918719	6.281958298954242
CHEMBL1672591	7.52	8.016628462991266	8.138378147430835	7.679338805308808	7.694443577051718	7.511247634887695	7.808007325534064	7.686891191180263	7.602845605969707
CHEMBL2206983	7.115	7.45422232233914	7.324543561679777	7.71808433103758	7.2264447045748925	6.895163059234619	7.323691595773201	7.472264517806236	7.060803881904755
CHEMBL1672590	8.05	7.9345202932151135	7.929791610320373	7.933344766653247	7.785472635617808	7.713625907897949	7.859351042740897	7.859408701135527	7.749549271757878
CHEMBL2206958	8.11	8.030405786379074	8.063671708326039	7.994375206247491	7.967047132731245	8.040756225585938	8.019251211853957	7.980711169489368	8.003901679158592
CHEMBL506689	6.28	6.063773980995713	6.067100935656224	6.141894071991032	5.9714244015246	5.777178764343263	6.004274430902166	6.056659236757817	5.874301582933931
CHEMBL599873	7.913333333	7.451402845117122	7.630111538968954	7.5236668247784815	7.455194462340299	7.640894889831543	7.540254112207279	7.48943064355939	7.548044676085921
CHEMBL602559	7.9	7.737114119580914	7.666153096057049	7.9604480071267485	7.794943729986132	7.890379428863525	7.809807676322873	7.87769586855644	7.842661579424829
CHEMBL2206977	8.13	7.874064771242365	7.994323708154802	7.851784294490553	7.829115933649594	7.6431331634521475	7.838484374197892	7.840450114070073	7.736124548550871
CHEMBL503785	6.34	7.447682612270143	7.358866508728707	7.475945175276522	7.3101447663795875	7.132465839385986	7.345020980408189	7.393044970828054	7.2213053028827865
CHEMBL2206974	8.06	7.565246378678057	7.726169025200813	7.534610294947599	7.65686838664796	7.337844371795652	7.564147691454016	7.595739340797779	7.497356379221806
CHEMBL605613	7.69	7.471434599794607	7.684333295235238	7.64551209863564	7.710930371542123	8.230320930480957	7.748506259137713	7.678221235088881	7.97062565101154
CHEMBL2206963	7.995	7.780856836644717	7.851304998453134	7.751380411588667	7.712698970040162	7.995989799499513	7.818446203245239	7.732039690814414	7.854344384769837
CHEMBL525240	4.65	4.81245362229249	4.65893135725607	5.237566136653381	6.345759191093773	4.639939785003662	5.138930018459876	5.791662663873577	5.4928494880487175
CHEMBL2206970	7.935	7.69986095298354	7.846474122652199	7.921516666081951	7.773851989483334	7.582735061645508	7.764887758569306	7.847684327782643	7.6782935255644205
CHEMBL591667	7.105	7.423571186240463	7.693460896925003	7.454193614260834	7.757931631020771	7.639205455780027	7.593672556845419	7.606062622640803	7.698568543400398
CHEMBL3824087	9.01	8.92996205808392	9.217896721408202	8.874645745290065	8.550890717703338	9.505766868591307	9.015832422215366	8.712768231496701	9.028328793147322
CHEMBL600075	7.275	7.572855561234447	7.5520850851012655	7.497292319165592	8.079447554368372	8.695186614990233	7.879373426971982	7.788369936766982	8.387317084679303
CHEMBL2063080	7.72	7.797579121305562	7.862925904585349	7.540993634398272	7.819622825812389	8.114249229431152	7.827074143106545	7.6803082301053305	7.96693602762177
CHEMBL2063086	7.75	7.626797597139043	7.478091536551392	7.655128281023946	7.656835188042709	7.623105049133301	7.607991530378078	7.655981734533327	7.639970118588005
CHEMBL506322	6.26	6.016603560860041	6.074927007613463	6.0918625359406935	6.019902468013843	6.237955570220947	6.088250228529798	6.055882501977268	6.128929019117395
CHEMBL2368723	5.77	5.316463379117738	5.319717934023849	5.503612371854628	6.476810452230206	5.507883071899414	5.624897441825167	5.990211412042417	5.99234676206481
CHEMBL602119	8.07	7.6268922814632925	7.7807640968880705	7.955230719321753	7.654346375357047	8.021212577819824	7.807689210169997	7.8047885473394	7.837779476588436
CHEMBL603171	6.88	7.485878184252722	7.748151836181583	7.3947730783626335	6.471887995696815	7.619246006011963	7.3439874201011435	6.9333305370297245	7.045567000854389
CHEMBL2204318	8.17	7.722910909619966	7.779741292113526	7.575648518711247	7.658204383089613	7.605274200439452	7.66835586079476	7.616926450900429	7.631739291764532
CHEMBL603170	7.6333333329999995	7.319258073174187	7.400381123337842	7.865657236152276	7.709223175946278	7.597067356109619	7.578317392944041	7.787440206049277	7.653145266027948
CHEMBL1256602	6.56	5.5143740171801205	5.5201858915652195	5.42	5.497916725275973	5.201765537261963	5.430848434256655	5.458958362637986	5.349841131268968
CHEMBL1256603	4.96	5.583506379406141	5.56706495138933	6.28	5.840934228072128	5.662168979644775	5.786734907702476	6.060467114036064	5.751551603858452
CHEMBL510416	4.73	6.2930756902095535	6.6565920118204165	5.783229139579157	5.647617214115575	5.174915313720703	5.911085873889081	5.7154231768473664	5.411266263918139
CHEMBL2063087	7.55	7.697068310834519	7.783474041768311	7.538079527708825	7.498388472051992	7.665761470794678	7.636554364631664	7.518233999880408	7.582074971423335
CHEMBL449844	7.21	6.631747151023449	6.3657008074625026	6.789386508537778	7.0771214827577555	6.187893390655518	6.610369868087401	6.933253995647767	6.632507436706637
CHEMBL1672592	8.0	8.161144397434956	8.107679633204679	7.984380906126613	7.816043632555081	7.687604904174805	7.951370694699227	7.900212269340846	7.751824268364943
CHEMBL1672600	7.26	7.58458995485031	7.663367511535716	7.676031301006254	7.591793542157826	7.908940315246582	7.684944524959337	7.63391242158204	7.750366928702205
CHEMBL450002	5.9	5.9191843008758935	6.225331016011188	6.127926050250834	5.927670754625112	6.00413179397583	6.040848783147771	6.027798402437973	5.965901274300471
CHEMBL3823642	8.9625	9.030928519953056	9.201973223420943	8.889494085458782	8.547247825243334	9.302105903625488	8.994349911540322	8.718370955351059	8.92467686443441
CHEMBL1672603	7.035	6.854147675800926	6.612863621671416	6.959356336301473	7.016669438353263	6.033744812011719	6.695356376827759	6.988012887327368	6.525207125182491
