# Supplementary material for: Cheminformatics Analysis and Modeling with MacrolactoneDB
Source: Sci Rep. 2020 Apr 14;10:6284. doi: 10.1038/s41598-020-63192-4 (PMC7156526; doi:10.1038/s41598-020-63192-4)
Supplement: Supplementary file 2 — Supplementary information2. [file 41598_2020_63192_MOESM2_ESM.zip › DataS1/CHEMBL379/pIC50_pEC50/predictions/10-fold/pca_tuned/mordred.csv]

IDs	ExperimentalAff	NB	SVR	KNN	RF	DNN	consensus	RF_DNN	RF_KNN
CHEMBL509769	6.22	6.320922878818671	6.437590765236519	6.2536027728167936	6.233745833333327	6.452090263366699	6.339590502714402	6.342918048350013	6.2436743030750605
CHEMBL1256600	5.695	5.770812472132096	5.816976375146918	5.583359476770589	5.820952321428568	5.72484016418457	5.743388161932549	5.772896242806569	5.702155899099578
CHEMBL2206975	7.795	7.4103663703398475	7.9416677280310735	8.216462150666795	7.601358333339982	8.40614128112793	7.915199172701125	8.003749807233955	7.9089102420033885
CHEMBL2204317	8.7	7.552873889593115	7.721945627548008	7.710512717923766	7.278891666669994	7.484137535095215	7.549672287366019	7.381514600882604	7.49470219229688
CHEMBL1288514	7.5	7.145963608211424	7.455351196555355	7.571963404462677	7.576034374994996	7.861458301544189	7.522154177153729	7.718746338269592	7.573998889728836
CHEMBL2203324	7.985	7.774855096761416	8.039782567810546	8.045348034067366	7.9684895833349945	7.606453895568848	7.886985835508634	7.787471739451921	8.00691880870118
CHEMBL2206969	7.925	7.414857358731812	7.9899496214978125	7.84669457105865	7.760782291674986	8.398256301879883	7.882108028968628	8.079519296777434	7.803738431366819
CHEMBL2063079	8.0	7.653841789348304	7.80402169406609	7.852508790790122	7.770041666674997	8.040996551513674	7.824282098478636	7.905519109094335	7.811275228732559
CHEMBL1672588	7.855	7.9340189983993135	7.7851861461689875	7.738030869855094	7.845673958364992	7.918754577636719	7.84433291008502	7.882214268000856	7.791852414110043
CHEMBL1672606	7.735	7.537911924728839	7.796049719070286	7.875304823099179	7.861732291640006	7.909420967102051	7.796083945128072	7.8855766293710285	7.868518557369592
CHEMBL1672605	6.33	7.717287637191874	6.908195519265665	7.100009740269157	6.891515624995004	7.414120674133301	7.206225839171	7.152818149564153	6.995762682632081
CHEMBL2206976	7.885	7.486186345088452	7.718075484138678	7.552889701664609	7.474366666670003	8.410877227783201	7.728479085068988	7.942621947226602	7.513628184167306
CHEMBL3823434	7.923333332999999	8.702888117610494	8.544056967828915	9.274253936420884	8.86437499999999	9.283777236938477	8.933870251759751	9.074076118469232	9.069314468210436
CHEMBL605620	7.92	7.256155868002136	7.685875878589162	7.751684744623112	7.736607291625005	7.78369665145874	7.642804086859631	7.760151971541873	7.7441460181240585
CHEMBL1672598	7.735	7.45103281290067	7.855751851953173	8.006587210831276	7.673199999985001	8.003464698791504	7.798007314892326	7.838332349388253	7.839893605408138
CHEMBL591648	5.84	7.532503264853557	7.376151749381488	7.4711641495577155	7.434624999984993	7.2055907249450675	7.404006977744563	7.32010786246503	7.452894574771355
CHEMBL2203873	8.33	7.443865394864262	7.873754940823782	7.948622295572656	7.832866666664977	7.943675994873048	7.808557058559745	7.888271330769012	7.8907444811188165
CHEMBL2206971	7.94	7.609072758299093	7.4526113108002106	7.3821708745291925	7.556941666664994	6.767696857452393	7.353698693549177	7.162319262058693	7.469556270597093
CHEMBL2206980	7.105	7.82915455769096	8.066341753805201	8.047261782081376	7.884125	7.913014888763428	7.947979596468192	7.898569944381714	7.965693391040688
CHEMBL2206965	7.97	7.923602115285398	7.990649752857263	7.798608857029655	7.928076041664995	7.808285236358643	7.889844400639191	7.868180639011818	7.863342449347325
CHEMBL2203882	8.3	7.5833324216508675	7.897947213056687	7.926870829895877	7.740746875004988	8.096865653991701	7.849152598720023	7.918806264498345	7.833808852450433
CHEMBL455095	6.03	6.216304529502121	6.136513436583501	6.223863728343799	6.232941666669997	6.067440986633301	6.175412869546544	6.150191326651649	6.228402697506898
CHEMBL2206966	7.83	7.845071437255938	7.954637795937837	7.811434344873573	7.925936458334997	7.8553876876831055	7.87849354481709	7.890662073009051	7.868685401604285
CHEMBL2206964	8.06	7.963011641972279	7.88911982149094	7.787156378159213	7.871918749999999	7.620514392852782	7.826344196895043	7.746216571426391	7.829537564079606
CHEMBL605826	7.525	7.273617156951253	7.35858143369284	7.253854924360177	7.313839583325008	6.875589370727539	7.215096493811363	7.094714477026273	7.283847253842593
CHEMBL1672608	7.9	7.858830981927199	7.89748932461009	7.8286525550621775	7.815075000059996	7.880735874176025	7.8561567471670966	7.84790543711801	7.821863777561086
CHEMBL2063085	7.43	7.8416801069846676	7.683530624574432	7.779163362161602	7.599108333334997	7.755173206329348	7.731731126677009	7.677140769832173	7.689135847748299
CHEMBL601195	7.215	7.4367939008053074	7.503475084550506	6.912943937984117	7.116199999990001	6.366574764251709	7.0671975375163285	6.741387382120855	7.01457196898706
CHEMBL1939386	4.9	5.773549629686395	6.789617386200223	4.804820538803113	5.5772322916600015	4.7064361572265625	5.530331200715258	5.141834224443282	5.191026415231557
CHEMBL2206960	7.71	7.847660247061312	7.375731903752952	7.72690186561814	7.612258333330001	7.248404026031494	7.562191275158779	7.430331179680747	7.66958009947407
CHEMBL589395	7.436666667000001	7.0392419850016426	7.512367326552199	7.468299419393129	7.308399999945013	6.4175052642822275	7.149162799034842	6.86295263211362	7.388349709669071
CHEMBL501873	6.42	6.320786891434481	6.1933958841936745	6.162794626089853	6.1693849999999975	5.926133155822754	6.154499111508152	6.047759077911376	6.166089813044925
CHEMBL584166	7.7	7.52992850893162	7.8444342893574595	7.990034094668419	7.821855208314988	7.272315979003906	7.691713616055279	7.547085593659447	7.905944651491703
CHEMBL1672604	6.55	7.6303961134800975	7.822137277443296	7.8265136543671225	7.645951041649995	7.770730495452881	7.739145716478677	7.708340768551437	7.736232348008558
CHEMBL2206959	8.145	7.9945587407420575	7.928050783456937	7.963414041555063	7.993274999999982	7.776830196380615	7.931225752426931	7.885052598190299	7.978344520777522
CHEMBL2407590	7.43	6.887704301144643	6.857660919534244	7.534689079033829	7.468795833324993	5.6761980056762695	6.885009627742795	6.572496919500631	7.501742456179411
CHEMBL1288513	7.405	7.1451035858716665	7.47781449311536	7.57469040458325	7.565464583314989	7.257412433624268	7.404097100101907	7.411438508469628	7.570077493949119
CHEMBL2063081	7.72	8.055079437050809	7.70883458983724	7.574588106946551	7.817716666674997	7.590893745422362	7.749422509186391	7.70430520604868	7.696152386810773
CHEMBL1672602	8.085	7.641183762601937	7.904855657432367	7.8660620180642535	7.8287989582949935	7.470700740814209	7.742320227441553	7.649749849554601	7.847430488179624
CHEMBL503228	5.3	6.637509584988076	6.2101201917000965	5.7315184475743735	5.9350062500000105	5.428982734680176	5.988627441788546	5.681994492340094	5.833262348787192
CHEMBL1672599	8.015	7.426133907240629	7.653309375333956	7.7166969248385024	7.780291666654995	7.487838268280027	7.612854028469623	7.634064967467511	7.748494295746749
CHEMBL2206978	7.94	8.006429224750246	8.051187756070433	7.73190692574788	7.8448245833300065	7.541867256164551	7.835243149212623	7.693345919747278	7.788365754538943
CHEMBL450753	5.88	6.476437397615798	6.303358710939994	6.086082119923628	6.760525000000004	6.087831974029541	6.342847040501793	6.424178487014773	6.423303559961816
CHEMBL2063082	7.68	7.619966866772555	7.9504524738413025	7.795101022973268	7.728516666664997	7.369250297546388	7.692657465559702	7.548883482105692	7.761808844819132
CHEMBL603168	8.02	7.693991085850071	8.057637877865982	7.980899831285457	7.831091666680008	7.796464920043945	7.8720170763450925	7.813778293361977	7.905995748982733
CHEMBL1288515	7.6	7.145147178393465	7.375427528091833	7.458338762915224	7.557270833329992	7.338642597198486	7.374965379985801	7.4479567152642385	7.507804798122608
CHEMBL506565	6.1	6.508763751705352	6.369957064131137	6.092561630362575	6.758908333330003	6.026924133300781	6.351422982565969	6.3929162333153915	6.425734981846289
CHEMBL1672609	8.155	7.554950521983996	8.006418761223776	7.552613432126027	7.9194656250099955	7.52247428894043	7.711184525856845	7.720969956975212	7.7360395285680115
CHEMBL1672601	7.825	7.544744858835392	7.797231394981692	7.7583820332797755	7.845390624974991	7.4727253913879395	7.683694860691958	7.659058008181465	7.801886329127383
CHEMBL599875	7.46	7.363335674606801	7.4513943870140125	7.643627330904733	7.669764583300004	7.114452362060548	7.448514867577221	7.392108472680276	7.656695957102368
CHEMBL599874	6.67	7.4344821874773075	7.6724870589254275	7.692384800786848	7.4583260416450115	7.397013187408447	7.530938655248607	7.42766961452673	7.57535542121593
CHEMBL1672594	8.52	8.077310819999079	7.660595242223933	7.863729281067598	7.803429166660009	7.349977970123291	7.751008496014782	7.57670356839165	7.833579223863803
CHEMBL1672607	7.986666667000001	7.76742599317732	7.650987653497492	7.7746329404177	7.676706250000002	7.674230098724365	7.708796587163375	7.675468174362184	7.725669595208851
CHEMBL556318	7.92	7.50119346218892	7.3467511107807315	7.020641070962684	6.8364083333149965	7.571767807006836	7.255352356850833	7.204088070160916	6.928524702138841
CHEMBL2206981	8.1	7.886981635299884	8.039083571805591	7.600609255448619	7.8995572916649985	7.088865756988525	7.703019502241522	7.4942115243267615	7.750083273556809
CHEMBL585404	7.92	7.50119346218892	7.3467511107807315	7.020641070962684	6.8364083333149965	7.571767807006836	7.255352356850833	7.204088070160916	6.928524702138841
CHEMBL1672595	7.7	8.492958488458914	7.622736746337199	8.169566049304576	8.082991666659991	8.937324523925781	8.261115494937293	8.510158095292887	8.126278857982284
CHEMBL1256599	5.745	5.640101503686865	5.787327745136973	5.642998372025273	5.684675476190474	5.7955241203308105	5.7101254434740785	5.740099798260642	5.663836924107874
CHEMBL1256604	4.5	5.640101503686865	5.787327745136973	5.642998372025273	5.684675476190474	5.7955241203308105	5.7101254434740785	5.740099798260642	5.663836924107874
CHEMBL591548	7.91	7.574799215890192	8.117024425440723	8.011171656278794	7.8532322916650035	7.876099109649657	7.886465339784874	7.86466570065733	7.932201973971899
CHEMBL2206979	7.99	8.092202197975995	7.810136253557452	7.786150704025277	7.910297916665013	8.388172149658201	7.997391844376388	8.149235033161608	7.848224310345145
CHEMBL600077	7.49	7.316813473667617	7.419179345585527	6.710025526979207	6.831124999979997	7.494855880737305	7.15439984538993	7.162990440358651	6.770575263479602
CHEMBL2206984	8.03	7.908755019491931	8.04948849334107	8.044646476221613	7.937158333329989	8.113618850708008	8.010733434618523	8.025388592018999	7.990902404775801
CHEMBL600076	6.61	7.239618600183692	7.232012655584643	6.920711431437466	6.682883333324993	7.406355857849121	7.096316375675983	7.044619595587057	6.801797382381229
CHEMBL2206972	6.665	7.774656757418705	7.7277431342311695	7.931625042390952	7.556058333340005	8.09546947479248	7.817110548434663	7.825763904066243	7.743841687865478
CHEMBL2206957	7.83	7.872804915666884	8.009213550152841	8.103027982072629	7.978499999989992	8.361842155456543	8.065077720667778	8.170171077723268	8.04076399103131
CHEMBL504783	6.17	6.843314449687267	6.665992911073711	6.242044938084687	6.390858333335	6.656691074371338	6.5597803413104	6.523774703853169	6.316451635709844
CHEMBL1672587	8.183333333	7.4803319395915535	7.610139955303841	7.818496383113352	7.715408333330001	7.825812339782715	7.6900377902242925	7.7706103365563575	7.766952358221676
CHEMBL2206973	6.705	7.416443606300229	7.945192155035626	8.099605927641674	7.907783333334986	8.237704277038574	7.921345859870217	8.07274380518678	8.00369463048833
CHEMBL1672596	7.875	7.911015827449709	8.027443549800045	7.743849719522423	7.8296333333349954	7.895692825317383	7.881527051084911	7.86266307932619	7.78674152642871
CHEMBL2206968	7.305	7.945018868716619	8.033777858774254	7.7850620370114925	7.886999999999982	8.008088111877441	7.931789375275957	7.947544055938712	7.836031018505738
CHEMBL510931	5.98	6.323750349817918	6.148993080287397	6.207462973630473	6.175154166669994	6.040198802947997	6.179111874670756	6.107676484808996	6.191308570150234
CHEMBL2204319	8.06	7.547375052371295	7.710306178558763	7.785786802014142	7.757699999995009	7.757786750793457	7.7117909567465315	7.757743375394233	7.771743401004576
CHEMBL1672610	8.22	7.6560612582283065	7.83191598903021	7.805327129926225	7.813000000004997	7.9544148445129395	7.812143844340535	7.8837074222589685	7.80916356496561
CHEMBL3823909	9.275	8.316024683297444	8.511894839281034	8.791098350325363	8.664216666640012	8.967196464538574	8.650086200816485	8.815706565589293	8.727657508482688
CHEMBL3822850	9.59	8.308550880262178	8.4678057556552	8.746565205221312	8.458320833275003	8.9700288772583	8.590254310334398	8.714174855266652	8.602443019248158
CHEMBL591604	8.08	7.360445839243831	7.662504083537472	7.874439509723972	7.747499999950013	7.507283687591553	7.630434624009368	7.627391843770782	7.810969754836993
CHEMBL599872	7.993125	6.957504980590656	7.160727125046071	7.751395830283728	7.485920833305007	7.241724491119385	7.31945465206897	7.363822662212196	7.618658331794368
CHEMBL1256598	6.28	5.29833824284595	5.278217661140137	4.96	5.085368750000006	5.142357349395752	5.152856400676368	5.113863049697879	5.0226843750000025
CHEMBL591668	7.465	7.181570053332961	6.9685279502842885	6.657651914908537	6.2926916666649975	6.5867533683776855	6.737438990713693	6.439722517521341	6.475171790786767
CHEMBL2206967	7.46	8.0682076777355	7.563503208326051	7.912106186110879	7.702818749999999	7.21968412399292	7.69326398923307	7.461251436996459	7.807462468055439
CHEMBL1256601	5.72	5.450444176442069	5.323427918894813	4.92	5.142273749999988	5.235074043273926	5.214243977722159	5.188673896636956	5.031136874999994
CHEMBL2063084	7.36	7.651035360348987	8.042802237393424	7.828759003740807	7.898599999990001	7.594282627105713	7.803095845715786	7.746441313547857	7.863679501865404
CHEMBL1672589	7.545	7.872325064317963	7.777678811075053	7.905081572925358	7.739397916730003	7.493183612823486	7.757533395574373	7.616290764776744	7.82223974482768
CHEMBL527062	6.45	6.4007294091200055	5.936101566996392	5.4913328629073295	5.6144687499999915	5.9579925537109375	5.880125028546931	5.7862306518554645	5.5529008064536605
CHEMBL1671868	7.945	7.387520990376197	7.489474363674492	7.5408475335833085	7.662607291634991	7.626481056213379	7.541386247096473	7.644544173924185	7.60172741260915
CHEMBL1672597	7.645	7.877348991042334	7.9898976354602596	7.92427752389491	7.919746875029995	7.595584392547607	7.861371083595022	7.757665633788801	7.922012199462452
CHEMBL603169	8.01	7.354195951456231	7.590778406208818	7.6427258608092865	7.353229166640001	7.775405406951902	7.543266958413248	7.564317286795951	7.497977513724644
CHEMBL2206982	7.11	7.764687434907381	8.028749551742557	7.674343820534508	7.792391666664995	7.462759494781494	7.744586393726186	7.627575580723244	7.733367743599752
CHEMBL449392	4.87	3.867495232105103	6.6522765165759195	5.214772714404031	6.347111250004993	5.6942200660705575	5.555175155832121	6.020665658037775	5.780941982204512
CHEMBL605825	7.64	7.403509647890547	7.530581558794916	7.319151226383507	7.366987499925012	7.129578590393066	7.349961704677409	7.248283045159039	7.343069363154259
CHEMBL506069	4.48	5.1489035279042765	6.0471942988654925	4.87098769156998	5.3628187499999935	4.534403800964356	5.192861613860819	4.948611275482175	5.116903220784987
CHEMBL1256605	4.92	5.672578018304295	5.819750404713514	5.72	5.7267325000000096	5.8068175315856925	5.749175690920703	5.766775015792851	5.723366250000005
CHEMBL1256606	5.42	5.760867816797093	5.988119772326387	6.56	6.345465833334986	6.560482501983643	6.242987184888422	6.452974167659314	6.452732916667493
CHEMBL1672591	7.52	7.925280080953642	7.560861809942152	7.7850053806404516	7.849966666665	7.7610321044921875	7.776429208538687	7.805499385578594	7.817486023652726
CHEMBL2206983	7.115	7.860845360798247	7.767859835563523	7.816727785309695	7.6843166666699965	8.010393142700195	7.828028558208331	7.847354904685096	7.750522225989846
CHEMBL1672590	8.05	7.994819458607787	7.696642429372464	7.782085011354304	7.760398958335003	7.883251667022705	7.8234395049384515	7.821825312678854	7.771241984844654
CHEMBL2206958	8.11	7.85621079236417	7.952498991548723	8.055120811074858	7.9616406249999905	8.084715843200684	7.982037412637685	8.023178234100337	8.008380718037424
CHEMBL506689	6.28	6.172926545721706	6.1439765866621485	6.107377637399424	6.147125	6.201348304748535	6.154550814906363	6.174236652374267	6.127251318699712
CHEMBL599873	7.913333333	7.272538950634649	7.676779206206413	7.419949876834472	7.6596364583250205	7.863753795623777	7.578531657524867	7.761695126974399	7.539793167579746
CHEMBL602559	7.9	7.5525791981133095	8.001312378700987	8.012816380585054	7.423841666670003	7.897431373596191	7.77759619953311	7.660636520133098	7.718329023627529
CHEMBL2206977	8.13	8.015198200906857	7.913348689122561	7.707991729401523	7.749415625000004	8.040934562683105	7.885377761422811	7.895175093841555	7.728703677200763
CHEMBL503785	6.34	7.916191907356127	7.275754584031366	7.547328301165312	7.75889166665501	7.395817279815674	7.578796747804698	7.577354473235342	7.653109983910161
CHEMBL2206974	8.06	7.414239957515508	7.884921813149379	7.76746227307672	7.6610999999999905	7.788941860198975	7.703333180788116	7.7250209300994825	7.7142811365383555
CHEMBL605613	7.69	7.335746835092921	7.966970428998582	7.8622752085727985	7.791131249885009	8.164009094238281	7.824026563357518	7.977570172061645	7.826703229228904
CHEMBL2206963	7.995	7.934115716016833	7.866104603186291	7.626235554164302	7.535550000000002	7.585606575012207	7.709522489675928	7.560578287506105	7.580892777082152
CHEMBL525240	4.65	5.171357926714708	6.104597847885215	4.596609281124998	5.854967708328342	4.4847025871276855	5.2424470702361905	5.169835147728014	5.22578849472667
CHEMBL2206970	7.935	7.584656331010799	7.877104705545545	7.6840063766113875	7.612686458330003	6.787473678588867	7.50918551001732	7.200080068459435	7.648346417470695
CHEMBL591667	7.105	7.287924004578008	7.422531511769043	6.770792419122557	6.779003541654991	6.9800286293029785	7.0480560212855154	6.8795160854789845	6.774897980388774
CHEMBL3824087	9.01	8.485024929158545	8.578968790231635	9.052267583136796	8.461007291600005	9.032612800598145	8.721976278945025	8.746810046099075	8.7566374373684
CHEMBL600075	7.275	6.673403858635449	7.163480321410343	7.6372517532477024	7.2445802083300075	7.581910610198975	7.260125350364495	7.413245409264491	7.440915980788855
CHEMBL2063080	7.72	8.13054328592247	7.421762200803753	7.581648941825573	7.579733333335008	7.457272052764893	7.634191962930339	7.51850269304995	7.58069113758029
CHEMBL2063086	7.75	7.8392579471560655	7.5783190028927265	7.620958103067408	7.739550000005	7.719190120697021	7.699455034763643	7.729370060351011	7.680254051536204
CHEMBL506322	6.26	6.1817824902932905	6.228119988420768	6.307712459796944	6.280930000005003	6.516781806945801	6.303065349092362	6.398855903475402	6.294321229900973
CHEMBL2368723	5.77	4.5002610637423395	6.72710523826454	4.748568518264097	5.987945833333327	4.71370792388916	5.335517715498693	5.350826878611244	5.368257175798712
CHEMBL602119	8.07	7.626960560466392	7.811075831579193	7.958098960774058	7.876890625010005	7.574360847473144	7.769477365060558	7.725625736241574	7.917494792892032
CHEMBL603171	6.88	7.1845904496334825	7.5504176969491175	7.688674451296098	7.362982291660009	7.264668941497803	7.410266766207302	7.313825616578906	7.525828371478053
CHEMBL2204318	8.17	7.928162128498652	7.710630173579488	7.696659620502984	7.4903406249749995	7.846514701843263	7.734461449879878	7.6684276634091315	7.593500122738991
CHEMBL603170	7.633333332999999	7.257915723351624	7.597326951616209	7.587837327512485	7.6039656250400105	8.052475929260254	7.619904311356118	7.828220777150133	7.595901476276248
CHEMBL1256602	6.56	5.7570826210000074	5.521086745014914	5.42	5.540949999999998	5.184562206268311	5.484736314456646	5.362756103134155	5.480474999999998
CHEMBL1256603	4.96	5.541992105756855	6.099289835313478	6.28	5.896562916666657	5.974787712097168	5.958526513966832	5.935675314381912	6.088281458333329
CHEMBL510416	4.73	7.047917770237125	6.4278378144256605	6.286341340979832	6.929675833319994	4.432314872741699	6.224817526340862	5.680995353030847	6.608008587149913
CHEMBL2063087	7.55	7.742517421688269	7.775666759931608	7.787492742773143	7.906182291669999	7.754487037658691	7.793269250744342	7.8303346646643455	7.846837517221571
CHEMBL449844	7.21	7.875212774250272	6.4992566604245265	6.914083968203433	7.362058333334992	5.744026184082031	6.878927584059051	6.553042258708512	7.138071150769212
CHEMBL1672592	8.0	8.294468063437721	7.892264037452215	8.057720130953408	7.889465624995	7.862524032592771	7.999288377886222	7.8759948287938855	7.973592877974204
CHEMBL1672600	7.26	7.646142815858022	7.69324170678702	7.949358244468409	7.761133333335001	7.824624538421631	7.774900127774016	7.792878935878316	7.855245788901705
CHEMBL450002	5.9	6.574947031414938	6.331151405105749	6.317144690991122	6.131645386906428	6.172672748565674	6.305512252596782	6.152159067736051	6.224395038948774
CHEMBL3823642	8.9625	8.788366382717996	8.888248975580078	9.318733825636464	9.148316666650002	9.383113861083984	9.105355942333706	9.265715263866994	9.233525246143234
CHEMBL1672603	7.035	7.024314078401631	6.508398911687534	6.595379507053753	6.7220822916649965	6.353290557861327	6.640693069333848	6.537686424763162	6.658730899359375
