# Supplementary material for: Cheminformatics Analysis and Modeling with MacrolactoneDB
Source: Sci Rep. 2020 Apr 14;10:6284. doi: 10.1038/s41598-020-63192-4 (PMC7156526; doi:10.1038/s41598-020-63192-4)
Supplement: Supplementary file 2 — Supplementary information2. [file 41598_2020_63192_MOESM2_ESM.zip › DataS1/CHEMBL379/pIC50_pEC50/predictions/10-fold/pca_tuned/mrc.csv]

IDs	ExperimentalAff	NB	SVR	KNN	RF	DNN	consensus	RF_DNN	RF_KNN
CHEMBL509769	6.22	7.602166052453746	7.7999321284393295	7.557222222333332	7.620384615384557	7.687227725982666	7.653386548918727	7.653806170683612	7.588803418858944
CHEMBL1256600	5.695	6.485179437520437	6.379783621017195	6.658333333333334	6.490044191909053	6.556851863861084	6.514038489528221	6.523448027885069	6.574188762621194
CHEMBL2206975	7.795	7.741188648101104	7.840587998797248	7.665	7.746517857142861	7.838636875152588	7.76638627583876	7.792577366147724	7.705758928571431
CHEMBL2204317	8.7	9.687180722290972	9.904314347542787	8.001666666666667	6.6986528890989865	8.122718811035156	8.482906687326913	7.410685850067072	7.350159777882826
CHEMBL1288514	7.5	6.485179437520434	6.379783621017191	6.658333333333334	6.490044191909053	6.556851863861084	6.51403848952822	6.523448027885069	6.574188762621194
CHEMBL2203324	7.985	7.741188648101102	7.840587998797245	7.59	7.746517857142861	7.838636875152588	7.751386275838759	7.792577366147724	7.66825892857143
CHEMBL2206969	7.925	7.741188648101104	7.840587998797246	7.791666666666668	7.746517857142861	7.838636875152588	7.791719609172094	7.792577366147724	7.769092261904764
CHEMBL2063079	8.0	7.741188648101104	7.840587998797246	7.791666666666668	7.746517857142861	7.838636875152588	7.791719609172094	7.792577366147724	7.769092261904764
CHEMBL1672588	7.855	7.741188648101104	7.840587998797248	7.791666666666668	7.746517857142861	7.838636875152588	7.791719609172094	7.792577366147724	7.769092261904764
CHEMBL1672606	7.735	7.741188648101104	7.840587998797246	7.665	7.746517857142861	7.838636875152588	7.76638627583876	7.792577366147724	7.705758928571431
CHEMBL1672605	6.33	7.741188648101104	7.840587998797248	7.791666666666668	7.746517857142861	7.838636875152588	7.791719609172094	7.792577366147724	7.769092261904764
CHEMBL2206976	7.885	7.741188648101104	7.840587998797248	7.59	7.746517857142861	7.838636875152588	7.75138627583876	7.792577366147724	7.66825892857143
CHEMBL3823434	7.923333332999999	7.602166052453746	7.7999321284393295	7.557222222333332	7.620384615384557	7.687227725982666	7.653386548918727	7.653806170683612	7.588803418858944
CHEMBL605620	7.92	6.451871303018638	6.379722810539433	6.575	6.434108072906293	6.422659397125244	6.452672316717921	6.428383735015768	6.504554036453147
CHEMBL1672598	7.735	7.6938289313697075	7.820338539753835	7.4316666666666675	7.711727272727321	7.6893134117126465	7.669374964446035	7.700520342219984	7.571696969696994
CHEMBL591648	5.84	6.005232443473933	5.721798802370848	6.538333333333334	6.88060004122875	7.199004173278809	6.468993758737135	7.039802107253779	6.709466687281042
CHEMBL2203873	8.33	7.6938289313697075	7.820338539753835	7.613333333333332	7.711727272727321	7.6893134117126465	7.705708297779369	7.700520342219984	7.6625303030303265
CHEMBL2206971	7.94	7.6938289313697075	7.820338539753835	7.613333333333332	7.711727272727321	7.6893134117126465	7.705708297779369	7.700520342219984	7.6625303030303265
CHEMBL2206980	7.105	7.6938289313697075	7.820338539753835	7.613333333333332	7.711727272727321	7.6893134117126465	7.705708297779369	7.700520342219984	7.6625303030303265
CHEMBL2206965	7.97	7.6938289313697075	7.820338539753835	7.613333333333332	7.711727272727321	7.6893134117126465	7.705708297779369	7.700520342219984	7.6625303030303265
CHEMBL2203882	8.3	7.6938289313697075	7.820338539753835	7.613333333333332	7.711727272727321	7.6893134117126465	7.705708297779369	7.700520342219984	7.6625303030303265
CHEMBL455095	6.03	6.451871303018638	6.379722810539434	6.375	6.434108072906293	6.422659397125244	6.412672316717922	6.428383735015768	6.404554036453146
CHEMBL2206966	7.83	7.6938289313697075	7.820338539753835	7.613333333333332	7.711727272727321	7.6893134117126465	7.705708297779369	7.700520342219984	7.6625303030303265
CHEMBL2206964	8.06	7.6938289313697075	7.820338539753835	7.613333333333332	7.711727272727321	7.6893134117126465	7.705708297779369	7.700520342219984	7.6625303030303265
CHEMBL605826	7.525	6.451871303018638	6.379722810539434	6.375	6.434108072906293	6.422659397125244	6.412672316717922	6.428383735015768	6.404554036453146
CHEMBL1672608	7.9	7.6938289313697075	7.820338539753835	7.613333333333332	7.711727272727321	7.6893134117126465	7.705708297779369	7.700520342219984	7.6625303030303265
CHEMBL2063085	7.43	7.739473668157418	7.844775217565613	7.791666666666668	7.753947368421015	7.708646774291992	7.767701939020542	7.7312970713565035	7.772807017543841
CHEMBL601195	7.215	7.570928344900722	7.820497954369241	7.953333333333332	7.5812820512307155	7.592973232269287	7.70380298322066	7.587127641750001	7.767307692282024
CHEMBL1939386	4.9	4.0016774358294205	5.048195508507911	4.666666666666667	6.8212773398678825	4.769224166870117	5.0614082235483995	5.795250753369	5.743972003267275
CHEMBL2206960	7.71	7.739473668157418	7.844775217565613	7.791666666666668	7.753947368421015	7.708646774291992	7.767701939020542	7.7312970713565035	7.772807017543841
CHEMBL589395	7.436666667000001	7.570928344900722	7.820497954369241	7.953333333333332	7.5812820512307155	7.592973232269287	7.70380298322066	7.587127641750001	7.767307692282024
CHEMBL501873	6.42	6.484502763611458	6.379636317881423	6.285	6.4709532828182095	6.468342781066895	6.417687029075597	6.469648031942553	6.377976641409105
CHEMBL584166	7.7	7.739473668157418	7.844775217565613	7.791666666666668	7.753947368421015	7.708646774291992	7.767701939020542	7.7312970713565035	7.772807017543841
CHEMBL1672604	6.55	7.739473668157418	7.844775217565613	7.791666666666668	7.753947368421015	7.708646774291992	7.767701939020542	7.7312970713565035	7.772807017543841
CHEMBL2206959	8.145	7.739473668157418	7.844775217565613	7.791666666666668	7.753947368421015	7.708646774291992	7.767701939020542	7.7312970713565035	7.772807017543841
CHEMBL2407590	7.43	8.071868612174061	7.551312868340901	6.548333333333335	7.481727608925962	9.22795581817627	7.776239648190105	8.354841713551115	7.0150304711296485
CHEMBL1288513	7.405	6.484502763611458	6.379636317881423	6.285	6.4709532828182095	6.468342781066895	6.417687029075597	6.469648031942553	6.377976641409105
CHEMBL2063081	7.72	7.739473668157418	7.844775217565613	7.791666666666668	7.753947368421015	7.708646774291992	7.767701939020542	7.7312970713565035	7.772807017543841
CHEMBL1672602	8.085	7.739473668157418	7.844775217565613	7.791666666666668	7.753947368421015	7.708646774291992	7.767701939020542	7.7312970713565035	7.772807017543841
CHEMBL503228	5.3	6.501547343375603	6.379520104593235	6.658333333333334	6.495050287344839	6.5200252532958975	6.510895264388582	6.5075377703203685	6.576691810339087
CHEMBL1672599	8.015	7.693901512355473	7.825091540529	7.791666666666668	7.71000000000003	7.74846887588501	7.753825719087236	7.7292344379425195	7.750833333333349
CHEMBL2206978	7.94	7.693901512355473	7.825091540529	7.791666666666668	7.71000000000003	7.74846887588501	7.753825719087236	7.7292344379425195	7.750833333333349
CHEMBL450753	5.88	6.501547343375603	6.379520104593235	6.658333333333334	6.495050287344839	6.5200252532958975	6.510895264388582	6.5075377703203685	6.576691810339087
CHEMBL2063082	7.68	7.693901512355473	7.825091540529	7.791666666666668	7.71000000000003	7.74846887588501	7.753825719087236	7.7292344379425195	7.750833333333349
CHEMBL603168	8.02	7.499253095163318	7.733337188999371	7.523888889000001	7.5134523809284595	7.6516432762146	7.58431496606115	7.5825478285715295	7.518670634964231
CHEMBL1288515	7.6	6.501547343375603	6.379520104593235	6.658333333333334	6.495050287344839	6.5200252532958975	6.510895264388582	6.5075377703203685	6.576691810339087
CHEMBL506565	6.1	6.501547343375603	6.379520104593235	6.658333333333334	6.495050287344839	6.5200252532958975	6.510895264388582	6.5075377703203685	6.576691810339087
CHEMBL1672609	8.155	7.693901512355473	7.825091540529	7.791666666666668	7.71000000000003	7.74846887588501	7.753825719087236	7.7292344379425195	7.750833333333349
CHEMBL1672601	7.825	7.693901512355473	7.825091540529	7.791666666666668	7.71000000000003	7.74846887588501	7.753825719087236	7.7292344379425195	7.750833333333349
CHEMBL599875	7.46	6.501547343375603	6.379520104593235	6.658333333333334	6.495050287344839	6.5200252532958975	6.510895264388582	6.5075377703203685	6.576691810339087
CHEMBL599874	6.67	6.501547343375603	6.379520104593235	6.658333333333334	6.495050287344839	6.5200252532958975	6.510895264388582	6.5075377703203685	6.576691810339087
CHEMBL1672594	8.52	7.693901512355473	7.825091540529	7.791666666666668	7.71000000000003	7.74846887588501	7.753825719087236	7.7292344379425195	7.750833333333349
CHEMBL1672607	7.986666667000001	7.723032822508516	7.834689417035876	7.791666666666668	7.7386781609138575	7.6819820404052725	7.754009821506038	7.710330100659565	7.765172413790262
CHEMBL556318	7.92	7.5177737376197	7.733811714844951	7.557222222333332	7.535833333300035	7.552260875701902	7.579380376759984	7.544047104500969	7.546527777816683
CHEMBL2206981	8.1	7.723032822508516	7.834689417035876	7.791666666666668	7.7386781609138575	7.6819820404052725	7.754009821506038	7.710330100659565	7.765172413790262
CHEMBL585404	7.92	7.5177737376197	7.733811714844951	7.557222222333332	7.535833333300035	7.552260875701902	7.579380376759984	7.544047104500969	7.546527777816683
CHEMBL1672595	7.7	7.723032822508516	7.834689417035876	7.791666666666668	7.7386781609138575	7.6819820404052725	7.754009821506038	7.710330100659565	7.765172413790262
CHEMBL1256599	5.745	6.578085372479414	6.5097982821678135	6.658333333333334	6.579438131303048	6.564539909362793	6.578039005729281	6.5719890203329205	6.618885732318191
CHEMBL1256604	4.5	6.578085372479414	6.5097982821678135	6.658333333333334	6.579438131303048	6.564539909362793	6.578039005729281	6.5719890203329205	6.618885732318191
CHEMBL591548	7.91	7.5177737376197	7.733811714844951	7.557222222333332	7.535833333300035	7.552260875701902	7.579380376759984	7.544047104500969	7.546527777816683
CHEMBL2206979	7.99	7.723032822508516	7.834689417035876	7.791666666666668	7.7386781609138575	7.6819820404052725	7.754009821506038	7.710330100659565	7.765172413790262
CHEMBL600077	7.49	7.5177737376197	7.733811714844951	7.557222222333332	7.535833333300035	7.552260875701902	7.579380376759984	7.544047104500969	7.546527777816683
CHEMBL2206984	8.03	7.723032822508516	7.834689417035876	7.791666666666668	7.7386781609138575	7.6819820404052725	7.754009821506038	7.710330100659565	7.765172413790262
CHEMBL600076	6.61	7.5177737376197	7.733811714844951	7.557222222333332	7.535833333300035	7.552260875701902	7.579380376759984	7.544047104500969	7.546527777816683
CHEMBL2206972	6.665	7.723032822508516	7.834689417035876	7.791666666666668	7.7386781609138575	7.6819820404052725	7.754009821506038	7.710330100659565	7.765172413790262
CHEMBL2206957	7.83	7.732659964488777	7.835578760656606	7.791666666666668	7.744770114948245	7.735750198364258	7.76808514102491	7.740260156656252	7.768218390807457
CHEMBL504783	6.17	6.469540248174658	6.36808377565925	6.658333333333334	6.475729166656157	6.44583797454834	6.483504899674348	6.460783570602248	6.567031249994745
CHEMBL1672587	8.183333333	7.732659964488777	7.835578760656606	7.791666666666668	7.744770114948245	7.735750198364258	7.76808514102491	7.740260156656252	7.768218390807457
CHEMBL2206973	6.705	7.732659964488777	7.835578760656606	7.791666666666668	7.744770114948245	7.735750198364258	7.76808514102491	7.740260156656252	7.768218390807457
CHEMBL1672596	7.875	7.732659964488777	7.835578760656606	7.791666666666668	7.744770114948245	7.735750198364258	7.76808514102491	7.740260156656252	7.768218390807457
CHEMBL2206968	7.305	7.732659964488777	7.835578760656606	7.791666666666668	7.744770114948245	7.735750198364258	7.76808514102491	7.740260156656252	7.768218390807457
CHEMBL510931	5.98	6.469540248174658	6.36808377565925	6.658333333333334	6.475729166656157	6.44583797454834	6.483504899674348	6.460783570602248	6.567031249994745
CHEMBL2204319	8.06	7.490858014698763	7.733372730602492	7.557222222333332	7.510595238071407	7.515335559844973	7.561476753110194	7.51296539895819	7.53390873020237
CHEMBL1672610	8.22	7.732659964488777	7.835578760656606	7.791666666666668	7.744770114948245	7.735750198364258	7.76808514102491	7.740260156656252	7.768218390807457
CHEMBL3823909	9.275	7.833893228450211	7.5434865084413465	8.104166666666666	8.096248958333337	8.172181129455566	7.9499952982694255	8.134215043894452	8.100207812500003
CHEMBL3822850	9.59	7.833893228450211	7.5434865084413465	8.104166666666666	8.096248958333337	8.172181129455566	7.9499952982694255	8.134215043894452	8.100207812500003
CHEMBL591604	8.08	6.8480751561306565	6.846668383330249	7.038333333333334	7.216542303807271	8.711359977722168	7.332195830864736	7.96395114076472	7.127437818570303
CHEMBL599872	7.993125	6.469540248174658	6.36808377565925	6.658333333333334	6.475729166656157	6.44583797454834	6.483504899674348	6.460783570602248	6.567031249994745
CHEMBL1256598	6.28	6.4261599934536955	6.379436447560217	6.658333333333334	6.406946839068952	6.381589412689209	6.450493205221082	6.39426812587908	6.532640086201143
CHEMBL591668	7.465	6.4261599934536955	6.379436447560217	6.658333333333334	6.406946839068952	6.381589412689209	6.450493205221082	6.39426812587908	6.532640086201143
CHEMBL2206967	7.46	7.7461228822358095	7.8699473920984895	7.791666666666668	7.7629310344827855	7.7553062438964835	7.785194843876047	7.7591186391896345	7.777298850574727
CHEMBL1256601	5.72	6.4261599934536955	6.379436447560217	6.658333333333334	6.406946839068952	6.381589412689209	6.450493205221082	6.39426812587908	6.532640086201143
CHEMBL2063084	7.36	7.7461228822358095	7.8699473920984895	7.791666666666668	7.7629310344827855	7.7553062438964835	7.785194843876047	7.7591186391896345	7.777298850574727
CHEMBL1672589	7.545	7.7461228822358095	7.8699473920984895	7.791666666666668	7.7629310344827855	7.7553062438964835	7.785194843876047	7.7591186391896345	7.777298850574727
CHEMBL527062	6.45	6.4261599934536955	6.379436447560217	6.658333333333334	6.406946839068952	6.381589412689209	6.450493205221082	6.39426812587908	6.532640086201143
CHEMBL1671868	7.945	7.7461228822358095	7.8699473920984895	7.791666666666668	7.7629310344827855	7.7553062438964835	7.785194843876047	7.7591186391896345	7.777298850574727
CHEMBL1672597	7.645	7.7461228822358095	7.8699473920984895	7.791666666666668	7.7629310344827855	7.7553062438964835	7.785194843876047	7.7591186391896345	7.777298850574727
CHEMBL603169	8.01	6.4261599934536955	6.379436447560217	6.658333333333334	6.406946839068952	6.381589412689209	6.450493205221082	6.39426812587908	6.532640086201143
CHEMBL2206982	7.11	7.7461228822358095	7.8699473920984895	7.791666666666668	7.7629310344827855	7.7553062438964835	7.785194843876047	7.7591186391896345	7.777298850574727
CHEMBL449392	4.87	5.552641834762068	5.869926088436598	4.966666666666667	5.013129166666671	4.950872898101807	5.270647330926762	4.982001032384239	4.989897916666669
CHEMBL605825	7.64	6.4261599934536955	6.379436447560217	6.658333333333334	6.406946839068952	6.381589412689209	6.450493205221082	6.39426812587908	6.532640086201143
CHEMBL506069	4.48	5.652269705332532	5.891262836120491	5.096666666666667	5.118770833333344	5.048186779022217	5.36143136409505	5.08347880617778	5.107718750000005
CHEMBL1256605	4.92	6.554975729077772	6.519530068821322	6.658333333333334	6.543004032258067	6.562946319580077	6.567757896614114	6.552975175919072	6.600668682795701
CHEMBL1256606	5.42	6.554975729077772	6.519530068821322	6.658333333333334	6.543004032258067	6.562946319580077	6.567757896614114	6.552975175919072	6.600668682795701
CHEMBL1672591	7.52	7.711448517093659	7.835055560744709	7.791666666666668	7.72982758620682	7.719676971435548	7.757535060429481	7.7247522788211835	7.760747126436744
CHEMBL2206983	7.115	7.711448517093659	7.835055560744709	7.791666666666668	7.72982758620682	7.719676971435548	7.757535060429481	7.7247522788211835	7.760747126436744
CHEMBL1672590	8.05	7.711448517093659	7.835055560744709	7.791666666666668	7.72982758620682	7.719676971435548	7.757535060429481	7.7247522788211835	7.760747126436744
CHEMBL2206958	8.11	7.711448517093659	7.835055560744709	7.791666666666668	7.72982758620682	7.719676971435548	7.757535060429481	7.7247522788211835	7.760747126436744
CHEMBL506689	6.28	6.554975729077772	6.519530068821322	6.658333333333334	6.543004032258067	6.562946319580077	6.567757896614114	6.552975175919072	6.600668682795701
CHEMBL599873	7.913333333	6.554975729077772	6.519530068821322	6.658333333333334	6.543004032258067	6.562946319580077	6.567757896614114	6.552975175919072	6.600668682795701
CHEMBL602559	7.9	7.514018592181537	7.733607181414838	7.557222222333332	7.522023809499926	7.519326686859131	7.569239698457753	7.520675248179528	7.539623015916629
CHEMBL2206977	8.13	7.711448517093659	7.835055560744709	7.791666666666668	7.72982758620682	7.719676971435548	7.757535060429481	7.7247522788211835	7.760747126436744
CHEMBL503785	6.34	8.856344261806811	8.900973762803943	9.291666666666666	9.209375000000046	9.148184776306152	9.081308893516724	9.178779888153098	9.250520833333356
CHEMBL2206974	8.06	7.711448517093659	7.835055560744709	7.791666666666668	7.72982758620682	7.719676971435548	7.757535060429481	7.7247522788211835	7.760747126436744
CHEMBL605613	7.69	6.454974824854499	6.379719154996749	6.658333333333334	6.441920572906293	6.376019477844237	6.462193472787023	6.408970025375265	6.550126953119813
CHEMBL2206963	7.995	7.727693682305577	7.839678641528784	7.791666666666668	7.742542372881343	7.810490131378174	7.782414298952108	7.776516252129758	7.767104519774005
CHEMBL525240	4.65	5.55739035597914	5.833708853362311	4.750000000000001	4.863800000000026	4.654701232910156	5.131920088450327	4.759250616455091	4.806900000000013
CHEMBL2206970	7.935	7.727693682305577	7.839678641528784	7.791666666666668	7.742542372881343	7.810490131378174	7.782414298952108	7.776516252129758	7.767104519774005
CHEMBL591667	7.105	7.727693682305577	7.839678641528784	7.791666666666668	7.742542372881343	7.810490131378174	7.782414298952108	7.776516252129758	7.767104519774005
CHEMBL3824087	9.01	8.258872332710173	7.8179669038112545	8.401666666666666	8.541874999999914	8.477001190185549	8.299476418674711	8.509438095092731	8.47177083333329
CHEMBL600075	7.275	6.454974824854499	6.379719154996749	6.658333333333334	6.441920572906293	6.376019477844237	6.462193472787023	6.408970025375265	6.550126953119813
CHEMBL2063080	7.72	7.727693682305577	7.839678641528784	7.791666666666668	7.742542372881343	7.810490131378174	7.782414298952108	7.776516252129758	7.767104519774005
CHEMBL2063086	7.75	7.727693682305577	7.839678641528784	7.791666666666668	7.742542372881343	7.810490131378174	7.782414298952108	7.776516252129758	7.767104519774005
CHEMBL506322	6.26	6.454974824854499	6.379719154996749	6.658333333333334	6.441920572906293	6.376019477844237	6.462193472787023	6.408970025375265	6.550126953119813
CHEMBL2368723	5.77	5.55739035597914	5.833708853362311	4.750000000000001	4.863800000000026	4.654701232910156	5.131920088450327	4.759250616455091	4.806900000000013
CHEMBL602119	8.07	7.53991032478798	7.79971912140162	7.557222222333332	7.558333333307622	7.502756118774414	7.591588224120994	7.530544726041018	7.557777777820476
CHEMBL603171	6.88	7.53991032478798	7.79971912140162	7.557222222333332	7.558333333307622	7.502756118774414	7.591588224120994	7.530544726041018	7.557777777820476
CHEMBL2204318	8.17	7.736640515797091	7.839804307674989	7.791666666666668	7.75084745762708	7.7537803649902335	7.774547862551212	7.752313911308656	7.771257062146874
CHEMBL603170	7.633333332999999	7.5286524812854205	7.809553101186937	7.557222222333332	7.54107142857141	7.574477195739746	7.60219528582337	7.557774312155578	7.549146825452371
CHEMBL1256602	6.56	6.610514715966126	6.464619709973695	6.658333333333334	6.619885752677419	6.6380043029785165	6.5982715629858175	6.628945027827967	6.639109543005377
CHEMBL1256603	4.96	6.610514715966126	6.464619709973695	6.658333333333334	6.619885752677419	6.6380043029785165	6.5982715629858175	6.628945027827967	6.639109543005377
CHEMBL510416	4.73	6.610514715966126	6.464619709973695	6.658333333333334	6.619885752677419	6.6380043029785165	6.5982715629858175	6.628945027827967	6.639109543005377
CHEMBL2063087	7.55	7.736640515797091	7.839804307674989	7.791666666666668	7.75084745762708	7.7537803649902335	7.774547862551212	7.752313911308656	7.771257062146874
CHEMBL449844	7.21	6.518555961320628	6.665283156241642	4.666666666666667	6.753115926470064	6.86107063293457	6.292938468726715	6.807093279702317	5.709891296568365
CHEMBL1672592	8.0	7.736640515797091	7.839804307674989	8.001666666666667	7.75084745762708	7.7537803649902335	7.816547862551213	7.752313911308656	7.876257062146873
CHEMBL1672600	7.26	7.736640515797091	7.839804307674989	8.001666666666667	7.75084745762708	7.7537803649902335	7.816547862551213	7.752313911308656	7.876257062146873
CHEMBL450002	5.9	6.610514715966126	6.464619709973693	7.158333333333334	6.619885752677419	6.6380043029785165	6.698271562985818	6.628945027827967	6.889109543005377
CHEMBL3823642	8.9625	8.286922888586822	7.770410559003347	8.401666666666666	8.553750000000031	8.530304908752441	8.308611004601861	8.542027454376235	8.477708333333348
CHEMBL1672603	7.035	7.736640515797091	7.839804307674989	8.001666666666667	7.75084745762708	7.7537803649902335	7.816547862551213	7.752313911308656	7.876257062146873
