# Supplementary material for: Cheminformatics Analysis and Modeling with MacrolactoneDB
Source: Sci Rep. 2020 Apr 14;10:6284. doi: 10.1038/s41598-020-63192-4 (PMC7156526; doi:10.1038/s41598-020-63192-4)
Supplement: Supplementary file 2 — Supplementary information2. [file 41598_2020_63192_MOESM2_ESM.zip › DataS1/CHEMBL379/pIC50_pEC50/predictions/10-fold/tuned/y_rand/9/mordred_mrc.csv]

IDs	ExperimentalAff	NB	SVR	KNN	RF
CHEMBL509769	6.22	7.203860445372215	7.546590344725453	7.53	7.55903292245729
CHEMBL1256600	5.695	7.199266965021525	7.547050252052234	7.135555555666667	7.26470013808213
CHEMBL2206975	7.795	7.27901865387424	7.6802302012275545	7.9366666666666665	7.756462081469878
CHEMBL2204317	8.7	7.35686359764527	7.683008749637621	7.003333333333334	7.393948961634171
CHEMBL1288514	7.5	7.343918650987205	7.718864842410588	6.561666666666667	7.438335474741812
CHEMBL2203324	7.985	7.316140830540753	7.686015159170623	7.726666666666667	7.457271134457673
CHEMBL2206969	7.925	7.262861231626904	7.6732867484271825	7.936666666666667	7.875198685923904
CHEMBL2063079	8.0	7.177036639378982	7.582026411979517	6.303333333333334	6.5635509848290345
CHEMBL1672588	7.855	7.207221450959416	7.561737987408657	6.701666666666667	6.709384540344925
CHEMBL1672606	7.735	7.18403195979026	7.633152315474381	7.335	7.474290584482198
CHEMBL1672605	6.33	7.188187656530829	7.674886279159802	6.155	6.772175322415122
CHEMBL2206976	7.885	7.284471169399181	7.687665328013237	7.116666666666667	7.132050169470886
CHEMBL3823434	7.923333332999999	7.449288782905967	7.710059914389813	7.9077777776666665	7.670925474727518
CHEMBL605620	7.92	7.261083374341038	7.571540887883003	8.150277777666666	7.687220346785546
CHEMBL1672598	7.735	7.262940852260465	7.62987696990325	7.276666666666666	7.913936128259626
CHEMBL591648	5.84	7.261992676791827	7.575190845249336	7.129444444333333	8.132595176080699
CHEMBL2203873	8.33	7.2626780967095685	7.61040397118523	7.714444444333332	7.3821584414021295
CHEMBL2206971	7.94	7.262860844825606	7.627889111793115	7.6577777776666665	7.3386812944134645
CHEMBL2206980	7.105	7.26332717517775	7.60409103789793	5.955000000000001	6.5873678639573985
CHEMBL2206965	7.97	7.264083403776306	7.643630425817084	7.096666666666667	7.228226413474452
CHEMBL2203882	8.3	7.262720478533408	7.6046863990938345	7.714444444333332	6.831122363578812
CHEMBL455095	6.03	7.261512246004592	7.554537064746487	7.041666666666667	7.046462519833594
CHEMBL2206966	7.83	7.264276521683214	7.642278621909569	7.096666666666667	7.189460618787703
CHEMBL2206964	8.06	7.2643061693013165	7.6445354838868855	7.096666666666667	7.105810492094113
CHEMBL605826	7.525	7.260537878067407	7.607327136816096	6.448333333333333	6.92761446304056
CHEMBL1672608	7.9	7.263314520830499	7.564683719786741	7.09	7.283504403108992
CHEMBL2063085	7.43	7.228890939974065	7.598328833560954	7.383333333333334	7.31260642526323
CHEMBL601195	7.215	7.242997135560169	7.673190625765053	7.592708333333333	6.460829453324738
CHEMBL1939386	4.9	7.755970488402093	7.864893127094861	7.849444444333332	7.986048064197393
CHEMBL2206960	7.71	7.289396497005481	7.614336291232444	7.838333333333334	7.3029909130942166
CHEMBL589395	7.436666667000001	7.258214622490621	7.6860156426421	7.973333333333334	7.72491087342269
CHEMBL501873	6.42	7.303471936144049	7.688391941469537	7.3116666666666665	7.265785917657871
CHEMBL584166	7.7	7.199449978004257	7.589594568471533	6.716666666666666	6.841501513720671
CHEMBL1672604	6.55	7.21179545099962	7.581911879131135	6.701666666666665	6.904628328345171
CHEMBL2206959	8.145	7.2810522469424015	7.63002757596831	7.9816666666666665	7.664829254082514
CHEMBL2407590	7.43	7.511103750176424	7.882594355691249	7.945	7.563684329110953
CHEMBL1288513	7.405	7.441482508851201	7.864683989223543	8.31	8.28439424663775
CHEMBL2063081	7.72	7.245589532052696	7.600670132167989	7.201666666666667	7.376591699733492
CHEMBL1672602	8.085	7.197708458507601	7.571591249668158	6.7316666666666665	6.989771250615065
CHEMBL503228	5.3	7.285106029912916	7.589288454946436	8.041666666666666	7.611433416829953
CHEMBL1672599	8.015	7.302454496400552	7.640111232757624	7.34	7.437674734011917
CHEMBL2206978	7.94	7.2639655366575	7.491316667317835	7.434166666666667	7.343669227017131
CHEMBL450753	5.88	7.286850650058935	7.65478953362409	7.260000000000001	7.294673144009643
CHEMBL2063082	7.68	7.304648026222391	7.670480470479304	7.579999999999999	7.383626696842938
CHEMBL603168	8.02	7.318429122905863	7.741201682611295	6.973333333333334	7.665951629664329
CHEMBL1288515	7.6	7.267756538977443	7.421036537094282	7.211666666666666	7.001044647818188
CHEMBL506565	6.1	7.28869923998052	7.651172758474653	7.260000000000001	7.181276573864493
CHEMBL1672609	8.155	7.279068799134254	7.61168755680275	7.373333333333332	7.489122002512495
CHEMBL1672601	7.825	7.298918426888642	7.643839807594602	7.340000000000001	7.552628953581989
CHEMBL599875	7.46	7.275383395077873	7.596768423746347	7.5093749999999995	7.224267430341378
CHEMBL599874	6.67	7.27796410235622	7.556939727942684	7.485	7.2624376502510914
CHEMBL1672594	8.52	7.333000728444385	7.799362234060182	8.271666666666667	7.826517770111998
CHEMBL1672607	7.986666667000001	7.2956830678626385	7.582750953995978	6.848333333333334	7.219345766152656
CHEMBL556318	7.92	7.2940791859650655	7.621694824317972	8.016666666666667	7.839092707290846
CHEMBL2206981	8.1	7.296990677172225	7.62921567160828	6.166666666666667	7.289301410371553
CHEMBL585404	7.92	7.2940791859650655	7.621694824317972	8.016666666666667	7.839092707290846
CHEMBL1672595	7.7	7.293677666518376	7.568244770034436	6.3933333333333335	6.52642821304325
CHEMBL1256599	5.745	7.298358314764848	7.708193585014695	7.333333333333333	7.451002698191851
CHEMBL1256604	4.5	7.298358314764848	7.708193585014695	7.333333333333333	7.451002698191851
CHEMBL591548	7.91	7.295754703201546	7.628474323586063	7.217777777666666	7.508067742411071
CHEMBL2206979	7.99	7.297502709159155	7.633302447966788	6.713333333333334	7.127146793353295
CHEMBL600077	7.49	7.294026953240737	7.650688286794392	8.046041666666667	7.8709514364184905
CHEMBL2206984	8.03	7.296522912400638	7.631363887144994	7.686666666666667	7.666719748651314
CHEMBL600076	6.61	7.294387324712071	7.66000424130317	8.028333333333334	7.838957587625896
CHEMBL2206972	6.665	7.2989927411345885	7.637986643803191	6.836666666666666	6.85667689814254
CHEMBL2206957	7.83	7.23462808527505	7.530919585350578	5.38	5.975873715272001
CHEMBL504783	6.17	7.240534720865722	7.635296069295158	7.776666666666666	7.4658582605865105
CHEMBL1672587	8.183333333	7.240042916119776	7.550519299618741	7.311666666666667	6.961754632947921
CHEMBL2206973	6.705	7.238564118154425	7.611526782214295	7.851666666666667	7.553774098039221
CHEMBL1672596	7.875	7.237606341819349	7.494113511248991	7.1816666666666675	7.216685577051403
CHEMBL2206968	7.305	7.2355707638002045	7.55649240109921	7.084444444333333	7.0950220518959695
CHEMBL510931	5.98	7.242186894348587	7.694971270866009	7.7555555556666675	7.64364567462805
CHEMBL2204319	8.06	7.239947295381791	7.55728903495411	7.286666666666666	7.114174181555497
CHEMBL1672610	8.22	7.2389085781163285	7.57122569846735	6.675	7.179920849869547
CHEMBL3823909	9.275	7.228746676279263	7.387688347169805	6.031666666666666	6.441071007770719
CHEMBL3822850	9.59	7.228524797709436	7.393020932130165	6.031666666666666	5.94048295634833
CHEMBL591604	8.08	7.242434188416361	7.617601724987464	7.425	7.29263326802095
CHEMBL599872	7.993125	7.2448404082507185	7.708187120450624	7.331666666666666	7.289621102016542
CHEMBL1256598	6.28	7.338519665231951	7.914239837114138	8.104999999999999	7.955272635145914
CHEMBL591668	7.465	7.3269266194373905	7.7781280986512735	7.271666666666667	8.00934874771969
CHEMBL2206967	7.46	7.317019967474124	7.565953307953805	7.761111110999999	7.528750634293199
CHEMBL1256601	5.72	7.3367149658264035	7.87101220473667	7.236666666666667	7.076719208209355
CHEMBL2063084	7.36	7.32027847465034	7.6297800003683065	7.483333333333334	7.3069708664030895
CHEMBL1672589	7.545	7.318014255892498	7.593585248771663	6.953333333333333	6.8499032746358814
CHEMBL527062	6.45	7.332762313886494	7.893318107388167	8.03	7.742941138588313
CHEMBL1671868	7.945	7.3188138595931616	7.605063573494007	5.785	5.762608345946522
CHEMBL1672597	7.645	7.318988262889155	7.6005798347267985	5.816666666666666	6.686518277944533
CHEMBL603169	8.01	7.325752041697994	7.755731590895205	5.985	7.378611719155254
CHEMBL2206982	7.11	7.31746944672342	7.59845998400952	7.426666666666667	7.422184856561853
CHEMBL449392	4.87	7.328305176576949	7.659801381511901	7.748333333333332	7.336619023642446
CHEMBL605825	7.64	7.326797552889898	7.790400636431203	7.802777777666667	7.663433461457844
CHEMBL506069	4.48	7.344476216112784	7.900337003885102	7.418333333333333	7.205023043979808
CHEMBL1256605	4.92	7.327386507692881	7.610692315829922	7.533333333333334	7.991208789662424
CHEMBL1256606	5.42	7.327717801780312	7.611717147251808	7.533333333333334	7.948593127670538
CHEMBL1672591	7.52	7.33535816105067	7.642562284931913	7.506666666666667	7.620058445965801
CHEMBL2206983	7.115	7.335780814227732	7.656255138692849	7.702222222333333	7.441989589545095
CHEMBL1672590	8.05	7.335776567519373	7.655046373818743	7.506666666666668	7.589261538311544
CHEMBL2206958	8.11	7.3360446160489685	7.66022119152561	7.895	7.787139475032303
CHEMBL506689	6.28	7.327300114928336	7.521686872219183	5.633333333333333	6.557213606563446
CHEMBL599873	7.913333333	7.33454045132625	7.664512863768228	7.128333333333333	7.5843620074771625
CHEMBL602559	7.9	7.335393851750707	7.66132657329088	7.785	7.549419592620069
CHEMBL2206977	8.13	7.336632504889447	7.6400343234276376	7.262777777666666	7.443682453471898
CHEMBL503785	6.34	7.334430390940529	7.635296261297109	6.871111111	6.470423898807747
CHEMBL2206974	8.06	7.3337049664517275	7.607337176712036	6.415	6.878484291910257
CHEMBL605613	7.69	7.303403844781604	7.69119129965944	6.995	7.435330393921927
CHEMBL2206963	7.995	7.307574181063119	7.716191427612832	7.815555555666667	7.7597173950016805
CHEMBL525240	4.65	7.250002848918351	7.341649526718914	6.143888889	6.423812698048496
CHEMBL2206970	7.935	7.306222790247273	7.683305099716558	7.838333333333334	7.422989373758458
CHEMBL591667	7.105	7.299338148227895	7.691241879518305	7.347777777666667	6.823331948572542
CHEMBL3824087	9.01	7.293596506841054	7.534270033308172	6.939374999999999	6.85153568948233
CHEMBL600075	7.275	7.302456704259652	7.651322499051156	6.511111111000001	6.973308283522377
CHEMBL2063080	7.72	7.3073765260302235	7.719363166505951	7.131666666666667	7.163178038597823
CHEMBL2063086	7.75	7.306407296753471	7.704727233514069	6.246666666666667	6.281384318784365
CHEMBL506322	6.26	7.295652358686186	7.573173587668004	7.456666666666667	6.876565401367238
CHEMBL2368723	5.77	7.25311383233687	7.383754275728807	6.143888889	6.249313942442436
CHEMBL602119	8.07	7.298133978668627	7.629242605477782	7.260000000000001	7.163628428817259
CHEMBL603171	6.88	7.300191353693509	7.668246608979362	7.918333333333334	7.524494798467048
CHEMBL2204318	8.17	7.320070186218066	7.68727578235228	7.771666666666666	7.141041226440041
CHEMBL603170	7.633333332999999	7.317493435529444	7.582427789362848	7.845555555666667	7.83405590463168
CHEMBL1256602	6.56	7.32433450033896	7.562261230898456	7.7250000000000005	7.99367773664471
CHEMBL1256603	4.96	7.317999743647418	7.49471010860493	6.593333333333334	7.029686875000515
CHEMBL510416	4.73	7.322938393789496	7.579220390312413	7.171666666666667	7.444054647815571
CHEMBL2063087	7.55	7.327019191094237	7.729009835030488	6.465	7.412786382898402
CHEMBL449844	7.21	7.3190708247344896	7.675750873571869	7.256666666666668	6.4766607946820445
CHEMBL1672592	8.0	7.32292475762447	7.697917819770534	7.855000000000001	7.264664155088934
CHEMBL1672600	7.26	7.3179523636090815	7.65908229237097	7.041666666666667	6.806593091104474
CHEMBL450002	5.9	7.3182777196548	7.497033234437832	7.171666666666667	7.326292961514234
CHEMBL3823642	8.9625	7.340706552929757	7.881649787839078	7.401666666666666	7.749260922403587
CHEMBL1672603	7.035	7.316350093649254	7.6123126379254185	6.591666666666668	6.4648140831673535
