# Supplementary material for: Cheminformatics Analysis and Modeling with MacrolactoneDB
Source: Sci Rep. 2020 Apr 14;10:6284. doi: 10.1038/s41598-020-63192-4 (PMC7156526; doi:10.1038/s41598-020-63192-4)
Supplement: Supplementary file 2 — Supplementary information2. [file 41598_2020_63192_MOESM2_ESM.zip › DataS1/CHEMBL379/pIC50_pEC50/predictions/10-fold/tuned/y_rand/9/2Drdkit.csv]

IDs	ExperimentalAff	NB	SVR	KNN	RF
CHEMBL509769	6.22	7.270638771299277	7.3010853986460775	6.579835096296291	7.273871431322805
CHEMBL1256600	5.695	7.270585615845994	7.029807259811241	6.922261234741402	6.943889334625843
CHEMBL2206975	7.795	7.2715615763982155	7.835451496398985	6.091028208605016	6.65192683380438
CHEMBL2204317	8.7	7.271642394554651	7.9435778785494575	7.705685053854314	7.296241634701307
CHEMBL1288514	7.5	7.271764277698594	7.889697296510857	6.57427893713019	6.707605873572705
CHEMBL2203324	7.985	7.2715727409262225	7.855753502555871	8.705993073267724	7.876166278252058
CHEMBL2206969	7.925	7.271431376325916	7.607848375593982	6.807578940575717	6.97706867573278
CHEMBL2063079	8.0	7.270753933897055	6.801388763452516	6.39131369839951	6.120266051449317
CHEMBL1672588	7.855	7.270815022512233	7.202626001540038	7.409149093582704	7.377198585616944
CHEMBL1672606	7.735	7.270753956440726	7.601884130740565	7.933953518897946	7.782937853973194
CHEMBL1672605	6.33	7.271307553474771	8.914629213167403	7.069012844518947	7.1584512865132215
CHEMBL2206976	7.885	7.271670307884712	7.375967287133742	6.4282393409721985	6.862165865302933
CHEMBL3823434	7.923333332999999	7.270450818708361	6.922941456624054	6.564067622410554	6.577676903528016
CHEMBL605620	7.92	7.267740646441687	7.736656955992633	7.47003672259714	7.399059853806508
CHEMBL1672598	7.735	7.3066726568167	7.746209491676176	7.40735316721653	7.4850794729565235
CHEMBL591648	5.84	7.2655716285180905	7.410260874449232	6.090353765532522	6.503704911813563
CHEMBL2203873	8.33	7.271279781311778	7.824624626818938	7.808235607374215	7.642762243011675
CHEMBL2206971	7.94	7.227900947456868	6.926600652146437	6.491674496688039	6.534692323343719
CHEMBL2206980	7.105	7.256921293581108	7.5169375515228545	7.035447390253883	6.865844919240578
CHEMBL2206965	7.97	7.234770744332408	7.347238603376013	6.088173928250788	6.890121546492563
CHEMBL2203882	8.3	7.277737000974956	7.8813039520802946	7.876927308544497	7.458189014126386
CHEMBL455095	6.03	7.2250953236983975	7.3777437969088755	6.480815240868787	6.874791415487573
CHEMBL2206966	7.83	7.234719369689289	7.393485320211532	6.128030890463456	6.861831888479407
CHEMBL2206964	8.06	7.236468788535967	7.393810313507714	6.183242104048958	6.940433403993741
CHEMBL605826	7.525	7.2411577005528756	7.369548839361418	6.393838997398466	6.927439321400843
CHEMBL1672608	7.9	7.304288203250932	7.806279218806377	6.549677291113459	7.159504352537689
CHEMBL2063085	7.43	7.301010412283941	7.670888170090994	6.764996802476944	7.047287624143092
CHEMBL601195	7.215	7.301040519935463	7.370749385407362	7.02499737738652	7.699745455655491
CHEMBL1939386	4.9	7.295168243480804	5.379085824632075	6.953815153349803	6.309251656741735
CHEMBL2206960	7.71	7.300400931840115	7.497890197312032	7.141643164218751	7.3224151385882745
CHEMBL589395	7.436666667000001	7.301622072658596	7.81581052150903	7.262658771779236	7.34423414241561
CHEMBL501873	6.42	7.301050668910223	7.804218101187311	6.6375595641998375	7.1048559682178
CHEMBL584166	7.7	7.301490582749201	7.565043869609657	8.065151900407514	7.607235376693968
CHEMBL1672604	6.55	7.301003051672721	7.289333155140647	8.012406843603832	7.158255700772687
CHEMBL2206959	8.145	7.300338784492742	7.691810535021085	7.130845037167029	7.419929142659897
CHEMBL2407590	7.43	7.29672892220621	5.011215279242838	7.416456245844483	6.4879092111698915
CHEMBL1288513	7.405	7.2987736319359	6.991703559489996	6.678858163601716	6.652127127423084
CHEMBL2063081	7.72	7.300055174958785	7.57037651066116	7.316238584309352	7.210993429642522
CHEMBL1672602	8.085	7.301222511573099	7.492055053055741	6.672564729877696	7.20416231632501
CHEMBL503228	5.3	7.290543077318912	6.704836851216807	6.790311318754189	6.700597562966884
CHEMBL1672599	8.015	7.2914677015795935	7.411673984670448	7.906356539310839	7.623209448155769
CHEMBL2206978	7.94	7.292085981006055	7.2498412801762955	6.567249935847348	6.668018860230055
CHEMBL450753	5.88	7.291052019058776	7.669944485002122	6.703897473953385	7.079159828041931
CHEMBL2063082	7.68	7.291918702363606	7.728225451899914	7.988499625703213	7.837372452593034
CHEMBL603168	8.02	7.291741470213408	7.971706247223964	7.7803548089311905	7.87764900236956
CHEMBL1288515	7.6	7.291258705548219	6.7004015054654795	6.475344246006813	6.430225834021754
CHEMBL506565	6.1	7.29098576626671	7.9371976269813524	6.141988057190061	6.9798395097509545
CHEMBL1672609	8.155	7.291809200567547	7.5063528516151985	7.650792817455592	6.768335225688787
CHEMBL1672601	7.825	7.291561685092108	7.597422485651106	7.436791224560633	6.975252582944134
CHEMBL599875	7.46	7.291420025685396	7.6516548038676655	7.030703206264299	7.0902374856430095
CHEMBL599874	6.67	7.2913907481576805	7.471270687743613	6.251574155256947	6.461458391612823
CHEMBL1672594	8.52	7.2926270708601235	7.927239581843247	7.786538281178353	7.943531407343778
CHEMBL1672607	7.986666667000001	7.297898266250434	7.427821020335744	6.699552011094104	7.582943382379417
CHEMBL556318	7.92	7.297849474805408	8.052861437257045	8.007758136827585	7.604240409467343
CHEMBL2206981	8.1	7.297745604773248	7.67369016902745	7.747266034644521	7.459654178930829
CHEMBL585404	7.92	7.297849474805408	8.052861437257045	8.007758136827585	7.604240409467343
CHEMBL1672595	7.7	7.299598023302957	8.387071566414818	8.912734262331234	8.092524172449712
CHEMBL1256599	5.745	7.29456863066731	6.832106199227689	6.737893815737546	6.6720080386058305
CHEMBL1256604	4.5	7.29456863066731	6.832106199227689	6.737893815737546	6.6720080386058305
CHEMBL591548	7.91	7.29751803281399	7.722812244615518	7.7418748507228	7.755873754264139
CHEMBL2206979	7.99	7.2975122993518005	7.7295983899248855	7.337896045237027	6.960934491277289
CHEMBL600077	7.49	7.297663798575099	7.862876537128558	7.230928657623726	7.597957404877219
CHEMBL2206984	8.03	7.297810059049823	7.684277788938718	7.608713201542103	7.602087286031363
CHEMBL600076	6.61	7.2978402849511586	8.036092999146257	7.675869134919346	7.587117874757044
CHEMBL2206972	6.665	7.296501481267357	7.0636766592414055	5.842301837216535	6.2139468683698675
CHEMBL2206957	7.83	7.240438421753866	8.219327252350617	7.871828466564626	7.6838754530388425
CHEMBL504783	6.17	7.237770219115623	7.650263519351077	7.456662582301133	7.315398485995834
CHEMBL1672587	8.183333333	7.2393647426302214	7.777432904213505	7.834847350962664	7.707421641310035
CHEMBL2206973	6.705	7.2399955252843515	7.770500057417468	7.31632206472503	7.452242256944607
CHEMBL1672596	7.875	7.239731830752218	8.031549410533977	8.030216216613274	7.849276477622112
CHEMBL2206968	7.305	7.240424172726746	7.4891624392572	8.239539570153822	7.650027809734709
CHEMBL510931	5.98	7.237383899138435	7.363137409607884	7.31342012174765	7.3251385559957605
CHEMBL2204319	8.06	7.239376720482067	7.695674226416337	7.833339163129165	7.797686329913193
CHEMBL1672610	8.22	7.239537151086484	7.653326581650912	6.939747126756713	7.428777701167725
CHEMBL3823909	9.275	7.239838017719539	7.581133352700924	7.931930757774155	7.727667837288852
CHEMBL3822850	9.59	7.239699173717553	7.540571599754166	7.889175727776131	7.532138974859399
CHEMBL591604	8.08	7.238114182676775	7.297596295846791	7.569646976249163	7.653811135357312
CHEMBL599872	7.993125	7.237741208016575	7.144988056139731	6.969342761171182	6.871591690917381
CHEMBL1256598	6.28	7.3227519150586415	7.621180100644021	7.91	7.350695597854604
CHEMBL591668	7.465	7.322808033216081	7.11268119494147	6.09571852721743	6.294151526399028
CHEMBL2206967	7.46	7.323661910530815	7.582574238500804	7.96432719200666	7.308950869836173
CHEMBL1256601	5.72	7.322713089103817	7.255592384329868	5.77	6.48651975115694
CHEMBL2063084	7.36	7.32264509727574	7.359966893072904	6.434365465096714	6.484137706265569
CHEMBL1672589	7.545	7.323332833860467	7.9613754794759135	6.709882175186863	7.223755231332549
CHEMBL527062	6.45	7.323189555049875	7.432921373539918	7.2718390208917585	7.163029931794493
CHEMBL1671868	7.945	7.323104568428177	7.097332330339393	7.705318185085631	7.15611035521382
CHEMBL1672597	7.645	7.323041160260614	7.867026195113564	6.741618160127448	6.8304532811072685
CHEMBL603169	8.01	7.323116346069988	7.435693421126976	7.152402119024269	7.039855168248123
CHEMBL2206982	7.11	7.323625344793397	7.889368861828974	7.297126599931563	7.545478283983514
CHEMBL449392	4.87	7.320430366367139	6.413211477960903	6.7219814094647194	6.422199545993265
CHEMBL605825	7.64	7.324120203533447	7.997409431293579	8.248642071294771	8.055532911147434
CHEMBL506069	4.48	7.332705324034849	6.782421196096393	7.0685761003075	6.852251397160441
CHEMBL1256605	4.92	7.333126059992761	6.993819002721686	7.7	7.429230627197441
CHEMBL1256606	5.42	7.333177019864361	6.962590016538706	6.03	6.539248479935436
CHEMBL1672591	7.52	7.334003183712177	7.511456969386888	6.518936010788594	6.7579649184154675
CHEMBL2206983	7.115	7.334689769489809	7.755863118673602	7.870079213358891	7.873096892777681
CHEMBL1672590	8.05	7.334118823869668	7.557633406955656	6.526175335528227	6.655184032173418
CHEMBL2206958	8.11	7.335005844576075	8.011333978759914	7.5701510436773845	7.444533001688256
CHEMBL506689	6.28	7.333445734995916	7.6480077696218505	7.580170016805237	7.4928888662805795
CHEMBL599873	7.913333333	7.333715171121498	7.612479662839188	7.50633967083943	7.7708422875359675
CHEMBL602559	7.9	7.33359094997645	7.971031500957614	7.9930987972797745	7.108959490986662
CHEMBL2206977	8.13	7.335381653628412	8.174191951733686	8.354896878565349	8.157669976585373
CHEMBL503785	6.34	7.334390815841566	7.747357748124317	8.034126099119506	7.807798203883901
CHEMBL2206974	8.06	7.33493312576961	7.710550324875404	7.333893938733106	7.774920858829668
CHEMBL605613	7.69	7.2711535253146105	7.563124911308773	7.31880638759535	7.6290262885698095
CHEMBL2206963	7.995	7.469329568785245	7.52670904116388	7.553822556311592	7.679433587962511
CHEMBL525240	4.65	7.399838588465798	7.501868475444951	7.431731543728354	7.304559410137064
CHEMBL2206970	7.935	7.504423021204292	7.882650644973829	7.240934353309887	7.2776411612396625
CHEMBL591667	7.105	7.200961004195701	7.769853323493496	7.8135428840336605	7.220007244814715
CHEMBL3824087	9.01	7.13712274747038	6.457693406546326	7.067549569241433	6.985274077928205
CHEMBL600075	7.275	7.222601766229313	7.55360418307686	6.800181579331417	6.964824397037945
CHEMBL2063080	7.72	7.39398892433739	7.301576608175793	7.059889501335878	7.182375807140138
CHEMBL2063086	7.75	7.376084640274763	7.533026489921269	7.112924902385874	6.80697044283676
CHEMBL506322	6.26	7.021356772724673	7.327748335310581	6.763091498812401	7.087316654504492
CHEMBL2368723	5.77	7.323404271038329	7.150097268812192	7.508571111568896	7.27369577614584
CHEMBL602119	8.07	7.294515514388158	7.796306980164953	8.158998967641855	7.791837439517596
CHEMBL603171	6.88	7.211526474656996	7.87540733771619	7.969479252961964	7.434429154128896
CHEMBL2204318	8.17	7.325680305120016	7.849882984734878	7.1875363213027255	7.393633497292892
CHEMBL603170	7.633333332999999	7.323614238617846	7.462314541574856	6.3291180287301	6.741231078731429
CHEMBL1256602	6.56	7.324692847128654	7.710433768391415	6.88	7.074994715899205
CHEMBL1256603	4.96	7.3244264633238725	7.847998282852748	9.01	8.693210811295076
CHEMBL510416	4.73	7.324623408057149	7.8818563241838415	7.702150555500309	7.514998952964159
CHEMBL2063087	7.55	7.325762892263754	7.920529115001177	7.313396449891343	7.254519522421968
CHEMBL449844	7.21	7.3254914405837175	7.815555002908667	7.686678310629271	7.765986137572213
CHEMBL1672592	8.0	7.325010436794181	7.739697805128895	7.521713404854866	7.501754208551055
CHEMBL1672600	7.26	7.325069341471288	7.5845617326890595	8.011513530926907	7.76668654568322
CHEMBL450002	5.9	7.323935326215735	7.676575759897572	7.375885976253533	7.351410282747185
CHEMBL3823642	8.9625	7.328043639992679	8.018136805175667	7.660675343948585	7.318637851216607
CHEMBL1672603	7.035	7.324253275932572	7.653594204108286	6.885784540986047	7.334035222248158
