# Supplementary material for: Cheminformatics Analysis and Modeling with MacrolactoneDB
Source: Sci Rep. 2020 Apr 14;10:6284. doi: 10.1038/s41598-020-63192-4 (PMC7156526; doi:10.1038/s41598-020-63192-4)
Supplement: Supplementary file 2 — Supplementary information2. [file 41598_2020_63192_MOESM2_ESM.zip › DataS1/CHEMBL379/pIC50_pEC50/predictions/10-fold/tuned/y_rand/9/maccs.csv]

IDs	ExperimentalAff	NB	SVR	KNN	RF
CHEMBL509769	6.22	7.275693567368753	7.582761593598126	8.026666666666666	7.7384260383560495
CHEMBL1256600	5.695	7.275721796253363	7.638526833429855	7.7250000000000005	7.576042700807233
CHEMBL2206975	7.795	7.271152432785041	7.210894606766549	7.805	7.99074513205816
CHEMBL2204317	8.7	7.268978141069229	5.519019380302415	6.260000000000001	6.255002492767298
CHEMBL1288514	7.5	7.27230977699592	7.81320240037761	7.726111110999999	7.711589164919245
CHEMBL2203324	7.985	7.270521178816239	7.180820595546156	6.260000000000001	6.392070030744382
CHEMBL2206969	7.925	7.27079051225683	7.779507024111983	7.991666666666667	7.745290737816827
CHEMBL2063079	8.0	7.269937557062986	7.460139178395626	6.536666666666666	6.907857337817322
CHEMBL1672588	7.855	7.267914359676064	7.239471374905411	7.108333333333334	7.299728134864272
CHEMBL1672606	7.735	7.269933635334516	7.999403201906579	6.513333333333333	6.86887567786207
CHEMBL1672605	6.33	7.269704254979081	7.1062597608340115	7.583333333333333	7.118109734566658
CHEMBL2206976	7.885	7.270521178816239	7.180820595546156	6.260000000000001	6.392070030744382
CHEMBL3823434	7.923333332999999	7.271940530864469	7.988414143096041	7.748333333333332	7.157035431545642
CHEMBL605620	7.92	7.260040785928181	7.839817862488367	7.463333333333334	7.373680080932296
CHEMBL1672598	7.735	7.252858044374864	7.3242745761763	6.685	6.926243966900926
CHEMBL591648	5.84	7.259135544227339	7.645393126778664	7.305	7.646418214717949
CHEMBL2203873	8.33	7.260508852224519	7.228489351868554	7.718333333333334	7.292573356895042
CHEMBL2206971	7.94	7.259388409068969	6.107660517422779	7.18	7.174085592983493
CHEMBL2206980	7.105	7.25736230279273	5.9127299361594865	7.18	6.996933465157904
CHEMBL2206965	7.97	7.261556780556211	7.590037299474126	7.578888889000001	7.616372811256411
CHEMBL2203882	8.3	7.258225587094599	7.27406454189785	7.718333333333334	7.247885310128563
CHEMBL455095	6.03	7.266312304448845	7.823396814959182	6.427777777666666	6.656233245961519
CHEMBL2206966	7.83	7.261556780556211	7.590037299474126	7.578888889000001	7.616372811256411
CHEMBL2206964	8.06	7.261556780556211	7.590037299474126	7.578888889000001	7.616372811256411
CHEMBL605826	7.525	7.265415714546849	7.184886335131033	7.345	7.403957611389821
CHEMBL1672608	7.9	7.261789214271199	8.08896727082837	7.704444444333333	7.460773785959855
CHEMBL2063085	7.43	7.303003099433714	8.006826252082277	8.185	8.147870574814169
CHEMBL601195	7.215	7.299923926987914	7.893180523688016	8.004375000000001	7.784070724410485
CHEMBL1939386	4.9	7.295477007170904	7.502312391499408	7.31	7.053055453044511
CHEMBL2206960	7.71	7.3027444371881165	7.819976114034573	7.861666666666667	7.604080984465916
CHEMBL589395	7.436666667000001	7.299374134239602	7.800791888693353	8.096666666666666	7.509973845206798
CHEMBL501873	6.42	7.296075730982578	7.473260970778326	6.679444444333332	7.128797524759169
CHEMBL584166	7.7	7.300301317391343	7.423122521573574	7.076111111	6.830094216235313
CHEMBL1672604	6.55	7.300418652099892	7.2939722891380105	6.281111111	6.64034861687523
CHEMBL2206959	8.145	7.30275256275882	7.649594375277871	8.086666666666666	7.607501412406505
CHEMBL2407590	7.43	7.295803246734123	5.790581253987184	6.631666666666667	7.092947386411563
CHEMBL1288513	7.405	7.3012829514661695	7.56010448754695	7.525000000000001	7.662494648040169
CHEMBL2063081	7.72	7.302797552900451	7.545161409406702	7.641666666666666	7.853830196389506
CHEMBL1672602	8.085	7.300418652099892	7.2939722891380105	6.281111111	6.64034861687523
CHEMBL503228	5.3	7.290310490244555	6.211530182542983	6.41	6.430990799967472
CHEMBL1672599	8.015	7.292062231661901	7.664450819402848	7.081666666666667	7.476512691162278
CHEMBL2206978	7.94	7.291308427089317	7.106062123818635	6.4316666666666675	6.706956786465163
CHEMBL450753	5.88	7.290908900862082	7.595362328972957	7.583333333333333	7.575909197255006
CHEMBL2063082	7.68	7.292761021919831	7.58351673036287	8.188333333333333	8.047090413338607
CHEMBL603168	8.02	7.29192669955544	8.046263868642516	8.123333333333333	7.69565049106121
CHEMBL1288515	7.6	7.292770122235339	7.3746667568056985	7.158333333333334	7.521490052009367
CHEMBL506565	6.1	7.291185027899883	7.920355159591669	7.583333333333333	7.661949632106861
CHEMBL1672609	8.155	7.29186126714431	7.572639610496555	7.43	7.435106955831258
CHEMBL1672601	7.825	7.2923365336593955	7.389938300462777	7.631666666666667	7.616521005285502
CHEMBL599875	7.46	7.292430610970772	7.992500107014823	7.32	7.365494915224125
CHEMBL599874	6.67	7.292357658915649	7.6484889480431555	7.326666666666668	6.966174874638488
CHEMBL1672594	8.52	7.2921741037968255	7.484030403661169	7.201666666666667	7.093981251900415
CHEMBL1672607	7.986666667000001	7.295523678620351	6.706788705706455	7.133333333333333	6.861713646961078
CHEMBL556318	7.92	7.29757333192111	7.091636368325428	7.8566666666666665	7.379294493596688
CHEMBL2206981	8.1	7.294850375238466	6.6628277453545515	6.715	7.106848041051592
CHEMBL585404	7.92	7.29757333192111	7.091636368325428	7.8566666666666665	7.379294493596688
CHEMBL1672595	7.7	7.29707278077172	8.232693603350246	7.875	7.927897026851172
CHEMBL1256599	5.745	7.2992832793391695	7.590276393678625	6.77	6.9586876697749895
CHEMBL1256604	4.5	7.2992832793391695	7.590276393678625	6.77	6.9586876697749895
CHEMBL591548	7.91	7.2972588683025945	7.602179984025458	8.03	7.596748279216027
CHEMBL2206979	7.99	7.294924857222483	7.915106829735212	7.1883333333333335	7.753284508165434
CHEMBL600077	7.49	7.297447251893707	7.360815943062494	7.8566666666666665	7.44510406844025
CHEMBL2206984	8.03	7.294831298844518	7.122833599698286	6.38	6.677992601861306
CHEMBL600076	6.61	7.297317151497905	8.03866740609811	7.91	7.688745356860899
CHEMBL2206972	6.665	7.29436376219953	6.1303588353605285	5.743333333333333	6.264517320387943
CHEMBL2206957	7.83	7.297551408420305	6.703083478054647	7.003333333333334	7.249432993744123
CHEMBL504783	6.17	6.954166880439833	6.280662905505458	7.565	6.9183245486036125
CHEMBL1672587	8.183333333	7.295448822684624	8.194768964966297	7.920000000000001	7.573154577183036
CHEMBL2206973	6.705	7.366913202248819	7.725280858605404	7.170000000000001	7.678937479300912
CHEMBL1672596	7.875	7.279992356218611	7.609113424351693	7.708333333333333	7.5174811564959665
CHEMBL2206968	7.305	7.332680728399926	7.636715740613435	7.170000000000001	7.621055769277433
CHEMBL510931	5.98	7.057164591296169	7.179239703506329	7.513333333333333	7.221536311674235
CHEMBL2204319	8.06	7.295448822684624	8.194768964966297	7.920000000000001	7.573154577183036
CHEMBL1672610	8.22	7.362531738849402	7.610159400576552	7.833333333333333	7.571427911707498
CHEMBL3823909	9.275	6.695283302680298	4.814926008405066	5.1066666666666665	5.43092427579379
CHEMBL3822850	9.59	6.7096664689240235	5.296008422160464	5.1066666666666665	5.493367832341407
CHEMBL591604	8.08	7.137993625164455	7.243600386113573	6.881666666666667	6.548177397328788
CHEMBL599872	7.993125	7.253580271861253	7.8577469568127	7.398333333333333	6.816518911434486
CHEMBL1256598	6.28	7.459551628438785	7.431404536542522	7.342777777666666	7.343642831148184
CHEMBL591668	7.465	7.295312623004471	7.435932831141897	7.778888889	7.398386807830354
CHEMBL2206967	7.46	7.247822212733333	7.861722123161399	7.646111111	7.620685535685055
CHEMBL1256601	5.72	7.424118686965784	8.044526328947967	7.583333333333333	7.596505647337798
CHEMBL2063084	7.36	7.267953298902352	7.485419159399668	6.170000000000001	6.814863329274823
CHEMBL1672589	7.545	7.262447161004188	7.6336029880985015	5.678333333333334	6.967760310394189
CHEMBL527062	6.45	7.426449393092039	7.528169958851165	7.364999999999999	7.411301397146207
CHEMBL1671868	7.945	7.276592650648253	7.2802965004619	7.618333333333332	7.391016325155646
CHEMBL1672597	7.645	7.260979444156714	7.091495246551857	5.678333333333334	6.4149525727506616
CHEMBL603169	8.01	7.30478980354739	7.167445747080108	7.252222222333334	7.379708637650833
CHEMBL2206982	7.11	7.223195156800393	6.351116262458645	7.151111111	6.705673406477024
CHEMBL449392	4.87	7.546582506089067	7.648630321871031	7.138888889	7.637591881631227
CHEMBL605825	7.64	7.308328016778833	7.579621926934478	7.165	7.4417328806063585
CHEMBL506069	4.48	7.334136285121971	8.259285413342736	7.31	7.302846079094357
CHEMBL1256605	4.92	7.335064223571283	7.884627372115117	7.966666666666666	7.669668678682434
CHEMBL1256606	5.42	7.334609078497064	7.754941087963244	7.966666666666666	7.615836010032692
CHEMBL1672591	7.52	7.333250008828317	7.220439900499754	8.089166666666667	7.2959681238718215
CHEMBL2206983	7.115	7.3351906193228755	8.46143348296165	7.896666666666666	7.985971934735936
CHEMBL1672590	8.05	7.33314648900253	7.537253416429484	7.9875	7.176242876082072
CHEMBL2206958	8.11	7.334415189399612	7.488709926021455	7.323333333333333	7.33699616126928
CHEMBL506689	6.28	7.334648796004462	7.114305969339005	7.317222222333332	7.4060233318861215
CHEMBL599873	7.913333333	7.3328455694187955	7.289980393001249	7.203333333333333	6.900021833727644
CHEMBL602559	7.9	7.332417690658606	8.371930226837724	7.793333333333333	7.160592911325782
CHEMBL2206977	8.13	7.334327325171954	6.935021868711329	6.716666666666666	6.819258864538235
CHEMBL503785	6.34	7.332970224792498	5.757221043734779	6.578333333333333	6.636034216268131
CHEMBL2206974	8.06	7.334415189399612	7.488709926021455	7.323333333333333	7.33699616126928
CHEMBL605613	7.69	7.3022242409778695	7.770461205495268	8.087777777666666	7.597049161491619
CHEMBL2206963	7.995	7.298466177000284	7.314983141210542	7.413333333333334	6.636507534683777
CHEMBL525240	4.65	7.304812664322071	7.288998879957619	7.865000000000001	7.55517344832391
CHEMBL2206970	7.935	7.298199198259431	7.081939516151374	7.426666666666667	7.27840559027778
CHEMBL591667	7.105	7.302253682724636	7.415449280825188	6.925	7.1548429528776145
CHEMBL3824087	9.01	7.301897602284473	7.742313307283952	7.138333333333333	7.292437078374422
CHEMBL600075	7.275	7.301044972518136	6.983533408054749	8.026666666666666	7.491401213252894
CHEMBL2063080	7.72	7.299690411276519	7.974778094674763	8.076111111000001	7.552898431354154
CHEMBL2063086	7.75	7.299530332515322	8.075503494302987	6.986111111	6.8497955197460945
CHEMBL506322	6.26	7.303184617739115	7.047326224334123	7.545555555666667	7.347834722422792
CHEMBL2368723	5.77	7.3051736714290785	7.753197451148944	7.865000000000001	7.676228492966629
CHEMBL602119	8.07	7.301936093855371	8.18039443557315	7.170000000000001	7.1412353276701115
CHEMBL603171	6.88	7.301713820910362	7.157514270071177	6.995	7.357814298712425
CHEMBL2204318	8.17	7.324435449679871	7.430882738439052	7.678333333333334	7.4066331640573715
CHEMBL603170	7.633333332999999	7.325331610899112	7.623506996316073	6.403333333333333	7.00086604527417
CHEMBL1256602	6.56	7.32916913830298	7.813239081440843	7.957777777666666	7.998379025867361
CHEMBL1256603	4.96	7.3288046336319095	7.930131602047208	7.762777777666667	7.916865548696766
CHEMBL510416	4.73	7.327231797281424	7.58224092250292	7.293333333333334	7.61919583331494
CHEMBL2063087	7.55	7.325966478114926	7.480944489407917	7.576666666666665	7.4491335951415305
CHEMBL449844	7.21	7.322950345079723	7.324837612248724	7.118333333333333	7.15748585979225
CHEMBL1672592	8.0	7.323069605113056	7.731803157681237	6.216666666666668	6.793899663638898
CHEMBL1672600	7.26	7.323382475108358	7.218385306731576	7.765000000000001	7.476628665223334
CHEMBL450002	5.9	7.328932099782719	8.466766811307835	8.381111111000001	8.257169161670145
CHEMBL3823642	8.9625	7.324941256353399	8.182754814075967	7.583333333333333	7.521212517980391
CHEMBL1672603	7.035	7.3243045772763145	8.079546027278411	7.66	7.493667414963152
