# Supplementary material for: Cheminformatics Analysis and Modeling with MacrolactoneDB
Source: Sci Rep. 2020 Apr 14;10:6284. doi: 10.1038/s41598-020-63192-4 (PMC7156526; doi:10.1038/s41598-020-63192-4)
Supplement: Supplementary file 2 — Supplementary information2. [file 41598_2020_63192_MOESM2_ESM.zip › DataS1/CHEMBL379/pIC50_pEC50/predictions/10-fold/tuned/y_rand/9/ecfp6.csv]

IDs	ExperimentalAff	NB	SVR	KNN	RF
CHEMBL509769	6.22	7.270606973916762	8.219740718760061	7.8069999999999995	7.683973494373493
CHEMBL1256600	5.695	7.268030710333224	7.803324315063828	7.5920000000000005	7.836142319337661
CHEMBL2206975	7.795	7.276266373388731	8.652804834988292	7.656000000000001	7.804280027147652
CHEMBL2204317	8.7	7.271686573190808	6.314731973676601	7.401000000000001	7.3407624031776475
CHEMBL1288514	7.5	7.2674785411213625	5.951075318831879	6.21	6.320498968823755
CHEMBL2203324	7.985	7.271438324267899	6.743446004842506	6.8340000000000005	6.853392130788586
CHEMBL2206969	7.925	7.275593179977301	7.815377041993386	7.6946666666	7.825280705066446
CHEMBL2063079	8.0	7.266450883143999	6.283489417309056	6.824	6.225884765719225
CHEMBL1672588	7.855	7.267064333171007	7.39439392751572	6.921000000000001	6.6311189388390055
CHEMBL1672606	7.735	7.269922264539379	9.058960597678992	7.5680000000000005	7.344381976912971
CHEMBL1672605	6.33	7.269627107430603	7.326939824665443	7.593000000000001	7.341620801272305
CHEMBL2206976	7.885	7.275914549389317	8.058035524927083	8.0426666666	7.779248705559961
CHEMBL3823434	7.923333332999999	7.269584166200138	8.127991539648255	6.856	7.3584736520942045
CHEMBL605620	7.92	7.266250306746509	6.929044922097537	7.676333333400001	7.595261597074289
CHEMBL1672598	7.735	7.264275929406249	7.216307813163603	6.912000000000001	7.067367248723891
CHEMBL591648	5.84	7.2676345180783	7.466548883388112	7.5840000000000005	7.473094700147623
CHEMBL2203873	8.33	7.250262874019901	8.318363497338808	7.138	6.918401092879126
CHEMBL2206971	7.94	7.250579127830403	6.731627700095647	6.784000000000001	6.988375400056699
CHEMBL2206980	7.105	7.249801724766356	7.46828041501475	6.894999999999999	6.833395700882658
CHEMBL2206965	7.97	7.252290501034612	7.671982721566788	7.066	7.4172848035270516
CHEMBL2203882	8.3	7.255081966084635	8.223318390582069	7.138	7.134912782954045
CHEMBL455095	6.03	7.274340846241936	8.919845560510112	7.479666666599999	8.339633594928841
CHEMBL2206966	7.83	7.251827765731569	7.70871197545723	7.658999999999999	7.324989760691307
CHEMBL2206964	8.06	7.252177642282469	7.74490454685273	7.066	7.404749571902095
CHEMBL605826	7.525	7.258660234699749	5.807957639404621	6.9333333334	6.80041033889067
CHEMBL1672608	7.9	7.262486838706376	8.175235868363353	7.311	7.600073020925758
CHEMBL2063085	7.43	7.241829027169791	7.490135714786367	7.029000000000001	7.332131836482945
CHEMBL601195	7.215	7.46582658387131	7.24022602582886	7.672999999999999	7.44656944014772
CHEMBL1939386	4.9	7.127051407831704	5.862407350048963	7.149000000000001	6.652099077554063
CHEMBL2206960	7.71	7.10028405202029	6.682935390410347	7.1739999999999995	6.8968903251169245
CHEMBL589395	7.436666667000001	7.481552535137267	7.507005686220885	7.887999999799999	7.6507946947441114
CHEMBL501873	6.42	7.310799381005072	5.2945481727781045	6.959999999999999	6.961854552888494
CHEMBL584166	7.7	7.472335161843688	7.702079427523452	8.222	7.668487490153426
CHEMBL1672604	6.55	7.381513809656829	7.427330574270665	7.436000000000002	7.492957188455449
CHEMBL2206959	8.145	7.097506220566731	6.743558876944989	7.1739999999999995	6.879490747683756
CHEMBL2407590	7.43	7.1588121564714635	7.668471178331731	7.087000000000001	7.244754464968046
CHEMBL1288513	7.405	7.504829979666575	8.477712927632716	8.186499999999999	7.937789500942596
CHEMBL2063081	7.72	7.246173048051387	6.721228384877803	7.0120000000000005	7.102525564431324
CHEMBL1672602	8.085	7.389405010987637	7.666475887420029	7.436000000000002	7.643186542923794
CHEMBL503228	5.3	7.2975329680179115	7.347682302388839	7.959999999999999	7.423317372977132
CHEMBL1672599	8.015	7.2917491785737525	8.096399613831784	7.037000000000001	7.088462284580088
CHEMBL2206978	7.94	7.293510514874339	6.989381337302569	7.676	7.742124539252889
CHEMBL450753	5.88	7.2945496731989605	7.581787220850879	7.0666666666	7.240480676697595
CHEMBL2063082	7.68	7.291894102295945	7.757457781155801	7.206	7.480753786630821
CHEMBL603168	8.02	7.284513212375963	4.674241808667185	6.610666666599999	6.639098147239104
CHEMBL1288515	7.6	7.29691363565405	7.554725855303771	7.182	7.202481485697951
CHEMBL506565	6.1	7.294529844012056	7.523861957628863	7.0666666666	7.262808503614189
CHEMBL1672609	8.155	7.291686667526777	9.099631175205808	6.595333333400001	7.9029622038861485
CHEMBL1672601	7.825	7.291055268966181	7.993003893779368	7.828999999999999	7.610973202668118
CHEMBL599875	7.46	7.2919508307172745	7.403733845650845	7.82	7.540494563905237
CHEMBL599874	6.67	7.295251332299056	7.88945738749512	7.423	7.578299886029915
CHEMBL1672594	8.52	7.285734274434375	8.307446621969104	6.821	7.318821070267329
CHEMBL1672607	7.986666667000001	7.232215185303284	7.718314812778186	7.1165	6.9105582741979665
CHEMBL556318	7.92	7.218350424524956	4.912861044291825	7.175999999999999	6.781059129922402
CHEMBL2206981	8.1	7.131419256517742	6.367081947866133	6.369	6.820736296360608
CHEMBL585404	7.92	7.218350424524956	4.912861044291825	7.175999999999999	6.781059129922402
CHEMBL1672595	7.7	7.115500709559707	5.472526265907967	6.859999999999999	6.654145973304345
CHEMBL1256599	5.745	7.485109795769695	7.738417745219111	7.289	7.636175587106758
CHEMBL1256604	4.5	7.485109795769695	7.738417745219111	7.289	7.636175587106758
CHEMBL591548	7.91	7.2174503122049485	5.105478107504291	7.175999999999999	6.887048991771402
CHEMBL2206979	7.99	7.141002411765813	6.596306305386656	6.834999999999999	6.516971089396069
CHEMBL600077	7.49	7.1906951862642625	4.3097962872738345	6.984	6.603441154285982
CHEMBL2206984	8.03	7.158531882437688	6.287365090371897	6.866	6.911731262310661
CHEMBL600076	6.61	7.16160633826689	5.5846360379208795	6.843999999999999	6.465778882766711
CHEMBL2206972	6.665	7.178922406953156	6.649018231033436	6.803999999999999	6.945073639386345
CHEMBL2206957	7.83	7.257845311562322	7.083282844282908	6.428	6.956391752553357
CHEMBL504783	6.17	7.220791336656961	4.019774062003641	6.210000000000001	6.820319666244851
CHEMBL1672587	8.183333333	7.231078770417666	6.783697098730758	7.601166666599999	7.159524355153805
CHEMBL2206973	6.705	7.266716584493125	7.601183918173091	7.542999999999999	7.693291215145002
CHEMBL1672596	7.875	7.248064538736952	6.996994586103157	7.3006666666	7.294427418894437
CHEMBL2206968	7.305	7.264323350659996	7.00198738892727	7.296000000000001	7.564599620294795
CHEMBL510931	5.98	7.2045299682916815	7.4593142372786945	6.21	6.687257381286762
CHEMBL2204319	8.06	7.230630364975647	6.372424575567112	7.601166666599999	7.272724336893958
CHEMBL1672610	8.22	7.260408275835377	8.135778901206393	7.723000000000001	7.710837321768989
CHEMBL3823909	9.275	7.2357315432738964	7.593038818446005	7.747	7.530121813970087
CHEMBL3822850	9.59	7.236114030119029	7.643841162045999	7.747	7.4681672272589035
CHEMBL591604	8.08	7.220021762773091	5.9101839607597695	6.086	6.4900955911674805
CHEMBL599872	7.993125	7.235736532005244	8.005374899323936	7.8143333334000005	7.578212692168666
CHEMBL1256598	6.28	7.320624719111288	7.985147737568397	7.3420000000000005	7.58525851898916
CHEMBL591668	7.465	7.320281372841292	7.950268031161317	7.7613333332	7.570899255116615
CHEMBL2206967	7.46	7.334100861843225	7.257053903561441	7.476999999999999	7.568959050208884
CHEMBL1256601	5.72	7.319972219392941	6.770266691432106	7.462333333399999	7.253556113824387
CHEMBL2063084	7.36	7.324649966321022	8.257685627315453	7.6396250000000006	7.649436616036533
CHEMBL1672589	7.545	7.319409282121193	6.03964830931585	6.906000000000001	6.486222502790371
CHEMBL527062	6.45	7.321659632200153	7.8425086082647395	7.238499999999999	7.513372729654368
CHEMBL1671868	7.945	7.3212880795966795	7.866595292581677	7.403999999999999	7.379179348583335
CHEMBL1672597	7.645	7.317625472564981	4.201742531420918	6.287000000000001	6.081197071874036
CHEMBL603169	8.01	7.319680735760873	5.511319328342748	7.977666666599999	7.776969159384192
CHEMBL2206982	7.11	7.332080270350149	7.698440958159887	7.313000000000001	7.614298481464199
CHEMBL449392	4.87	7.309438352360288	6.375126202479	6.775333333400001	6.563629298751082
CHEMBL605825	7.64	7.321747522368286	6.945927088639313	6.95	6.933863123232074
CHEMBL506069	4.48	7.340297918603524	7.786092538117788	7.772	7.619464619381907
CHEMBL1256605	4.92	7.332021349232662	7.589769579640279	7.013	7.515847650668601
CHEMBL1256606	5.42	7.331914660239477	7.589817512354995	7.013	7.452643369747393
CHEMBL1672591	7.52	7.334134888724258	7.446891456183174	6.6129999999999995	7.309991916723776
CHEMBL2206983	7.115	7.3312148569832205	6.965247486547753	6.594624999999999	7.109981414415937
CHEMBL1672590	8.05	7.338249586952743	7.985052285917279	7.855000000000001	7.923665890730432
CHEMBL2206958	8.11	7.329231182861478	7.285479018915288	7.015000000000001	7.209883578298254
CHEMBL506689	6.28	7.3341340865118765	7.207279454995267	6.571000000000001	7.091981613746404
CHEMBL599873	7.913333333	7.334334878777378	7.070359885879807	7.593999999999999	7.35317189031054
CHEMBL602559	7.9	7.339575996237214	8.087481621523333	7.517999999999999	7.548838050843694
CHEMBL2206977	8.13	7.329544519506838	8.174703419099158	6.8260000000000005	7.7833172800596575
CHEMBL503785	6.34	7.3370011431923015	7.259707000162118	7.1579999999999995	7.34091677414031
CHEMBL2206974	8.06	7.329008504453237	6.945745131234419	6.459999999999999	7.392377208682609
CHEMBL605613	7.69	7.339864761089717	7.443276720962668	6.976999999999999	7.514304349354118
CHEMBL2206963	7.995	7.2712324255180025	7.146240929843248	6.944	7.161803740710778
CHEMBL525240	4.65	6.722799074718097	4.746035160433998	6.378	5.495218030152038
CHEMBL2206970	7.935	7.236345187105257	7.466364079232819	7.481	7.225305609103449
CHEMBL591667	7.105	7.3055619803702045	7.823681168981255	6.808	7.456734307392412
CHEMBL3824087	9.01	7.2474870743376245	8.557027186859358	7.346000000000001	7.438377875141356
CHEMBL600075	7.275	7.340355762247758	7.684815065823735	7.434	7.269893015322677
CHEMBL2063080	7.72	7.323466152801991	7.447467432129378	7.209999999999999	7.428419072627272
CHEMBL2063086	7.75	7.303322291751584	6.602695659157358	7.491	7.16661993250458
CHEMBL506322	6.26	7.2937171072441975	7.362232223148611	6.909000000000001	7.697779579747175
CHEMBL2368723	5.77	6.838025521278318	5.661118349307181	6.378	5.993235746436847
CHEMBL602119	8.07	7.425462205739983	7.180623969610242	7.8123333334	7.619549430583265
CHEMBL603171	6.88	7.355615005227333	8.794643089791931	7.450000000000001	7.59797106560696
CHEMBL2204318	8.17	7.300725726737423	7.998817872458634	7.715999999999999	7.472621831818716
CHEMBL603170	7.633333332999999	7.291851231522542	5.643972672707068	6.8809999999999985	6.714505285155128
CHEMBL1256602	6.56	7.382981779388713	6.709997375564668	7.5969999999999995	7.3251779195387
CHEMBL1256603	4.96	7.397835126287873	7.740001853525661	7.739	7.688994027212263
CHEMBL510416	4.73	7.414471842328542	8.107789779241813	7.792999999999999	7.942855443901406
CHEMBL2063087	7.55	7.366113730350823	8.284057735914612	7.609999999999999	7.6153598506062945
CHEMBL449844	7.21	7.085968281280387	4.839831982148384	6.899625	5.7588049370013055
CHEMBL1672592	8.0	7.289680249128125	7.614469664390814	7.340000000000001	7.557613959532267
CHEMBL1672600	7.26	7.305117305946492	7.166724155164637	7.464999999999999	7.027281224285518
CHEMBL450002	5.9	7.41550212597911	8.123483413572593	7.792999999999999	7.998217318819186
CHEMBL3823642	8.9625	7.14772830855083	7.931487029725153	7.006	6.681942534796601
CHEMBL1672603	7.035	7.30233244960572	6.7729224256937215	6.758000000000001	6.981152141351246
