# Supplementary material for: Cheminformatics Analysis and Modeling with MacrolactoneDB
Source: Sci Rep. 2020 Apr 14;10:6284. doi: 10.1038/s41598-020-63192-4 (PMC7156526; doi:10.1038/s41598-020-63192-4)
Supplement: Supplementary file 2 — Supplementary information2. [file 41598_2020_63192_MOESM2_ESM.zip › DataS1/CHEMBL379/pIC50_pEC50/predictions/10-fold/tuned/y_rand/9/all.csv]

IDs	ExperimentalAff	NB	SVR	KNN	RF
CHEMBL509769	6.22	7.274539475551819	9.489925251467533	7.9	7.328935017256946
CHEMBL1256600	5.695	7.270381622285891	8.082870676732915	8.03	7.091411533571951
CHEMBL2206975	7.795	7.267522274903395	8.013701210532515	7.46	7.242679685841012
CHEMBL2204317	8.7	7.267262474421806	2.9321645679310397	5.3	6.9178784113525715
CHEMBL1288514	7.5	7.27052715454885	7.485711901975627	8.085	7.267001790771501
CHEMBL2203324	7.985	7.266373215556857	6.521657434971797	6.17	7.140712411427919
CHEMBL2206969	7.925	7.267887693854417	7.458710216578777	6.03	6.998791784160503
CHEMBL2063079	8.0	7.269385233386578	8.44403004027262	7.9350000000000005	7.4039778869004875
CHEMBL1672588	7.855	7.269672719903609	8.148461359203159	7.920000000000001	7.511208418071854
CHEMBL1672606	7.735	7.275416021690492	10.210404865808654	7.94	7.199583122518582
CHEMBL1672605	6.33	7.27663606431433	6.622288437956351	7.7	7.182223768190373
CHEMBL2206976	7.885	7.266964897905466	7.143065640309297	6.03	7.360907724756766
CHEMBL3823434	7.9233333329999995	7.277152041980077	9.197218379009188	7.94	7.65769021153753
CHEMBL605620	7.92	7.265315664673434	8.326330378240698	7.36	7.880724543958908
CHEMBL1672598	7.735	7.260962811308149	7.205615525031731	7.94	7.516553269559762
CHEMBL591648	5.84	7.262147912886462	8.496266559801448	8.13	7.976705806773362
CHEMBL2203873	8.33	7.265707133937424	7.088212699349529	7.795	7.408796861047071
CHEMBL2206971	7.94	7.266757641420886	7.969864831060563	7.875	7.695180203459321
CHEMBL2206980	7.105	7.26617574340742	7.146586247603664	6.33	7.0957833109068735
CHEMBL2206965	7.97	7.266727476287094	8.824976173860396	9.59	7.924776778466735
CHEMBL2203882	8.3	7.264665576420264	7.533792021079662	7.795	7.100153115284648
CHEMBL455095	6.03	7.263808742464715	7.089040760434108	7.92	7.346829106101446
CHEMBL2206966	7.83	7.266712701418493	7.9332054642997685	9.59	7.814860746723051
CHEMBL2206964	8.06	7.26637514287108	8.506004588994319	9.59	7.900790554818251
CHEMBL605826	7.525	7.266665878292847	5.445728010930824	7.035	7.611661287918514
CHEMBL1672608	7.9	7.2563653215299455	6.438716117890032	7.550000000000001	6.61495283833301
CHEMBL2063085	7.43	7.300181589083147	9.570320553279975	8.07	7.729841428459134
CHEMBL601195	7.215	7.295434256939544	8.477701207218075	4.96	6.681673860671157
CHEMBL1939386	4.9	7.307145147727764	9.217423321544473	8.155	7.320047525004228
CHEMBL2206960	7.71	7.300173345117227	8.099441252805882	7.69	7.59541145212992
CHEMBL589395	7.436666667000001	7.297765774788529	9.225984394494398	7.825	7.156867423309222
CHEMBL501873	6.42	7.30300718299593	8.669977775097852	6.029999999999999	7.467005074374948
CHEMBL584166	7.7	7.300061667471726	7.7237321676114865	7.465	7.039564639426958
CHEMBL1672604	6.55	7.299077424069822	8.381366096531906	6.449999999999999	7.349545700015552
CHEMBL2206959	8.145	7.2994224144200555	7.467196232725256	7.690000000000001	7.554804671994976
CHEMBL2407590	7.43	7.302287117038767	0.8554840431668307	7.92	6.785975219895895
CHEMBL1288513	7.405	7.305710792706122	8.286064586453112	8.015	7.853725504298089
CHEMBL2063081	7.72	7.301224746250978	8.278709394658584	7.2749999999999995	7.720888014210095
CHEMBL1672602	8.085	7.299443734431162	7.7482886630606576	7.923333332999999	7.680985763138233
CHEMBL503228	5.3	7.287694214877785	7.219269617565552	8.145	7.306408852097754
CHEMBL1672599	8.015	7.294244058498324	6.793261167060914	7.944999999999999	7.649102724760987
CHEMBL2206978	7.94	7.290946157205498	6.508441108384484	6.17	6.883894645953461
CHEMBL450753	5.88	7.299567648080976	6.919539744898118	8.11	7.608933899832614
CHEMBL2063082	7.68	7.29457867780726	8.62143483161645	8.33	8.123145565469077
CHEMBL603168	8.02	7.283503301105694	6.157085725977197	4.73	6.476961959843331
CHEMBL1288515	7.6	7.282473564359539	5.707434179216151	5.42	6.083612375474867
CHEMBL506565	6.1	7.299957788606601	7.101383539157868	8.11	7.598741125983075
CHEMBL1672609	8.155	7.285572265896165	6.3393665858539725	6.33	7.4101676414780675
CHEMBL1672601	7.825	7.2931705775066105	7.4662483322902045	7.945	7.48954218449575
CHEMBL599875	7.46	7.28072077106757	6.310331585821712	6.22	6.911316982786741
CHEMBL599874	6.67	7.28803468880339	6.890497086334179	7.83	7.219922790388353
CHEMBL1672594	8.52	7.2853508207050375	6.9989648338056	6.28	6.554022321012797
CHEMBL1672607	7.986666667000001	7.298461345327949	8.443884122163016	7.43	7.367256703857051
CHEMBL556318	7.92	7.297797939691994	9.292008602179742	6.28	6.753160901229603
CHEMBL2206981	8.1	7.3024468753575364	7.6145515450128824	7.824999999999999	7.503309050194696
CHEMBL585404	7.92	7.297797939691994	9.292008602179742	6.28	6.753160901229603
CHEMBL1672595	7.7	7.293068336330049	6.894444657968514	7.68	6.291745399722263
CHEMBL1256599	5.745	7.293438020170138	8.070607560284195	7.105000000000001	6.907695600197813
CHEMBL1256604	4.5	7.293438020170138	8.070607560284195	7.105000000000001	6.907695600197813
CHEMBL591548	7.91	7.298891981786875	8.420391702478533	7.9	7.6071322318157355
CHEMBL2206979	7.99	7.30225361058067	7.8252251309266745	8.085	6.731385741568086
CHEMBL600077	7.49	7.299105309881576	8.358410897286994	9.59	7.631419408998619
CHEMBL2206984	8.03	7.302620744802536	7.008699965068748	7.855000000000001	7.801437840482871
CHEMBL600076	6.61	7.298182452941035	8.028592971832264	7.72	7.6750712998063655
CHEMBL2206972	6.665	7.3039432017900205	7.784140386154253	7.64	7.555243938068326
CHEMBL2206957	7.83	7.233619424978643	6.718015331290682	6.449999999999999	7.116819834658114
CHEMBL504783	6.17	7.2203569633539795	6.920711916269639	7.720000000000001	6.499917279266216
CHEMBL1672587	8.183333333	7.25203916404213	8.913875476060458	7.830000000000001	7.710620147567767
CHEMBL2206973	6.705	7.230057651625312	7.15644766267336	7.735	7.054830044232272
CHEMBL1672596	7.875	7.23938759415951	5.683484005863565	8.1	6.953992321017073
CHEMBL2206968	7.305	7.22887048163627	7.069693538685476	7.21	7.080010842428056
CHEMBL510931	5.98	7.2303936908073005	5.956161472507269	7.68	6.940662900959439
CHEMBL2204319	8.06	7.250027673795616	8.82817015660445	7.83	8.051832713699204
CHEMBL1672610	8.22	7.230438339549516	8.402394209694641	7.2749999999999995	7.020221706759418
CHEMBL3823909	9.275	7.236609532624514	8.72142853011949	8.33	7.8817430402572315
CHEMBL3822850	9.59	7.238087644340016	7.281904206016601	7.91	7.746548194440838
CHEMBL591604	8.08	7.2565952696859295	9.385448871960351	8.155	7.766468426737326
CHEMBL599872	7.993125	7.252854857170938	8.084664320341641	8.17	7.760320911042788
CHEMBL1256598	6.28	7.354647521227968	7.678791747093606	7.735	7.507385664016795
CHEMBL591668	7.465	7.319332636414967	6.6210872039220305	7.5200000000000005	7.0587446776747935
CHEMBL2206967	7.46	7.303908145857262	7.395639558587308	7.985	7.109233941792785
CHEMBL1256601	5.72	7.354365099164937	7.310425312525437	7.21	7.410615341397602
CHEMBL2063084	7.36	7.3212445216683255	7.363919621478582	7.92	7.8664713195620335
CHEMBL1672589	7.545	7.315132289998716	7.4895387566625296	7.6	7.703660535305995
CHEMBL527062	6.45	7.3438217458124955	8.156572561749647	8.9625	7.813125662405704
CHEMBL1671868	7.945	7.315418802780268	7.377342333136246	7.69	7.329648757653781
CHEMBL1672597	7.645	7.315065303617487	6.58959894684135	7.6	7.482847674546012
CHEMBL603169	8.01	7.317843225917176	6.688093764436775	7.105	7.063548151223426
CHEMBL2206982	7.11	7.30768093069293	8.088458213651354	8.155	7.558614110356603
CHEMBL449392	4.87	7.353429801333673	8.323893153785452	7.43	7.214671088999962
CHEMBL605825	7.64	7.321461550108154	7.857361790286173	7.92	7.48573539661324
CHEMBL506069	4.48	7.318921083562111	4.933906964253692	7.710000000000001	7.009716106464249
CHEMBL1256605	4.92	7.333721181972253	7.404974687540452	7.305	7.407703515818616
CHEMBL1256606	5.42	7.333974455395908	7.9800248028104495	8.08	7.896335157056867
CHEMBL1672591	7.52	7.335293415056952	4.680442200853955	8.02	7.046634158191065
CHEMBL2206983	7.115	7.33703867034362	6.485380131936772	7.64	7.297034539619924
CHEMBL1672590	8.05	7.337585662321467	7.7379095024931495	8.7	7.306466337217438
CHEMBL2206958	8.11	7.335448897654382	7.783881284727551	7.92	7.4104096518455576
CHEMBL506689	6.28	7.337530131468955	8.054527464280351	9.59	7.573962169809544
CHEMBL599873	7.913333333	7.33018548590493	5.261576586888559	6.17	7.32287304297395
CHEMBL602559	7.9	7.3310637962935985	6.1046925409064645	6.665000000000001	6.8044785621267785
CHEMBL2206977	8.13	7.335971569166192	8.404411414927598	8.06	7.361988915236741
CHEMBL503785	6.34	7.328186950799247	5.2874131429936355	4.65	6.332519527736237
CHEMBL2206974	8.06	7.3374901862060655	7.790898322095641	7.525	7.640472197008158
CHEMBL605613	7.69	7.313783608487516	7.511278564101355	7.43	7.7298552007831915
CHEMBL2206963	7.995	7.2920448435809	7.7634234959168795	6.33	7.515192339094865
CHEMBL525240	4.65	7.4170792397774274	7.423278533869524	7.9	7.405892822810057
CHEMBL2206970	7.935	7.2973018935951455	7.422667722124061	7.993125	7.416804364867885
CHEMBL591667	7.105	7.2243787071092544	5.284326037830507	5.695	6.28441978475195
CHEMBL3824087	9.01	7.368894113667501	6.651872957265507	5.88	7.0138725410235585
CHEMBL600075	7.275	7.35017688675808	7.315898822702364	7.885	7.491315728026831
CHEMBL2063080	7.72	7.260714330337239	8.898315665683217	6.665	6.948511550509502
CHEMBL2063086	7.75	7.229372423929651	5.915464263767369	4.48	5.965436916748806
CHEMBL506322	6.26	7.402328117933701	7.428912929775212	8.22	7.5681950189111316
CHEMBL2368723	5.77	7.411179431936237	7.980158012936654	7.9233333329999995	7.634684544851131
CHEMBL602119	8.07	7.176798901584907	6.254731692097131	4.73	6.401652609123606
CHEMBL603171	6.88	7.23894006475479	5.308084919915045	5.695	6.823158069010666
CHEMBL2204318	8.17	7.327737620571401	6.1131886347188455	6.26	7.255798219553141
CHEMBL603170	7.6333333329999995	7.31931016219979	8.024653754114603	7.72	7.015183902945308
CHEMBL1256602	6.56	7.309052902652796	7.89984275728451	8.0	7.818198129439896
CHEMBL1256603	4.96	7.308268933424293	4.600020160712141	4.5	5.5938553249007965
CHEMBL510416	4.73	7.3127951951845755	7.353617306002654	7.545	6.787960345152896
CHEMBL2063087	7.55	7.3362671229804235	8.156131373765838	8.07	7.856710417078508
CHEMBL449844	7.21	7.323223399531122	8.144773787788857	8.06	7.7483958926488405
CHEMBL1672592	8.0	7.334148107557246	7.652521602161151	7.985	7.540639813263712
CHEMBL1672600	7.26	7.328945400401734	7.726648561012517	5.3	7.111930238919864
CHEMBL450002	5.9	7.316385200529812	7.668058058144247	8.03	7.322674524015622
CHEMBL3823642	8.9625	7.3042084855659954	5.8620195975130045	6.029999999999999	6.545069619191339
CHEMBL1672603	7.035	7.3294635660682435	7.415976015871472	8.06	7.572687739532421
