# Supplementary material for: Cheminformatics Analysis and Modeling with MacrolactoneDB
Source: Sci Rep. 2020 Apr 14;10:6284. doi: 10.1038/s41598-020-63192-4 (PMC7156526; doi:10.1038/s41598-020-63192-4)
Supplement: Supplementary file 2 — Supplementary information2. [file 41598_2020_63192_MOESM2_ESM.zip › DataS1/CHEMBL379/pIC50_pEC50/predictions/10-fold/tuned/y_rand/9/mordred.csv]

IDs	ExperimentalAff	NB	SVR	KNN	RF
CHEMBL509769	6.22	7.309972138954388	7.372135013318189	7.756666666666667	7.176743655542367
CHEMBL1256600	5.695	7.320462114669265	8.06639460276123	7.593333333333333	7.734125808940893
CHEMBL2206975	7.795	7.246939055349645	6.913980217843696	6.476666666666667	6.464521545753849
CHEMBL2204317	8.7	7.226883059471023	6.573562455269903	6.601111110999999	6.704853167358619
CHEMBL1288514	7.5	7.269565541295679	8.221315334519657	7.593333333333334	7.470304658984224
CHEMBL2203324	7.985	7.230686208263735	6.604217601298947	7.303333333333334	7.061612224905844
CHEMBL2206969	7.925	7.253757217494906	6.688721698504662	6.476666666666667	6.6694010815501485
CHEMBL2063079	8.0	7.284191240340526	7.628252731895527	6.835000000000001	7.217833289099966
CHEMBL1672588	7.855	7.284791909844835	7.690585284630435	7.948333333333333	7.966148809100828
CHEMBL1672606	7.735	7.295465531043386	6.74727502611325	7.8500000000000005	7.3940229131596
CHEMBL1672605	6.33	7.265298919047541	7.951666251820342	7.353333333333334	6.4952632467336215
CHEMBL2206976	7.885	7.242433642676554	7.812493772125212	7.14	7.0866222112565955
CHEMBL3823434	7.923333332999999	7.200023339472122	6.214536296870853	6.63	6.769273922989008
CHEMBL605620	7.92	7.262088958898838	7.522983979290526	6.44	6.580508441425763
CHEMBL1672598	7.735	7.264853617810116	7.971158474314205	7.661666666666666	7.455197601069343
CHEMBL591648	5.84	7.2623680263416786	6.12820047654014	7.723333333333334	7.521956334115688
CHEMBL2203873	8.33	7.264228344384492	6.880295621548154	7.126666666666668	7.2042890538164865
CHEMBL2206971	7.94	7.26402092794815	7.713430155596594	7.348333333333333	7.456637241439145
CHEMBL2206980	7.105	7.263615816474648	6.84236559615	7.19	6.718701971721156
CHEMBL2206965	7.97	7.264330995639274	7.650047919959743	7.781666666666667	7.070729382432817
CHEMBL2203882	8.3	7.264485725665043	6.591080774813076	7.126666666666668	7.046778629709475
CHEMBL455095	6.03	7.259543814155049	6.240813695659835	6.528333333333333	6.92257502913303
CHEMBL2206966	7.83	7.26434802041964	8.129060109640417	7.781666666666667	7.192614052571602
CHEMBL2206964	8.06	7.264594048896037	8.050404723475193	7.781666666666667	7.179900826712228
CHEMBL605826	7.525	7.261621088884662	6.823724645256075	7.053333333333334	7.006762748842436
CHEMBL1672608	7.9	7.265793532770325	7.790057888714582	7.676666666666667	7.655064978915069
CHEMBL2063085	7.43	7.301255136119633	8.005924569144227	7.4433333333333325	7.355222424144313
CHEMBL601195	7.215	7.30068881522793	7.465760338037192	7.2316666666666665	7.326185318281084
CHEMBL1939386	4.9	7.295748229856003	9.271391554875926	6.681666666666666	6.624596301254382
CHEMBL2206960	7.71	7.303650953095623	9.255351767761866	7.934166666666667	8.054967926792644
CHEMBL589395	7.436666667000001	7.300802709460124	8.128385373048744	7.313333333333333	7.517589471924005
CHEMBL501873	6.42	7.297674805570023	7.130441557455619	7.31	7.472331981432547
CHEMBL584166	7.7	7.301920234262835	7.588990437249258	6.772222222333333	7.146322254466316
CHEMBL1672604	6.55	7.303511723637013	8.76815711486482	7.298333333333333	7.541259585602473
CHEMBL2206959	8.145	7.302829715330645	7.374080589062068	7.786666666666666	7.775376653850219
CHEMBL2407590	7.43	7.298582833533149	9.932353438789931	7.28	6.481507483255193
CHEMBL1288513	7.405	7.300267821778552	8.350753859608972	7.13	7.569007799464043
CHEMBL2063081	7.72	7.301824785384742	7.44532078174867	7.37	7.219620206675583
CHEMBL1672602	8.085	7.302484524798106	7.586035096764917	7.87	7.6359984695369825
CHEMBL503228	5.3	7.296584016814615	7.762653805909325	7.923333333333333	7.678486047649947
CHEMBL1672599	8.015	7.263523469532112	6.875781819655275	6.441666666666667	7.136002304270603
CHEMBL2206978	7.94	7.27242222067656	6.370685111045271	6.1499999999999995	6.308274377688557
CHEMBL450753	5.88	7.3041542360624785	7.318829705742667	6.3933333333333335	7.151182326175407
CHEMBL2063082	7.68	7.243429050043506	7.008066030091806	6.8999999999999995	7.038417346428962
CHEMBL603168	8.02	7.28722581969786	8.216238722584288	8.174999999999999	8.077638043354517
CHEMBL1288515	7.6	7.32238353505417	7.541214734223113	6.976666666666667	7.602332609130839
CHEMBL506565	6.1	7.309615744222616	7.153514233829151	6.3933333333333335	7.1597387136190385
CHEMBL1672609	8.155	7.263986251294731	7.365865244538279	6.445	7.19704238446296
CHEMBL1672601	7.825	7.250916400319559	6.5745114831469795	6.441666666666666	6.47749227843546
CHEMBL599875	7.46	7.2779726483210725	7.784119065468859	7.685	7.26141327070059
CHEMBL599874	6.67	7.269180147324657	6.166234847030973	6.678333333333334	6.974039589528339
CHEMBL1672594	8.52	7.288900663517478	7.189646799900446	6.66	7.0451072792660145
CHEMBL1672607	7.986666667000001	7.301020114988616	8.139213522724194	8.258333333333333	7.575493556333912
CHEMBL556318	7.92	7.297049338283224	7.450875045269204	6.43	7.024933598281843
CHEMBL2206981	8.1	7.298094985473694	9.124478078618441	7.1450000000000005	7.630506870227242
CHEMBL585404	7.92	7.297049338283224	7.450875045269204	6.43	7.024933598281843
CHEMBL1672595	7.7	7.29444827145728	7.762765229863551	8.333333333333334	6.929534453735579
CHEMBL1256599	5.745	7.317285222788727	7.418570009400367	7.4816666666666665	7.490941355815941
CHEMBL1256604	4.5	7.317285222788727	7.418570009400367	7.4816666666666665	7.490941355815941
CHEMBL591548	7.91	7.30097181219149	7.491859738078422	7.173333333333333	7.331951478584381
CHEMBL2206979	7.99	7.298218782048909	6.922311958347312	7.109999999999999	7.157811105737872
CHEMBL600077	7.49	7.30012503373322	7.617784104277978	7.8999999999999995	7.743961124530138
CHEMBL2206984	8.03	7.303346665366717	7.941694556170323	8.068333333333333	7.696866495728475
CHEMBL600076	6.61	7.300554139680366	7.598196282860845	7.791666666666667	7.460619630035813
CHEMBL2206972	6.665	7.306459888623654	7.687297431053726	7.723333333333333	7.232352078579948
CHEMBL2206957	7.83	7.240032277967775	7.371444848866149	6.29	6.883479269177851
CHEMBL504783	6.17	7.23573349648657	7.987326257885352	7.941666666666666	6.65160950231162
CHEMBL1672587	8.183333333	7.239044532595076	7.768039353723834	6.966666666666666	7.381485925928915
CHEMBL2206973	6.705	7.239006972248255	7.4764144840630475	7.170555555666667	7.360714143526834
CHEMBL1672596	7.875	7.238281788727417	8.217239536639417	7.315	7.61442264054372
CHEMBL2206968	7.305	7.239443390629043	6.720055856394774	7.94	7.713109930563315
CHEMBL510931	5.98	7.23590996373189	7.155433500564511	7.758333333333333	7.140764743714503
CHEMBL2204319	8.06	7.239013053822562	7.535914945287635	7.539999999999999	7.443647627320076
CHEMBL1672610	8.22	7.239595933636924	7.705481095255118	7.513333333333333	7.374228458165739
CHEMBL3823909	9.275	7.235894621589901	7.8656799837337825	6.6866666666666665	7.2059884904092995
CHEMBL3822850	9.59	7.235298031457886	4.572061492990533	6.686666666666667	6.745790636574464
CHEMBL591604	8.08	7.239788220983828	7.638077912279789	7.996666666666667	7.775392857969177
CHEMBL599872	7.993125	7.241397621693628	7.888146231350172	8.011666666666667	7.565398358121047
CHEMBL1256598	6.28	7.322391063165859	7.730311029674653	7.5	7.583743233085919
CHEMBL591668	7.465	7.321670414239554	6.8275585463932496	6.296666666666667	6.185255443122943
CHEMBL2206967	7.46	7.323152893868598	7.519090571964896	7.715	7.500641438265067
CHEMBL1256601	5.72	7.323270028254007	7.205091531725118	6.875	7.074744945442925
CHEMBL2063084	7.36	7.321341834670122	7.10127224680926	7.658333333333334	7.564195619623913
CHEMBL1672589	7.545	7.323081557624986	7.306539290187659	7.5633333333333335	7.970711310152976
CHEMBL527062	6.45	7.322202515110101	7.350478601196671	7.25	7.137469493844218
CHEMBL1671868	7.945	7.320866611964034	5.897216490300864	6.918333333333333	6.606461999835212
CHEMBL1672597	7.645	7.322988139597912	6.512801321157327	7.376666666666668	6.902256029065944
CHEMBL603169	8.01	7.322476525974849	7.545520111018335	7.1575	7.45013697606762
CHEMBL2206982	7.11	7.322825961258492	8.21081866422736	7.166666666666667	7.535528748742608
CHEMBL449392	4.87	7.330826384036857	7.01951228662933	7.983333333333334	7.555460435677044
CHEMBL605825	7.64	7.322928607790413	7.541623760992736	7.266111111	7.732539511169202
CHEMBL506069	4.48	7.379437190952462	7.448576605453234	7.5683333333333325	7.58244633970377
CHEMBL1256605	4.92	7.319335935067873	8.000035090053885	6.995	7.769166948577396
CHEMBL1256606	5.42	7.320465581187171	6.765033362815573	6.995	7.0302566286409025
CHEMBL1672591	7.52	7.332717682403376	7.0014349897752775	6.921666666666667	6.783152239378338
CHEMBL2206983	7.115	7.3381058414417195	7.168130303827682	7.905	7.540256914461846
CHEMBL1672590	8.05	7.332907409363579	7.18787591971303	6.921666666666667	6.904642749260096
CHEMBL2206958	8.11	7.34121132686339	7.885334221745603	8.046666666666667	7.877883220890858
CHEMBL506689	6.28	7.330438384184406	7.86028350958916	7.638333333333333	7.65656898912153
CHEMBL599873	7.913333333	7.326014760889288	8.3174220288224	8.11	7.72612374276253
CHEMBL602559	7.9	7.3316383087216925	7.8521861786382425	7.798333333333333	7.5611028379285266
CHEMBL2206977	8.13	7.343679999972936	7.808419443364962	7.751666666666668	7.556802684148383
CHEMBL503785	6.34	7.33461253408412	5.9508694408975495	6.44	6.362615099210561
CHEMBL2206974	8.06	7.340361307957001	7.777424145946953	7.507777777666667	7.942114586604711
CHEMBL605613	7.69	7.301065740060161	8.014693703878704	7.983333333333333	7.822625889138219
CHEMBL2206963	7.995	7.300584765173148	8.001249607626773	7.44	7.183133676406623
CHEMBL525240	4.65	7.322296367992865	6.958010975757054	7.838333333333334	7.409259832797893
CHEMBL2206970	7.935	7.3014456188623145	6.607983636679206	7.22	7.244561585231049
CHEMBL591667	7.105	7.303148276538074	7.4130931440593155	7.4925	7.612640230657051
CHEMBL3824087	9.01	7.30590991462878	8.081641514894427	7.887777777666666	7.734963653850787
CHEMBL600075	7.275	7.298665208271486	6.381593620133691	7.693333333333334	7.418296946718901
CHEMBL2063080	7.72	7.298934303484487	7.324403549015541	6.353333333333333	6.954255365186134
CHEMBL2063086	7.75	7.296612071555245	7.082756128750502	6.344444444333333	6.299026343607966
CHEMBL506322	6.26	7.297617901605337	7.711008252153013	7.041666666666667	7.12427646928154
CHEMBL2368723	5.77	7.316361163107197	7.5816663417748895	7.838333333333334	7.648144980164809
CHEMBL602119	8.07	7.300864888889792	7.661114878930148	7.698333333333333	7.39152995845015
CHEMBL603171	6.88	7.302169101450122	7.542810903143417	7.7700000000000005	7.870937473750092
CHEMBL2204318	8.17	7.2742457459972325	6.519698980808686	7.616666666666667	7.23759153335718
CHEMBL603170	7.633333332999999	7.361296260201248	7.942784031042196	6.858333333333334	7.893054218960642
CHEMBL1256602	6.56	7.481712080574199	9.490272883344135	8.483888889000001	8.746063444131362
CHEMBL1256603	4.96	7.4912797585414035	7.63507270203799	7.738333333333334	7.5737405328286185
CHEMBL510416	4.73	7.388341343263841	4.242498151270512	6.758333333333333	6.3906678416423555
CHEMBL2063087	7.55	7.268516905618568	7.491653859316829	5.84	6.940217407611713
CHEMBL449844	7.21	7.265057254561584	7.6666013183788255	6.461666666666667	6.799790343712045
CHEMBL1672592	8.0	7.246145320995242	6.739100383576515	6.440555555666667	6.856370699012716
CHEMBL1672600	7.26	7.300728402593792	7.93593421635501	7.98	7.670087716392719
CHEMBL450002	5.9	7.421152975015204	6.772556926792321	6.758333333333333	7.38625737641426
CHEMBL3823642	8.9625	7.320720474821546	7.10061300751582	7.133333333333333	6.9748075318265785
CHEMBL1672603	7.035	7.38163842950043	8.365938655285818	7.636666666666667	7.680180873431235
