# Supplementary material for: Cheminformatics Analysis and Modeling with MacrolactoneDB
Source: Sci Rep. 2020 Apr 14;10:6284. doi: 10.1038/s41598-020-63192-4 (PMC7156526; doi:10.1038/s41598-020-63192-4)
Supplement: Supplementary file 2 — Supplementary information2. [file 41598_2020_63192_MOESM2_ESM.zip › DataS1/CHEMBL379/pIC50_pEC50/predictions/10-fold/tuned/y_rand/9/mrc.csv]

IDs	ExperimentalAff	NB	SVR	KNN	RF
CHEMBL509769	6.22	7.269720467498722	7.305122799415959	7.326666666666666	6.921923076923119
CHEMBL1256600	5.695	7.271201170875648	7.559622322030481	7.228148148111111	7.4208080807876655
CHEMBL2206975	7.795	7.271482300665019	7.650553665195265	7.667013888888889	7.3101302083394994
CHEMBL2204317	8.7	7.270982474475579	7.199802337090224	7.183333333333332	7.119783087387277
CHEMBL1288514	7.5	7.271201170875648	7.559622322030481	7.228148148111111	7.4208080807876655
CHEMBL2203324	7.985	7.271482300665019	7.650553665195265	7.667013888888889	7.3101302083394994
CHEMBL2206969	7.925	7.271482300665019	7.650553665195265	7.667013888888889	7.3101302083394994
CHEMBL2063079	8.0	7.271482300665019	7.650553665195265	7.667013888888889	7.3101302083394994
CHEMBL1672588	7.855	7.271482300665019	7.650553665195265	7.667013888888889	7.3101302083394994
CHEMBL1672606	7.735	7.271482300665019	7.650553665195265	7.667013888888889	7.3101302083394994
CHEMBL1672605	6.33	7.271482300665019	7.650553665195265	7.667013888888889	7.3101302083394994
CHEMBL2206976	7.885	7.271482300665019	7.650553665195265	7.667013888888889	7.3101302083394994
CHEMBL3823434	7.923333332999999	7.269720467498722	7.305122799415959	7.326666666666666	6.921923076923119
CHEMBL605620	7.92	7.3954780346605276	7.694786916560142	6.9964814814444445	7.411998697905941
CHEMBL1672598	7.735	7.104601793777054	7.460479383598605	6.862222222222222	7.018333333327419
CHEMBL591648	5.84	7.402547782092208	7.570103615704826	6.9964814814444445	7.411998697905941
CHEMBL2203873	8.33	7.104601793777054	7.460479383598605	6.862222222222222	7.018333333327419
CHEMBL2206971	7.94	7.104601793777054	7.460479383598605	6.862222222222222	7.018333333327419
CHEMBL2206980	7.105	7.104601793777054	7.460479383598605	6.862222222222222	7.018333333327419
CHEMBL2206965	7.97	7.104601793777054	7.460479383598605	6.862222222222222	7.018333333327419
CHEMBL2203882	8.3	7.104601793777054	7.460479383598605	6.862222222222222	7.018333333327419
CHEMBL455095	6.03	7.3954780346605276	7.694786916560142	6.9964814814444445	7.411998697905941
CHEMBL2206966	7.83	7.104601793777054	7.460479383598605	6.862222222222222	7.018333333327419
CHEMBL2206964	8.06	7.104601793777054	7.460479383598605	6.862222222222222	7.018333333327419
CHEMBL605826	7.525	7.3954780346605276	7.694786916560142	6.9964814814444445	7.411998697905941
CHEMBL1672608	7.9	7.104601793777054	7.460479383598605	6.862222222222222	7.018333333327419
CHEMBL2063085	7.43	7.300427859463825	7.625194184010292	7.5620370370000005	7.324342105245353
CHEMBL601195	7.215	7.300356099143496	7.845286588943908	7.266481481444444	7.246266025615223
CHEMBL1939386	4.9	7.300509879092627	7.375273268283555	7.484677037656079	7.469114197530991
CHEMBL2206960	7.71	7.300427859463825	7.625194184010292	7.5620370370000005	7.324342105245353
CHEMBL589395	7.436666667000001	7.300356099143496	7.845286588943908	7.266481481444444	7.246266025615223
CHEMBL501873	6.42	7.300474469258923	7.694572792162024	7.148888888888889	7.224141414151638
CHEMBL584166	7.7	7.300427859463825	7.625194184010292	7.5620370370000005	7.324342105245353
CHEMBL1672604	6.55	7.300427859463825	7.625194184010292	7.5620370370000005	7.324342105245353
CHEMBL2206959	8.145	7.300427859463825	7.625194184010292	7.5620370370000005	7.324342105245353
CHEMBL2407590	7.43	7.300417047566847	7.71769938624824	7.267222222222221	7.5465559991759905
CHEMBL1288513	7.405	7.300474469258923	7.694572792162024	7.148888888888889	7.224141414151638
CHEMBL2063081	7.72	7.300427859463825	7.625194184010292	7.5620370370000005	7.324342105245353
CHEMBL1672602	8.085	7.300427859463825	7.625194184010292	7.5620370370000005	7.324342105245353
CHEMBL503228	5.3	7.293077693400699	7.789502626623213	6.799074074111112	7.451293103447963
CHEMBL1672599	8.015	7.2906733804786	7.540417603612968	7.814629629555554	7.217902298845156
CHEMBL2206978	7.94	7.2906733804786	7.540417603612968	7.814629629555554	7.217902298845156
CHEMBL450753	5.88	7.293077693400699	7.789502626623213	6.799074074111112	7.451293103447963
CHEMBL2063082	7.68	7.2906733804786	7.540417603612968	7.814629629555554	7.217902298845156
CHEMBL603168	8.02	7.292160219866521	7.650359720072049	7.146273148111111	7.217961309499946
CHEMBL1288515	7.6	7.293077693400699	7.789502626623213	6.799074074111112	7.451293103447963
CHEMBL506565	6.1	7.293077693400699	7.789502626623213	6.799074074111112	7.451293103447963
CHEMBL1672609	8.155	7.2906733804786	7.540417603612968	7.814629629555554	7.217902298845156
CHEMBL1672601	7.825	7.2906733804786	7.540417603612968	7.814629629555554	7.217902298845156
CHEMBL599875	7.46	7.293077693400699	7.789502626623213	6.799074074111112	7.451293103447963
CHEMBL599874	6.67	7.293077693400699	7.789502626623213	6.799074074111112	7.451293103447963
CHEMBL1672594	8.52	7.2906733804786	7.540417603612968	7.814629629555554	7.217902298845156
CHEMBL1672607	7.986666667000001	7.296476044448603	7.559982485211425	6.492777777777778	7.250445402292935
CHEMBL556318	7.92	7.297651534980964	7.733668210350151	7.522777777777778	7.533833333300174
CHEMBL2206981	8.1	7.296476044448603	7.559982485211425	6.492777777777778	7.250445402292935
CHEMBL585404	7.92	7.297651534980964	7.733668210350151	7.522777777777778	7.533833333300174
CHEMBL1672595	7.7	7.296476044448603	7.559982485211425	6.492777777777778	7.250445402292935
CHEMBL1256599	5.745	7.297181029929811	7.729543891643811	7.513333333333334	7.322821969697093
CHEMBL1256604	4.5	7.297181029929811	7.729543891643811	7.513333333333334	7.322821969697093
CHEMBL591548	7.91	7.297651534980964	7.733668210350151	7.522777777777778	7.533833333300174
CHEMBL2206979	7.99	7.296476044448603	7.559982485211425	6.492777777777778	7.250445402292935
CHEMBL600077	7.49	7.297651534980964	7.733668210350151	7.522777777777778	7.533833333300174
CHEMBL2206984	8.03	7.296476044448603	7.559982485211425	6.492777777777778	7.250445402292935
CHEMBL600076	6.61	7.297651534980964	7.733668210350151	7.522777777777778	7.533833333300174
CHEMBL2206972	6.665	7.296476044448603	7.559982485211425	6.492777777777778	7.250445402292935
CHEMBL2206957	7.83	7.261259806632858	7.740483342708325	7.160555555555557	7.332974137931132
CHEMBL504783	6.17	7.2043487592906175	7.533214605113771	7.101111111111111	7.055885416656124
CHEMBL1672587	8.183333333	7.261259806632858	7.740483342708325	7.160555555555557	7.332974137931132
CHEMBL2206973	6.705	7.261259806632858	7.740483342708325	7.160555555555557	7.332974137931132
CHEMBL1672596	7.875	7.261259806632858	7.740483342708325	7.160555555555557	7.332974137931132
CHEMBL2206968	7.305	7.261259806632858	7.740483342708325	7.160555555555557	7.332974137931132
CHEMBL510931	5.98	7.2043487592906175	7.533214605113771	7.101111111111111	7.055885416656124
CHEMBL2204319	8.06	7.239015642466086	7.599811869305353	7.443888888888889	7.424642857142743
CHEMBL1672610	8.22	7.261259806632858	7.740483342708325	7.160555555555557	7.332974137931132
CHEMBL3823909	9.275	7.231899141800995	7.650011735039083	7.343333333333334	7.4084363062169025
CHEMBL3822850	9.59	7.231899141800995	7.650011735039083	7.343333333333334	7.4084363062169025
CHEMBL591604	8.08	7.212292605379773	7.371006660264872	7.101111111111109	7.1606068535565965
CHEMBL599872	7.993125	7.2043487592906175	7.533214605113771	7.101111111111111	7.055885416656124
CHEMBL1256598	6.28	7.323083353423979	7.729475621431754	7.237777777777778	7.257614942551441
CHEMBL591668	7.465	7.323083353423979	7.729475621431754	7.237777777777778	7.257614942551441
CHEMBL2206967	7.46	7.323732617136601	7.733261297569849	7.517222222222222	7.375686063207021
CHEMBL1256601	5.72	7.323083353423979	7.729475621431754	7.237777777777778	7.257614942551441
CHEMBL2063084	7.36	7.323732617136601	7.733261297569849	7.517222222222222	7.375686063207021
CHEMBL1672589	7.545	7.323732617136601	7.733261297569849	7.517222222222222	7.375686063207021
CHEMBL527062	6.45	7.323083353423979	7.729475621431754	7.237777777777778	7.257614942551441
CHEMBL1671868	7.945	7.323732617136601	7.733261297569849	7.517222222222222	7.375686063207021
CHEMBL1672597	7.645	7.323732617136601	7.733261297569849	7.517222222222222	7.375686063207021
CHEMBL603169	8.01	7.323083353423979	7.729475621431754	7.237777777777778	7.257614942551441
CHEMBL2206982	7.11	7.323732617136601	7.733261297569849	7.517222222222222	7.375686063207021
CHEMBL449392	4.87	7.322035424618435	7.09917225015703	7.489444444333333	7.1937691394019305
CHEMBL605825	7.64	7.323083353423979	7.729475621431754	7.237777777777778	7.257614942551441
CHEMBL506069	4.48	7.335285877422781	7.616812895558219	7.412222222333334	7.404128569665207
CHEMBL1256605	4.92	7.334875966217779	7.6350899920166775	7.525000000000001	7.389912634419113
CHEMBL1256606	5.42	7.334875966217779	7.6350899920166775	7.525000000000001	7.389912634419113
CHEMBL1672591	7.52	7.333076074511179	7.589697923103362	7.315555555555556	7.256839080448146
CHEMBL2206983	7.115	7.333076074511179	7.589697923103362	7.315555555555556	7.256839080448146
CHEMBL1672590	8.05	7.333076074511179	7.589697923103362	7.315555555555556	7.256839080448146
CHEMBL2206958	8.11	7.333076074511179	7.589697923103362	7.315555555555556	7.256839080448146
CHEMBL506689	6.28	7.334875966217779	7.6350899920166775	7.525000000000001	7.389912634419113
CHEMBL599873	7.913333333	7.334875966217779	7.6350899920166775	7.525000000000001	7.389912634419113
CHEMBL602559	7.9	7.335846733700863	7.601031296245657	7.425370370333332	7.519166666643149
CHEMBL2206977	8.13	7.333076074511179	7.589697923103362	7.315555555555556	7.256839080448146
CHEMBL503785	6.34	7.336195059536839	7.92051851761915	7.9087499999999995	7.8104770550485085
CHEMBL2206974	8.06	7.333076074511179	7.589697923103362	7.315555555555556	7.256839080448146
CHEMBL605613	7.69	7.429490276552712	7.813010030071105	6.971851851888889	7.540208333312385
CHEMBL2206963	7.995	7.214089502744353	7.565021643760534	6.859999999999999	7.127948446321748
CHEMBL525240	4.65	7.398207382630647	7.739881241969503	7.8374999999999995	7.91153120480588
CHEMBL2206970	7.935	7.214089502744353	7.565021643760534	6.859999999999999	7.127948446321748
CHEMBL591667	7.105	7.214089502744353	7.565021643760534	6.859999999999999	7.127948446321748
CHEMBL3824087	9.01	7.387102137297616	7.505169206928096	7.33	7.3806163436947845
CHEMBL600075	7.275	7.429490276552712	7.813010030071105	6.971851851888889	7.540208333312385
CHEMBL2063080	7.72	7.214089502744353	7.565021643760534	6.859999999999999	7.127948446321748
CHEMBL2063086	7.75	7.214089502744353	7.565021643760534	6.859999999999999	7.127948446321748
CHEMBL506322	6.26	7.429490276552712	7.813010030071105	6.971851851888889	7.540208333312385
CHEMBL2368723	5.77	7.398207382630647	7.739881241969503	7.8374999999999995	7.91153120480588
CHEMBL602119	8.07	7.296418390422671	7.33676644880415	6.820185185222222	7.113205128230992
CHEMBL603171	6.88	7.296418390422671	7.33676644880415	6.820185185222222	7.113205128230992
CHEMBL2204318	8.17	7.326119202159413	7.700272989966787	7.640185185111111	7.41310734462733
CHEMBL603170	7.633333332999999	7.324165944156628	7.810203675425742	7.1636805555555565	7.301651785714162
CHEMBL1256602	6.56	7.323558725220055	7.592004187111151	7.410555555555555	7.186451612903063
CHEMBL1256603	4.96	7.323558725220055	7.592004187111151	7.410555555555555	7.186451612903063
CHEMBL510416	4.73	7.323558725220055	7.592004187111151	7.410555555555555	7.186451612903063
CHEMBL2063087	7.55	7.326119202159413	7.700272989966787	7.640185185111111	7.41310734462733
CHEMBL449844	7.21	7.324451009108373	7.94619697230162	7.536360376613293	7.308350337398036
CHEMBL1672592	8.0	7.326119202159413	7.700272989966787	7.640185185111111	7.41310734462733
CHEMBL1672600	7.26	7.326119202159413	7.700272989966787	7.640185185111111	7.41310734462733
CHEMBL450002	5.9	7.323558725220055	7.592004187111151	7.410555555555555	7.186451612903063
CHEMBL3823642	8.9625	7.324003367340167	7.564846610795769	7.0975	7.113246080246928
CHEMBL1672603	7.035	7.326119202159413	7.700272989966787	7.640185185111111	7.41310734462733
