# Supplementary material for: Cheminformatics Analysis and Modeling with MacrolactoneDB
Source: Sci Rep. 2020 Apr 14;10:6284. doi: 10.1038/s41598-020-63192-4 (PMC7156526; doi:10.1038/s41598-020-63192-4)
Supplement: Supplementary file 2 — Supplementary information2. [file 41598_2020_63192_MOESM2_ESM.zip › DataS1/CHEMBL379/pIC50_pEC50/predictions/10-fold/tuned/y_rand/9/summary.xlsx]

## Sheet: R2
MLs	NB	SVR	KNN	RF	RF_KNN
mordred	0.11	0.09	0.01	0	0
mordred_mrc	0.01	0	0	0.01	0.01
2Drdkit	0.07	0.02	0	0.01	0
ecfp6	0.04	0	0	0	0
maccs	0.09	0.03	0.01	0.02	0.02
all	0.01	0.01	0.01	0	0.01

## Sheet: MAE
MLs	NB	SVR	KNN	RF	RF_KNN
mordred	0.83	0.77	0.83	0.86	0.84
mordred_mrc	0.82	0.76	0.83	0.87	0.85
2Drdkit	0.83	0.76	0.82	0.85	0.83
ecfp6	0.83	0.77	0.82	0.82	0.82
maccs	0.83	0.76	0.82	0.84	0.83
all	0.83	0.76	0.82	0.84	0.83
