# Supplementary material for: Cheminformatics Analysis and Modeling with MacrolactoneDB
Source: Sci Rep. 2020 Apr 14;10:6284. doi: 10.1038/s41598-020-63192-4 (PMC7156526; doi:10.1038/s41598-020-63192-4)
Supplement: Supplementary file 2 — Supplementary information2. [file 41598_2020_63192_MOESM2_ESM.zip › DataS1/CHEMBL379/pIC50_pEC50/predictions/10-fold/tuned/y_rand/0/mordred_mrc.csv]

IDs	ExperimentalAff	NB	SVR	KNN	RF
CHEMBL509769	6.22	7.32253843560289	7.673048895844079	7.273333333333333	6.830414495805607
CHEMBL1256600	5.695	7.329806057677776	7.70824719289493	7.915555555666667	7.426892725602413
CHEMBL2206975	7.795	7.243107614418943	7.5268055066133215	7.385000000000001	7.28126876343329
CHEMBL2204317	8.7	7.223427767100075	7.475433906627779	7.880833333333334	7.422451210627073
CHEMBL1288514	7.5	7.249810471235685	7.562870590409851	6.373333333333334	6.022614109725256
CHEMBL2203324	7.985	7.229422413707468	7.506694552215408	7.802708333333334	7.36847448040534
CHEMBL2206969	7.925	7.2515784373171766	7.5459577106380715	7.385000000000001	7.304344352987612
CHEMBL2063079	8.0	7.2763535353030635	7.5933882747798895	7.1450000000000005	6.663690442914394
CHEMBL1672588	7.855	7.278855081641307	7.580641773732982	6.538333333333334	6.755264628803417
CHEMBL1672606	7.735	7.312639423076006	7.645987842682907	8.228333333333333	7.969208256330595
CHEMBL1672605	6.33	7.294237774011707	7.649609043177344	8.631666666666666	7.741381248128228
CHEMBL2206976	7.885	7.2293241033586675	7.50698056432133	8.076666666666666	7.511600197689084
CHEMBL3823434	7.923333332999999	7.194952617583862	7.456411472643448	6.915	6.72860582888884
CHEMBL605620	7.92	7.262951264267467	7.560954732116365	6.7749999999999995	7.302764852735614
CHEMBL1672598	7.735	7.263560157833657	7.656372935862524	6.943333333333334	7.616271446962018
CHEMBL591648	5.84	7.262849571803299	7.540510842853072	7.2844444443333325	7.38273691082583
CHEMBL2203873	8.33	7.262784860817007	7.7163002650465975	7.396666666666667	7.588478530279149
CHEMBL2206971	7.94	7.262088640130398	7.746963227565678	7.801666666666667	6.771775474633139
CHEMBL2206980	7.105	7.262174385941682	7.74739174636133	7.763333333333333	7.474648329600768
CHEMBL2206965	7.97	7.261334373690662	7.743637301051982	6.549444444333333	7.177457114943117
CHEMBL2203882	8.3	7.262431335781061	7.741941310180919	7.396666666666667	7.496752608179585
CHEMBL455095	6.03	7.265937299056684	7.555406972181275	7.266666666666667	7.489951223544604
CHEMBL2206966	7.83	7.261555206418124	7.749083433529682	6.549444444333333	7.239478730866502
CHEMBL2206964	8.06	7.261248447391445	7.745542172299832	6.549444444333333	7.286167750273526
CHEMBL605826	7.525	7.261489159505062	7.607275257026582	5.866666666666667	6.228616929251527
CHEMBL1672608	7.9	7.262566615951175	7.637130486636382	7.816666666666666	7.4066883469689015
CHEMBL2063085	7.43	7.314115556575396	7.76103569476064	7.842777777666666	7.809223331416336
CHEMBL601195	7.215	7.313403498385484	7.734286442190526	7.781666666666666	7.580799533935729
CHEMBL1939386	4.9	7.138537252182992	7.175114075797067	6.511111110999999	6.121742144289021
CHEMBL2206960	7.71	7.30343468493447	7.755604650433324	7.765000000000001	7.2955370372269215
CHEMBL589395	7.436666667000001	7.311699871293316	7.72987127546565	7.748333333333334	7.6143737523736466
CHEMBL501873	6.42	7.294214851383033	7.622768939901326	6.733333333333333	7.180516808962127
CHEMBL584166	7.7	7.331723396909879	7.795505814011175	8.125	8.175496598563884
CHEMBL1672604	6.55	7.320645509620211	7.799469373283347	8.163333333333332	7.46472372797959
CHEMBL2206959	8.145	7.305752956066703	7.754555779393467	7.736111111	7.380836244810298
CHEMBL2407590	7.43	7.2466344802735945	7.566811469384512	6.881666666666667	6.188546794287209
CHEMBL1288513	7.405	7.30320294735249	7.743481609612873	8.090000000000002	7.7253377048078855
CHEMBL2063081	7.72	7.3157685441158975	7.7781802865264265	7.703333333333333	7.716344549622662
CHEMBL1672602	8.085	7.327083164821228	7.7981366323516195	7.484999999999999	7.6221527947207095
CHEMBL503228	5.3	7.2920989589595795	7.598531396195711	6.698333333333333	7.094872444701573
CHEMBL1672599	8.015	7.298986740945479	7.632070098377726	7.386666666666667	7.711686966853588
CHEMBL2206978	7.94	7.285879242676194	7.645303163214973	6.6499999999999995	7.295259216984789
CHEMBL450753	5.88	7.285796540959259	7.530961006901021	7.445555555666668	7.060356001995026
CHEMBL2063082	7.68	7.300457604573468	7.655161444883104	6.608333333333333	6.912965273845963
CHEMBL603168	8.02	7.301319748437878	7.680511159581851	7.593333333333334	7.732578379623522
CHEMBL1288515	7.6	7.282480541422222	7.612023387062186	6.823333333333333	7.087292867056063
CHEMBL506565	6.1	7.286277916558167	7.527963984488824	7.445555555666666	7.167012756910615
CHEMBL1672609	8.155	7.292584687908934	7.659714865059575	7.845	7.80905327678899
CHEMBL1672601	7.825	7.2994757727232225	7.64860656439256	7.386666666666667	7.54886425655019
CHEMBL599875	7.46	7.292699874501253	7.698312855467961	8.032777777666666	7.88843053238349
CHEMBL599874	6.67	7.291999082693881	7.703186345459297	7.933333333333334	7.850329627129639
CHEMBL1672594	8.52	7.2997306336624055	7.667233225913688	7.536666666666666	7.549038658150962
CHEMBL1672607	7.986666667000001	7.297368188745936	7.655176695630299	7.501666666666668	7.669081236131502
CHEMBL556318	7.92	7.29694307706347	7.6413130269764356	5.97	6.570076688572742
CHEMBL2206981	8.1	7.296416736926707	7.575497216909635	7.101666666666667	7.152488002547448
CHEMBL585404	7.92	7.29694307706347	7.6413130269764356	5.97	6.570076688572742
CHEMBL1672595	7.7	7.2951917235548365	7.6112861968864705	7.43	7.058788724989986
CHEMBL1256599	5.745	7.297829173974712	7.588840660004427	7.236666666666667	7.293347283805791
CHEMBL1256604	4.5	7.297829173974712	7.588840660004427	7.236666666666667	7.293347283805791
CHEMBL591548	7.91	7.297119576269403	7.606970677399541	7.136666666666667	7.431803908816505
CHEMBL2206979	7.99	7.295849145117057	7.516220412137738	7.133333333333333	6.841590472995864
CHEMBL600077	7.49	7.29764103176118	7.654771137947067	8.22	7.537412121975218
CHEMBL2206984	8.03	7.29676013070944	7.619016073291504	8.001666666666667	7.533121342168852
CHEMBL600076	6.61	7.297468201344373	7.647255352762199	7.811666666666667	7.71116044124955
CHEMBL2206972	6.665	7.296809908246604	7.5517505020415365	7.063333333333333	7.149522293631286
CHEMBL2206957	7.83	7.2396403400978135	7.613381031543804	7.263333333333333	7.330651395496687
CHEMBL504783	6.17	7.235399080599838	7.479546369001666	7.258333333333333	7.060564341528504
CHEMBL1672587	8.183333333	7.235360093080372	7.5695141758551205	6.0683333333333325	6.9140848772223125
CHEMBL2206973	6.705	7.241859667463621	7.640844710586046	8.023333333333333	7.451806662945327
CHEMBL1672596	7.875	7.230874351001954	7.51479972464839	7.010000000000001	6.385487569856355
CHEMBL2206968	7.305	7.241687408480152	7.61350804692062	7.454999999999999	7.664551151188696
CHEMBL510931	5.98	7.2415767267599875	7.5452972422193385	7.405	7.532154470507025
CHEMBL2204319	8.06	7.235292637796244	7.560069265399282	7.101666666666667	7.2310801177962345
CHEMBL1672610	8.22	7.236629776363992	7.585006936097814	6.073333333333333	7.063940964783
CHEMBL3823909	9.275	7.231145668628516	7.34338587363545	6.211666666666666	6.582213899639292
CHEMBL3822850	9.59	7.2305371694171425	7.345943893886191	6.211666666666667	6.476346423613054
CHEMBL591604	8.08	7.238649172726267	7.602883594079705	7.403333333333333	7.0046494291539725
CHEMBL599872	7.993125	7.24481982847259	7.700808610314037	7.036666666666666	7.424337074651231
CHEMBL1256598	6.28	7.317474259250866	7.545087350452004	7.373333333333332	7.956866636366615
CHEMBL591668	7.465	7.3219456277519015	7.61705017467634	7.2727777776666676	6.342151351683059
CHEMBL2206967	7.46	7.325054502626117	7.7909793358921595	7.911666666666666	7.421436425888054
CHEMBL1256601	5.72	7.31874072467686	7.557103563368854	7.736111111	7.228216722758774
CHEMBL2063084	7.36	7.323094128425741	7.701749458232709	7.458333333333333	6.923667465379688
CHEMBL1672589	7.545	7.323210962593201	7.691034112816666	6.765000000000001	7.367716650026138
CHEMBL527062	6.45	7.319965447346676	7.577294232692738	7.104444444333333	6.9885195410445355
CHEMBL1671868	7.945	7.32256776299721	7.69808736442507	6.896666666666666	6.747370038747912
CHEMBL1672597	7.645	7.323087964366318	7.686274741305928	7.585000000000001	7.082630767296061
CHEMBL603169	8.01	7.323026664879789	7.646721668022878	7.753333333333333	7.572728094292695
CHEMBL2206982	7.11	7.3230875934598	7.738524598992121	6.808333333333333	7.0701437859648175
CHEMBL449392	4.87	7.3184495225404005	7.603075188802927	7.008333333333334	6.597406601348378
CHEMBL605825	7.64	7.324288528983347	7.666268604023204	8.450000000000001	7.8747449219686425
CHEMBL506069	4.48	6.96189054530739	7.421736823072967	6.718333333333334	7.105361416482222
CHEMBL1256605	4.92	7.475144695219099	7.734719412129762	8.203333333333333	7.41447432271259
CHEMBL1256606	5.42	7.477884450433794	7.7449727188195885	8.203333333333333	8.734046712549896
CHEMBL1672591	7.52	7.340711996368589	7.638695290495565	7.261666666666667	6.792063271238605
CHEMBL2206983	7.115	7.332330160061797	7.6175127263896405	8.036666666666667	7.679891736925558
CHEMBL1672590	8.05	7.33851745957318	7.636793706818904	7.261666666666667	6.850411290729088
CHEMBL2206958	8.11	7.307664287232412	7.607570948223528	7.258333333333333	7.26933416046077
CHEMBL506689	6.28	7.4166714439750105	7.770817660582884	8.073333333333332	7.965359499834835
CHEMBL599873	7.913333333	7.330607001296402	7.6655009114876025	7.47	7.61164385054822
CHEMBL602559	7.9	7.320039546400597	7.651208173049947	7.093263889	7.109369302684447
CHEMBL2206977	8.13	7.268903028106857	7.579384786373021	7.106111111	6.6942797164287065
CHEMBL503785	6.34	7.394576816213346	7.647105818471923	6.683333333333333	7.314642743887615
CHEMBL2206974	8.06	7.304880023276743	7.612462877045208	7.263333333333333	7.424730240254479
CHEMBL605613	7.69	7.296911786562147	7.576992935513185	7.803333333333334	7.683608886097429
CHEMBL2206963	7.995	7.302523348181647	7.759714690957308	8.023333333333333	7.841102269227365
CHEMBL525240	4.65	7.337498220360593	7.926378135172567	7.931666666666666	8.142883586710738
CHEMBL2206970	7.935	7.302520157178313	7.716715867218449	6.2316666666666665	7.197568360402388
CHEMBL591667	7.105	7.294791557462056	7.565731720319011	7.435	7.229816876318349
CHEMBL3824087	9.01	7.3151273570336395	7.840212800215503	7.544444444333334	7.663270229376321
CHEMBL600075	7.275	7.301499419410332	7.652767328982918	7.474999999999999	7.223825066037592
CHEMBL2063080	7.72	7.30156813990984	7.754394412626766	7.493333333333333	7.730246774024962
CHEMBL2063086	7.75	7.299026410530407	7.687654645154494	7.151666666666666	7.073423197646722
CHEMBL506322	6.26	7.300817853766081	7.633719270801528	7.581666666666666	7.621457420534544
CHEMBL2368723	5.77	7.331811983504793	7.920040814478823	7.931666666666666	7.965945772042489
CHEMBL602119	8.07	7.302207234780239	7.694651454158945	7.278333333333333	7.627243553746114
CHEMBL603171	6.88	7.29631166121744	7.587306985613007	7.276666666666666	7.152450107980971
CHEMBL2204318	8.17	7.319067754420425	7.637104978521224	7.601666666666667	7.432557594030787
CHEMBL603170	7.633333332999999	7.325912336852067	7.751958555770593	7.839375	7.871026759995852
CHEMBL1256602	6.56	7.321903095435691	7.708781140653147	6.920000000000001	7.760316013358885
CHEMBL1256603	4.96	7.317323766237769	7.727296561848196	7.486666666666667	7.6385706376241105
CHEMBL510416	4.73	7.330483630699793	7.773414544316992	7.353333333333334	7.726724781951078
CHEMBL2063087	7.55	7.318772734442781	7.588568454377656	7.884444444333333	7.5860749364271625
CHEMBL449844	7.21	7.311913401219973	7.591266748354949	5.811666666666667	5.786024761079574
CHEMBL1672592	8.0	7.3215538858345415	7.619929654280076	6.328333333333333	6.905325810275104
CHEMBL1672600	7.26	7.321861488097336	7.70026007835653	7.54	7.414857710707383
CHEMBL450002	5.9	7.3258390216940406	7.750707415049272	7.353333333333334	6.91270604477445
CHEMBL3823642	8.9625	7.335066843938286	7.5761388788815625	7.571666666666666	7.515659402898297
CHEMBL1672603	7.035	7.329740512466098	7.718231249839656	7.655000000000001	7.549044759626596
