# Supplementary material for: Cheminformatics Analysis and Modeling with MacrolactoneDB
Source: Sci Rep. 2020 Apr 14;10:6284. doi: 10.1038/s41598-020-63192-4 (PMC7156526; doi:10.1038/s41598-020-63192-4)
Supplement: Supplementary file 2 — Supplementary information2. [file 41598_2020_63192_MOESM2_ESM.zip › DataS1/CHEMBL379/pIC50_pEC50/predictions/10-fold/tuned/y_rand/0/2Drdkit.csv]

IDs	ExperimentalAff	NB	SVR	KNN	RF
CHEMBL509769	6.22	7.271027675418703	7.394372509215474	6.791911936105735	7.094544189274175
CHEMBL1256600	5.695	7.2714601945688395	7.609725087643703	7.520446361423372	7.383204372313379
CHEMBL2206975	7.795	7.271665533445925	8.050803403698625	8.045733933932555	8.265726384338427
CHEMBL2204317	8.7	7.271374245558136	7.515865176362665	6.839449127519511	7.68270587672563
CHEMBL1288514	7.5	7.270360268586668	7.179751647772113	7.075511556073478	6.901222996853358
CHEMBL2203324	7.985	7.271355664727672	7.511925752496344	6.040414847152209	7.716509208819814
CHEMBL2206969	7.925	7.271582280322706	7.969324455778613	7.8692439306082695	7.5890527986469225
CHEMBL2063079	8.0	7.271043222153073	7.560801685459941	7.7220634322905335	7.153535798704426
CHEMBL1672588	7.855	7.27117635775693	7.180524088921798	6.163352932138472	6.596899805099484
CHEMBL1672606	7.735	7.271428165228251	7.70917739289594	8.351328722652081	8.253865114714607
CHEMBL1672605	6.33	7.271333828932847	7.417427343132095	6.2151481661023364	5.556196544310935
CHEMBL2206976	7.885	7.2713375706749455	7.758662769269682	8.497622576076656	7.371526405001138
CHEMBL3823434	7.923333332999999	7.271302814401684	8.199132551564963	7.696326084744909	7.663626349303287
CHEMBL605620	7.92	7.26273313341595	7.343868841659082	7.800633344945668	7.205278494429133
CHEMBL1672598	7.735	7.262736429465696	7.262171839293976	7.087267172188534	6.999957041583859
CHEMBL591648	5.84	7.262661749681216	7.172742642249971	6.917753712963077	6.9112589736231245
CHEMBL2203873	8.33	7.262833924303626	7.418987917951799	6.404627694922756	6.63469762152809
CHEMBL2206971	7.94	7.2631689625968265	8.157917476551379	7.982804787262141	7.693858267703219
CHEMBL2206980	7.105	7.263179580650976	8.019498830922078	7.637132412723069	7.547147348705619
CHEMBL2206965	7.97	7.263203218640717	7.545481879818095	6.359562426018785	6.480905907731731
CHEMBL2203882	8.3	7.262904147900997	7.8570544895085	6.292512426286537	6.891024567626139
CHEMBL455095	6.03	7.262892868946859	7.140599579581216	8.126621420312395	7.4475282917881644
CHEMBL2206966	7.83	7.263191895230632	7.475244500930082	6.33750639493034	6.978837647968362
CHEMBL2206964	8.06	7.263224587336479	7.616377757117921	6.367517458530888	7.005918025778492
CHEMBL605826	7.525	7.2627775781828445	7.121818966823342	7.316530945946876	7.517966678957735
CHEMBL1672608	7.9	7.262973909616097	8.03451766759677	6.276036584509553	6.847914771927678
CHEMBL2063085	7.43	7.326226239312421	7.785234140617752	7.595954954381579	7.193596508348998
CHEMBL601195	7.215	7.294279067365322	7.736536023250283	7.274261690338675	7.746948316993887
CHEMBL1939386	4.9	7.119264576072109	6.424714727971562	6.436438061817167	7.199088362061599
CHEMBL2206960	7.71	7.363281046525972	8.019307337959333	8.510232619321629	7.85727977016819
CHEMBL589395	7.436666667000001	7.279769356649859	7.760070687067007	8.018108258079561	7.78983537407504
CHEMBL501873	6.42	7.2556537308053475	7.9407005154518915	6.7067176733086775	7.642614189771972
CHEMBL584166	7.7	7.285217197717006	7.573545406046026	6.828614583808974	6.955696197702375
CHEMBL1672604	6.55	7.311900317460022	7.717418771124668	8.055327046243738	7.523047507416362
CHEMBL2206959	8.145	7.36482036713273	8.215160619180965	8.515355015689632	7.863066668316919
CHEMBL2407590	7.43	7.324542889833753	7.4186267173485945	7.997062998721831	6.82017488632588
CHEMBL1288513	7.405	7.289544735760295	7.423750900848865	6.282277223229972	6.242245785381759
CHEMBL2063081	7.72	7.31700147949055	7.6590397465824696	6.437870515440938	7.227968428822959
CHEMBL1672602	8.085	7.309571489860243	7.721094414140924	6.435442237584831	6.996678102973757
CHEMBL503228	5.3	7.292129153979379	7.5312661180480625	7.6316767077521535	7.317020630473257
CHEMBL1672599	8.015	7.291727892250672	7.286792143283476	7.416397202240314	7.429674308453464
CHEMBL2206978	7.94	7.291010703414798	7.467503656842627	7.053813980663529	6.744735714592585
CHEMBL450753	5.88	7.292693892075712	7.936745974960822	8.179516438734034	7.888067187183577
CHEMBL2063082	7.68	7.29219057406133	7.624228550827398	7.512169006751159	7.770011307035373
CHEMBL603168	8.02	7.291385304411308	7.575856174105564	7.776067402884345	7.207105128858014
CHEMBL1288515	7.6	7.2912361127374625	7.6251222073781975	7.760164804913607	7.7723093869759
CHEMBL506565	6.1	7.292481854713952	7.583004203587002	7.60153942057221	7.674920164823354
CHEMBL1672609	8.155	7.291606218149237	7.500420281124766	7.841105950313455	7.575900436735571
CHEMBL1672601	7.825	7.292098345506761	7.761081736590869	7.530020814481484	7.6420014517174115
CHEMBL599875	7.46	7.291347298156063	7.656087700221585	7.504527051084279	7.423869870200738
CHEMBL599874	6.67	7.291342918820707	7.574672557956145	6.943720107789192	7.366998984787117
CHEMBL1672594	8.52	7.292355358049817	8.20879656177452	7.636984654712349	7.61080726022485
CHEMBL1672607	7.986666667000001	7.296069789646357	7.441614421012175	7.3432234465689366	6.889668162305604
CHEMBL556318	7.92	7.29662117302464	7.606849506691281	7.281793797780696	6.997324215621416
CHEMBL2206981	8.1	7.295920019483242	7.841732169143437	8.04810846417235	7.115057326177025
CHEMBL585404	7.92	7.29662117302464	7.606849506691281	7.281793797780696	6.997324215621416
CHEMBL1672595	7.7	7.296458370613344	7.623584210945887	7.809527550485977	7.111006825601561
CHEMBL1256599	5.745	7.297739141718381	8.073666100520466	6.876659385774849	7.242164847464211
CHEMBL1256604	4.5	7.297739141718381	8.073666100520466	6.876659385774849	7.242164847464211
CHEMBL591548	7.91	7.296504336854833	7.820309765390894	7.515480640887458	7.278584642959047
CHEMBL2206979	7.99	7.29561017975552	7.381414576603338	6.626095801168759	6.012302912525246
CHEMBL600077	7.49	7.2966467933622345	7.589709853485069	8.015786720365915	7.323024803102348
CHEMBL2206984	8.03	7.296237048344001	7.718337149985615	6.765379252446508	6.944719227013415
CHEMBL600076	6.61	7.296772410719738	7.872827542904701	7.906796077492264	7.725256460576673
CHEMBL2206972	6.665	7.295953507561468	8.023731535473335	7.083522778429542	6.7869250749124195
CHEMBL2206957	7.83	7.239596901971372	7.344442590034673	7.180096905771625	7.499366627810707
CHEMBL504783	6.17	7.238918540124616	7.81185519147272	7.289484852429279	7.2590746110257625
CHEMBL1672587	8.183333333	7.238960045436755	7.4690379744300195	6.278126253724328	7.468015727923951
CHEMBL2206973	6.705	7.239020737526708	7.446920826745039	7.512842017109849	7.059336132619242
CHEMBL1672596	7.875	7.239223988299806	7.812643749573008	7.949260201160547	7.517708247358043
CHEMBL2206968	7.305	7.23995205987063	7.483695390726398	6.900734188634191	7.336471314484179
CHEMBL510931	5.98	7.238894957813898	7.836816788343867	7.5086220592381885	7.686661214039059
CHEMBL2204319	8.06	7.238967179759375	7.466006429151713	6.373687446131763	7.374989525462017
CHEMBL1672610	8.22	7.238809187290614	7.495472070789274	6.304260555834448	7.137199189825988
CHEMBL3823909	9.275	7.242098934548825	8.347353966366018	8.177812825232373	8.086178597467113
CHEMBL3822850	9.59	7.2420540858212075	8.277463435361897	8.24283744363715	8.193464778022978
CHEMBL591604	8.08	7.2384122545819	7.394789970574635	6.86824645667339	6.676392811669237
CHEMBL599872	7.993125	7.238226383694849	7.362221673351177	6.472221680952471	6.8763078877262505
CHEMBL1256598	6.28	7.317829033063878	7.4775920824064155	8.11	7.514966264447199
CHEMBL591668	7.465	7.320965247263584	7.541938109539678	7.995837542670844	7.775109715806166
CHEMBL2206967	7.46	7.325953706607005	7.482211583046974	6.390273375650717	7.011401775483377
CHEMBL1256601	5.72	7.318301820334241	6.780087346734489	6.88	6.862220955683614
CHEMBL2063084	7.36	7.321875892381717	7.5172889905432445	5.758069614670106	5.8394572185906455
CHEMBL1672589	7.545	7.322096161927358	7.797725037416447	8.010220811551344	7.742068929990291
CHEMBL527062	6.45	7.319668111398844	6.793668908155727	6.255593009942645	6.560609411369034
CHEMBL1671868	7.945	7.3220302797532515	6.7604495760482886	6.2688259795120285	6.372259637582553
CHEMBL1672597	7.645	7.321727383063155	7.556883698135587	6.196043478057908	6.976083723312257
CHEMBL603169	8.01	7.321354087095199	7.33443774690932	7.752685105709961	7.438993011316649
CHEMBL2206982	7.11	7.324386770849301	7.564926155873646	7.690906571015653	7.127622603954757
CHEMBL449392	4.87	7.325054566435397	7.616088563528043	7.749832709435418	7.435952441484676
CHEMBL605825	7.64	7.3225068567614535	7.5526865876325555	7.248905911571978	6.965398968055665
CHEMBL506069	4.48	7.322784533126019	6.1431642551500385	6.9642789537319985	6.880408632396573
CHEMBL1256605	4.92	7.339523756140238	7.96592998720786	8.22	7.906379158395622
CHEMBL1256606	5.42	7.339353067202514	7.895892754547816	7.43	7.591726403765432
CHEMBL1672591	7.52	7.334616858993549	7.6286835565268145	6.984527539523717	7.147663116419487
CHEMBL2206983	7.115	7.33303521969603	7.3811469293440854	6.582783106970005	7.023539187657941
CHEMBL1672590	8.05	7.33441085170531	7.70347540070183	7.456992959912114	7.777781175693441
CHEMBL2206958	8.11	7.332215494173981	7.537432045728128	7.891095343838173	7.557300872398892
CHEMBL506689	6.28	7.33867771842168	7.899600208281321	7.012553363402994	7.349166883251095
CHEMBL599873	7.913333333	7.332967603394685	7.292349604866159	7.718848130432528	7.48754128916293
CHEMBL602559	7.9	7.335091617968519	7.722419288336866	7.934332846437865	7.65636583084783
CHEMBL2206977	8.13	7.331080585085451	7.513854363420538	7.148997822114473	7.12879891089855
CHEMBL503785	6.34	7.3359973108692405	7.894318257559397	6.947519679936537	6.728628264506463
CHEMBL2206974	8.06	7.332709232688086	7.618132911619411	7.583488152777279	7.609130498109291
CHEMBL605613	7.69	7.301270713268163	7.702945543358757	6.790039183607049	6.7335968818222804
CHEMBL2206963	7.995	7.300550431737336	7.650043877536268	7.637214985108683	7.317361333500227
CHEMBL525240	4.65	7.300782943502767	7.547896967724503	7.780933517793761	7.648012861834245
CHEMBL2206970	7.935	7.300831895011301	7.587481965296318	7.736326987285256	7.390938310386343
CHEMBL591667	7.105	7.301040930256277	7.918973142161578	7.960675313561737	7.775919695441024
CHEMBL3824087	9.01	7.29930387210554	7.164636734536137	6.509447652363593	6.862997849389492
CHEMBL600075	7.275	7.30123923144674	7.652664537585769	6.776193425439245	7.156256982060637
CHEMBL2063080	7.72	7.300455397482587	7.568437805993144	7.5246364636106	7.368928296026031
CHEMBL2063086	7.75	7.300898832371151	7.859079270477038	7.834937099226893	7.588167479849551
CHEMBL506322	6.26	7.301193637823721	7.949472718992283	6.500548854402263	7.019903302631469
CHEMBL2368723	5.77	7.300425478799535	7.528249240008001	7.557545941443477	7.154164031883552
CHEMBL602119	8.07	7.30116495539889	7.918558541001838	7.791345163268599	7.725277191325232
CHEMBL603171	6.88	7.301189860774975	7.707731868599682	7.731166177786096	7.846222935571598
CHEMBL2204318	8.17	7.322375824844635	7.785936248900725	6.936670904577188	7.584565231266704
CHEMBL603170	7.633333332999999	7.329121450714205	7.47757094209361	7.916644720469717	7.89341759754901
CHEMBL1256602	6.56	7.3897044906149025	7.953507452452007	6.22	6.9906253951709445
CHEMBL1256603	4.96	7.391503326151988	7.583806920184244	8.0	7.718379384915204
CHEMBL510416	4.73	7.338890162144421	7.656215342232759	7.9362375013873425	7.240709281893097
CHEMBL2063087	7.55	7.287720860350742	7.4159342541950295	7.670041511004449	7.412117006053012
CHEMBL449844	7.21	7.353849854509115	7.8390071018054	7.571466410967035	7.557399721388219
CHEMBL1672592	8.0	7.307637683912223	7.308283673655168	7.125752821689026	7.032676665613052
CHEMBL1672600	7.26	7.3307704154594315	7.995059707189572	7.569719266040426	7.548888495264053
CHEMBL450002	5.9	7.353745446017226	8.099533796449563	8.118497805398896	7.695304380466074
CHEMBL3823642	8.9625	7.376423745886433	7.990786270409018	7.565432882781366	7.429239704543007
CHEMBL1672603	7.035	7.334369671626087	8.451388102544854	7.451863141680553	7.921042103997064
