# Supplementary material for: Cheminformatics Analysis and Modeling with MacrolactoneDB
Source: Sci Rep. 2020 Apr 14;10:6284. doi: 10.1038/s41598-020-63192-4 (PMC7156526; doi:10.1038/s41598-020-63192-4)
Supplement: Supplementary file 2 — Supplementary information2. [file 41598_2020_63192_MOESM2_ESM.zip › DataS1/CHEMBL379/pIC50_pEC50/predictions/10-fold/tuned/y_rand/0/maccs.csv]

IDs	ExperimentalAff	NB	SVR	KNN	RF
CHEMBL509769	6.22	7.271407767629092	8.17516777899812	6.851666666666667	7.408721541051011
CHEMBL1256600	5.695	7.269313301081469	7.662809226966776	6.883333333333333	7.0429057908484864
CHEMBL2206975	7.795	7.272663767331051	7.850098653283713	7.847222222333333	7.86248570826768
CHEMBL2204317	8.7	7.271908139105521	6.07642125794379	7.773333333333333	6.722593198586862
CHEMBL1288514	7.5	7.269631951358173	7.800184975149517	6.928333333333334	7.485902025616017
CHEMBL2203324	7.985	7.2718272697202035	7.460891987848844	7.773333333333333	7.6035991422937705
CHEMBL2206969	7.925	7.272270363760393	7.5902255701033114	7.4316666666666675	7.538433811405569
CHEMBL2063079	8.0	7.2715602229034175	7.650275335381889	7.121666666666667	7.165478326343375
CHEMBL1672588	7.855	7.272078666194209	7.758503614416765	8.12	7.781633201659019
CHEMBL1672606	7.735	7.272135833471967	8.073133962558618	6.786666666666666	6.983543090058638
CHEMBL1672605	6.33	7.27254363051205	7.648593056394842	8.043333333333335	7.366057849250449
CHEMBL2206976	7.885	7.2718272697202035	7.460891987848844	7.773333333333333	7.6035991422937705
CHEMBL3823434	7.923333332999999	7.27283606106755	7.226847606087493	7.4816666666666665	7.487808148414867
CHEMBL605620	7.92	7.264123058427862	7.649923502689641	7.736666666666667	7.667413465450729
CHEMBL1672598	7.735	7.265804082209428	7.80677061308231	7.827708333333334	7.574105371459496
CHEMBL591648	5.84	7.264009182068849	7.7749253198308095	7.926666666666667	7.598387568240587
CHEMBL2203873	8.33	7.265513684004736	7.927677899188683	8.044444444333333	7.59031590308286
CHEMBL2206971	7.94	7.2643633861981245	6.983020886337267	6.621666666666667	6.861778443587472
CHEMBL2206980	7.105	7.264908694717677	5.801922460656686	6.621666666666666	6.74680391105892
CHEMBL2206965	7.97	7.264255352785197	7.521144243350949	7.741666666666667	7.332708363247954
CHEMBL2203882	8.3	7.266072565497911	8.339547364004364	8.044444444333333	7.605230425815089
CHEMBL455095	6.03	7.262021121793452	7.384807716685411	6.798333333333333	7.247567762220272
CHEMBL2206966	7.83	7.264255352785197	7.521144243350949	7.741666666666667	7.332708363247954
CHEMBL2206964	8.06	7.264255352785197	7.521144243350949	7.741666666666667	7.332708363247954
CHEMBL605826	7.525	7.262761001169497	7.261867131277195	7.155	7.24262905814444
CHEMBL1672608	7.9	7.264117509645014	7.639869425350834	7.655	7.472040245767925
CHEMBL2063085	7.43	7.299771408956469	8.194113624367422	7.676666666666667	7.46454794826067
CHEMBL601195	7.215	7.300920252323063	7.834788472749334	7.315	7.6141579877618355
CHEMBL1939386	4.9	7.306134327461015	8.879723221634732	7.999444444333334	7.894878155151694
CHEMBL2206960	7.71	7.298500207472584	7.29506736634978	6.853333333333334	6.950774244418795
CHEMBL589395	7.436666667000001	7.301464458082628	7.657540009608201	6.6883333333333335	7.134265091835021
CHEMBL501873	6.42	7.3023236079065805	7.47184168138876	7.410000000000001	7.5260129664944815
CHEMBL584166	7.7	7.300635889775848	7.884103858688118	6.699999999999999	7.3395486010346795
CHEMBL1672604	6.55	7.300256140641332	7.328323294092822	7.145	7.325215874928403
CHEMBL2206959	8.145	7.298659762508302	7.427062295784022	6.890000000000001	6.801485222348264
CHEMBL2407590	7.43	7.303660907903072	9.299777280100024	7.236666666666667	7.44566792679296
CHEMBL1288513	7.405	7.300748538029735	8.099690306664609	7.265000000000001	7.908936800594469
CHEMBL2063081	7.72	7.300010553084088	8.420047812838053	8.423333333333334	8.003635568555614
CHEMBL1672602	8.085	7.300256140641332	7.328323294092822	7.145	7.325215874928403
CHEMBL503228	5.3	7.186972873603526	8.084667092230633	6.738333333333334	6.52794098303705
CHEMBL1672599	8.015	7.343687505803122	7.9169151798757955	7.5183333333333335	7.387439365163594
CHEMBL2206978	7.94	7.369941669528346	7.6099150021171	7.8066666666666675	7.6772471536587386
CHEMBL450753	5.88	7.133034280050635	5.9378743767924345	6.733333333333333	6.761029574906569
CHEMBL2063082	7.68	7.3297603489417025	7.306986967801516	6.903333333333333	7.353500726309772
CHEMBL603168	8.02	7.307164032558525	7.881083618445045	7.8999999999999995	7.558940975199995
CHEMBL1288515	7.6	7.304535876103908	6.5499726372863005	6.93	7.150646603646069
CHEMBL506565	6.1	7.15720590120643	6.678536616341329	6.733333333333333	6.801432428894227
CHEMBL1672609	8.155	7.36673318023811	7.729615049666956	7.446666666666668	7.524121016545808
CHEMBL1672601	7.825	7.338046570926826	7.6896517060722065	7.015000000000001	7.438712566244755
CHEMBL599875	7.46	7.320074159720039	7.355354574317607	6.343333333333334	6.570591930284251
CHEMBL599874	6.67	7.284986322480854	6.965656949289523	7.156666666666666	6.87138829804707
CHEMBL1672594	8.52	7.34686990164945	7.8467137940608165	7.926111111	7.622210141527081
CHEMBL1672607	7.986666667000001	7.296090712188026	7.168447601459578	6.637777777666666	7.451935614694047
CHEMBL556318	7.92	7.297023611221318	8.189097698456012	6.82	6.797347700612793
CHEMBL2206981	8.1	7.296376947111236	7.769183636637708	7.986041666666666	7.286816846864299
CHEMBL585404	7.92	7.297023611221318	8.189097698456012	6.82	6.797347700612793
CHEMBL1672595	7.7	7.2956555979709234	7.059160947884807	6.686666666666667	6.757896505885206
CHEMBL1256599	5.745	7.29842340483021	7.729989081397294	8.0425	7.8403718686846124
CHEMBL1256604	4.5	7.29842340483021	7.729989081397294	8.0425	7.8403718686846124
CHEMBL591548	7.91	7.296796554372504	7.388359606489837	7.3066666666666675	7.471312483304031
CHEMBL2206979	7.99	7.296424746196536	7.548544012548634	7.253333333333333	6.995587321792143
CHEMBL600077	7.49	7.2969747236565015	7.799722311973584	6.82	6.629461752743782
CHEMBL2206984	8.03	7.2965252054686625	7.460600716928726	7.395	6.928992403440155
CHEMBL600076	6.61	7.296785929142039	7.199170831187162	6.486666666666667	6.919183651527674
CHEMBL2206972	6.665	7.2959625611370456	5.979667753372896	5.246666666666667	5.982618522779322
CHEMBL2206957	7.83	7.1746920169623225	7.032917907681817	5.998333333333334	6.513755222844871
CHEMBL504783	6.17	7.352807535993055	7.055479997992894	7.409999999999999	7.22775078620385
CHEMBL1672587	8.183333333	7.211085823444661	7.496078883849965	7.246666666666667	7.305110770674231
CHEMBL2206973	6.705	7.182351595446925	6.901656600876404	6.483333333333333	6.763108597820883
CHEMBL1672596	7.875	7.180355070472838	7.566480499931398	7.050000000000001	6.879777035308361
CHEMBL2206968	7.305	7.1840816516118	7.631265097706798	6.483333333333333	6.897367392006975
CHEMBL510931	5.98	7.392687129126588	8.30630850248642	7.926666666666667	7.756325024119437
CHEMBL2204319	8.06	7.211085823444661	7.496078883849965	7.246666666666667	7.305110770674231
CHEMBL1672610	8.22	7.187497990601376	7.999637895507977	8.01	7.921615123899294
CHEMBL3823909	9.275	7.36251365373705	8.422077523642852	7.776666666666667	7.658118532870304
CHEMBL3822850	9.59	7.354139154975275	7.820060132889967	7.776666666666667	7.635348495665394
CHEMBL591604	8.08	7.236198909857918	7.581319685058045	7.095	7.4059983270202
CHEMBL599872	7.993125	7.2254290156392456	7.659475908324151	7.398333333333333	7.249107211085619
CHEMBL1256598	6.28	7.4615810152269315	7.819761542293622	7.248333333333332	7.451826030924845
CHEMBL591668	7.465	7.229649382896211	6.90833694620441	7.716666666666666	7.124892694711945
CHEMBL2206967	7.46	7.451864503993448	7.343794244089028	7.175	7.529402879244899
CHEMBL1256601	5.72	7.47062342214221	8.68252942756165	8.496666666666668	8.143099651802874
CHEMBL2063084	7.36	7.344849741804223	7.719992822892247	7.742777777666666	7.3228467256887635
CHEMBL1672589	7.545	7.208677555968567	7.619990032369091	7.881666666666668	7.365773362145909
CHEMBL527062	6.45	7.304629365343424	7.345507976827132	6.7749999999999995	7.16324476429774
CHEMBL1671868	7.945	7.298689770340462	7.331970135489722	7.16	7.184629747470294
CHEMBL1672597	7.645	7.219791935602865	7.7623796673484575	7.881666666666668	7.324245622547933
CHEMBL603169	8.01	7.181447890803787	6.877356125175086	7.668333333333333	7.420436247294093
CHEMBL2206982	7.11	7.546127784067906	7.909304006212511	7.331666666666667	7.49196176064682
CHEMBL449392	4.87	6.234894563863956	6.2116613947719985	5.536666666666666	5.750266914680279
CHEMBL605825	7.64	7.276160902022916	7.495290564207617	7.603333333333334	7.411878443136647
CHEMBL506069	4.48	7.217507110818542	6.677067533282281	6.8566666666666665	6.900433371085837
CHEMBL1256605	4.92	7.203107355636148	6.762811002298389	6.46	6.573080332341286
CHEMBL1256606	5.42	7.165017191065414	8.000486861442493	6.46	7.068724908234136
CHEMBL1672591	7.52	7.3733059081769845	7.362698183837137	7.734999999999999	7.208036752739101
CHEMBL2206983	7.115	7.429023905192748	7.752211379449986	8.130833333333333	7.615518998015801
CHEMBL1672590	8.05	7.361901042513271	7.427590749966893	7.815	7.210329774349452
CHEMBL2206958	8.11	7.429392528001755	7.758324124172373	7.787222222333334	7.402323230411132
CHEMBL506689	6.28	7.23836181486316	7.496033751443361	7.695	7.530411972627863
CHEMBL599873	7.913333333	7.227991962610074	7.088903519548663	6.261666666666667	6.808892735615087
CHEMBL602559	7.9	7.226530516118378	6.507685796775601	7.055	6.864919480065429
CHEMBL2206977	8.13	7.438897808848771	7.64534497397774	7.838333333333334	7.694631581682387
CHEMBL503785	6.34	7.40602758025724	7.425250369341566	7.2299999999999995	7.36466998974314
CHEMBL2206974	8.06	7.429392528001755	7.758324124172373	7.787222222333334	7.402323230411132
CHEMBL605613	7.69	7.193605279065945	7.20487899415412	6.8	7.138568026842994
CHEMBL2206963	7.995	7.604292230361482	7.924771038114185	8.049999999999999	7.943227853344592
CHEMBL525240	4.65	6.9481298401376685	7.761680529085881	7.403333333333333	6.942089971006759
CHEMBL2206970	7.935	7.381690753486169	7.513339324828619	7.66	7.372402569077166
CHEMBL591667	7.105	7.225346052548237	7.784836845058839	7.0633333333333335	7.110562121135489
CHEMBL3824087	9.01	7.234759605774746	7.39020387797599	7.661666666666666	7.177045538089834
CHEMBL600075	7.275	7.1589721280432945	6.5467105279640005	7.2299999999999995	7.228866068390407
CHEMBL2063080	7.72	7.4378552550166255	7.634750398554713	7.38	7.386425443731754
CHEMBL2063086	7.75	7.4719238021137375	7.434551459062957	7.463888889000001	7.541655104621131
CHEMBL506322	6.26	6.5607999824137115	5.0345342479907185	6.25	6.483210734877881
CHEMBL2368723	5.77	7.0838460308849776	7.632025877390284	7.403333333333333	7.078539670907668
CHEMBL602119	8.07	7.453288863716526	7.439954414426728	7.238333333333334	7.254710697792112
CHEMBL603171	6.88	7.047250168385562	7.562254318627984	7.204444444333333	7.100537874717204
CHEMBL2204318	8.17	7.375170912165356	8.223060654645524	7.871666666666667	7.678588121188819
CHEMBL603170	7.633333332999999	7.312108362679454	7.599972515185444	7.192777777666667	7.434744000439751
CHEMBL1256602	6.56	7.214423803122887	5.870120470065329	5.916666666666667	6.470586502977288
CHEMBL1256603	4.96	7.221817007096314	7.590018376842197	7.390000000000001	7.2803854816022415
CHEMBL510416	4.73	7.234468972813958	7.12025167934109	7.43	6.935135632440852
CHEMBL2063087	7.55	7.3839266513864645	7.8447688746210975	7.504999999999999	7.436920513825129
CHEMBL449844	7.21	7.356657634969505	7.211211573770763	7.954375	7.700322807160511
CHEMBL1672592	8.0	7.336091369148394	6.3827499788538535	7.5200000000000005	7.176641794746006
CHEMBL1672600	7.26	7.381355483484015	7.578769386718024	7.946666666666666	7.719720867898127
CHEMBL450002	5.9	7.2365933525487645	7.2180622394269225	6.8566666666666665	7.154322991071425
CHEMBL3823642	8.9625	7.2671622058008944	7.8339578221649635	6.736666666666667	6.817843454745947
CHEMBL1672603	7.035	7.369855154618643	7.616153263525648	7.53	7.266154631134208
