# Supplementary material for: Cheminformatics Analysis and Modeling with MacrolactoneDB
Source: Sci Rep. 2020 Apr 14;10:6284. doi: 10.1038/s41598-020-63192-4 (PMC7156526; doi:10.1038/s41598-020-63192-4)
Supplement: Supplementary file 2 — Supplementary information2. [file 41598_2020_63192_MOESM2_ESM.zip › DataS1/CHEMBL379/pIC50_pEC50/predictions/10-fold/tuned/y_rand/0/ecfp6.csv]

IDs	ExperimentalAff	NB	SVR	KNN	RF
CHEMBL509769	6.22	7.2609704389881635	8.998651230595414	6.164	7.013694027922836
CHEMBL1256600	5.695	7.259936555097103	7.432928162866814	7.914	7.532063366656302
CHEMBL2206975	7.795	7.270304655335302	7.176686644547078	7.264	7.542429626429046
CHEMBL2204317	8.7	7.26540477527168	5.831701238525199	6.81	7.025877792941197
CHEMBL1288514	7.5	7.263955742191359	7.0763683246873965	7.354666666599999	7.5931765171688514
CHEMBL2203324	7.985	7.268708494498075	6.745415234402269	6.994	6.872466369652239
CHEMBL2206969	7.925	7.2699776389788395	7.536978544999675	7.313	7.46460002444984
CHEMBL2063079	8.0	7.277861856690325	6.135482416585892	7.3793333334	7.120097627263195
CHEMBL1672588	7.855	7.2838494708228465	7.9117167497283	8.0083333334	7.769581991745306
CHEMBL1672606	7.735	7.28152236975619	7.204037501147908	7.5920000000000005	7.513157407263668
CHEMBL1672605	6.33	7.283349418489339	7.579515853545645	7.292666666600001	7.4288614760091045
CHEMBL2206976	7.885	7.270967773134708	7.925492204420375	7.614	7.558240042147315
CHEMBL3823434	7.923333332999999	7.272943235987521	7.2716043110610205	7.805	7.541766896541795
CHEMBL605620	7.92	7.428651396218123	8.380182319228776	7.659000000000001	7.796042100316137
CHEMBL1672598	7.735	7.250574341248579	7.230056291841848	7.243	7.27513752227963
CHEMBL591648	5.84	7.333534285145986	7.693183126756773	8.032	7.449785704165748
CHEMBL2203873	8.33	7.0203728231735365	6.772879291950961	7.0840000000000005	6.8921491147494445
CHEMBL2206971	7.94	7.04577131103851	6.897115235117905	7.390000000000001	7.336189344077021
CHEMBL2206980	7.105	7.003741735868167	6.624664173409689	6.882000000000001	6.831647640498698
CHEMBL2206965	7.97	7.023563566727107	5.840663246890577	7.223000000000001	6.991166432111238
CHEMBL2203882	8.3	7.076356399594827	8.18433538333783	7.0840000000000005	6.905130707800091
CHEMBL455095	6.03	7.631374156801543	8.598916504747617	7.786	7.881322705248447
CHEMBL2206966	7.83	7.034889095722489	6.55133093117427	7.204000000000001	7.122571461021104
CHEMBL2206964	8.06	7.014193859676865	6.093729401942113	7.223000000000001	7.019912571796125
CHEMBL605826	7.525	7.284343815848231	8.101890994660382	7.146000000000001	7.271725711757411
CHEMBL1672608	7.9	7.144713019857109	8.920373976264178	7.408999999999999	7.149357629701083
CHEMBL2063085	7.43	7.550981192157465	8.749568527099125	6.981	7.445645386059128
CHEMBL601195	7.215	7.240021586750583	7.341485117153873	7.612666666600001	7.292677064982241
CHEMBL1939386	4.9	7.426910145171077	7.370167225236172	7.5840000000000005	7.378176034008171
CHEMBL2206960	7.71	7.5905971740843565	8.611388538644018	7.9275	8.168327281320089
CHEMBL589395	7.436666667000001	7.016488128744864	8.533185472041245	6.4926666666	7.028295792415853
CHEMBL501873	6.42	7.097131113484627	6.807509764989557	7.135	6.996141057776116
CHEMBL584166	7.7	6.7884435279294415	6.7235415602117	6.904000000000001	6.378633988763557
CHEMBL1672604	6.55	6.651779769837892	6.37428264884153	6.046	6.353882182967489
CHEMBL2206959	8.145	7.579022937965976	8.106481256181349	7.9275	8.169160686768567
CHEMBL2407590	7.43	7.505769087555111	8.163201806233248	7.503	7.633540173571942
CHEMBL1288513	7.405	7.316843257830782	7.761502223982674	7.2603333334	7.774081122091028
CHEMBL2063081	7.72	7.444757244410271	7.520177468763478	7.389	7.48924849354538
CHEMBL1672602	8.085	6.669873664552254	6.038658090965573	6.046	6.361612882372358
CHEMBL503228	5.3	7.161079471240098	6.8951921132441685	6.840999999999999	7.022455440776356
CHEMBL1672599	8.015	7.424664203342331	7.9705249647748735	8.208499999999999	8.097429040996383
CHEMBL2206978	7.94	7.454171661338341	8.436306686663984	7.816999999999998	8.063039757807907
CHEMBL450753	5.88	7.1573516280034095	7.073925723217496	6.908625000000001	6.960240041596063
CHEMBL2063082	7.68	7.282647670336008	6.71164267122293	6.877	7.194124401636674
CHEMBL603168	8.02	7.2542583591850285	7.67150813936279	7.3906666666	7.549470010920035
CHEMBL1288515	7.6	7.186607140131611	7.442200941880235	7.102000000000001	7.189847939725581
CHEMBL506565	6.1	7.181095226900424	6.960906600134242	6.908625000000001	7.088862992917853
CHEMBL1672609	8.155	7.438473084755788	8.750657288245971	7.603333333399999	7.578450102502013
CHEMBL1672601	7.825	7.3849451207563535	7.736637621807321	7.9079999999999995	7.936751154196965
CHEMBL599875	7.46	7.248528286033433	7.656242360865361	7.0916666666	7.275484766596175
CHEMBL599874	6.67	7.181680231025133	7.125502843270729	6.901666666600001	6.92123547950886
CHEMBL1672594	8.52	7.27265343273225	6.5558045345313545	6.6063333334	6.907957810677273
CHEMBL1672607	7.986666667000001	7.310425677318189	8.026428982911614	7.8296666666000005	7.6154454241105
CHEMBL556318	7.92	7.26442080758236	6.641535217964988	6.526000000000001	6.82378521234831
CHEMBL2206981	8.1	7.333034385605688	6.9869756308684074	7.519	7.617564849719275
CHEMBL585404	7.92	7.26442080758236	6.641535217964988	6.526000000000001	6.82378521234831
CHEMBL1672595	7.7	7.303376087547575	8.139693904902366	7.83	7.407980767752442
CHEMBL1256599	5.745	7.271366201959107	7.85537085837276	7.287000000000001	7.555869809038759
CHEMBL1256604	4.5	7.271366201959107	7.85537085837276	7.287000000000001	7.555869809038759
CHEMBL591548	7.91	7.257262966857041	6.556610921690317	6.526000000000001	6.80317156723869
CHEMBL2206979	7.99	7.337698853130161	7.404523835296344	7.885	7.701475421807862
CHEMBL600077	7.49	7.249657443865772	7.578985952760633	6.9116666666	6.8193864582206425
CHEMBL2206984	8.03	7.338962992217292	8.08954693748643	8.151	8.011417217249365
CHEMBL600076	6.61	7.274688420631008	7.703174904094319	6.9319999999999995	7.240727853648219
CHEMBL2206972	6.665	7.327172827730373	6.677621376032801	7.6930000000000005	7.2593750895043945
CHEMBL2206957	7.83	7.241312965785331	7.216296817544524	7.106999999999999	7.194273220856243
CHEMBL504783	6.17	7.232466574826047	6.7272938813635905	6.9510000000000005	6.756732654434873
CHEMBL1672587	8.183333333	7.2379984161715845	5.455400075514435	6.328	6.673993601407826
CHEMBL2206973	6.705	7.242609917594676	7.492960570972551	7.156000000000001	7.632134626833293
CHEMBL1672596	7.875	7.239276621216545	6.40099346591688	6.35	6.52189378435596
CHEMBL2206968	7.305	7.2431225251712466	7.06030854349031	7.3726666666	7.42719249527106
CHEMBL510931	5.98	7.231699996918795	7.3838532800159244	6.9510000000000005	7.235151009598963
CHEMBL2204319	8.06	7.238592210546366	6.12525511600324	6.328	6.791086399568112
CHEMBL1672610	8.22	7.241452801779834	6.304871203170876	7.716999999999999	7.239429298203145
CHEMBL3823909	9.275	7.234600904496397	7.293913816016934	7.036	6.485959286089718
CHEMBL3822850	9.59	7.232997880577754	5.978093672530508	7.036	6.2151943601192325
CHEMBL591604	8.08	7.239370978218992	8.594601075425865	6.82	7.261940543686405
CHEMBL599872	7.993125	7.236874114316479	5.748332504271735	7.167	7.030143632782441
CHEMBL1256598	6.28	7.351527807815667	7.993644223955566	7.6185	7.854884993436627
CHEMBL591668	7.465	7.314623471457086	7.386863729082133	6.769	7.036925373035723
CHEMBL2206967	7.46	7.299574993565755	6.981924965511292	7.3383333334	7.016496200315528
CHEMBL1256601	5.72	7.351962448325488	7.619953148475675	7.8126666666	7.70185313145032
CHEMBL2063084	7.36	7.2981127206107255	5.371304398746539	6.598999999999999	5.752644433401944
CHEMBL1672589	7.545	7.311594448763444	7.213542218827751	7.510666666600001	7.5981573896776
CHEMBL527062	6.45	7.332580089778037	7.205704887591911	7.616	7.342966249619582
CHEMBL1671868	7.945	7.328247230168855	7.520473840700615	7.689	7.584695034628396
CHEMBL1672597	7.645	7.318456942129323	8.19593299641773	7.8146666666	7.685777232417133
CHEMBL603169	8.01	7.309155667798669	7.444577019943264	7.031999999999999	7.329960902539636
CHEMBL2206982	7.11	7.299884164473233	6.591958411883324	7.903333333400001	7.223455642331223
CHEMBL449392	4.87	7.389730292541278	7.542318571023371	7.821000000000001	7.797531148362318
CHEMBL605825	7.64	7.299060044455872	5.7839173873983105	6.804	6.279366469610107
CHEMBL506069	4.48	7.065836463691109	6.699108391531745	7.1943333334	7.02602520601626
CHEMBL1256605	4.92	7.09499978547051	7.399783207951661	6.761	6.643077818205186
CHEMBL1256606	5.42	6.998754448527347	5.399968943948501	6.761	6.462728202741989
CHEMBL1672591	7.52	7.303297525622579	8.179915820603362	7.553999999999999	7.763514499308206
CHEMBL2206983	7.115	7.260050054224939	7.222017336351745	7.414999999999999	7.337508552564531
CHEMBL1672590	8.05	6.451695214275702	5.936824305457464	5.739	5.908273199506347
CHEMBL2206958	8.11	7.519950270417915	7.653732664721351	7.633000000000001	7.720406578599056
CHEMBL506689	6.28	7.760009483818472	7.995230960466056	7.9006666666	7.808966002855877
CHEMBL599873	7.913333333	7.63813752677642	8.38157563875308	7.799666666599999	7.898181150398638
CHEMBL602559	7.9	7.029767905016132	5.803389855836033	7.115666666600001	7.126795592502269
CHEMBL2206977	8.13	7.598295453717308	6.762929582060223	8.0585	7.768142373363113
CHEMBL503785	6.34	6.808623946231883	5.8447539400050035	7.386	6.619647030167341
CHEMBL2206974	8.06	7.408658369264376	7.161567755123776	7.3765	7.4187369425190095
CHEMBL605613	7.69	7.332957861842031	7.79717323885845	8.095000000000002	7.816996413251223
CHEMBL2206963	7.995	7.259479752880873	6.818477480042521	7.077	6.935348069850171
CHEMBL525240	4.65	7.309704880734937	7.856033340419398	7.874666666600001	7.715633352463254
CHEMBL2206970	7.935	7.268166361930847	7.035911269023463	6.618	7.102236297768781
CHEMBL591667	7.105	7.319572869952801	7.69390587134157	6.877	7.170071486354769
CHEMBL3824087	9.01	7.280588228007419	6.4427531046890225	7.0896666666	6.871085257057612
CHEMBL600075	7.275	7.3197214185435495	7.961269989575213	7.926	7.731496420244042
CHEMBL2063080	7.72	7.27028711851478	6.72769707924298	6.9073333333999996	7.268350826663781
CHEMBL2063086	7.75	7.284284520160018	8.142920310593968	8.0338333334	7.982967226046446
CHEMBL506322	6.26	7.356420129395402	8.047123796890752	8.152	7.976428247491423
CHEMBL2368723	5.77	7.301238989313352	7.537930975900286	7.8746666666	7.711040230373416
CHEMBL602119	8.07	7.305285020255678	7.91942287833192	7.8946666666	7.53175253250447
CHEMBL603171	6.88	7.317808550211666	6.875330925983973	6.840999999999999	7.26030393557615
CHEMBL2204318	8.17	7.266800632705419	4.676610553155696	7.3469999999999995	6.5663430065164095
CHEMBL603170	7.633333332999999	7.36537826691687	6.155451881589924	7.116999999999999	7.2548021736610675
CHEMBL1256602	6.56	7.431764651307086	7.539784193618145	7.427	7.32910357943371
CHEMBL1256603	4.96	7.44247288812452	8.029653650274374	7.93	7.831113885634793
CHEMBL510416	4.73	7.416694333629672	7.479258446278093	7.646625	7.225949164939977
CHEMBL2063087	7.55	7.260413722802772	7.083174135670346	6.5846666666	6.9379459264447165
CHEMBL449844	7.21	7.360684724776742	8.695122596790116	6.7756666666	7.9720834910630005
CHEMBL1672592	8.0	7.290208951821208	7.6033876119018355	7.731999999999999	7.393995050332079
CHEMBL1672600	7.26	7.296951854604801	7.8895550198908335	7.001	7.113849450015108
CHEMBL450002	5.9	7.412579563978094	6.873297983435775	7.646625	7.1475094969282305
CHEMBL3823642	8.9625	7.385917362833431	8.4415382262137	7.684	7.557810315050755
CHEMBL1672603	7.035	7.299693470504779	7.5091817542743495	7.763	7.447791999623958
