# Supplementary material for: Cheminformatics Analysis and Modeling with MacrolactoneDB
Source: Sci Rep. 2020 Apr 14;10:6284. doi: 10.1038/s41598-020-63192-4 (PMC7156526; doi:10.1038/s41598-020-63192-4)
Supplement: Supplementary file 2 — Supplementary information2. [file 41598_2020_63192_MOESM2_ESM.zip › DataS1/CHEMBL379/pIC50_pEC50/predictions/10-fold/tuned/y_rand/0/all.csv]

IDs	ExperimentalAff	NB	SVR	KNN	RF
CHEMBL509769	6.22	7.276289355237731	5.6153610658897675	8.11	7.352196531920741
CHEMBL1256600	5.695	7.279937705134792	7.082851078723045	7.64	7.454102673213594
CHEMBL2206975	7.795	7.266895322309017	7.988836081438675	7.49	6.9910747110503975
CHEMBL2204317	8.7	7.270824370095473	7.870025215019148	7.545	7.362914148672927
CHEMBL1288514	7.5	7.2813034675159765	8.356709750381158	7.913333333	7.804911787643518
CHEMBL2203324	7.985	7.269482176676181	8.50439179480563	8.183333333	7.815683428371849
CHEMBL2206969	7.925	7.267470090136641	6.425236459209105	5.3	6.88221785361599
CHEMBL2063079	8.0	7.266019055769628	5.673202684776105	4.96	6.176850261963076
CHEMBL1672588	7.855	7.268272706298914	7.183194000525586	6.34	7.520396016247893
CHEMBL1672606	7.735	7.2764281209395865	8.224407780435858	7.719999999999999	6.999461278211359
CHEMBL1672605	6.33	7.271058651225343	6.854360972514541	6.45	6.835443433466018
CHEMBL2206976	7.885	7.267816805010541	6.595281787040341	5.3	7.478551904851876
CHEMBL3823434	7.9233333329999995	7.263747073966012	9.240095246212189	8.145	7.364094505407661
CHEMBL605620	7.92	7.342939624279063	6.911733514160492	7.465000000000001	7.452198138318937
CHEMBL1672598	7.735	7.321114265842056	7.624143649434767	8.22	7.951350468115096
CHEMBL591648	5.84	7.345498679264007	6.692641513488425	8.06	7.446217246591736
CHEMBL2203873	8.33	7.242965366603517	8.507344899131184	8.08	7.548073514274278
CHEMBL2206971	7.94	7.220365973085874	7.297693221662417	7.71	6.803718481627195
CHEMBL2206980	7.105	7.245245311581357	8.235763495328857	7.544999999999999	7.533072861683634
CHEMBL2206965	7.97	7.208363236954634	6.1993451638476245	6.22	6.9227022868105985
CHEMBL2203882	8.3	7.2366085452684485	10.004524058413594	8.08	7.299326536661315
CHEMBL455095	6.03	7.2478708917212575	4.435197034301071	6.169999999999999	6.381751532015779
CHEMBL2206966	7.83	7.204212775102474	6.988820722692967	6.22	6.9113002713724105
CHEMBL2206964	8.06	7.20293382888582	6.154837753589344	6.22	6.885844419334385
CHEMBL605826	7.525	7.335176194589381	8.584977441924352	9.59	7.281903446280691
CHEMBL1672608	7.9	7.21516207633661	7.936922092305053	8.01	7.407909915887424
CHEMBL2063085	7.43	7.3100298463663504	7.471973615338443	7.64	7.458303588300656
CHEMBL601195	7.215	7.3103489644477895	8.104713769371944	7.92	7.604892728581675
CHEMBL1939386	4.9	7.290638031461928	7.036974661326451	5.42	6.9379558837530375
CHEMBL2206960	7.71	7.308844150182361	6.272425277665012	7.99	6.89481851137755
CHEMBL589395	7.436666667000001	7.302359248362539	6.531860909654353	5.745	7.346615059732869
CHEMBL501873	6.42	7.285931561239952	5.601109279167695	7.986666667000001	7.284571192347126
CHEMBL584166	7.7	7.2979868002783785	8.282928837318074	7.525000000000001	7.295702196082035
CHEMBL1672604	6.55	7.300335931782534	6.777820170688549	7.735000000000001	7.039837702260478
CHEMBL2206959	8.145	7.311492422571298	7.686432474561037	7.990000000000001	7.516932005764769
CHEMBL2407590	7.43	7.2895859501020945	6.823617446769339	6.665	6.711493828846846
CHEMBL1288513	7.405	7.3000380336418935	7.425043508728785	7.465000000000001	7.6449962480347065
CHEMBL2063081	7.72	7.30954799558818	8.195391585299522	6.56	7.78087002241961
CHEMBL1672602	8.085	7.299220142882025	7.1112370311049	7.994999999999999	7.3775828639909875
CHEMBL503228	5.3	7.293674128734589	6.8903712465364455	7.545	7.030575023670402
CHEMBL1672599	8.015	7.290914309737515	6.628252780292495	8.183333333	6.846746231985665
CHEMBL2206978	7.94	7.287780429671366	7.053004749980605	7.525	7.018552079086721
CHEMBL450753	5.88	7.298143845248276	7.030463116203388	8.0	7.571917225941288
CHEMBL2063082	7.68	7.291973201276337	7.024019362633801	7.995	7.809933382810072
CHEMBL603168	8.02	7.294204119916728	7.893227412012409	7.436666667000001	7.598247856634182
CHEMBL1288515	7.6	7.2947647221904885	7.772448194541299	8.7	7.890145325724103
CHEMBL506565	6.1	7.297752719437248	7.360405591004821	8.0	7.5825014909869335
CHEMBL1672609	8.155	7.287744320472862	6.948357957617587	7.875	7.257668303874111
CHEMBL1672601	7.825	7.291251053833538	7.568653234156168	8.183333333	7.477017890709122
CHEMBL599875	7.46	7.2922862542294755	7.082751295315509	7.1049999999999995	7.187367057914551
CHEMBL599874	6.67	7.29406030192207	7.167905117451287	8.11	7.196250230344888
CHEMBL1672594	8.52	7.290637475870917	7.306206094528993	7.8999999999999995	6.778495780300508
CHEMBL1672607	7.986666667000001	7.2982542815157645	8.854691614634296	8.06	7.2562633632951865
CHEMBL556318	7.92	7.2956172642818835	6.753226548476036	6.42	7.36146982347607
CHEMBL2206981	8.1	7.2967643421584665	7.149427856454276	7.46	7.388344535062107
CHEMBL585404	7.92	7.2956172642818835	6.753226548476036	6.42	7.36146982347607
CHEMBL1672595	7.7	7.301030662892892	7.953145392789091	6.705	7.353264633135715
CHEMBL1256599	5.745	7.29487203922504	8.166103098103534	9.275	8.157939728008877
CHEMBL1256604	4.5	7.29487203922504	8.166103098103534	9.275	8.157939728008877
CHEMBL591548	7.91	7.295196166325009	6.691813927777371	7.21	7.0643955673338725
CHEMBL2206979	7.99	7.296934808356986	7.569307939210034	8.015	7.7346067886907885
CHEMBL600077	7.49	7.293933269592637	6.951967476602102	8.33	7.3801937195903555
CHEMBL2206984	8.03	7.295623234780052	7.578371489303025	7.72	7.252132624106107
CHEMBL600076	6.61	7.29493333062796	7.035528637018608	8.183333333	7.649606326628948
CHEMBL2206972	6.665	7.29489178124218	6.106021654077585	4.65	7.110996768136423
CHEMBL2206957	7.83	7.142292190157207	6.5031333777381715	4.65	7.511971192113887
CHEMBL504783	6.17	7.366079729366235	6.895737331169132	6.03	7.2774211330197645
CHEMBL1672587	8.183333333	7.185462132632508	7.223347766448729	6.665	7.078934077362329
CHEMBL2206973	6.705	7.1228975922362725	6.858146939771899	4.48	6.827204031492601
CHEMBL1672596	7.875	7.233893905034027	8.10913407068813	7.21	7.7306176392946995
CHEMBL2206968	7.305	7.102967135144171	7.497519681214204	7.36	7.100427104821243
CHEMBL510931	5.98	7.33986445757137	7.966046147037876	7.46	7.362784584572222
CHEMBL2204319	8.06	7.175744376725175	5.525819707329067	6.665000000000001	6.9273558395182695
CHEMBL1672610	8.22	7.169606379674862	7.593670066959257	7.6	7.075834426666484
CHEMBL3823909	9.275	7.343924637665105	8.311267707261768	7.72	7.557414148065188
CHEMBL3822850	9.59	7.3253268585051385	7.6622854912025335	7.83	7.530200026039214
CHEMBL591604	8.08	7.224314498848334	6.334683826028212	5.72	6.913930713868872
CHEMBL599872	7.993125	7.258993966079096	7.144976203786586	7.460000000000001	6.97124755952022
CHEMBL1256598	6.28	7.318407544473113	6.980156353837903	6.88	6.744954478027399
CHEMBL591668	7.465	7.329009284422582	8.010289610087998	7.436666667000001	7.325009917472634
CHEMBL2206967	7.46	7.333730243331837	8.702897976770075	7.92	7.914907747694969
CHEMBL1256601	5.72	7.319638169756415	7.97004056878447	8.07	7.758594674781919
CHEMBL2063084	7.36	7.328755727742558	7.399444813875778	9.59	8.093656720501244
CHEMBL1672589	7.545	7.325403728195445	7.8915623344478965	7.985	7.433993951720628
CHEMBL527062	6.45	7.324382393292321	6.004461876707875	5.88	6.740016035767898
CHEMBL1671868	7.945	7.327683504863857	7.08198687857444	7.6333333329999995	6.917184065974231
CHEMBL1672597	7.645	7.323817456386686	7.368410159698821	7.985	7.467087587325717
CHEMBL603169	8.01	7.332447062125922	6.592241526811979	6.67	7.537300718722546
CHEMBL2206982	7.11	7.330283686783918	6.439192562844247	6.55	7.332491508546989
CHEMBL449392	4.87	7.284698239459314	6.502127286695194	6.61	6.639562756695579
CHEMBL605825	7.64	7.336025833736641	8.115292641070587	7.97	7.5665564141980095
CHEMBL506069	4.48	7.321473698967405	7.09818505557724	7.9	7.476365081226422
CHEMBL1256605	4.92	7.330514045923388	7.135013739592292	7.035	7.368493848968665
CHEMBL1256606	5.42	7.33036299583361	7.999897277882598	8.1	7.870412688793794
CHEMBL1672591	7.52	7.341652260040961	7.351828542310752	7.969999999999999	7.7495924534940634
CHEMBL2206983	7.115	7.333229625496867	6.326426454523229	6.28	6.976354487120019
CHEMBL1672590	8.05	7.339970211437725	7.414313771138389	8.7	7.798867725485687
CHEMBL2206958	8.11	7.330541199782479	7.164074605172848	6.665	6.955908612041503
CHEMBL506689	6.28	7.329030283927888	7.051552891072971	7.72	6.744146880268762
CHEMBL599873	7.913333333	7.335284613468755	6.874944965876097	7.525	7.404652089029082
CHEMBL602559	7.9	7.333553989053035	5.923295875277228	6.45	7.291794954938812
CHEMBL2206977	8.13	7.328944379305891	7.671209495342017	7.699999999999999	7.157138669085823
CHEMBL503785	6.34	7.3403672087250476	8.858681438228642	8.52	8.068618245284636
CHEMBL2206974	8.06	7.330431401215479	7.222959295588366	7.43	6.7599125136421545
CHEMBL605613	7.69	7.269031986336081	7.029521625899676	7.92	7.217717189453971
CHEMBL2206963	7.995	7.260385894641253	7.605878256993892	8.11	7.67379477048125
CHEMBL525240	4.65	7.60027841976639	7.465448195675529	7.640000000000001	7.8093674960729365
CHEMBL2206970	7.935	7.276549800649631	8.002004828392606	7.735	7.459801220233336
CHEMBL591667	7.105	7.354821152043518	7.343354391330498	8.06	7.664889571747999
CHEMBL3824087	9.01	7.448913207002049	7.611637263103761	7.71	7.822743082523483
CHEMBL600075	7.275	7.242614545630481	6.210570731865529	7.829999999999999	6.924553710512935
CHEMBL2063080	7.72	7.247725480565184	8.514302637329687	4.92	6.755162590318705
CHEMBL2063086	7.75	7.247100932073277	7.880671476887052	7.36	7.265054141865436
CHEMBL506322	6.26	7.304409380012367	6.99659755066426	8.33	7.071797055109555
CHEMBL2368723	5.77	7.55739218340135	8.868648965922741	9.275	7.983924391944573
CHEMBL602119	8.07	7.35265819100889	8.820360758662002	7.875	7.809603837527117
CHEMBL603171	6.88	7.378097539986515	9.14505087091277	8.06	8.297786367074316
CHEMBL2204318	8.17	7.356504816478303	7.777228732542987	8.13	7.237392371240893
CHEMBL603170	7.6333333329999995	7.335101401237634	7.87673338036385	7.5	7.64188068063357
CHEMBL1256602	6.56	7.260740066759839	6.430324388263576	6.33	6.642638793506142
CHEMBL1256603	4.96	7.266612087320078	7.980348900671853	8.08	7.679623208189282
CHEMBL510416	4.73	7.2354102218791265	6.252858168811514	6.03	6.672921664083997
CHEMBL2063087	7.55	7.25914224431274	8.570797323121207	8.06	7.571737565230417
CHEMBL449844	7.21	7.4942165288420375	7.675097343415755	7.9399999999999995	7.839401857529984
CHEMBL1672592	8.0	7.398972668751388	7.880847220039528	7.83	7.487462477674227
CHEMBL1672600	7.26	7.274005365280987	6.016106739060652	4.65	6.277947730758237
CHEMBL450002	5.9	7.2223771367308	7.078823380809305	7.43	6.7218570701083875
CHEMBL3823642	8.9625	7.565737908927434	7.938710560485934	8.015	7.815140649280596
CHEMBL1672603	7.035	7.241543475130573	6.096000901361308	5.745	6.294587613670293
