# Supplementary material for: Cheminformatics Analysis and Modeling with MacrolactoneDB
Source: Sci Rep. 2020 Apr 14;10:6284. doi: 10.1038/s41598-020-63192-4 (PMC7156526; doi:10.1038/s41598-020-63192-4)
Supplement: Supplementary file 2 — Supplementary information2. [file 41598_2020_63192_MOESM2_ESM.zip › DataS1/CHEMBL379/pIC50_pEC50/predictions/10-fold/tuned/y_rand/0/mordred.csv]

IDs	ExperimentalAff	NB	SVR	KNN	RF
CHEMBL509769	6.22	7.429560722163815	8.197504525347195	7.6838888889999994	7.813487517792553
CHEMBL1256600	5.695	7.412750584587401	8.365436460526427	8.003333333333332	7.524548141015341
CHEMBL2206975	7.795	7.237506970836704	7.809520182902949	6.792708333333334	7.2527936258883825
CHEMBL2204317	8.7	7.21586976110203	8.068297939568206	7.905	6.98642928178521
CHEMBL1288514	7.5	7.270692729359601	7.175449529381261	7.724444444333333	7.3510661155436585
CHEMBL2203324	7.985	7.206309879192069	7.9278506922729015	6.79	7.2739333381870885
CHEMBL2206969	7.925	7.241375731112106	8.10509167295829	6.792708333333334	7.501869886528657
CHEMBL2063079	8.0	7.237052914034567	7.011125346677687	7.8	7.062810849038533
CHEMBL1672588	7.855	7.253134696795967	7.679357216824812	6.266666666666667	6.813813414351583
CHEMBL1672606	7.735	7.2719782551035	7.873794901015673	7.008333333333334	7.6106129867289125
CHEMBL1672605	6.33	7.241083814409991	7.877921335861659	6.755	7.182312129936499
CHEMBL2206976	7.885	7.22998874283161	7.652474385815527	8.127708333333333	7.62936633225556
CHEMBL3823434	7.923333332999999	7.405241182950539	8.309584988257125	7.853333333333333	7.820227007796682
CHEMBL605620	7.92	7.274516282321549	7.799024672940074	8.235833333333334	7.106668528233829
CHEMBL1672598	7.735	7.102232629076997	6.186861919193272	6.886666666666667	6.13473735976491
CHEMBL591648	5.84	7.231989995051007	7.561816260817447	6.938333333333333	6.459986770626866
CHEMBL2203873	8.33	7.305643694493069	7.779017348697518	6.763333333333333	7.284154173269846
CHEMBL2206971	7.94	7.397431848420002	7.0743290991662375	7.633333333333333	7.37498907087095
CHEMBL2206980	7.105	7.358250763621287	6.710947460298622	7.341666666666666	6.889195551213037
CHEMBL2206965	7.97	7.379046415394715	7.1989566915646845	7.151666666666666	7.258508432644595
CHEMBL2203882	8.3	7.325296910435835	7.904757616490673	6.763333333333333	7.412537424553917
CHEMBL455095	6.03	7.282404629624598	7.789501397622469	7.864375	7.794054398649859
CHEMBL2206966	7.83	7.371900272993791	7.042601820031716	7.151666666666666	7.334124161499436
CHEMBL2206964	8.06	7.37037771448757	7.040192661830861	7.151666666666666	7.19474155040911
CHEMBL605826	7.525	7.441427082551892	7.537484506875248	7.333888889000001	7.456107251595362
CHEMBL1672608	7.9	7.145575522217056	7.256463173431743	7.196666666666666	6.941853124899454
CHEMBL2063085	7.43	7.306637259821116	7.228311446780232	6.656666666666666	7.006482608296099
CHEMBL601195	7.215	7.379421213615981	6.859376481249207	7.055	7.401306532412324
CHEMBL1939386	4.9	6.807754913486432	3.837667900938108	6.048333333333333	6.068003692954375
CHEMBL2206960	7.71	7.312680621879789	7.584961221859139	8.151666666666666	7.505206486024942
CHEMBL589395	7.436666667000001	7.359342199263284	7.753110553403609	7.161111110999999	7.153195085540827
CHEMBL501873	6.42	7.324016729868352	7.404021949396274	7.2316666666666665	7.535987247734668
CHEMBL584166	7.7	7.383188342832287	7.8974247909518525	7.8183333333333325	7.580630232502902
CHEMBL1672604	6.55	7.372160359273999	6.956839838318878	7.614999999999999	7.401359127391893
CHEMBL2206959	8.145	7.296543281329602	7.45080937207333	7.078333333333333	7.605634005554408
CHEMBL2407590	7.43	7.1987657250483705	3.0533540537524217	7.901111111	6.625285557717424
CHEMBL1288513	7.405	7.29476745345871	7.623767370903344	8.293333333333333	7.551796099222428
CHEMBL2063081	7.72	7.305154709701609	7.106069542150131	7.391666666666667	7.012722786040224
CHEMBL1672602	8.085	7.374927705754063	6.8225893509596816	6.984999999999999	7.078059108787696
CHEMBL503228	5.3	7.2844786261970444	7.1328785290185115	7.051666666666667	7.237522421767067
CHEMBL1672599	8.015	7.283908471113226	7.223659629766442	7.463333333333334	7.301687455045473
CHEMBL2206978	7.94	7.298478608483007	7.454169235428705	7.69	7.64425847324422
CHEMBL450753	5.88	7.305233591807348	8.284496572516753	7.9316666666666675	7.799121499132764
CHEMBL2063082	7.68	7.28005138626862	7.849990799584036	7.963333333333334	7.629579504378223
CHEMBL603168	8.02	7.278460339034212	6.7856586915560895	6.811666666666667	6.46207472521788
CHEMBL1288515	7.6	7.306618956313639	7.658528131195938	7.693333333333334	7.589351580785958
CHEMBL506565	6.1	7.30562208644714	7.957012431226239	7.9316666666666675	7.831835671279572
CHEMBL1672609	8.155	7.285398001602713	6.97564333714757	6.765555555666666	6.920001340221969
CHEMBL1672601	7.825	7.282430007734451	7.646717282675814	7.463333333333334	7.504912857244558
CHEMBL599875	7.46	7.286542158473735	7.116455725699398	7.596666666666667	7.357719988939575
CHEMBL599874	6.67	7.291726825299902	7.496311076364339	7.918333333333334	7.838735616102825
CHEMBL1672594	8.52	7.277406679295232	7.7386027926261045	7.878333333333334	7.032924147754837
CHEMBL1672607	7.986666667000001	7.297714560377549	8.362442460255817	7.830000000000001	7.726964878771607
CHEMBL556318	7.92	7.29753805812874	7.757540428714247	7.835	7.38208594741386
CHEMBL2206981	8.1	7.29951894496414	7.992525303199027	7.0683333333333325	7.6183141949696305
CHEMBL585404	7.92	7.29753805812874	7.757540428714247	7.835	7.38208594741386
CHEMBL1672595	7.7	7.299090682171614	7.539018494010815	7.984375	7.730919882289592
CHEMBL1256599	5.745	7.288590381922442	6.5651880732827514	6.036666666666666	6.293973829463665
CHEMBL1256604	4.5	7.288590381922442	6.5651880732827514	6.036666666666666	6.293973829463665
CHEMBL591548	7.91	7.298388060796551	8.44900501517007	7.331666666666666	7.691932050562121
CHEMBL2206979	7.99	7.300290501253967	7.19992091658251	7.780555555666666	7.389033641399283
CHEMBL600077	7.49	7.296647951064294	7.89263560762053	7.38	7.728351586565083
CHEMBL2206984	8.03	7.29702021242731	7.103651609828216	7.289999999999999	7.1782353255140166
CHEMBL600076	6.61	7.296592233335716	8.310455397410418	7.395	7.881119250045634
CHEMBL2206972	6.665	7.2990635774627375	8.29646373498785	7.651666666666667	7.400891408103534
CHEMBL2206957	7.83	7.218926825109163	6.512274747812803	7.483333333333334	7.481511427740036
CHEMBL504783	6.17	7.469060634835279	7.443300986130119	8.08	7.894164359297695
CHEMBL1672587	8.183333333	7.20546306317229	7.682759194513814	7.373333333333334	7.500768860367238
CHEMBL2206973	6.705	7.2865851505927095	7.855540700105514	7.411666666666666	7.565785141366914
CHEMBL1672596	7.875	6.971594798900892	6.202960259137406	6.765000000000001	6.069030873842243
CHEMBL2206968	7.305	7.214984896831176	7.743283265097212	7.22	7.827587859620689
CHEMBL510931	5.98	7.713721530669325	7.613565151163904	8.273333333333333	7.96904556300515
CHEMBL2204319	8.06	7.195009587258878	7.721739897801008	7.473333333333334	7.596039038524802
CHEMBL1672610	8.22	7.159064660859237	7.046188097374404	7.41	7.446065108282451
CHEMBL3823909	9.275	7.198821747685951	5.525532364930008	7.051666666666667	6.50036096808762
CHEMBL3822850	9.59	7.29141381108642	7.768255677822943	7.051666666666667	7.345738409804081
CHEMBL591604	8.08	7.040663421797815	6.827759003677848	7.6816666666666675	7.371801107792315
CHEMBL599872	7.993125	7.0556354721932495	6.1341671286509225	6.406666666666666	6.838679132766198
CHEMBL1256598	6.28	7.332463871519822	6.698587655008632	7.140000000000001	6.259512005312636
CHEMBL591668	7.465	7.331007072368999	6.543864871729889	7.9675	6.816088799393424
CHEMBL2206967	7.46	7.314080995394342	6.546701443496227	6.400000000000001	7.100143236297448
CHEMBL1256601	5.72	7.331303367959516	7.885111245960241	7.986666666666667	7.91510829374646
CHEMBL2063084	7.36	7.32890145249093	7.8416430726148665	7.794999999999999	7.330515867119409
CHEMBL1672589	7.545	7.327387469184883	8.273652311253963	7.1499999999999995	7.0416386492333585
CHEMBL527062	6.45	7.33237130959052	8.033115643003876	7.773333333333333	7.532743358751284
CHEMBL1671868	7.945	7.3282198283513695	7.217869336782167	7.7749999999999995	7.289210844902012
CHEMBL1672597	7.645	7.327192411599577	7.378971014603531	5.863333333333333	6.877534376958625
CHEMBL603169	8.01	7.329616356273787	7.815937126372797	7.739999999999999	7.160217474882321
CHEMBL2206982	7.11	7.319439232101861	7.802242009069639	6.721666666666667	7.604405385454181
CHEMBL449392	4.87	7.328052764652449	9.323687904229084	7.103333333333333	7.191932982277034
CHEMBL605825	7.64	7.325603317571876	6.910564310086324	6.535	6.693190889349527
CHEMBL506069	4.48	7.323492330013088	6.888477956446914	7.396666666666666	6.998967145854437
CHEMBL1256605	4.92	7.337123848282415	7.960142178653407	7.976666666666667	7.755484800562034
CHEMBL1256606	5.42	7.337094368530735	6.380438395315182	7.976666666666667	6.882196143563512
CHEMBL1672591	7.52	7.333123220177397	7.456280291827732	6.925000000000001	7.26440169208923
CHEMBL2206983	7.115	7.332995220146264	7.730918757160411	8.054166666666667	7.30989661943596
CHEMBL1672590	8.05	7.33306263135229	6.974267005074375	6.925	7.343389302347458
CHEMBL2206958	8.11	7.333594950785266	8.00176556301409	8.204166666666667	7.693728750312203
CHEMBL506689	6.28	7.338304728341631	8.346732141525152	8.005	7.93584893166808
CHEMBL599873	7.913333333	7.333647390774907	6.840635952348998	6.446666666666666	6.565340105095971
CHEMBL602559	7.9	7.3323819585415	7.529466696872711	7.855	7.2751003697465055
CHEMBL2206977	8.13	7.332687945231105	8.590883620393264	7.8549999999999995	7.663531291744161
CHEMBL503785	6.34	7.333880763472649	6.771344705521323	6.437708333333333	7.006445456240527
CHEMBL2206974	8.06	7.333006510622433	7.500451742282096	7.815	7.453567184810031
CHEMBL605613	7.69	7.302430455444295	8.247977530416378	7.771666666666666	7.545047062341479
CHEMBL2206963	7.995	7.302554811202697	7.207556449893615	7.278333333333333	7.203378555712336
CHEMBL525240	4.65	7.292395460806593	7.815683732071348	6.706666666666667	7.133102386425987
CHEMBL2206970	7.935	7.304223109030593	7.255332747452555	7.664444444333333	7.501420272496782
CHEMBL591667	7.105	7.300700344198627	7.129572103186731	7.038333333333333	7.324601790466899
CHEMBL3824087	9.01	7.299866003759925	7.994820068056554	7.185	7.222022799888863
CHEMBL600075	7.275	7.3011841877262205	7.0540417528451504	7.908333333333334	7.263653059781383
CHEMBL2063080	7.72	7.301877548702477	6.510503353898556	7.6433333333333335	6.908143228537155
CHEMBL2063086	7.75	7.301660068709737	7.849087215089951	8.085	7.547664348117809
CHEMBL506322	6.26	7.29809366643976	8.862132322630075	7.859999999999999	7.503647436750763
CHEMBL2368723	5.77	7.287215670422797	4.090023873614775	6.706666666666666	6.3811631818353955
CHEMBL602119	8.07	7.299262031761739	7.6755768748298285	5.826666666666667	6.752381878101915
CHEMBL603171	6.88	7.301002583774998	6.76186914819695	7.45	7.2951148341324155
CHEMBL2204318	8.17	7.318095544647664	6.1671216356558025	5.516666666666667	6.504372829549871
CHEMBL603170	7.633333332999999	7.3243273236294755	7.856689831686309	6.955000000000001	7.580232704938863
CHEMBL1256602	6.56	7.32920560554132	6.764797387591016	6.881666666666667	6.793867333520718
CHEMBL1256603	4.96	7.327425711294852	7.1070146365935605	7.855	6.795984098876809
CHEMBL510416	4.73	7.328603127988006	8.181113021892884	7.3133333333333335	7.385964751780603
CHEMBL2063087	7.55	7.322927797544442	7.562641805749734	7.760000000000001	7.706899412401586
CHEMBL449844	7.21	7.319440878587185	7.554963394131192	7.78	7.294198512729264
CHEMBL1672592	8.0	7.321520939537511	6.105154885464144	7.2299999999999995	6.43865418237262
CHEMBL1672600	7.26	7.319750476887014	7.2536056757461145	6.861666666666667	7.343418565129331
CHEMBL450002	5.9	7.328714117513381	8.126789210506047	7.3133333333333335	7.516315334205705
CHEMBL3823642	8.9625	7.3277296913225225	7.5187436400251775	7.688333333333333	7.4730673611060885
CHEMBL1672603	7.035	7.3252563104796975	7.714307518638491	8.003333333333334	7.4704449081303945
