# Supplementary material for: Cheminformatics Analysis and Modeling with MacrolactoneDB
Source: Sci Rep. 2020 Apr 14;10:6284. doi: 10.1038/s41598-020-63192-4 (PMC7156526; doi:10.1038/s41598-020-63192-4)
Supplement: Supplementary file 2 — Supplementary information2. [file 41598_2020_63192_MOESM2_ESM.zip › DataS1/CHEMBL379/pIC50_pEC50/predictions/10-fold/tuned/y_rand/0/mrc.csv]

IDs	ExperimentalAff	NB	SVR	KNN	RF
CHEMBL509769	6.22	7.280233390150201	7.529799131485822	7.905000000000001	7.440769230769081
CHEMBL1256600	5.695	7.277340463700024	7.650214318880657	6.903518518555556	7.272121212121384
CHEMBL2206975	7.795	7.263598342702052	7.559709218581862	7.304236111111111	7.139177827375091
CHEMBL2204317	8.7	7.267810962782846	7.7027156251829645	6.94611111111111	7.439114099316874
CHEMBL1288514	7.5	7.277340463700024	7.650214318880657	6.903518518555556	7.272121212121384
CHEMBL2203324	7.985	7.263598342702052	7.559709218581862	7.304236111111111	7.139177827375091
CHEMBL2206969	7.925	7.263598342702052	7.559709218581862	7.304236111111111	7.139177827375091
CHEMBL2063079	8.0	7.263598342702052	7.559709218581862	7.304236111111111	7.139177827375091
CHEMBL1672588	7.855	7.263598342702052	7.559709218581862	7.304236111111111	7.139177827375091
CHEMBL1672606	7.735	7.263598342702052	7.559709218581862	7.304236111111111	7.139177827375091
CHEMBL1672605	6.33	7.263598342702052	7.559709218581862	7.304236111111111	7.139177827375091
CHEMBL2206976	7.885	7.263598342702052	7.559709218581862	7.304236111111111	7.139177827375091
CHEMBL3823434	7.923333332999999	7.280233390150201	7.529799131485822	7.905000000000001	7.440769230769081
CHEMBL605620	7.92	7.263440505354839	7.7252016480961565	7.836111111111112	7.372962239562299
CHEMBL1672598	7.735	7.262683418904473	7.556440377782686	7.2333333333333325	7.200333333326995
CHEMBL591648	5.84	7.263603557732362	7.934070921983607	7.836111111111112	7.372962239562299
CHEMBL2203873	8.33	7.262683418904473	7.556440377782686	7.2333333333333325	7.200333333326995
CHEMBL2206971	7.94	7.262683418904473	7.556440377782686	7.2333333333333325	7.200333333326995
CHEMBL2206980	7.105	7.262683418904473	7.556440377782686	7.2333333333333325	7.200333333326995
CHEMBL2206965	7.97	7.262683418904473	7.556440377782686	7.2333333333333325	7.200333333326995
CHEMBL2203882	8.3	7.262683418904473	7.556440377782686	7.2333333333333325	7.200333333326995
CHEMBL455095	6.03	7.263440505354839	7.7252016480961565	7.836111111111112	7.372962239562299
CHEMBL2206966	7.83	7.262683418904473	7.556440377782686	7.2333333333333325	7.200333333326995
CHEMBL2206964	8.06	7.262683418904473	7.556440377782686	7.2333333333333325	7.200333333326995
CHEMBL605826	7.525	7.263440505354839	7.7252016480961565	7.836111111111112	7.372962239562299
CHEMBL1672608	7.9	7.262683418904473	7.556440377782686	7.2333333333333325	7.200333333326995
CHEMBL2063085	7.43	7.348548910837079	7.739797755430086	7.720000000000001	7.398548976596437
CHEMBL601195	7.215	7.355161026191548	7.800180987403682	7.54	7.491923076922935
CHEMBL1939386	4.9	7.075571064982828	6.5363560167933485	6.681790766964349	6.415044907407344
CHEMBL2206960	7.71	7.348548910837079	7.739797755430086	7.720000000000001	7.398548976596437
CHEMBL589395	7.436666667000001	7.355161026191548	7.800180987403682	7.54	7.491923076922935
CHEMBL501873	6.42	7.277853545850505	7.599831500575875	7.447222222222223	7.339040404030508
CHEMBL584166	7.7	7.348548910837079	7.739797755430086	7.720000000000001	7.398548976596437
CHEMBL1672604	6.55	7.348548910837079	7.739797755430086	7.720000000000001	7.398548976596437
CHEMBL2206959	8.145	7.348548910837079	7.739797755430086	7.720000000000001	7.398548976596437
CHEMBL2407590	7.43	7.391894878975983	8.446662704140076	7.288703703666667	7.663719634693849
CHEMBL1288513	7.405	7.277853545850505	7.599831500575875	7.447222222222223	7.339040404030508
CHEMBL2063081	7.72	7.348548910837079	7.739797755430086	7.720000000000001	7.398548976596437
CHEMBL1672602	8.085	7.348548910837079	7.739797755430086	7.720000000000001	7.398548976596437
CHEMBL503228	5.3	7.291568307490475	7.619640398968462	7.482777777777778	7.183620689655081
CHEMBL1672599	8.015	7.291516460226138	7.590015728858438	7.127962962888889	7.268232758603171
CHEMBL2206978	7.94	7.291516460226138	7.590015728858438	7.127962962888889	7.268232758603171
CHEMBL450753	5.88	7.291568307490475	7.619640398968462	7.482777777777778	7.183620689655081
CHEMBL2063082	7.68	7.291516460226138	7.590015728858438	7.127962962888889	7.268232758603171
CHEMBL603168	8.02	7.292072597465096	7.645045559133781	7.445740740777778	7.405476190500297
CHEMBL1288515	7.6	7.291568307490475	7.619640398968462	7.482777777777778	7.183620689655081
CHEMBL506565	6.1	7.291568307490475	7.619640398968462	7.482777777777778	7.183620689655081
CHEMBL1672609	8.155	7.291516460226138	7.590015728858438	7.127962962888889	7.268232758603171
CHEMBL1672601	7.825	7.291516460226138	7.590015728858438	7.127962962888889	7.268232758603171
CHEMBL599875	7.46	7.291568307490475	7.619640398968462	7.482777777777778	7.183620689655081
CHEMBL599874	6.67	7.291568307490475	7.619640398968462	7.482777777777778	7.183620689655081
CHEMBL1672594	8.52	7.291516460226138	7.590015728858438	7.127962962888889	7.268232758603171
CHEMBL1672607	7.986666667000001	7.289428465969922	7.634779652254949	7.11888888888889	7.271605603447968
CHEMBL556318	7.92	7.090134619816897	7.205094114613039	6.739444444444445	6.595499999999927
CHEMBL2206981	8.1	7.289428465969922	7.634779652254949	7.11888888888889	7.271605603447968
CHEMBL585404	7.92	7.090134619816897	7.205094114613039	6.739444444444445	6.595499999999927
CHEMBL1672595	7.7	7.289428465969922	7.634779652254949	7.11888888888889	7.271605603447968
CHEMBL1256599	5.745	7.35942513579116	7.649797371960314	7.542314814777778	7.602247474727413
CHEMBL1256604	4.5	7.35942513579116	7.649797371960314	7.542314814777778	7.602247474727413
CHEMBL591548	7.91	7.090134619816897	7.205094114613039	6.739444444444445	6.595499999999927
CHEMBL2206979	7.99	7.289428465969922	7.634779652254949	7.11888888888889	7.271605603447968
CHEMBL600077	7.49	7.090134619816897	7.205094114613039	6.739444444444445	6.595499999999927
CHEMBL2206984	8.03	7.289428465969922	7.634779652254949	7.11888888888889	7.271605603447968
CHEMBL600076	6.61	7.090134619816897	7.205094114613039	6.739444444444445	6.595499999999927
CHEMBL2206972	6.665	7.289428465969922	7.634779652254949	7.11888888888889	7.271605603447968
CHEMBL2206957	7.83	7.411166039502258	7.799942681691043	7.712777777777777	7.457198275862122
CHEMBL504783	6.17	7.083334906832938	7.444726005413812	7.306296296333333	7.086666666656481
CHEMBL1672587	8.183333333	7.411166039502258	7.799942681691043	7.712777777777777	7.457198275862122
CHEMBL2206973	6.705	7.411166039502258	7.799942681691043	7.712777777777777	7.457198275862122
CHEMBL1672596	7.875	7.411166039502258	7.799942681691043	7.712777777777777	7.457198275862122
CHEMBL2206968	7.305	7.411166039502258	7.799942681691043	7.712777777777777	7.457198275862122
CHEMBL510931	5.98	7.083334906832938	7.444726005413812	7.306296296333333	7.086666666656481
CHEMBL2204319	8.06	6.9865820300592905	7.260139416760597	6.86	6.873928571428672
CHEMBL1672610	8.22	7.411166039502258	7.799942681691043	7.712777777777777	7.457198275862122
CHEMBL3823909	9.275	7.216133289530771	7.842136176717148	7.456666666666667	7.477988511904742
CHEMBL3822850	9.59	7.216133289530771	7.842136176717148	7.456666666666667	7.477988511904742
CHEMBL591604	8.08	7.14128133784129	7.660742450701129	7.3062962963333336	7.118354992732794
CHEMBL599872	7.993125	7.083334906832938	7.444726005413812	7.306296296333333	7.086666666656481
CHEMBL1256598	6.28	7.204472505283524	7.504976883591066	7.102407407444445	7.062988505758738
CHEMBL591668	7.465	7.204472505283524	7.504976883591066	7.102407407444445	7.062988505758738
CHEMBL2206967	7.46	7.324330439214581	7.754755226533451	6.567777777777778	7.306749281603166
CHEMBL1256601	5.72	7.204472505283524	7.504976883591066	7.102407407444445	7.062988505758738
CHEMBL2063084	7.36	7.324330439214581	7.754755226533451	6.567777777777778	7.306749281603166
CHEMBL1672589	7.545	7.324330439214581	7.754755226533451	6.567777777777778	7.306749281603166
CHEMBL527062	6.45	7.204472505283524	7.504976883591066	7.102407407444445	7.062988505758738
CHEMBL1671868	7.945	7.324330439214581	7.754755226533451	6.567777777777778	7.306749281603166
CHEMBL1672597	7.645	7.324330439214581	7.754755226533451	6.567777777777778	7.306749281603166
CHEMBL603169	8.01	7.204472505283524	7.504976883591066	7.102407407444445	7.062988505758738
CHEMBL2206982	7.11	7.324330439214581	7.754755226533451	6.567777777777778	7.306749281603166
CHEMBL449392	4.87	7.530908359146049	7.800107474228396	7.505	7.701900345751195
CHEMBL605825	7.64	7.204472505283524	7.504976883591066	7.102407407444445	7.062988505758738
CHEMBL506069	4.48	7.3346327373481826	7.870024414755444	8.361666666666666	8.255017113544927
CHEMBL1256605	4.92	7.3322217651165795	7.329517045820989	7.5075925925555556	7.097365591387197
CHEMBL1256606	5.42	7.3322217651165795	7.329517045820989	7.5075925925555556	7.097365591387197
CHEMBL1672591	7.52	7.3351964299201775	7.789817461740644	7.193333333333334	7.389723419534293
CHEMBL2206983	7.115	7.3351964299201775	7.789817461740644	7.193333333333334	7.389723419534293
CHEMBL1672590	8.05	7.3351964299201775	7.789817461740644	7.193333333333334	7.389723419534293
CHEMBL2206958	8.11	7.3351964299201775	7.789817461740644	7.193333333333334	7.389723419534293
CHEMBL506689	6.28	7.3322217651165795	7.329517045820989	7.5075925925555556	7.097365591387197
CHEMBL599873	7.913333333	7.3322217651165795	7.329517045820989	7.5075925925555556	7.097365591387197
CHEMBL602559	7.9	7.334343865125311	7.644994970248278	7.539074074111111	7.481785714286023
CHEMBL2206977	8.13	7.3351964299201775	7.789817461740644	7.193333333333334	7.389723419534293
CHEMBL503785	6.34	7.333554753140816	7.545331160098124	7.14375	7.195328482510543
CHEMBL2206974	8.06	7.3351964299201775	7.789817461740644	7.193333333333334	7.389723419534293
CHEMBL605613	7.69	7.253805472390484	7.6344765971007655	7.261666666666666	7.289531250000295
CHEMBL2206963	7.995	7.430911776172105	7.755425017446008	7.613518518444445	7.5108333333222825
CHEMBL525240	4.65	7.011706232444513	6.956573103748775	5.62	6.278567839506258
CHEMBL2206970	7.935	7.430911776172105	7.755425017446008	7.613518518444445	7.5108333333222825
CHEMBL591667	7.105	7.430911776172105	7.755425017446008	7.613518518444445	7.5108333333222825
CHEMBL3824087	9.01	6.793426657324738	6.270168396521234	6.702500000000001	6.376723805114772
CHEMBL600075	7.275	7.253805472390484	7.6344765971007655	7.261666666666666	7.289531250000295
CHEMBL2063080	7.72	7.430911776172105	7.755425017446008	7.613518518444445	7.5108333333222825
CHEMBL2063086	7.75	7.430911776172105	7.755425017446008	7.613518518444445	7.5108333333222825
CHEMBL506322	6.26	7.253805472390484	7.6344765971007655	7.261666666666666	7.289531250000295
CHEMBL2368723	5.77	7.011706232444513	6.956573103748775	5.62	6.278567839506258
CHEMBL602119	8.07	7.090200561395959	7.424974366110411	6.923125000000001	7.03600961538485
CHEMBL603171	6.88	7.090200561395959	7.424974366110411	6.923125000000001	7.03600961538485
CHEMBL2204318	8.17	7.100752235550026	7.529636935241787	7.6000000000000005	7.058584039542108
CHEMBL603170	7.633333332999999	7.821949230636849	7.95997577652054	7.907592592555555	7.993809523785387
CHEMBL1256602	6.56	7.468401970854747	7.809614842217913	7.859259259222223	7.462473118290292
CHEMBL1256603	4.96	7.468401970854747	7.809614842217913	7.859259259222223	7.462473118290292
CHEMBL510416	4.73	7.468401970854747	7.809614842217913	7.859259259222223	7.462473118290292
CHEMBL2063087	7.55	7.100752235550026	7.529636935241787	7.6000000000000005	7.058584039542108
CHEMBL449844	7.21	7.357543249409463	7.506007154819607	7.095234799753134	7.460638398087403
CHEMBL1672592	8.0	7.100752235550026	7.529636935241787	7.6000000000000005	7.058584039542108
CHEMBL1672600	7.26	7.100752235550026	7.529636935241787	7.6000000000000005	7.058584039542108
CHEMBL450002	5.9	7.468401970854747	7.809614842217913	7.859259259222223	7.462473118290292
CHEMBL3823642	8.9625	7.706198135709961	8.054975792702162	8.05	7.995604814814605
CHEMBL1672603	7.035	7.100752235550026	7.529636935241787	7.6000000000000005	7.058584039542108
