# Supplementary material for: Cheminformatics Analysis and Modeling with MacrolactoneDB
Source: Sci Rep. 2020 Apr 14;10:6284. doi: 10.1038/s41598-020-63192-4 (PMC7156526; doi:10.1038/s41598-020-63192-4)
Supplement: Supplementary file 2 — Supplementary information2. [file 41598_2020_63192_MOESM2_ESM.zip › DataS1/CHEMBL379/pIC50_pEC50/predictions/10-fold/tuned/y_rand/7/mordred_mrc.csv]

IDs	ExperimentalAff	NB	SVR	KNN	RF
CHEMBL509769	6.22	7.159621154776167	7.508447037781768	7.024444444333334	7.389272191300858
CHEMBL1256600	5.695	7.161873390691199	7.44708810626316	6.428333333333334	7.000952411744853
CHEMBL2206975	7.795	7.387253506488047	7.706218516314478	8.300833333333333	8.041473831852496
CHEMBL2204317	8.7	7.372785696117917	7.6654698682313835	6.94	7.189989837028611
CHEMBL1288514	7.5	7.257861146926587	7.569990575177997	6.913333333333333	7.167399480094413
CHEMBL2203324	7.985	7.3838686617998555	7.692224923527937	6.896666666666666	7.864815567439629
CHEMBL2206969	7.925	7.369394310681143	7.6813241751013	8.300833333333333	7.87407944909365
CHEMBL2063079	8.0	7.3224712617897465	7.602857068848739	7.335	7.431329091327573
CHEMBL1672588	7.855	7.301498487501686	7.58197101079908	7.175	7.43328442449592
CHEMBL1672606	7.735	7.2388395785739785	7.541251255077973	6.6000000000000005	6.658824293466762
CHEMBL1672605	6.33	7.198366008275467	7.52166901786076	6.065	6.078806521369297
CHEMBL2206976	7.885	7.424663436388296	7.738626509527944	8.0175	7.5976506378153355
CHEMBL3823434	7.923333332999999	7.248415978639494	7.5728433526581425	6.208333333333333	6.245388122311026
CHEMBL605620	7.92	7.2622871446901005	7.561089876987747	7.3066666666666675	7.213135089487091
CHEMBL1672598	7.735	7.264208051170291	7.630114553553145	7.726666666666667	7.721164965885732
CHEMBL591648	5.84	7.26189417009494	7.54992129342109	7.743333333333333	7.573309555426188
CHEMBL2203873	8.33	7.26562794357937	7.654310223782971	7.871041666666666	7.69718386738296
CHEMBL2206971	7.94	7.266159219535291	7.641414694264422	7.628333333333333	7.080778629599078
CHEMBL2206980	7.105	7.265568847631849	7.647260044760923	7.868333333333335	7.807791926971939
CHEMBL2206965	7.97	7.264889703988439	7.614800290996015	6.170000000000001	6.353595845005186
CHEMBL2203882	8.3	7.2656144157528395	7.649218081772729	7.871041666666666	7.493107811967874
CHEMBL455095	6.03	7.263406388405896	7.635447473235453	7.782222222333334	7.790294697432361
CHEMBL2206966	7.83	7.265057386995852	7.626533844906249	6.170000000000001	6.260769457046184
CHEMBL2206964	8.06	7.2649729530961915	7.621073270989763	6.170000000000001	6.119808906969038
CHEMBL605826	7.525	7.262482347217044	7.5454345879630536	6.949999999999999	6.9674047623124435
CHEMBL1672608	7.9	7.265041931782741	7.638196447313202	8.098333333333333	7.841523271421286
CHEMBL2063085	7.43	7.306175953585433	7.773348012259133	7.501666666666666	7.726893576895891
CHEMBL601195	7.215	7.300779190035371	7.672750806927152	7.726666666666667	7.067560413771435
CHEMBL1939386	4.9	7.289471631353016	7.298449443974566	7.299444444333333	6.896699427377501
CHEMBL2206960	7.71	7.3000541488776625	7.654148149890941	7.608333333333333	7.252333370117836
CHEMBL589395	7.436666667000001	7.300931322162408	7.683124693842297	7.308333333333334	7.007360953203584
CHEMBL501873	6.42	7.297221026348331	7.690157343766685	7.191111110999999	7.214008734776149
CHEMBL584166	7.7	7.303765465845034	7.777482124523374	6.704166666666667	6.94764696376635
CHEMBL1672604	6.55	7.3014796295794815	7.691582644978959	8.016666666666667	7.150980265375739
CHEMBL2206959	8.145	7.302075280194111	7.689453601575367	7.698333333333333	7.476254706405553
CHEMBL2407590	7.43	7.284002773514012	7.304937224843249	7.353333333333334	6.692972243812606
CHEMBL1288513	7.405	7.29579386268483	7.514486817186472	6.786666666666666	6.73087285858752
CHEMBL2063081	7.72	7.304542261298176	7.753896961556402	7.81	7.850764616390763
CHEMBL1672602	8.085	7.30304136122991	7.745456217879009	7.989999999999999	7.750578270400091
CHEMBL503228	5.3	7.2829803556468375	7.647433717922604	7.756041666666666	7.462544390394538
CHEMBL1672599	8.015	7.304090711293191	7.632114913421437	7.753333333333333	7.869257725792938
CHEMBL2206978	7.94	7.347746442827925	7.6826890275423265	7.788333333333334	7.97648425398272
CHEMBL450753	5.88	7.293605875479029	7.572675319915095	7.158333333333334	7.28641878833361
CHEMBL2063082	7.68	7.305332392617564	7.6164763917889236	7.64	7.7330217551185
CHEMBL603168	8.02	7.23427105410911	7.514916085379493	6.73	7.196529189502473
CHEMBL1288515	7.6	7.3125642730955205	7.692438132448552	7.843888889	7.5908711132988715
CHEMBL506565	6.1	7.295660859403096	7.577106431927105	7.158333333333334	7.302494055879774
CHEMBL1672609	8.155	7.312937152385671	7.62841336029	7.996111111	7.762761821650271
CHEMBL1672601	7.825	7.2993387268965915	7.611529688265182	7.753333333333333	7.686456788810672
CHEMBL599875	7.46	7.277313730180327	7.600066823729168	7.563333333333333	7.129925449311724
CHEMBL599874	6.67	7.280936528329437	7.62566260769058	6.651666666666666	7.39059301969076
CHEMBL1672594	8.52	7.243444509274005	7.487029141673916	7.773333333333333	6.675511526328848
CHEMBL1672607	7.986666667000001	7.293950897450711	7.605286040016915	8.125	7.46238992103809
CHEMBL556318	7.92	7.293186247381852	7.588067872967239	6.62	6.495343278663021
CHEMBL2206981	8.1	7.296361940579812	7.600319680904412	7.672222221999999	7.416003473640224
CHEMBL585404	7.92	7.293186247381852	7.588067872967239	6.62	6.495343278663021
CHEMBL1672595	7.7	7.293240604143829	7.62571320447948	7.896666666666666	7.6762109851225215
CHEMBL1256599	5.745	7.3023160180364535	7.737611250368519	8.35	8.192857537095712
CHEMBL1256604	4.5	7.3023160180364535	7.737611250368519	8.35	8.192857537095712
CHEMBL591548	7.91	7.295242180303875	7.601730000629615	6.838333333333334	7.518633620198373
CHEMBL2206979	7.99	7.298535523969973	7.636681530127621	8.324444444333333	8.038406323342013
CHEMBL600077	7.49	7.293520576566809	7.571936947080441	7.421666666666667	6.5024002609314735
CHEMBL2206984	8.03	7.296068309101511	7.612115928530481	6.908333333333334	7.281879392145284
CHEMBL600076	6.61	7.293578983488638	7.5735993606523015	6.428333333333334	6.034615885621525
CHEMBL2206972	6.665	7.298087949878642	7.63103927060957	7.015000000000001	7.246514657625852
CHEMBL2206957	7.83	7.231330788959257	7.542845535659725	6.21	6.893102251568947
CHEMBL504783	6.17	7.242842030008006	7.583870166352349	7.381666666666667	7.093646497603484
CHEMBL1672587	8.183333333	7.241542773544335	7.601696228224181	7.169999999999999	6.797108105572608
CHEMBL2206973	6.705	7.234555088715999	7.5627747825111555	7.361666666666667	7.547377553301567
CHEMBL1672596	7.875	7.234348969512319	7.518732588655808	7.859166666666667	7.484692328870566
CHEMBL2206968	7.305	7.229101393591004	7.535176224044464	7.048333333333335	6.874985592335077
CHEMBL510931	5.98	7.248905678693764	7.66074861977544	7.336666666666666	7.223305839945661
CHEMBL2204319	8.06	7.241412040774664	7.60675692148897	7.108333333333333	6.941903169230805
CHEMBL1672610	8.22	7.237851986940148	7.5912661384585425	7.752222222333334	7.682788283731239
CHEMBL3823909	9.275	7.233960175314117	7.560547851321509	7.458333333333333	7.563805906909178
CHEMBL3822850	9.59	7.232928471188302	7.543885882376193	7.458333333333333	7.228717821181205
CHEMBL591604	8.08	7.244946463924257	7.625585408223486	7.011666666666667	7.15038967799426
CHEMBL599872	7.993125	7.248356793295334	7.6782500470978166	7.4750000000000005	7.509575489004284
CHEMBL1256598	6.28	7.3030970155721935	7.566727159520174	6.836666666666666	7.209212822137877
CHEMBL591668	7.465	7.316855413581314	7.713230327489299	6.330000000000001	6.286915522696684
CHEMBL2206967	7.46	7.335268630688953	7.7865549231031	6.801666666666667	7.33478699847748
CHEMBL1256601	5.72	7.303801325264421	7.573011406820943	7.197222222333333	7.40172626335752
CHEMBL2063084	7.36	7.326477061448873	7.742510729404722	7.309444444333333	7.438771641612515
CHEMBL1672589	7.545	7.326595371118092	7.721619484013899	7.534999999999999	7.408469539193797
CHEMBL527062	6.45	7.310715118950442	7.680800477818001	7.131666666666667	6.832158566480798
CHEMBL1671868	7.945	7.326850929522825	7.770616664248969	7.707777777666667	7.865114663301693
CHEMBL1672597	7.645	7.324984821551152	7.7149162279729255	7.4433333333333325	7.510704496617135
CHEMBL603169	8.01	7.317930702061986	7.717186032658237	7.5683333333333325	7.352696887497516
CHEMBL2206982	7.11	7.33401476532954	7.770892018939795	7.981111111000001	7.780549340461396
CHEMBL449392	4.87	7.291678801318271	7.465467060061451	6.346666666666667	6.488601541528285
CHEMBL605825	7.64	7.319959636225003	7.742284691409053	7.366666666666667	7.343221812468121
CHEMBL506069	4.48	7.334440930925437	7.580647980171227	8.030833333333332	7.646361273962813
CHEMBL1256605	4.92	7.337516918376194	7.555117135400743	7.633333333333333	6.9939069742047675
CHEMBL1256606	5.42	7.3374640398661395	7.561833670201122	7.633333333333333	7.7698714425198645
CHEMBL1672591	7.52	7.3316252008086344	7.668413406197631	7.891666666666667	7.452329456327623
CHEMBL2206983	7.115	7.33217432829275	7.666422515594474	7.9316666666666675	7.768814870939176
CHEMBL1672590	8.05	7.3316538346122755	7.668704144651959	7.891666666666667	7.573963630436435
CHEMBL2206958	8.11	7.332404061520061	7.654581949537546	6.621666666666667	7.106333921750154
CHEMBL506689	6.28	7.336016471281497	7.525146714813788	6.588333333333334	7.0151940722059445
CHEMBL599873	7.913333333	7.336746178825835	7.66231947289951	7.303333333333334	7.44468444703331
CHEMBL602559	7.9	7.3332604174378995	7.617852488663293	7.915	7.352647686630562
CHEMBL2206977	8.13	7.331727783427354	7.645844812941475	7.0200000000000005	6.224703883303282
CHEMBL503785	6.34	7.329567946821373	7.602558236129581	6.628333333333333	6.27872265883121
CHEMBL2206974	8.06	7.332148356484438	7.613266500682867	7.626666666666668	7.327910685663063
CHEMBL605613	7.69	7.301944903105093	7.758074363482005	8.026666666666666	7.771106273558396
CHEMBL2206963	7.995	7.301802727016424	7.624988407493605	7.3933333333333335	7.421672465389429
CHEMBL525240	4.65	7.297047746581164	7.722072801239366	6.875	7.047977367206184
CHEMBL2206970	7.935	7.302572398377182	7.681867569400659	6.318333333333334	7.712260587905433
CHEMBL591667	7.105	7.300943071939272	7.725911704245338	7.733333333333334	7.585714421786925
CHEMBL3824087	9.01	7.304097302271884	7.632102276954132	7.798333333333335	7.6256938099325975
CHEMBL600075	7.275	7.300770658185195	7.692333345271296	8.104999999999999	7.5220035951989574
CHEMBL2063080	7.72	7.301126229339516	7.602651472892251	6.876666666666668	6.8788110770157695
CHEMBL2063086	7.75	7.300482400156619	7.604396364507604	6.97	6.47906316509434
CHEMBL506322	6.26	7.2994087542204555	7.598737444740142	7.158333333333334	7.527933532664192
CHEMBL2368723	5.77	7.295175770069002	7.632497124921599	6.875	7.203759878676501
CHEMBL602119	8.07	7.30090506692506	7.647440089369204	6.403333333333333	7.023789137098202
CHEMBL603171	6.88	7.300894472647292	7.704267243370165	7.368333333333333	7.306126217434282
CHEMBL2204318	8.17	7.322050114073576	7.628051065461613	7.651666666666666	7.351437913055573
CHEMBL603170	7.633333332999999	7.325141446796991	7.667534532585051	7.373333333333332	7.746628249115275
CHEMBL1256602	6.56	7.328905260257151	7.6989639725468635	8.051111110999999	7.819150755609379
CHEMBL1256603	4.96	7.328066108894399	7.697985702464299	7.330000000000001	7.304564571446113
CHEMBL510416	4.73	7.327248174428262	7.675602593277544	7.176666666666667	6.9005997919774185
CHEMBL2063087	7.55	7.320427613890085	7.582710375039469	7.955555555666667	7.4769513510759635
CHEMBL449844	7.21	7.322433083825884	7.629789616301418	7.257708333333333	6.734867044372087
CHEMBL1672592	8.0	7.3245814799662	7.646361993711004	7.434375	7.6766014779665515
CHEMBL1672600	7.26	7.32107543110782	7.624121816647666	6.330000000000001	6.83736617497377
CHEMBL450002	5.9	7.329721919009521	7.695307711087983	7.176666666666667	7.3260465984522405
CHEMBL3823642	8.9625	7.329359626664473	7.726894273358973	7.446666666666668	7.192088033127561
CHEMBL1672603	7.035	7.325359218483075	7.703847403483684	7.178333333333334	7.497827662757846
