# Supplementary material for: Cheminformatics Analysis and Modeling with MacrolactoneDB
Source: Sci Rep. 2020 Apr 14;10:6284. doi: 10.1038/s41598-020-63192-4 (PMC7156526; doi:10.1038/s41598-020-63192-4)
Supplement: Supplementary file 2 — Supplementary information2. [file 41598_2020_63192_MOESM2_ESM.zip › DataS1/CHEMBL379/pIC50_pEC50/predictions/10-fold/tuned/y_rand/7/2Drdkit.csv]

IDs	ExperimentalAff	NB	SVR	KNN	RF
CHEMBL509769	6.22	7.273752815905484	7.748148778341448	7.372782510524879	7.8519291977393655
CHEMBL1256600	5.695	7.27140522703899	7.134357702765805	6.42586952904097	6.699421326531885
CHEMBL2206975	7.795	7.270030938157032	7.911676207472958	7.662512252964436	7.534960888307626
CHEMBL2204317	8.7	7.268848296902357	7.367419402144572	7.1433378568450445	6.987766305663522
CHEMBL1288514	7.5	7.2709215474300635	7.444089142943022	6.448932955204908	6.556789002970843
CHEMBL2203324	7.985	7.269222203673346	7.469213636064255	7.612131532518604	7.363707858058618
CHEMBL2206969	7.925	7.27001933041557	7.560011253516352	7.347702028114793	7.530031915411506
CHEMBL2063079	8.0	7.2683551857058095	7.122708891682361	6.517171842899191	6.071672846302965
CHEMBL1672588	7.855	7.268709220871562	7.411337449152884	7.510846804441808	7.534883404902179
CHEMBL1672606	7.735	7.271277258212657	7.905576720433077	8.91085083238166	8.617471646316677
CHEMBL1672605	6.33	7.2715087343002764	7.884952895851102	7.631231978092144	7.915364522380646
CHEMBL2206976	7.885	7.268742271148759	8.101752336097352	6.9990499569118025	7.475878677792077
CHEMBL3823434	7.923333332999999	7.270036765823483	7.064038130041589	6.985089962802847	6.714164595732341
CHEMBL605620	7.92	7.380574098703348	7.942337236970357	7.958072893169804	7.651221915816227
CHEMBL1672598	7.735	7.303444259916581	7.353176823253445	6.979660974725619	7.036482405238324
CHEMBL591648	5.84	7.344656531420241	7.626095963116291	6.983558461413897	7.651788894857661
CHEMBL2203873	8.33	7.188776578576463	7.306270820397055	7.108003170585972	7.0213271051845485
CHEMBL2206971	7.94	7.1523104585403505	7.798067181978721	7.5045198878923065	7.386518949492871
CHEMBL2206980	7.105	7.112920278879458	6.845569721630618	6.527025420900293	6.524322970675552
CHEMBL2206965	7.97	7.03779961521219	6.611494072814799	5.764689412911042	6.482126119191027
CHEMBL2203882	8.3	7.156252813043631	7.217170906212082	7.019654729428676	7.1515647902757005
CHEMBL455095	6.03	7.446859449415662	7.832979778804455	7.786818417910512	7.956874873457776
CHEMBL2206966	7.83	7.035830838199368	6.572888477863815	5.768518409315164	6.6067761522609985
CHEMBL2206964	8.06	7.038444023650679	6.6717986168715155	5.72827594716026	6.431520360446559
CHEMBL605826	7.525	7.288386082945801	7.664743877504442	6.47658631043732	6.739143553046096
CHEMBL1672608	7.9	7.245419900154311	7.776573891597193	7.131980376509969	7.40571982887577
CHEMBL2063085	7.43	7.263108305010235	7.505806625199888	7.351774108322224	7.762850261241366
CHEMBL601195	7.215	7.649561711088112	7.812640675468323	7.805246879013443	7.79178373114945
CHEMBL1939386	4.9	7.09813562210093	6.468854672875309	6.456095478075258	6.2044342355136735
CHEMBL2206960	7.71	7.346038073227833	7.456900121649962	6.864588290701272	7.132866228961194
CHEMBL589395	7.436666667000001	7.450932865081071	7.534212184441485	7.9810196078653375	7.507886899981862
CHEMBL501873	6.42	6.955340392664237	6.741350243995784	6.279944124098293	6.531601809871285
CHEMBL584166	7.7	7.413165891177122	7.768710253480919	7.891251965481259	7.163131245455844
CHEMBL1672604	6.55	7.720275473099775	8.378653825771321	6.993840137690858	7.806661209936272
CHEMBL2206959	8.145	7.208861308028015	7.218422062981137	6.8560172029349316	7.016191530209583
CHEMBL2407590	7.43	6.669742792834957	4.961229399784231	6.198138606340844	6.174464942588076
CHEMBL1288513	7.405	7.637829073153677	7.653452751953145	7.610401027389828	7.601797530999422
CHEMBL2063081	7.72	7.365362703334446	7.57682916470164	7.930063263976077	7.763979299581083
CHEMBL1672602	8.085	7.45259199643378	7.35988319288092	7.2160625051503535	7.503031135681309
CHEMBL503228	5.3	7.159309690679523	7.1494754081842675	7.198016096670484	6.693071446019
CHEMBL1672599	8.015	7.335496260921904	7.813917456143889	6.331403801713432	6.362400636387852
CHEMBL2206978	7.94	7.389429603824104	7.6432900473426155	7.452735867118363	7.4974108038026595
CHEMBL450753	5.88	7.1906510741569445	7.6782558875750295	7.164350312395339	7.031204772924049
CHEMBL2063082	7.68	7.256319352239427	7.784159396701982	6.87586901351452	7.607286126760344
CHEMBL603168	8.02	7.182328981916834	7.069844139288589	7.020580287051312	7.362617791359354
CHEMBL1288515	7.6	7.172491452217141	7.2490414908423055	6.788549468421242	6.751061389805244
CHEMBL506565	6.1	7.1891801095087615	7.705793466421341	7.801537955355889	7.088188429411971
CHEMBL1672609	8.155	7.343597462752374	7.708748651644809	7.5072008239908525	7.618196358474569
CHEMBL1672601	7.825	7.247881675654186	7.868756093900485	6.686579494968877	7.258599520126
CHEMBL599875	7.46	7.167738957109842	7.053887589718672	5.913930209458276	6.729656101919165
CHEMBL599874	6.67	7.149379528820576	6.971516065483302	5.240622495749434	5.758853640137238
CHEMBL1672594	8.52	7.247688751091847	7.330313809918417	7.563629463610295	6.569227773548229
CHEMBL1672607	7.986666667000001	7.296775853268792	7.373630290261772	7.779110324793362	7.6375728578776405
CHEMBL556318	7.92	7.297054115925879	7.811036345024281	7.607388613373615	7.324844031147088
CHEMBL2206981	8.1	7.296174047213234	7.357354492274677	7.706970360134477	7.573668725560263
CHEMBL585404	7.92	7.297054115925879	7.811036345024281	7.607388613373615	7.324844031147088
CHEMBL1672595	7.7	7.296811252778491	7.49878021267326	7.251537625590202	7.161921691925438
CHEMBL1256599	5.745	7.297929348929896	7.72778994001197	7.84916429953788	7.972229705557519
CHEMBL1256604	4.5	7.297929348929896	7.72778994001197	7.84916429953788	7.972229705557519
CHEMBL591548	7.91	7.296727845822665	7.667099443667354	7.868227276425379	7.655912547718822
CHEMBL2206979	7.99	7.296364712450043	7.418825124014344	7.7658919380326	6.832746148264353
CHEMBL600077	7.49	7.296999207771498	7.744475170403657	7.244790352265034	6.653806816617033
CHEMBL2206984	8.03	7.296589982453024	7.749522373821932	7.8242457704687745	7.4655960215928525
CHEMBL600076	6.61	7.297131965522525	7.546381437582657	5.318730382820156	5.581623732451699
CHEMBL2206972	6.665	7.296433695106661	7.323100645643386	7.725652558216762	7.2593568472694185
CHEMBL2206957	7.83	7.241723088910138	7.243735125953379	7.431930859169337	7.30105344650359
CHEMBL504783	6.17	7.238281426484966	7.967520401650866	7.796050806345777	7.361877802197775
CHEMBL1672587	8.183333333	7.23743889013558	7.458728218382293	7.7014368977721475	7.416447983551275
CHEMBL2206973	6.705	7.241405697912173	7.575037469866533	7.8973490860848425	7.424205022049458
CHEMBL1672596	7.875	7.238057311945538	7.001573143643438	5.8234062498434405	6.635991951428621
CHEMBL2206968	7.305	7.242702361015136	7.7691790389768	7.044706238118413	7.358510731373342
CHEMBL510931	5.98	7.237213747259301	7.75080829721764	7.68716527106418	7.11162926440362
CHEMBL2204319	8.06	7.237840757594731	7.570230740924119	7.720276547781502	7.546785466652415
CHEMBL1672610	8.22	7.240162951759386	7.89758438090232	7.975373609473002	7.354005032306769
CHEMBL3823909	9.275	7.238571897041769	7.985664890046339	6.953021682258646	6.912828564444942
CHEMBL3822850	9.59	7.238017887388345	8.067661147710492	6.69987023508606	6.500148696354822
CHEMBL591604	8.08	7.237951058695436	7.27970607409683	7.597300338518006	7.516991917238452
CHEMBL599872	7.993125	7.238640434030483	7.403295292815091	7.595870473399257	7.421101017780587
CHEMBL1256598	6.28	7.229385303092825	6.7650490846535245	6.665	6.85179044514144
CHEMBL591668	7.465	7.484260912658605	7.625274659796464	7.157014778990499	7.01304354561022
CHEMBL2206967	7.46	7.218298956290042	7.121503949495818	7.808486196318692	6.943827023596428
CHEMBL1256601	5.72	7.209730742430186	6.840434257163877	8.11	7.427574944514317
CHEMBL2063084	7.36	7.369578565775855	7.65502922526293	6.782736908436338	6.333481363439108
CHEMBL1672589	7.545	7.407611771037637	7.799002715543595	7.76266112944652	7.259608478039143
CHEMBL527062	6.45	7.43918386227366	7.872252617091558	8.064543277958123	7.750669569084896
CHEMBL1671868	7.945	7.415281165426544	8.226468997629746	7.6283335369972445	6.933266162592059
CHEMBL1672597	7.645	7.317898113200711	7.552791530206771	7.976287657398408	7.6056493397566705
CHEMBL603169	8.01	7.501379915138455	7.832841344561944	8.483996867230639	7.907630539313929
CHEMBL2206982	7.11	7.226464672477806	7.460997779225098	7.304737440298636	7.663353207897321
CHEMBL449392	4.87	7.610024789494831	7.804189164839942	7.7185486235322545	7.177234315518477
CHEMBL605825	7.64	7.4931079577735105	7.6584842401667945	6.799787492842255	7.251728566741049
CHEMBL506069	4.48	7.6178404695777715	7.7302006065898565	7.978876745374511	8.155157771622047
CHEMBL1256605	4.92	7.3026102407982885	7.464165051386618	7.5	7.561865286270419
CHEMBL1256606	5.42	7.3004783105914575	7.452040779037399	7.69	7.573264123443479
CHEMBL1672591	7.52	7.33877979033626	7.342599198659869	7.511028948011764	7.076437667187747
CHEMBL2206983	7.115	7.306794268327711	7.7362981475140895	7.810112053371932	7.6059773292825055
CHEMBL1672590	8.05	7.337958517753988	7.421835183037459	7.840987451626597	7.67899499042141
CHEMBL2206958	8.11	7.317928382282414	7.581123507448741	7.285766623937447	7.5905361576736645
CHEMBL506689	6.28	7.367671038463168	8.262431736585194	7.788895459807901	7.695099126769715
CHEMBL599873	7.913333333	7.33989881033667	7.436649253259118	6.9595647184245015	7.077782390000482
CHEMBL602559	7.9	7.339590322830623	7.596603816854126	6.0684615408677525	7.144105854781275
CHEMBL2206977	8.13	7.29894300142859	7.06700240443849	7.2850661242108945	7.421327823245696
CHEMBL503785	6.34	7.304796340782847	7.3885813363976816	7.508475239337527	7.333738771131289
CHEMBL2206974	8.06	7.343770896658522	7.578898209173497	7.499264206955188	7.563755621642207
CHEMBL605613	7.69	7.300096240666885	7.676853990292372	7.208304328103874	7.477736358067193
CHEMBL2206963	7.995	7.30110882655802	7.750367054507716	7.139983583190952	7.259753498904738
CHEMBL525240	4.65	7.300026101421243	6.25157267999009	6.635146192456502	6.828291937324146
CHEMBL2206970	7.935	7.300462139973199	7.4457945225797495	7.404807183551864	7.365666198869999
CHEMBL591667	7.105	7.30027010636639	7.880562944893125	6.173047284912662	6.385915568599169
CHEMBL3824087	9.01	7.303037668527194	8.076336488885776	7.611080219196431	7.631438318458206
CHEMBL600075	7.275	7.300243235222628	7.50649653087217	7.85876227418184	7.417643021010216
CHEMBL2063080	7.72	7.301120230547569	7.665805026689334	7.430852561709645	7.549853229834293
CHEMBL2063086	7.75	7.300732652259739	7.888452863884936	7.632619125443799	7.6891489486576505
CHEMBL506322	6.26	7.30110318847633	7.293782014205364	6.908847881805925	6.910726621887447
CHEMBL2368723	5.77	7.300493621339976	6.96712747993237	7.078165499054361	7.029851421911652
CHEMBL602119	8.07	7.300167257328269	7.744994780597612	6.166476934669205	6.585589842505823
CHEMBL603171	6.88	7.300305261375421	7.9326406355511985	7.000931426088332	7.143990580768411
CHEMBL2204318	8.17	7.3251393973698935	7.752291254223851	7.303643996034161	7.717509601016268
CHEMBL603170	7.633333332999999	7.324999594538634	7.491919925065328	6.307351649526445	6.579809756592485
CHEMBL1256602	6.56	7.325927110619609	7.869138087768735	8.01	7.921310319293974
CHEMBL1256603	4.96	7.326020169925105	7.730176582549222	7.83	7.533493392023529
CHEMBL510416	4.73	7.3254700502726875	8.03073591105155	7.819101785209791	7.7985119887665935
CHEMBL2063087	7.55	7.32498608828243	7.816930192064755	8.099401349123475	7.339288707236141
CHEMBL449844	7.21	7.325322305164543	7.451499532182695	7.6503230002278455	7.519955119867196
CHEMBL1672592	8.0	7.324950941504366	7.436778818011436	7.599243857130221	7.460699593345018
CHEMBL1672600	7.26	7.325035146364128	7.498533924839427	7.050602713474142	7.49253297816812
CHEMBL450002	5.9	7.325441300080834	7.878187124344364	7.346645558902011	7.568722590021826
CHEMBL3823642	8.9625	7.325307555711128	6.93748689710448	7.27450483065293	7.0539919201009935
CHEMBL1672603	7.035	7.324506539549537	6.892042915801709	7.6716424250162	6.647704982782227
