# Supplementary material for: Cheminformatics Analysis and Modeling with MacrolactoneDB
Source: Sci Rep. 2020 Apr 14;10:6284. doi: 10.1038/s41598-020-63192-4 (PMC7156526; doi:10.1038/s41598-020-63192-4)
Supplement: Supplementary file 2 — Supplementary information2. [file 41598_2020_63192_MOESM2_ESM.zip › DataS1/CHEMBL379/pIC50_pEC50/predictions/10-fold/tuned/y_rand/7/maccs.csv]

IDs	ExperimentalAff	NB	SVR	KNN	RF
CHEMBL509769	6.22	7.470841008055435	7.298373579417351	7.624444444333332	7.378596540429272
CHEMBL1256600	5.695	7.428921429510303	7.275597983242974	7.913333333333334	7.655677182699913
CHEMBL2206975	7.795	7.233709920441531	7.869798427046145	7.534999999999999	7.600521669754378
CHEMBL2204317	8.7	7.162573216733123	5.705990297253326	6.998333333333334	6.593822952670349
CHEMBL1288514	7.5	7.160081554905133	7.672700020844449	6.116666666666667	6.608100150694557
CHEMBL2203324	7.985	7.194861619169592	7.235189557811633	6.998333333333334	7.281244340686486
CHEMBL2206969	7.925	7.250958572928252	7.985625413700983	8.323055555666667	8.327808847017458
CHEMBL2063079	8.0	7.224842984492981	7.070895036699406	7.488333333333333	7.535540881132699
CHEMBL1672588	7.855	7.253987766599795	7.616703924552612	7.613333333333333	7.4279091443443
CHEMBL1672606	7.735	7.2089502571038135	7.541995257869029	6.686666666666667	7.159032808646596
CHEMBL1672605	6.33	7.23681235531688	7.311942122306181	7.135000000000001	7.236778051607079
CHEMBL2206976	7.885	7.194861619169592	7.235189557811633	6.998333333333334	7.281244340686486
CHEMBL3823434	7.923333332999999	7.512335786746858	8.270530540156262	7.288333333333334	7.430602722022588
CHEMBL605620	7.92	7.139694257825663	7.30917641020538	5.948888889	6.725607359005491
CHEMBL1672598	7.735	7.365167995668956	8.120049136743374	8.043333333333333	7.916807936057035
CHEMBL591648	5.84	7.202198340728952	7.69973058599423	6.733333333333334	7.403642098063045
CHEMBL2203873	8.33	7.268707882843941	6.811171214188361	7.486666666666667	7.123494465233842
CHEMBL2206971	7.94	7.327758357589885	7.518874107261537	7.875	7.717569608731276
CHEMBL2206980	7.105	7.319383987876155	7.738642175368666	7.875	7.391917588774211
CHEMBL2206965	7.97	7.320715489331557	7.3896387748493435	6.933333333333334	7.3344679562043265
CHEMBL2203882	8.3	7.290205673317807	7.342422281880259	7.486666666666667	7.114616388187215
CHEMBL455095	6.03	7.160835398181414	7.648495461966922	6.685	6.941467663359681
CHEMBL2206966	7.83	7.320715489331557	7.3896387748493435	6.933333333333334	7.3344679562043265
CHEMBL2206964	8.06	7.320715489331557	7.3896387748493435	6.933333333333334	7.3344679562043265
CHEMBL605826	7.525	7.155226636153934	7.361364931171023	6.885000000000001	6.956505456828335
CHEMBL1672608	7.9	7.376972188537604	8.108773471719301	7.641666666666667	7.362320939447187
CHEMBL2063085	7.43	7.299587511765945	8.119554991238106	7.573333333333333	7.6231652906092044
CHEMBL601195	7.215	7.297006180874941	6.429792562109855	6.836666666666666	6.506335879769427
CHEMBL1939386	4.9	7.313523351851095	7.612777832087593	7.991666666666667	7.836675318530747
CHEMBL2206960	7.71	7.299618585010878	8.677455308367714	8.443333333333333	8.172053786080753
CHEMBL589395	7.436666667000001	7.298847444370762	6.629389149628112	8.139444444333334	7.434347185230864
CHEMBL501873	6.42	7.305654187739971	7.704969809932495	7.756111111	7.604896368564644
CHEMBL584166	7.7	7.296301908049015	7.102362500602185	7.776111110999999	7.097658522385388
CHEMBL1672604	6.55	7.296526111807661	7.504993525499502	7.371111111	7.1378889335021425
CHEMBL2206959	8.145	7.299560232407512	7.849582741025431	8.048333333333334	7.463012735246821
CHEMBL2407590	7.43	7.308457486797789	7.414364237151423	7.734444444333334	7.36389326160952
CHEMBL1288513	7.405	7.30046044483337	7.959676499489591	7.385000000000001	7.704207500225085
CHEMBL2063081	7.72	7.298570584987293	7.601633478997416	7.381666666666667	7.402081815053674
CHEMBL1672602	8.085	7.296526111807661	7.504993525499502	7.371111111	7.1378889335021425
CHEMBL503228	5.3	7.435745618008784	7.992601406306285	7.667777777666667	7.743215329600941
CHEMBL1672599	8.015	7.245820650252245	7.119684690242204	6.7299999999999995	7.043360724260666
CHEMBL2206978	7.94	7.233039945308262	7.900134327101378	6.601666666666667	6.588356547219117
CHEMBL450753	5.88	7.32610822388097	5.96031770996351	7.170000000000001	6.6826825099749545
CHEMBL2063082	7.68	7.25356626287455	7.566058755445868	6.215	6.844415475080324
CHEMBL603168	8.02	7.245013140434255	7.535519326645426	6.938888889	6.702747934061415
CHEMBL1288515	7.6	7.350461905227818	7.530403045437724	7.633333333333333	7.666349533004318
CHEMBL506565	6.1	7.299818776630492	5.934822909689126	7.170000000000001	6.74062645342774
CHEMBL1672609	8.155	7.244032768666187	7.460201414155344	6.87	6.819795624484266
CHEMBL1672601	7.825	7.239414150786897	7.815860217765286	6.566666666666666	7.250783720775006
CHEMBL599875	7.46	7.277282253099413	7.216072086940946	6.671666666666667	7.0496807366209575
CHEMBL599874	6.67	7.311297361047179	7.476948366822986	7.948333333333333	7.756270855617644
CHEMBL1672594	8.52	7.195594321720472	7.7948078718461655	7.773333333333333	7.263375640308686
CHEMBL1672607	7.986666667000001	7.292540753421353	6.035491026610555	6.48	6.630323955067346
CHEMBL556318	7.92	7.296180262124662	7.401594577978412	7.271666666666667	7.5904025956552905
CHEMBL2206981	8.1	7.296576546385575	7.650496295553805	7.68	7.626416279292312
CHEMBL585404	7.92	7.296180262124662	7.401594577978412	7.271666666666667	7.5904025956552905
CHEMBL1672595	7.7	7.292056061921871	6.242857645793717	6.623333333333332	6.5233787060328305
CHEMBL1256599	5.745	7.301846533756713	7.910035324859376	7.8116666666666665	7.721624468269705
CHEMBL1256604	4.5	7.301846533756713	7.910035324859376	7.8116666666666665	7.721624468269705
CHEMBL591548	7.91	7.295155019822683	5.865731913310111	7.1211111109999985	7.160799408611143
CHEMBL2206979	7.99	7.297017137093428	8.800050563976637	8.638333333333334	8.657906193226687
CHEMBL600077	7.49	7.296869366379509	7.559040172473357	7.271666666666667	7.6756068044282095
CHEMBL2206984	8.03	7.295804922532462	7.559871961226034	7.615000000000001	7.188417323138785
CHEMBL600076	6.61	7.296892617369637	8.087397245379986	7.7316666666666665	7.727617335488771
CHEMBL2206972	6.665	7.295321143587013	6.889739268832867	7.343333333333334	7.058729046405013
CHEMBL2206957	7.83	7.240470386957744	6.962592602312808	6.911666666666666	6.6908544509727825
CHEMBL504783	6.17	7.23649080345281	7.825703653186144	7.167777777666667	7.499446140274147
CHEMBL1672587	8.183333333	7.23975021025675	7.812691058756789	7.239999999999999	7.6997668474758925
CHEMBL2206973	6.705	7.240872662999947	7.933808830624271	7.382777777666665	7.443143267886642
CHEMBL1672596	7.875	7.239308278539045	7.175319242501422	6.323333333333333	7.035676595531201
CHEMBL2206968	7.305	7.24098115950216	7.441985711702115	7.382777777666665	7.254318841300676
CHEMBL510931	5.98	7.2361461065925266	7.822093848277104	7.274444444333334	7.24541468038129
CHEMBL2204319	8.06	7.23975021025675	7.812691058756789	7.239999999999999	7.6997668474758925
CHEMBL1672610	8.22	7.240085421693856	7.34511581643798	6.63	6.828611748060184
CHEMBL3823909	9.275	7.23688769915561	7.818780055589064	7.7683333333333335	7.657299112926701
CHEMBL3822850	9.59	7.23710655153594	7.950127138681266	7.7683333333333335	7.666146535215693
CHEMBL591604	8.08	7.239311882139321	7.143379713623714	6.195555555666668	6.232302436778241
CHEMBL599872	7.993125	7.239786538218646	7.088872457759463	6.765000000000001	7.304383962707813
CHEMBL1256598	6.28	7.313767118206028	7.635135871995794	8.236666666666666	7.694892819770964
CHEMBL591668	7.465	7.324116891410426	8.459009667363048	7.802777777666666	7.640598811154619
CHEMBL2206967	7.46	7.328354178403572	7.8328487798657855	7.9316666666666675	7.857698130578707
CHEMBL1256601	5.72	7.315060141801593	7.895169090484274	7.510000000000001	7.532139690580328
CHEMBL2063084	7.36	7.326805675144754	7.283039123218765	7.21	7.298631054583101
CHEMBL1672589	7.545	7.328836277111358	7.770452521801638	7.968333333333334	7.402246386710195
CHEMBL527062	6.45	7.315938717975421	7.601572205953603	7.304375	7.271965907370047
CHEMBL1671868	7.945	7.328287429808814	8.103391446565908	8.018333333333334	7.8631893622851905
CHEMBL1672597	7.645	7.328135148277601	7.9300592876790725	7.968333333333334	7.4366998262388755
CHEMBL603169	8.01	7.323680926011289	7.59998018065624	7.774444444333334	7.595290337292995
CHEMBL2206982	7.11	7.3275069950521425	6.864064503959569	7.058333333333333	7.0953833199899465
CHEMBL449392	4.87	7.320999817584909	8.117250062898979	7.703333333333333	7.638829016095192
CHEMBL605825	7.64	7.323933293554632	7.800285405136152	7.833333333333333	7.695700993667531
CHEMBL506069	4.48	7.337551517084633	8.01767317786118	7.5249999999999995	7.49321951424465
CHEMBL1256605	4.92	7.337742199419592	7.794992057097962	7.641666666666667	7.614042243079939
CHEMBL1256606	5.42	7.337922564648395	8.229639211150126	7.641666666666667	7.846196273223468
CHEMBL1672591	7.52	7.3313464401602495	7.7403705228543815	7.746666666666667	7.358009363726556
CHEMBL2206983	7.115	7.332787492108821	7.5620161787409375	7.726666666666667	7.399389960837777
CHEMBL1672590	8.05	7.331234213079798	7.254442821131769	7.454999999999999	7.176987520066748
CHEMBL2206958	8.11	7.334076028667464	7.877526483154466	7.856041666666667	7.4223452299815555
CHEMBL506689	6.28	7.337589357323335	7.248993540488017	7.808333333333334	7.771013470833655
CHEMBL599873	7.913333333	7.333028954129044	8.029578067719221	7.303333333333334	7.349616470339693
CHEMBL602559	7.9	7.333644484499521	7.840352977214413	6.609999999999999	6.962588301916794
CHEMBL2206977	8.13	7.33440846753569	8.039671297503812	7.953333333333333	7.9451231033180845
CHEMBL503785	6.34	7.3318854810993415	6.691181805022116	7.148333333333333	7.041584168695913
CHEMBL2206974	8.06	7.334076028667464	7.877526483154466	7.856041666666667	7.4223452299815555
CHEMBL605613	7.69	7.300939470273865	7.310898638468247	7.318333333333334	7.194047091210039
CHEMBL2206963	7.995	7.299779987109828	7.599709546179945	7.590833333333333	6.966583057369524
CHEMBL525240	4.65	7.301087645472538	6.638935244477511	6.914999999999999	6.910761399938973
CHEMBL2206970	7.935	7.2999240460689245	8.000151930679031	7.941666666666666	7.48311437302755
CHEMBL591667	7.105	7.30097526391982	7.72284419921068	6.866666666666667	7.29799517950556
CHEMBL3824087	9.01	7.303391762639961	7.747205393566098	7.998888889	7.6764912775108005
CHEMBL600075	7.275	7.300299033461697	6.941977075624061	7.6000000000000005	7.329166878496905
CHEMBL2063080	7.72	7.299735210474647	7.533329896177481	7.091111111	6.9068280142235805
CHEMBL2063086	7.75	7.299678465429827	7.466911458560499	7.672777777666667	7.122727971084714
CHEMBL506322	6.26	7.302499997781362	8.243728027778038	7.903333333333333	7.303153850607455
CHEMBL2368723	5.77	7.301219010837965	6.741370885389344	6.914999999999999	6.921773855296559
CHEMBL602119	8.07	7.3006610444814095	7.6502635096697915	7.25	7.5048348762278785
CHEMBL603171	6.88	7.300782529662389	7.205318169489573	7.173333333333333	7.113380085913517
CHEMBL2204318	8.17	7.324737634918565	7.503955323995823	6.888333333333333	7.3541737127040365
CHEMBL603170	7.633333332999999	7.324576340338744	7.5775978863136455	7.126666666666666	6.969962235749019
CHEMBL1256602	6.56	7.3241759672888875	5.994830135200948	6.626666666666666	6.321982813905937
CHEMBL1256603	4.96	7.325378011945008	7.605836077972873	7.413333333333334	7.4254704920264665
CHEMBL510416	4.73	7.324511827415308	7.531546958440336	7.026666666666666	7.206542191749626
CHEMBL2063087	7.55	7.321615769867735	7.359610856365313	6.913333333333334	7.030141837710475
CHEMBL449844	7.21	7.326711882139755	7.799759210665988	8.135	7.890983969042805
CHEMBL1672592	8.0	7.326559491442872	6.847278718256396	6.286666666666666	6.887735568109663
CHEMBL1672600	7.26	7.3249407291605735	8.4236521620083	7.830000000000001	7.591730710452736
CHEMBL450002	5.9	7.32423799021722	7.066108581311559	5.998333333333332	6.9340697091202195
CHEMBL3823642	8.9625	7.327584313285008	6.360308567814654	7.088333333333334	7.090027190027379
CHEMBL1672603	7.035	7.326068340622865	8.662445692100077	8.443333333333333	8.246812778679672
