# Supplementary material for: Cheminformatics Analysis and Modeling with MacrolactoneDB
Source: Sci Rep. 2020 Apr 14;10:6284. doi: 10.1038/s41598-020-63192-4 (PMC7156526; doi:10.1038/s41598-020-63192-4)
Supplement: Supplementary file 2 — Supplementary information2. [file 41598_2020_63192_MOESM2_ESM.zip › DataS1/CHEMBL379/pIC50_pEC50/predictions/10-fold/tuned/y_rand/7/ecfp6.csv]

IDs	ExperimentalAff	NB	SVR	KNN	RF
CHEMBL509769	6.22	7.265051875232111	4.976989568119005	6.555	6.37097064644926
CHEMBL1256600	5.695	7.2677755378831606	7.430477091328994	7.098000000000001	6.958778286997114
CHEMBL2206975	7.795	7.272515134009533	7.745394030826512	7.212000000000001	7.31529748100546
CHEMBL2204317	8.7	7.276492363528831	9.278492886861788	7.3946250000000004	7.70281102182699
CHEMBL1288514	7.5	7.268551455415195	7.459550938572064	7.592666666599999	7.517305191638994
CHEMBL2203324	7.985	7.273775589910976	6.952346621609732	7.8690000000000015	7.50521267740941
CHEMBL2206969	7.925	7.273117089870622	7.427581495936864	7.346000000000001	7.425710826787543
CHEMBL2063079	8.0	7.27018160686101	6.905082883598952	6.926	6.535123079598342
CHEMBL1672588	7.855	7.27288928106689	7.953014076692618	7.0120000000000005	7.787155560557895
CHEMBL1672606	7.735	7.269892781533007	5.499454394743114	7.2425	6.595203728270891
CHEMBL1672605	6.33	7.269943248745245	6.701329065821636	6.958499999999999	7.13844364503303
CHEMBL2206976	7.885	7.27292858057158	7.828924680762365	7.0120000000000005	7.312259113768519
CHEMBL3823434	7.923333332999999	7.275303200633975	7.562588194059756	7.732000000000001	7.532152256511289
CHEMBL605620	7.92	7.263010331362553	6.987363860139143	7.561666666600002	7.201438688148739
CHEMBL1672598	7.735	7.265786101138146	7.296667816438556	7.622	7.601581604879829
CHEMBL591648	5.84	7.264936975379637	7.06811170288766	7.126	7.473343635850549
CHEMBL2203873	8.33	7.262962091071479	9.075122931722781	7.159999999999999	7.6181329619887235
CHEMBL2206971	7.94	7.263314468448724	7.352870142411985	7.781999999999999	7.705800692457464
CHEMBL2206980	7.105	7.2627401849512845	8.158113530809228	7.05	7.481410282074395
CHEMBL2206965	7.97	7.263824745496049	8.173695025674377	7.6653333332	7.667058774293351
CHEMBL2203882	8.3	7.26350614976404	9.844463632180279	7.159999999999999	7.445528856856751
CHEMBL455095	6.03	7.261336590634225	7.1872496524173055	7.323	7.462046787762348
CHEMBL2206966	7.83	7.263389945994587	7.439390171351647	7.6473333332	7.457275039667988
CHEMBL2206964	8.06	7.263723305827964	7.380451689030325	7.6653333332	7.574074672318549
CHEMBL605826	7.525	7.260562689534096	8.18869236670169	7.7552916666	7.3441768586321565
CHEMBL1672608	7.9	7.2640715048452575	9.36931630350827	7.4375	7.350081011994639
CHEMBL2063085	7.43	7.300331777815455	7.2555919698492595	7.2829999999999995	7.1960031346092155
CHEMBL601195	7.215	7.301324178828741	8.07230400604995	7.135	7.214573056344368
CHEMBL1939386	4.9	7.303230908870952	7.24904736875335	7.463999999999999	7.75352253452709
CHEMBL2206960	7.71	7.298463401883221	6.50280979469551	6.644	6.835269413374828
CHEMBL589395	7.436666667000001	7.2988774675439005	4.421202037573562	6.574000000000001	6.582841163275086
CHEMBL501873	6.42	7.299879146862541	7.590598393610646	7.612	7.477003466316235
CHEMBL584166	7.7	7.302687244639271	7.378552002246394	7.6370000000000005	7.552202889934069
CHEMBL1672604	6.55	7.302227552047164	7.5775694702285	7.777000000000001	7.656636393776259
CHEMBL2206959	8.145	7.298563964557207	6.850286504021764	6.644	6.793650354704389
CHEMBL2407590	7.43	7.301771042823282	6.08440533848361	7.369	7.102447921615488
CHEMBL1288513	7.405	7.297203136992249	7.645169559231925	7.364999999999999	7.66561209496372
CHEMBL2063081	7.72	7.300622626061472	7.623269892546465	7.628	7.2450386676151135
CHEMBL1672602	8.085	7.3021173395076815	7.140623953474522	7.776999999999999	7.672275882016694
CHEMBL503228	5.3	7.296375414122659	7.272623532005361	7.337000000000001	7.413762158626803
CHEMBL1672599	8.015	7.288563420294996	7.393466987211801	7.4323333334	7.2857310363207075
CHEMBL2206978	7.94	7.29464743558591	8.735448320803886	7.397	7.288357544277055
CHEMBL450753	5.88	7.292532385878921	7.257174317665007	7.317	7.250471396899613
CHEMBL2063082	7.68	7.291075009625319	8.150713841061062	7.709999999999999	7.836246596525707
CHEMBL603168	8.02	7.289580978239762	7.561389396732582	6.704000000000001	6.840970170586983
CHEMBL1288515	7.6	7.295469908812405	6.844699123780376	7.034000000000001	7.071920334029975
CHEMBL506565	6.1	7.292463305186513	7.032089288110559	7.317	7.225742289978822
CHEMBL1672609	8.155	7.290033501448575	5.587504045365104	7.711	6.8704804601486495
CHEMBL1672601	7.825	7.288368679548991	6.925357463948315	7.0483333334000005	7.231942455454236
CHEMBL599875	7.46	7.293963364611676	7.130391679798877	7.4799999999999995	7.104491386468585
CHEMBL599874	6.67	7.293807224393896	7.84953079007408	7.2219999999999995	7.719148185073083
CHEMBL1672594	8.52	7.288109221086261	6.155405638463072	7.253666666599999	7.420627619306642
CHEMBL1672607	7.986666667000001	7.290001785789535	8.811091183943706	7.5200000000000005	7.266091028328258
CHEMBL556318	7.92	7.303167476986029	7.599740943380576	7.51	7.527443964773584
CHEMBL2206981	8.1	7.2859544617681165	6.301995754197162	5.979000000000001	6.2627002358536705
CHEMBL585404	7.92	7.303167476986029	7.599740943380576	7.51	7.527443964773584
CHEMBL1672595	7.7	7.288355726010829	6.308848382101577	7.306	6.998521187366045
CHEMBL1256599	5.745	7.306959539810055	7.646072041972067	7.5	7.471964846057716
CHEMBL1256604	4.5	7.306959539810055	7.646072041972067	7.5	7.471964846057716
CHEMBL591548	7.91	7.304188948165016	7.494609443370036	7.51	7.54101595777834
CHEMBL2206979	7.99	7.285896777901348	5.846373255838916	6.016	6.3324772219203
CHEMBL600077	7.49	7.305647528982184	6.901975977645512	7.958625	7.581009552173221
CHEMBL2206984	8.03	7.295063799027926	7.312201085681615	7.677000000000001	7.505043299396168
CHEMBL600076	6.61	7.29994704823441	6.98088952192457	7.894625	7.395068870226725
CHEMBL2206972	6.665	7.29171579353563	7.575907182367788	7.165000000000001	7.457116300338011
CHEMBL2206957	7.83	7.238085917972163	7.1133933720416795	7.401999999999999	7.181488982707847
CHEMBL504783	6.17	7.243384605428746	8.010047539003734	7.572	7.605066287683089
CHEMBL1672587	8.183333333	7.238679881950013	7.462143449596894	7.281000000000001	7.676835950159386
CHEMBL2206973	6.705	7.238212867139233	6.683314716542823	6.677000000000001	7.303332129691233
CHEMBL1672596	7.875	7.239152072140852	7.0060803257762645	7.357000000000001	7.706888416514542
CHEMBL2206968	7.305	7.23870025707267	7.738431380997842	7.384	7.431601382284534
CHEMBL510931	5.98	7.2425895614893445	6.792276006878877	7.572	7.487377663772109
CHEMBL2204319	8.06	7.237873860688759	7.649708119877001	7.281000000000001	7.595562204559639
CHEMBL1672610	8.22	7.2346105397497364	7.089097842700912	6.808000000000002	6.833712516859511
CHEMBL3823909	9.275	7.243265486956392	8.545935168942647	7.399000000000001	7.836718104469853
CHEMBL3822850	9.59	7.243381851158076	7.022545525803739	7.399000000000001	7.6412113481358
CHEMBL591604	8.08	7.241746526011321	9.40615151958491	7.7223333334	7.656782925043355
CHEMBL599872	7.993125	7.238457655785282	6.7240069285639965	6.877000000000001	7.0166677656243905
CHEMBL1256598	6.28	7.318733849876162	6.19981541773582	7.122999999999999	6.763275424142485
CHEMBL591668	7.465	7.323649926153268	8.098683923048984	7.924000000000001	7.641885149323357
CHEMBL2206967	7.46	7.3246619965323925	7.28771269669243	7.601999999999999	7.539800167841175
CHEMBL1256601	5.72	7.318318582387264	8.229984258489525	6.616	6.740509195628804
CHEMBL2063084	7.36	7.320558856540222	4.68175074190806	6.372	6.166674488191327
CHEMBL1672589	7.545	7.324464854253985	6.536026069975553	7.4646666666	7.605929830340821
CHEMBL527062	6.45	7.31974703307894	6.59743609504579	7.257	6.8423743099718966
CHEMBL1671868	7.945	7.32404313778111	7.465483237367852	7.2663333334	7.455852144855568
CHEMBL1672597	7.645	7.3249066266696525	7.221746282608408	7.9946666666	7.767807281552445
CHEMBL603169	8.01	7.323643161072225	7.368523039395482	8.332999999999998	8.126932628381587
CHEMBL2206982	7.11	7.324613339029409	7.326698312077762	7.247000000000002	7.599414614461046
CHEMBL449392	4.87	7.322899284900108	7.519249431788338	7.6256666666	7.418782418367722
CHEMBL605825	7.64	7.322842615990366	7.9241297818389	7.615	7.568209957924707
CHEMBL506069	4.48	6.966939526639175	6.089391387579185	6.694	6.434638758050214
CHEMBL1256605	4.92	7.398088569418441	5.845124535970319	7.246	6.64498649281806
CHEMBL1256606	5.42	7.405450263343453	7.00505222176102	7.246	6.67469193971158
CHEMBL1672591	7.52	7.066522312662596	6.84577928268813	6.782000000000001	6.449290687133265
CHEMBL2206983	7.115	7.168761545133665	8.037357856709386	7.169	7.2953584665390725
CHEMBL1672590	8.05	7.069370136256512	7.566139980112709	6.964	6.930905154417323
CHEMBL2206958	8.11	7.078659521466067	7.358605129655622	6.953	7.2076751294952555
CHEMBL506689	6.28	7.574720329385609	7.30557537696871	7.45	7.654749165397075
CHEMBL599873	7.913333333	7.59070513369939	7.5415818972482125	7.8269583334	7.710800002992267
CHEMBL602559	7.9	7.523761204460317	7.240991227358213	7.075999999999999	7.730121453879618
CHEMBL2206977	8.13	7.103837217903619	7.620199880024604	6.33	6.9720477120766775
CHEMBL503785	6.34	7.539231474924749	7.989631961443514	7.862	8.245656218140102
CHEMBL2206974	8.06	7.134015522645661	7.0863779578266115	6.692	7.1771517686950155
CHEMBL605613	7.69	7.469079119200281	7.986082887140072	7.882333333400001	7.911773795685397
CHEMBL2206963	7.995	7.204325253207682	7.1335295520063156	7.287999999999999	7.298530272543794
CHEMBL525240	4.65	7.504264708920331	7.3981003026291	8.064499999999999	7.828292658067995
CHEMBL2206970	7.935	7.137052661097536	7.163595564525963	7.3180000000000005	7.272261992923715
CHEMBL591667	7.105	7.5132724208479935	7.721166625627045	7.349000000000001	7.560891729004865
CHEMBL3824087	9.01	6.892951468352447	4.713777487616586	6.850999999999999	6.358705751762065
CHEMBL600075	7.275	7.3723172000066155	7.022578458735085	8.1176666666	7.602352467436814
CHEMBL2063080	7.72	7.410457735999886	8.427303871098564	7.936	7.639040851588374
CHEMBL2063086	7.75	7.407778424986108	7.692324839971809	7.846000000000001	7.64710271853713
CHEMBL506322	6.26	7.044231468258478	6.7615200654311405	6.374	7.125570374092919
CHEMBL2368723	5.77	7.475904584392268	8.108325463303528	8.064499999999999	7.764525432968025
CHEMBL602119	8.07	7.3974743779003465	7.634145658123172	7.7219999999999995	7.412641350644781
CHEMBL603171	6.88	7.444733272332276	8.780715652813761	7.617	7.596484097871592
CHEMBL2204318	8.17	7.32526763344183	7.497646623172385	7.815	7.4610658178352205
CHEMBL603170	7.633333332999999	7.318380366332603	7.719525778679951	7.62	7.09936222877255
CHEMBL1256602	6.56	7.319336632720355	8.029997075515453	7.573333333400001	7.729175416736485
CHEMBL1256603	4.96	7.318305515395406	6.440245015365234	7.57	7.216684257196524
CHEMBL510416	4.73	7.318744185185293	6.887464406866683	7.097999999999999	7.062405833328052
CHEMBL2063087	7.55	7.330968492479583	7.836448875694763	7.458999999999999	7.447720447168265
CHEMBL449844	7.21	7.327162106877787	8.233164950524746	7.917999999999999	7.819123651776739
CHEMBL1672592	8.0	7.329482928461943	7.731982833303049	7.44	7.61553847784011
CHEMBL1672600	7.26	7.3259905550524635	7.408744629753172	7.303	7.475072099394167
CHEMBL450002	5.9	7.3191552967927525	7.4224044505449305	7.097999999999999	7.158969836990312
CHEMBL3823642	8.9625	7.319800992924623	9.128663591619627	7.122999999999999	7.109026313924031
CHEMBL1672603	7.035	7.32590317555891	7.124625857834132	7.284999999999999	7.508027695696764
