# Supplementary material for: Cheminformatics Analysis and Modeling with MacrolactoneDB
Source: Sci Rep. 2020 Apr 14;10:6284. doi: 10.1038/s41598-020-63192-4 (PMC7156526; doi:10.1038/s41598-020-63192-4)
Supplement: Supplementary file 2 — Supplementary information2. [file 41598_2020_63192_MOESM2_ESM.zip › DataS1/CHEMBL379/pIC50_pEC50/predictions/10-fold/tuned/y_rand/7/all.csv]

IDs	ExperimentalAff	NB	SVR	KNN	RF
CHEMBL509769	6.22	7.289061328591132	8.0024620470076	7.92	7.924633593950716
CHEMBL1256600	5.695	7.28460819824077	7.832825496625173	8.015	7.428529921043334
CHEMBL2206975	7.795	7.266069241526069	7.515982819358582	6.56	6.878085897398701
CHEMBL2204317	8.7	7.261550375705522	6.996903975308651	7.6333333329999995	7.1767456249958705
CHEMBL1288514	7.5	7.27515215640868	7.508539788581341	8.08	6.938144251506722
CHEMBL2203324	7.985	7.263728053789069	8.305523142017865	8.33	6.953681105630429
CHEMBL2206969	7.925	7.2655460790379065	6.929684056093096	5.9	7.0514820285558395
CHEMBL2063079	8.0	7.266830344084929	6.974694027670909	6.28	7.010174761488408
CHEMBL1672588	7.855	7.265682954581402	9.16573888438561	8.06	7.2140845858237155
CHEMBL1672606	7.735	7.272324517726707	7.259837511190966	7.525	7.766509679838389
CHEMBL1672605	6.33	7.272712297534827	8.589362787190385	8.03	7.372200216489884
CHEMBL2206976	7.885	7.265232751664255	7.316922117098136	5.9	7.242230405495015
CHEMBL3823434	7.9233333329999995	7.262687899694011	7.054003463331075	7.21	6.633486773004652
CHEMBL605620	7.92	7.272627712458755	6.940771539003827	8.11	7.7292797889723905
CHEMBL1672598	7.735	7.2581580288648215	7.190644213471012	8.145	7.694554931072603
CHEMBL591648	5.84	7.274589416774245	7.698772603774637	8.52	8.134408507255738
CHEMBL2203873	8.33	7.2467978746773385	7.549701725248607	7.645	7.087632566749588
CHEMBL2206971	7.94	7.2450103151853975	6.549822529403046	4.87	6.37856154906633
CHEMBL2206980	7.105	7.246006181141027	7.363123948986895	7.215000000000001	7.327303870582302
CHEMBL2206965	7.97	7.243172189484997	6.358767277296861	4.73	6.945346928208369
CHEMBL2203882	8.3	7.248198976626488	7.54866593598784	7.6450000000000005	6.781256667590419
CHEMBL455095	6.03	7.286828284671183	6.896122585070033	7.709999999999999	7.845456900905905
CHEMBL2206966	7.83	7.243415723040233	6.567553648662466	4.73	6.646576797179068
CHEMBL2206964	8.06	7.242429973472382	6.092288536547715	4.73	6.845332904774519
CHEMBL605826	7.525	7.265676473260425	6.1674390297625825	7.7	7.352010517109886
CHEMBL1672608	7.9	7.253483554011884	9.290917704680812	7.990000000000001	7.504257873344984
CHEMBL2063085	7.43	7.2981850202735385	7.673362743294398	4.73	6.908184525049786
CHEMBL601195	7.215	7.305128726854927	7.079631000107568	7.11	7.535887993123591
CHEMBL1939386	4.9	7.289769052081559	5.824973346963262	5.3	6.539486474765093
CHEMBL2206960	7.71	7.295584699078918	5.932580539017806	7.75	7.085743003473516
CHEMBL589395	7.436666667000001	7.303973416546398	7.361968380433527	7.305	7.159002719583031
CHEMBL501873	6.42	7.30379334997034	6.267764424290794	7.9233333329999995	7.426027839842286
CHEMBL584166	7.7	7.301950444141022	6.993973529950406	6.879999999999999	7.256958189983802
CHEMBL1672604	6.55	7.299756424386239	7.505387554687186	8.0	7.40834101903283
CHEMBL2206959	8.145	7.296200554982152	6.963364785933525	7.75	7.0611654327903866
CHEMBL2407590	7.43	7.294075129900115	5.927495170376988	7.795000000000001	6.255012223464811
CHEMBL1288513	7.405	7.298445478372881	6.095044171447803	5.72	6.446250688554352
CHEMBL2063081	7.72	7.297676729337025	7.524416698308237	8.33	7.721853011430421
CHEMBL1672602	8.085	7.300485619904825	7.529309242045407	8.3	7.517529982629795
CHEMBL503228	5.3	7.2841870723322755	7.526158153163144	7.83	7.574141501003384
CHEMBL1672599	8.015	7.29332778014207	8.431042872763726	6.03	7.519466099318934
CHEMBL2206978	7.94	7.298359787736841	7.432180200443379	7.9	7.373193157134494
CHEMBL450753	5.88	7.278983695057794	5.961238040455288	7.699999999999999	6.9013610620236125
CHEMBL2063082	7.68	7.293030477303896	7.678385548084983	8.06	7.7160625128963
CHEMBL603168	8.02	7.289498567188689	6.428998370399552	4.92	6.486866374321138
CHEMBL1288515	7.6	7.289110275195255	7.451744014551045	8.0	7.792456305071057
CHEMBL506565	6.1	7.279840369136258	6.236425287879588	7.699999999999999	7.030286885538096
CHEMBL1672609	8.155	7.297823289559012	7.143716977518232	7.525000000000001	7.117744814917416
CHEMBL1672601	7.825	7.292948346974068	7.634912053370489	6.03	7.352284804157266
CHEMBL599875	7.46	7.288645811307063	5.332660050408591	8.0	7.222575853688974
CHEMBL599874	6.67	7.286667563479376	6.043541646880674	7.105	7.2724311082125235
CHEMBL1672594	8.52	7.298864023899744	8.521538068614728	8.06	7.549430212041318
CHEMBL1672607	7.986666667000001	7.287084007948105	7.809268240724637	7.92	6.935013620926894
CHEMBL556318	7.92	7.297315909501151	7.226834059514718	7.885	7.346523329297003
CHEMBL2206981	8.1	7.297608298729685	6.777763882464671	6.28	7.248662696856595
CHEMBL585404	7.92	7.297315909501151	7.226834059514718	7.885	7.346523329297003
CHEMBL1672595	7.7	7.295796550723069	8.579379912155506	5.98	7.112872448217968
CHEMBL1256599	5.745	7.293986358475773	7.957770936569619	7.985	7.245505953820061
CHEMBL1256604	4.5	7.293986358475773	7.957770936569619	7.985	7.245505953820061
CHEMBL591548	7.91	7.301078952639026	6.075185114942694	7.83	7.630877302921201
CHEMBL2206979	7.99	7.298984946384114	6.041259941727062	7.519999999999999	7.298048125511644
CHEMBL600077	7.49	7.293429583736658	6.816158149473941	6.55	7.125610900927138
CHEMBL2206984	8.03	7.302467208988977	7.631280435932196	8.33	7.7683378691231075
CHEMBL600076	6.61	7.290129807618903	6.121145542869747	8.02	7.380935846667022
CHEMBL2206972	6.665	7.300797446857141	6.8074144278117386	7.69	7.380774363008551
CHEMBL2206957	7.83	7.155274159870758	6.91685238695819	6.22	6.901517837295968
CHEMBL504783	6.17	7.3523474345678865	7.73439088601531	7.599999999999999	7.429429951644826
CHEMBL1672587	8.183333333	7.238910899951921	6.663343164258258	7.830000000000001	7.423773123342554
CHEMBL2206973	6.705	7.148506682082675	7.206867872052946	5.72	7.162241314055629
CHEMBL1672596	7.875	7.232687282913732	7.545156379745412	6.56	7.640910529923141
CHEMBL2206968	7.305	7.138576194774773	6.828293072977694	7.36	7.181745902357722
CHEMBL510931	5.98	7.3636751170813755	7.259180353083939	8.01	6.988950450562206
CHEMBL2204319	8.06	7.239686065179441	6.479905318774058	7.83	7.095017148640414
CHEMBL1672610	8.22	7.2022193075550875	7.408398541565769	7.735	7.129188307699122
CHEMBL3823909	9.275	7.309014973454525	8.615965321993531	7.935	7.665543232055598
CHEMBL3822850	9.59	7.295553608907754	6.582038270584214	7.71	7.6263878674693215
CHEMBL591604	8.08	7.264386178104527	8.47041368191801	7.795	7.572944279507448
CHEMBL599872	7.993125	7.262572801932259	6.99836684385771	7.64	7.394605207500835
CHEMBL1256598	6.28	7.326527386630434	7.600134284694319	7.5	7.439635354897714
CHEMBL591668	7.465	7.3289442179123805	7.762086055619794	7.72	7.091463389966646
CHEMBL2206967	7.46	7.32256921794081	7.785979378033219	7.92	7.460853695821879
CHEMBL1256601	5.72	7.325636471819756	8.910254484511878	9.01	8.49720379557267
CHEMBL2063084	7.36	7.328621625256062	8.620545152216714	6.22	7.249550300925666
CHEMBL1672589	7.545	7.3242263371273495	5.53028265303268	6.1	6.8352791230525165
CHEMBL527062	6.45	7.326708451121145	7.741723597826099	8.1	7.706654386272742
CHEMBL1671868	7.945	7.328268850382033	7.9658272113463235	7.83	7.325971126917479
CHEMBL1672597	7.645	7.323623045089935	4.171521935524341	6.1	6.302959559353553
CHEMBL603169	8.01	7.329080576786843	7.659693722242872	7.969999999999999	7.500566616132563
CHEMBL2206982	7.11	7.32259434108972	7.402043637633605	6.56	6.9848159099916245
CHEMBL449392	4.87	7.311775489005166	6.568006466065313	6.42	6.694240987202696
CHEMBL605825	7.64	7.327546571967662	7.532941155998412	7.405	7.500273462609967
CHEMBL506069	4.48	7.3534471880469185	7.652528178854295	5.77	7.657073902661438
CHEMBL1256605	4.92	7.321386043706258	6.650403336811967	6.55	6.557087682701354
CHEMBL1256606	5.42	7.321360411126791	6.709981356155218	6.61	6.568874990901776
CHEMBL1672591	7.52	7.333742174655343	5.808760560739367	7.525000000000001	6.988526443866042
CHEMBL2206983	7.115	7.338459327442146	8.694733112127441	8.7	7.704153266675077
CHEMBL1672590	8.05	7.335043195785497	4.844691280471139	6.33	6.95054509228299
CHEMBL2206958	8.11	7.341232729509773	7.446278917513837	5.88	7.496081357264228
CHEMBL506689	6.28	7.32054894688724	7.321641846883927	8.17	7.159756863421211
CHEMBL599873	7.913333333	7.330900274795066	6.928192591799796	7.995	7.766523962245487
CHEMBL602559	7.9	7.332774279661649	8.532011283395324	6.17	7.176663301608967
CHEMBL2206977	8.13	7.340269057735805	8.62422143672742	7.545	7.316586568905944
CHEMBL503785	6.34	7.336080666281065	7.558810875687543	8.155	7.64392305803785
CHEMBL2206974	8.06	7.338668781438477	7.232377047885441	7.43	7.404826121752599
CHEMBL605613	7.69	7.309932934128543	7.876612190370164	7.993125	7.894904537649167
CHEMBL2206963	7.995	7.278013220448006	6.781966220120804	8.06	6.991276543373438
CHEMBL525240	4.65	7.295846724620789	5.93490926211334	5.98	6.400645464200433
CHEMBL2206970	7.935	7.281272187855812	7.667364829853643	7.83	7.41735502325135
CHEMBL591667	7.105	7.311038058648564	7.00437758363233	7.035	7.202995529404611
CHEMBL3824087	9.01	7.314507054368932	8.270509391384028	8.22	7.901886176941559
CHEMBL600075	7.275	7.302499977630912	6.1747960282129775	7.46	6.966550530234338
CHEMBL2063080	7.72	7.282599242550551	6.147504546546919	4.87	6.634782520658832
CHEMBL2063086	7.75	7.289957743354216	7.8121080323213725	8.183333333	7.113847895361971
CHEMBL506322	6.26	7.320529930862694	7.227875848739345	8.33	7.249773484640176
CHEMBL2368723	5.77	7.2960831984468255	6.142372471858719	5.88	6.178225012503979
CHEMBL602119	8.07	7.305609978277679	8.316731044491902	8.155	7.754635840972088
CHEMBL603171	6.88	7.313925477283483	7.164065946705399	7.035000000000001	7.420142784279457
CHEMBL2204318	8.17	7.451904570038034	8.901920218062394	7.72	7.434124470997545
CHEMBL603170	7.6333333329999995	7.703813723197675	8.274019295093549	7.436666667000001	7.79352801506766
CHEMBL1256602	6.56	7.579419349940954	7.810057019298945	7.91	7.8984701717465065
CHEMBL1256603	4.96	7.660485771555304	7.963214025337198	7.92	7.67698081225099
CHEMBL510416	4.73	7.568338837734949	8.219468212148103	8.06	7.838129145366477
CHEMBL2063087	7.55	7.105134837521399	7.434445601425148	7.305	7.065511551446198
CHEMBL449844	7.21	7.062068322878549	5.065589433487455	4.9	5.9476075627264455
CHEMBL1672592	8.0	7.370114117700281	7.325327729332837	7.429999999999999	7.396577146472033
CHEMBL1672600	7.26	7.534578834973748	7.788883862321635	7.97	8.039271469174686
CHEMBL450002	5.9	7.641277975808005	8.038715971359887	8.07	7.841201498104019
CHEMBL3823642	8.9625	7.201335691624384	8.594499011379819	7.645	7.556799059089214
CHEMBL1672603	7.035	7.552037680323468	8.280664478655073	8.33	7.879874492378784
