# Supplementary material for: Cheminformatics Analysis and Modeling with MacrolactoneDB
Source: Sci Rep. 2020 Apr 14;10:6284. doi: 10.1038/s41598-020-63192-4 (PMC7156526; doi:10.1038/s41598-020-63192-4)
Supplement: Supplementary file 2 — Supplementary information2. [file 41598_2020_63192_MOESM2_ESM.zip › DataS1/CHEMBL379/pIC50_pEC50/predictions/10-fold/tuned/y_rand/7/mordred.csv]

IDs	ExperimentalAff	NB	SVR	KNN	RF
CHEMBL509769	6.22	7.309731717854534	7.91141537124709	7.863333333333333	7.527384465735914
CHEMBL1256600	5.695	7.290586930895728	7.654097932322474	7.712222222333334	7.721077401119862
CHEMBL2206975	7.795	7.261003206084983	7.756721297842498	6.878333333333334	6.7418972513588065
CHEMBL2204317	8.7	7.256954289587237	5.122622643797884	7.195	7.082823479337559
CHEMBL1288514	7.5	7.242510408672194	5.345823230824083	6.083333333333333	5.608831712550089
CHEMBL2203324	7.985	7.252480840472575	6.280563920990767	7.789999999999999	7.017321685362894
CHEMBL2206969	7.925	7.2613617717747845	7.303970588564477	6.878333333333334	6.840835160376984
CHEMBL2063079	8.0	7.270666565214344	7.897616232657869	7.101666666666667	7.400569781118952
CHEMBL1672588	7.855	7.281762960001276	8.024155241136237	5.82	6.685810853285039
CHEMBL1672606	7.735	7.271899486294437	6.79781366087906	7.898333333333333	7.47546661809674
CHEMBL1672605	6.33	7.261230518968315	7.260227446093404	7.285	6.7891621033739655
CHEMBL2206976	7.885	7.259606892884213	8.399360405029109	5.766666666666667	6.893846305591957
CHEMBL3823434	7.923333332999999	7.293034579636191	8.664541305081757	8.326666666666666	8.245235888411964
CHEMBL605620	7.92	7.263712827966129	7.000523112617994	7.432777777666666	7.387849297997875
CHEMBL1672598	7.735	7.261152456390231	6.547096377692352	6.441666666666666	6.766434384402586
CHEMBL591648	5.84	7.262603843146315	5.745374498356917	6.675	6.250119169970327
CHEMBL2203873	8.33	7.264531272806799	7.240265063293364	7.874166666666667	7.0385842160642005
CHEMBL2206971	7.94	7.267460902851685	6.985147895129042	7.1816666666666675	7.507990291621713
CHEMBL2206980	7.105	7.266005720799264	7.352044803094614	6.864999999999999	6.715420702918997
CHEMBL2206965	7.97	7.26685575167914	7.80128326519765	7.911666666666666	7.446267469925288
CHEMBL2203882	8.3	7.265523409999999	7.647634440005213	7.874166666666667	6.991562545779649
CHEMBL455095	6.03	7.263030140772013	7.830251406904157	7.544999999999999	7.429265690518235
CHEMBL2206966	7.83	7.266887251330956	7.7934316060818745	7.911666666666666	7.480093408666115
CHEMBL2206964	8.06	7.266577560818457	8.1576066490018	7.911666666666666	7.57613183758742
CHEMBL605826	7.525	7.268606794478613	7.381328075777102	6.815	7.128480514117019
CHEMBL1672608	7.9	7.258569545411677	6.846381994785027	6.8950000000000005	7.189833484740221
CHEMBL2063085	7.43	7.29973142028646	7.38505199752218	7.925	7.626742045296893
CHEMBL601195	7.215	7.300763325265083	7.514538426849666	8.076666666666666	7.619186317880898
CHEMBL1939386	4.9	7.298484313958484	11.516035465324377	6.605	7.544565390413446
CHEMBL2206960	7.71	7.29933007674639	8.161960079974376	7.56	7.385363828351919
CHEMBL589395	7.436666667000001	7.30059166773408	6.415564395639575	6.95	6.976352159075264
CHEMBL501873	6.42	7.301340552765702	7.460480490408938	6.964444444333334	7.069667133846948
CHEMBL584166	7.7	7.300349645784483	7.738223210804802	7.394444444333334	7.110677435185889
CHEMBL1672604	6.55	7.299245376041402	6.796600375532617	7.526666666666666	7.187424161179191
CHEMBL2206959	8.145	7.2992124903646465	7.84307703659361	8.043333333333335	7.374074537470051
CHEMBL2407590	7.43	7.299747729605698	6.221773317752974	7.778333333333333	6.782977780145586
CHEMBL1288513	7.405	7.302778943368325	8.536962955382704	6.769444444333332	7.29791354255994
CHEMBL2063081	7.72	7.299504619322636	8.21955484952633	7.8950000000000005	7.672961815465762
CHEMBL1672602	8.085	7.299882606299941	7.212626267675373	6.25	6.873816941851428
CHEMBL503228	5.3	7.321815171327437	7.89747949179537	7.903333333333333	7.747817728057904
CHEMBL1672599	8.015	7.268776050649152	7.406866361547036	7.645	7.5765374754041
CHEMBL2206978	7.94	7.2651980944544094	7.164136001187605	7.105	7.255045086190933
CHEMBL450753	5.88	7.280824239847217	6.783025174106531	7.761041666666666	7.647694745758807
CHEMBL2063082	7.68	7.268142863159509	8.339470277705974	7.771666666666666	7.681625761510953
CHEMBL603168	8.02	7.282213035837074	7.3723691154639726	6.710000000000001	7.463905514310222
CHEMBL1288515	7.6	7.310400021662276	7.109585679243684	7.849166666666666	7.467041566110782
CHEMBL506565	6.1	7.275755451118566	6.599453616435743	7.761041666666666	7.544745905234169
CHEMBL1672609	8.155	7.289406110329481	7.151473153820679	6.968333333333334	7.381397545369899
CHEMBL1672601	7.825	7.263457331108947	6.938726024138423	7.645	7.687248158998878
CHEMBL599875	7.46	7.302918058162866	7.168625119458473	7.376666666666666	7.3675490648711355
CHEMBL599874	6.67	7.292572704256786	7.445502518054032	7.626666666666666	7.660316047450254
CHEMBL1672594	8.52	7.290666060275811	6.873415370796825	7.059444444333333	6.78403008234763
CHEMBL1672607	7.986666667000001	7.298286270729599	8.581143403560432	7.618333333333333	7.527239341296248
CHEMBL556318	7.92	7.2971773700912195	7.870976137118817	7.815	7.5597734602226945
CHEMBL2206981	8.1	7.29728384279947	6.876395001454967	7.47	7.222628919578341
CHEMBL585404	7.92	7.2971773700912195	7.870976137118817	7.815	7.5597734602226945
CHEMBL1672595	7.7	7.297150563044169	7.63013460869199	7.191666666666666	6.847867344367749
CHEMBL1256599	5.745	7.293677454129482	7.882150852321218	7.135000000000001	7.112435217110574
CHEMBL1256604	4.5	7.293677454129482	7.882150852321218	7.135000000000001	7.112435217110574
CHEMBL591548	7.91	7.297686169626177	8.323674567249384	7.766666666666667	7.795778128998844
CHEMBL2206979	7.99	7.297269276668193	7.2806386390640805	6.976666666666667	6.9978999038907785
CHEMBL600077	7.49	7.296829487067482	7.464855696093353	7.595	6.9899802079166395
CHEMBL2206984	8.03	7.296901473690555	6.8897393977993895	8.098333333333334	6.950556739828714
CHEMBL600076	6.61	7.296802913692883	7.180112834235303	7.283333333333332	6.249011744790387
CHEMBL2206972	6.665	7.297877335820719	7.8716663774772835	7.635000000000001	7.222122616566716
CHEMBL2206957	7.83	7.238838790598995	7.1259383692474945	7.713333333333334	7.408411628221103
CHEMBL504783	6.17	7.239463855878519	8.591056764688846	7.478333333333334	6.8599215368683915
CHEMBL1672587	8.183333333	7.242060799031841	7.159832547041207	6.138333333333333	6.795502191213833
CHEMBL2206973	6.705	7.237443231532745	7.060304326645978	7.072222222333333	6.669025310441384
CHEMBL1672596	7.875	7.229209761271839	7.712494549655739	6.9911111109999995	6.425614744539223
CHEMBL2206968	7.305	7.23914440406029	7.6442354715260326	7.7011111109999995	7.487038363919814
CHEMBL510931	5.98	7.249474466640916	7.316182879945062	7.421666666666667	7.242288295307832
CHEMBL2204319	8.06	7.242338302672576	7.289988458226299	6.38	6.565328353995488
CHEMBL1672610	8.22	7.239820658191852	7.495929122811747	6.178333333333334	6.458566946092693
CHEMBL3823909	9.275	7.250945786419925	7.36257512460187	7.788888889	7.652822861708338
CHEMBL3822850	9.59	7.250622463689123	8.198009663034535	7.788888889000002	7.572927140814913
CHEMBL591604	8.08	7.244190850567048	7.325860385569628	6.8933333333333335	6.902049861936474
CHEMBL599872	7.993125	7.250226413131934	6.478122110045627	6.638333333333333	7.296762441710481
CHEMBL1256598	6.28	7.736889390826802	7.955026589994692	7.853333333333333	7.912697923063604
CHEMBL591668	7.465	7.5875155205642315	7.805772418120992	7.595	7.56092062530625
CHEMBL2206967	7.46	7.1492922699092425	5.750544066159844	7.23	7.322667291655935
CHEMBL1256601	5.72	7.688284409275599	8.035418912557073	7.721111110999999	7.888916603095716
CHEMBL2063084	7.36	7.420281344478252	7.8368535402347534	8.391666666666667	7.90249961019873
CHEMBL1672589	7.545	7.31274947850416	6.945047539134241	6.662777777666666	6.600171360264486
CHEMBL527062	6.45	7.838677638112784	7.725965178348933	8.039375000000001	7.944803202701794
CHEMBL1671868	7.945	7.510505963723077	9.064862292239393	8.043333333333333	8.302132043130053
CHEMBL1672597	7.645	7.343077481580782	7.617914315276754	6.656666666666666	7.324152465789439
CHEMBL603169	8.01	7.535547593265386	8.002924645448996	7.531666666666666	7.683283116105336
CHEMBL2206982	7.11	7.246142927209607	7.980803667003625	6.91	7.378384845081659
CHEMBL449392	4.87	7.4186912510730005	8.227723105290842	7.359999999999999	7.271853612353854
CHEMBL605825	7.64	7.591321587555018	7.923789971612583	8.108333333333334	7.630451652816316
CHEMBL506069	4.48	7.327111413966799	7.283418288286374	6.717708333333333	6.51577112547379
CHEMBL1256605	4.92	7.334513537550947	7.634838646245303	7.769166666666667	7.500843324742306
CHEMBL1256606	5.42	7.334893025419218	6.710100050235429	7.769166666666667	6.853793274331058
CHEMBL1672591	7.52	7.334676229219684	7.814697518141873	6.18	6.896573429137094
CHEMBL2206983	7.115	7.334752726327218	7.544921838710739	7.169999999999999	7.387364885908852
CHEMBL1672590	8.05	7.334628316121495	7.716823026732914	6.18	6.915212372486886
CHEMBL2206958	8.11	7.334201033395396	7.591752590632726	6.635000000000001	7.07798305493282
CHEMBL506689	6.28	7.336158445073659	8.103335746484081	7.458333333333333	7.758841800077343
CHEMBL599873	7.913333333	7.33325012800495	7.844633619363282	7.960000000000001	7.545780403421195
CHEMBL602559	7.9	7.334245206073862	8.09412531258602	7.591666666666666	7.521632786985771
CHEMBL2206977	8.13	7.334730792782212	8.08879938706541	8.016666666666666	7.646839643366537
CHEMBL503785	6.34	7.336323918421168	8.605323750585175	7.982222222333334	7.7103490124949134
CHEMBL2206974	8.06	7.334394988961751	7.6599015518606315	7.524444444333333	7.718980817902985
CHEMBL605613	7.69	7.408922109481095	7.769940433019023	7.636666666666667	7.645943811803903
CHEMBL2206963	7.995	7.262060225869358	7.767537598207333	7.854444444333332	7.669627259279789
CHEMBL525240	4.65	6.7554618083216	8.011221931416117	6.41	5.900837636304812
CHEMBL2206970	7.935	7.249669215993205	7.816440891013563	7.968333333333334	7.1553533948087455
CHEMBL591667	7.105	7.356464477825444	7.441971732725811	6.863888889000001	7.275287859117624
CHEMBL3824087	9.01	7.00876070171993	5.643702160772712	6.113333333333333	6.222447518394638
CHEMBL600075	7.275	7.434175194148528	7.371947255164898	7.341666666666666	7.277648478527465
CHEMBL2063080	7.72	7.290995160822899	7.962399803394824	7.996111111	7.4568373344220875
CHEMBL2063086	7.75	7.337266726576419	8.07208751909247	8.032152777666667	7.838820071879627
CHEMBL506322	6.26	7.333393067088513	7.146275173072219	8.141666666666667	7.366205725859829
CHEMBL2368723	5.77	6.9226876778397655	6.965826603130175	6.41	6.765680716453999
CHEMBL602119	8.07	7.2763906783392205	6.918608128293954	7.228333333333333	6.708075439503041
CHEMBL603171	6.88	7.3547970405876235	8.092056481496044	7.5249999999999995	7.457243756936294
CHEMBL2204318	8.17	7.351241893492774	7.810946133066843	7.913333333333334	7.668363909860524
CHEMBL603170	7.633333332999999	7.416628431462904	7.3385834052844325	7.043333333333334	7.8201365722054454
CHEMBL1256602	6.56	7.1750054240086465	6.3801193531046545	6.723333333333334	6.350776163711271
CHEMBL1256603	4.96	7.160268375275414	7.045467582752033	7.2749999999999995	7.1209881649956674
CHEMBL510416	4.73	7.310937777221925	8.558906824345293	7.421666666666667	7.340024202219891
CHEMBL2063087	7.55	7.229514803521932	6.7857400412488085	6.836666666666666	6.418344073770065
CHEMBL449844	7.21	7.413381650867518	7.709920797819458	7.286041666666666	7.624094290449437
CHEMBL1672592	8.0	7.421096251802893	6.960706584176571	7.349444444333333	7.865416963522635
CHEMBL1672600	7.26	7.407525786543088	7.476562401634035	7.065	7.0336017306317595
CHEMBL450002	5.9	7.25551591402948	7.972847488046832	7.421666666666667	7.0179072659369535
CHEMBL3823642	8.9625	7.374251360645662	7.771692612731251	7.276666666666667	7.700788798979037
CHEMBL1672603	7.035	7.408592846791771	7.969494935618834	6.875	7.412466006216891
