# Supplementary material for: Cheminformatics Analysis and Modeling with MacrolactoneDB
Source: Sci Rep. 2020 Apr 14;10:6284. doi: 10.1038/s41598-020-63192-4 (PMC7156526; doi:10.1038/s41598-020-63192-4)
Supplement: Supplementary file 2 — Supplementary information2. [file 41598_2020_63192_MOESM2_ESM.zip › DataS1/CHEMBL379/pIC50_pEC50/predictions/10-fold/tuned/y_rand/7/mrc.csv]

IDs	ExperimentalAff	NB	SVR	KNN	RF
CHEMBL509769	6.22	6.941158664667027	7.204921806668496	6.983333333333333	6.631017864669615
CHEMBL1256600	5.695	7.221533746073142	7.579919337749971	7.74814814811111	7.267276621561026
CHEMBL2206975	7.795	7.387156619843742	7.809889246025401	7.559236111111111	7.439968106265859
CHEMBL2204317	8.7	7.469853352830117	7.903656136111394	7.401481481444443	7.551579272084338
CHEMBL1288514	7.5	7.221533746073142	7.579919337749971	7.74814814811111	7.267276621561026
CHEMBL2203324	7.985	7.387156619843742	7.809889246025401	7.559236111111111	7.439968106265859
CHEMBL2206969	7.925	7.387156619843742	7.809889246025401	7.559236111111111	7.439968106265859
CHEMBL2063079	8.0	7.387156619843742	7.809889246025401	7.559236111111111	7.439968106265859
CHEMBL1672588	7.855	7.387156619843742	7.809889246025401	7.559236111111111	7.439968106265859
CHEMBL1672606	7.735	7.387156619843742	7.809889246025401	7.559236111111111	7.439968106265859
CHEMBL1672605	6.33	7.387156619843742	7.809889246025401	7.559236111111111	7.439968106265859
CHEMBL2206976	7.885	7.387156619843742	7.809889246025401	7.559236111111111	7.439968106265859
CHEMBL3823434	7.923333332999999	6.941158664667027	7.204921806668496	6.983333333333333	6.631017864669615
CHEMBL605620	7.92	7.2617659944461606	7.564732594440566	7.531481481444445	7.128883406061936
CHEMBL1672598	7.735	7.263715401188619	7.59983285486237	7.434814814777777	7.32326641889986
CHEMBL591648	5.84	7.26135093050449	7.7840178500624155	7.531481481444445	7.128883406061936
CHEMBL2203873	8.33	7.263715401188619	7.59983285486237	7.434814814777777	7.32326641889986
CHEMBL2206971	7.94	7.263715401188619	7.59983285486237	7.434814814777777	7.32326641889986
CHEMBL2206980	7.105	7.263715401188619	7.59983285486237	7.434814814777777	7.32326641889986
CHEMBL2206965	7.97	7.263715401188619	7.59983285486237	7.434814814777777	7.32326641889986
CHEMBL2203882	8.3	7.263715401188619	7.59983285486237	7.434814814777777	7.32326641889986
CHEMBL455095	6.03	7.2617659944461606	7.564732594440566	7.531481481444445	7.128883406061936
CHEMBL2206966	7.83	7.263715401188619	7.59983285486237	7.434814814777777	7.32326641889986
CHEMBL2206964	8.06	7.263715401188619	7.59983285486237	7.434814814777777	7.32326641889986
CHEMBL605826	7.525	7.2617659944461606	7.564732594440566	7.531481481444445	7.128883406061936
CHEMBL1672608	7.9	7.263715401188619	7.59983285486237	7.434814814777777	7.32326641889986
CHEMBL2063085	7.43	7.300608458934838	7.650108884261301	7.142592592555555	7.32061337512606
CHEMBL601195	7.215	7.300290637355291	7.7019418552601415	7.042777777777778	7.291049284626237
CHEMBL1939386	4.9	7.300163624816195	7.782232565042274	7.1806404099509935	6.961426977819184
CHEMBL2206960	7.71	7.300608458934838	7.650108884261301	7.142592592555555	7.32061337512606
CHEMBL589395	7.436666667000001	7.300290637355291	7.7019418552601415	7.042777777777778	7.291049284626237
CHEMBL501873	6.42	7.300175141056074	7.59532241627622	6.661111111111111	7.204146169774787
CHEMBL584166	7.7	7.300608458934838	7.650108884261301	7.142592592555555	7.32061337512606
CHEMBL1672604	6.55	7.300608458934838	7.650108884261301	7.142592592555555	7.32061337512606
CHEMBL2206959	8.145	7.300608458934838	7.650108884261301	7.142592592555555	7.32061337512606
CHEMBL2407590	7.43	7.300269704092316	7.541360435695877	7.398888888888889	7.578018265910264
CHEMBL1288513	7.405	7.300175141056074	7.59532241627622	6.661111111111111	7.204146169774787
CHEMBL2063081	7.72	7.300608458934838	7.650108884261301	7.142592592555555	7.32061337512606
CHEMBL1672602	8.085	7.300608458934838	7.650108884261301	7.142592592555555	7.32061337512606
CHEMBL503228	5.3	7.290103034188562	7.449980052569223	7.12296296288889	6.929359018129795
CHEMBL1672599	8.015	7.29258807419827	7.6351641195179045	7.251111111111111	7.359061880416559
CHEMBL2206978	7.94	7.29258807419827	7.6351641195179045	7.251111111111111	7.359061880416559
CHEMBL450753	5.88	7.290103034188562	7.449980052569223	7.12296296288889	6.929359018129795
CHEMBL2063082	7.68	7.29258807419827	7.6351641195179045	7.251111111111111	7.359061880416559
CHEMBL603168	8.02	7.2918096969229556	7.819794049336022	7.515000000000001	7.489854255916483
CHEMBL1288515	7.6	7.290103034188562	7.449980052569223	7.12296296288889	6.929359018129795
CHEMBL506565	6.1	7.290103034188562	7.449980052569223	7.12296296288889	6.929359018129795
CHEMBL1672609	8.155	7.29258807419827	7.6351641195179045	7.251111111111111	7.359061880416559
CHEMBL1672601	7.825	7.29258807419827	7.6351641195179045	7.251111111111111	7.359061880416559
CHEMBL599875	7.46	7.290103034188562	7.449980052569223	7.12296296288889	6.929359018129795
CHEMBL599874	6.67	7.290103034188562	7.449980052569223	7.12296296288889	6.929359018129795
CHEMBL1672594	8.52	7.29258807419827	7.6351641195179045	7.251111111111111	7.359061880416559
CHEMBL1672607	7.986666667000001	7.334172270607207	7.634869839292507	7.125555555555555	7.31744272276221
CHEMBL556318	7.92	6.847438689988455	6.980112667203047	6.568888888888889	6.605908080121816
CHEMBL2206981	8.1	7.334172270607207	7.634869839292507	7.125555555555555	7.31744272276221
CHEMBL585404	7.92	6.847438689988455	6.980112667203047	6.568888888888889	6.605908080121816
CHEMBL1672595	7.7	7.334172270607207	7.634869839292507	7.125555555555555	7.31744272276221
CHEMBL1256599	5.745	7.352331116992871	7.733010218342175	6.9494444444444445	7.360029062247553
CHEMBL1256604	4.5	7.352331116992871	7.733010218342175	6.9494444444444445	7.360029062247553
CHEMBL591548	7.91	6.847438689988455	6.980112667203047	6.568888888888889	6.605908080121816
CHEMBL2206979	7.99	7.334172270607207	7.634869839292507	7.125555555555555	7.31744272276221
CHEMBL600077	7.49	6.847438689988455	6.980112667203047	6.568888888888889	6.605908080121816
CHEMBL2206984	8.03	7.334172270607207	7.634869839292507	7.125555555555555	7.31744272276221
CHEMBL600076	6.61	6.847438689988455	6.980112667203047	6.568888888888889	6.605908080121816
CHEMBL2206972	6.665	7.334172270607207	7.634869839292507	7.125555555555555	7.31744272276221
CHEMBL2206957	7.83	7.238940236848339	7.635210689796974	6.883333333333334	7.214478984178507
CHEMBL504783	6.17	7.23961251704462	7.6502106916246095	7.289074074111111	7.401538196879082
CHEMBL1672587	8.183333333	7.238940236848339	7.635210689796974	6.883333333333334	7.214478984178507
CHEMBL2206973	6.705	7.238940236848339	7.635210689796974	6.883333333333334	7.214478984178507
CHEMBL1672596	7.875	7.238940236848339	7.635210689796974	6.883333333333334	7.214478984178507
CHEMBL2206968	7.305	7.238940236848339	7.635210689796974	6.883333333333334	7.214478984178507
CHEMBL510931	5.98	7.23961251704462	7.6502106916246095	7.289074074111111	7.401538196879082
CHEMBL2204319	8.06	7.238119195617324	7.004872079582561	6.915000000000001	6.943022922858572
CHEMBL1672610	8.22	7.238940236848339	7.635210689796974	6.883333333333334	7.214478984178507
CHEMBL3823909	9.275	7.2396226859697785	7.785986483628246	7.633333333333333	7.668962760901765
CHEMBL3822850	9.59	7.2396226859697785	7.785986483628246	7.633333333333333	7.668962760901765
CHEMBL591604	8.08	7.239224514264956	7.547577551216267	7.289074074111111	7.29953164412182
CHEMBL599872	7.993125	7.23961251704462	7.6502106916246095	7.289074074111111	7.401538196879082
CHEMBL1256598	6.28	7.322792547274938	7.634868179999774	6.934259259222222	7.222909406197637
CHEMBL591668	7.465	7.322792547274938	7.634868179999774	6.934259259222222	7.222909406197637
CHEMBL2206967	7.46	7.32359554306824	7.807846069901779	6.741944444444446	7.409863364503003
CHEMBL1256601	5.72	7.322792547274938	7.634868179999774	6.934259259222222	7.222909406197637
CHEMBL2063084	7.36	7.32359554306824	7.807846069901779	6.741944444444446	7.409863364503003
CHEMBL1672589	7.545	7.32359554306824	7.807846069901779	6.741944444444446	7.409863364503003
CHEMBL527062	6.45	7.322792547274938	7.634868179999774	6.934259259222222	7.222909406197637
CHEMBL1671868	7.945	7.32359554306824	7.807846069901779	6.741944444444446	7.409863364503003
CHEMBL1672597	7.645	7.32359554306824	7.807846069901779	6.741944444444446	7.409863364503003
CHEMBL603169	8.01	7.322792547274938	7.634868179999774	6.934259259222222	7.222909406197637
CHEMBL2206982	7.11	7.32359554306824	7.807846069901779	6.741944444444446	7.409863364503003
CHEMBL449392	4.87	7.322713310483442	7.360369731223631	6.921666666666667	6.974947087140284
CHEMBL605825	7.64	7.322792547274938	7.634868179999774	6.934259259222222	7.222909406197637
CHEMBL506069	4.48	7.3702453699507995	7.600066880346197	7.246666666666666	7.281002248544354
CHEMBL1256605	4.92	7.442948572819281	7.819665645255053	7.709074074111111	7.4791407884633845
CHEMBL1256606	5.42	7.442948572819281	7.819665645255053	7.709074074111111	7.4791407884633845
CHEMBL1672591	7.52	7.495831275993131	7.644996526208982	7.7811111111111115	7.517550078542603
CHEMBL2206983	7.115	7.495831275993131	7.644996526208982	7.7811111111111115	7.517550078542603
CHEMBL1672590	8.05	7.495831275993131	7.644996526208982	7.7811111111111115	7.517550078542603
CHEMBL2206958	8.11	7.495831275993131	7.644996526208982	7.7811111111111115	7.517550078542603
CHEMBL506689	6.28	7.442948572819281	7.819665645255053	7.709074074111111	7.4791407884633845
CHEMBL599873	7.913333333	7.442948572819281	7.819665645255053	7.709074074111111	7.4791407884633845
CHEMBL602559	7.9	6.488016529781618	6.429788358819156	6.064444444444444	6.293995620091684
CHEMBL2206977	8.13	7.495831275993131	7.644996526208982	7.7811111111111115	7.517550078542603
CHEMBL503785	6.34	7.0145559089943	7.374665580507606	7.02375	6.910958750599705
CHEMBL2206974	8.06	7.495831275993131	7.644996526208982	7.7811111111111115	7.517550078542603
CHEMBL605613	7.69	7.207136288638719	7.580278879848201	7.299606481444444	7.229777184639151
CHEMBL2206963	7.995	7.434580116266523	7.799785922370836	7.932407407444444	7.46420501981072
CHEMBL525240	4.65	7.165801044442676	7.495619749058416	7.9925	7.586695366092842
CHEMBL2206970	7.935	7.434580116266523	7.799785922370836	7.932407407444444	7.46420501981072
CHEMBL591667	7.105	7.434580116266523	7.799785922370836	7.932407407444444	7.46420501981072
CHEMBL3824087	9.01	6.9214683283856555	6.534794030626059	5.83625	5.974002894746059
CHEMBL600075	7.275	7.207136288638719	7.580278879848201	7.299606481444444	7.229777184639151
CHEMBL2063080	7.72	7.434580116266523	7.799785922370836	7.932407407444444	7.46420501981072
CHEMBL2063086	7.75	7.434580116266523	7.799785922370836	7.932407407444444	7.46420501981072
CHEMBL506322	6.26	7.207136288638719	7.580278879848201	7.299606481444444	7.229777184639151
CHEMBL2368723	5.77	7.165801044442676	7.495619749058416	7.9925	7.586695366092842
CHEMBL602119	8.07	7.102357785618562	7.529840831151882	7.297222222222222	7.003803741580194
CHEMBL603171	6.88	7.102357785618562	7.529840831151882	7.297222222222222	7.003803741580194
CHEMBL2204318	8.17	7.294033801343703	7.72965136106178	7.396111111111111	7.2318758961006795
CHEMBL603170	7.633333332999999	7.297838097873711	7.009602019493888	6.712777777777778	7.055318378271143
CHEMBL1256602	6.56	7.384471858467986	7.641139525504086	7.563888888888889	7.600532153324358
CHEMBL1256603	4.96	7.384471858467986	7.641139525504086	7.563888888888889	7.600532153324358
CHEMBL510416	4.73	7.384471858467986	7.641139525504086	7.563888888888889	7.600532153324358
CHEMBL2063087	7.55	7.294033801343703	7.72965136106178	7.396111111111111	7.2318758961006795
CHEMBL449844	7.21	7.341944462556358	7.579744247181293	7.289256683648326	7.231844842445703
CHEMBL1672592	8.0	7.294033801343703	7.72965136106178	7.396111111111111	7.2318758961006795
CHEMBL1672600	7.26	7.294033801343703	7.72965136106178	7.396111111111111	7.2318758961006795
CHEMBL450002	5.9	7.384471858467986	7.641139525504086	7.563888888888889	7.600532153324358
CHEMBL3823642	8.9625	7.364643733406318	7.920370632998666	7.512500000000001	7.57221598136588
CHEMBL1672603	7.035	7.294033801343703	7.72965136106178	7.396111111111111	7.2318758961006795
