# Supplementary material for: Cheminformatics Analysis and Modeling with MacrolactoneDB
Source: Sci Rep. 2020 Apr 14;10:6284. doi: 10.1038/s41598-020-63192-4 (PMC7156526; doi:10.1038/s41598-020-63192-4)
Supplement: Supplementary file 2 — Supplementary information2. [file 41598_2020_63192_MOESM2_ESM.zip › DataS1/CHEMBL379/pIC50_pEC50/predictions/10-fold/tuned/y_rand/6/mordred_mrc.csv]

IDs	ExperimentalAff	NB	SVR	KNN	RF
CHEMBL509769	6.22	7.440642338478946	7.708252149751663	7.766666666666666	7.456876226337272
CHEMBL1256600	5.695	7.571745107980362	7.800882700954804	7.852222222000001	7.846582919640038
CHEMBL2206975	7.795	7.244876680513153	7.597819073097877	7.5058333333333325	7.531352332691927
CHEMBL2204317	8.7	7.216464224534048	7.591072368693777	6.641666666666667	6.979357557455181
CHEMBL1288514	7.5	7.359711170405007	7.660500729840978	7.301111111	7.185443792014933
CHEMBL2203324	7.985	7.186266992960909	7.58238718524051	7.605	7.446074093084553
CHEMBL2206969	7.925	7.255303490928075	7.612260650948208	7.505833333333334	7.632160128965507
CHEMBL2063079	8.0	7.26909057675953	7.676649547929879	8.124375	7.927092343124506
CHEMBL1672588	7.855	7.194051018176102	7.609807440652396	6.738333333333333	6.989203753305267
CHEMBL1672606	7.735	7.249370031927798	7.656356144904921	5.776666666666667	6.575312740470619
CHEMBL1672605	6.33	7.184460312172977	7.5977690860235	6.868333333333333	7.066638677656309
CHEMBL2206976	7.885	7.262616258059107	7.6169404690383065	8.4125	7.635185985550875
CHEMBL3823434	7.923333332999999	7.337498302920484	7.66282773887345	7.825	7.942906706035837
CHEMBL605620	7.92	7.30167812015138	7.637924989684518	7.243333333333333	6.898027595994619
CHEMBL1672598	7.735	7.266796097170817	7.593281753533001	8.044444444333333	7.606933247725468
CHEMBL591648	5.84	7.288987243545793	7.644295879126511	6.8133333333333335	7.1629794237766955
CHEMBL2203873	8.33	7.217717259888129	7.519425028450878	5.736666666666667	6.416033099164008
CHEMBL2206971	7.94	7.225760953126119	7.527487156417528	6.31	6.7872868980412315
CHEMBL2206980	7.105	7.200524256108236	7.528985422336153	7.5249999999999995	7.105528781516556
CHEMBL2206965	7.97	7.2055285357762155	7.5338138790310865	7.46	6.913426343212015
CHEMBL2203882	8.3	7.204394127879375	7.506338184950958	5.736666666666667	6.730424290675257
CHEMBL455095	6.03	7.364358174680572	7.6899400133412765	7.9941666666666675	7.5432414215396735
CHEMBL2206966	7.83	7.2047021098737565	7.533286655062034	7.46	6.907051660259821
CHEMBL2206964	8.06	7.1984743792476396	7.527569540416199	7.46	6.89444315083523
CHEMBL605826	7.525	7.31183650473217	7.656975240622588	7.68	7.335468613872657
CHEMBL1672608	7.9	7.1935772401643385	7.469858022895287	6.925	7.314193578978884
CHEMBL2063085	7.43	7.302102414239555	7.789502295217516	7.296666666666667	7.078691519712403
CHEMBL601195	7.215	7.29863215064528	7.710354921333334	7.437222222333333	7.149000861443975
CHEMBL1939386	4.9	7.31214852359824	7.502471406192779	7.311666666666667	7.766439835887469
CHEMBL2206960	7.71	7.306191622653749	7.770046926986462	7.8161111110000006	7.5634827360103385
CHEMBL589395	7.436666667000001	7.299352598915751	7.70861151203675	8.0	7.903360102813662
CHEMBL501873	6.42	7.292440700511635	7.5179634495976755	7.69	7.303583623509696
CHEMBL584166	7.7	7.298662073147024	7.737226089412225	7.076111111	7.345476073877132
CHEMBL1672604	6.55	7.303144797579247	7.790710005002151	6.849999999999999	7.276872755653153
CHEMBL2206959	8.145	7.305497786198537	7.785179051980392	8.048333333333334	7.155271700549088
CHEMBL2407590	7.43	7.304113169960913	7.448210822321812	8.364166666666668	7.53805570270695
CHEMBL1288513	7.405	7.305089141151646	7.67806873674097	7.053333333333334	7.504088635479792
CHEMBL2063081	7.72	7.3027532659773104	7.778788090610624	7.331666666666667	6.761709370965871
CHEMBL1672602	8.085	7.299939888444603	7.759742631925226	6.426666666666667	6.954626804618914
CHEMBL503228	5.3	7.2885959832312786	7.599054782061948	7.662777777666666	7.237590772976622
CHEMBL1672599	8.015	7.292843425542333	7.654410209656955	7.128333333333333	7.782478925042397
CHEMBL2206978	7.94	7.294075679843901	7.639927883243676	7.405	7.356780820825862
CHEMBL450753	5.88	7.29034753961235	7.63901786359098	7.644444444333334	7.482586163691913
CHEMBL2063082	7.68	7.293099291933931	7.6657587080715	7.1722222223333345	7.459865147046591
CHEMBL603168	8.02	7.29023277248442	7.609223053137842	5.461666666666667	6.763692452878327
CHEMBL1288515	7.6	7.288521182185341	7.6081537167899285	6.376666666666666	6.518881345279102
CHEMBL506565	6.1	7.290342685058584	7.636325756814459	7.644444444333334	7.389421950527517
CHEMBL1672609	8.155	7.29287398442173	7.646444226737817	7.803333333333334	7.653154188046715
CHEMBL1672601	7.825	7.292756736520863	7.656395959835557	7.128333333333333	7.573830295426249
CHEMBL599875	7.46	7.289899048329163	7.61209721259357	5.826666666666667	6.229932020601289
CHEMBL599874	6.67	7.290856577722535	7.653072681582826	6.241666666666667	6.144501815886843
CHEMBL1672594	8.52	7.292160536917897	7.648034289618073	7.903333333333333	7.16030965391501
CHEMBL1672607	7.986666667000001	7.296058317956086	7.577875311520901	7.848333333333334	7.644151315211613
CHEMBL556318	7.92	7.299275081398586	7.6353926968355985	7.736666666666667	7.5905332434036445
CHEMBL2206981	8.1	7.2928717878011176	7.583956528177098	7.088333333333334	7.391122017811861
CHEMBL585404	7.92	7.299275081398586	7.6353926968355985	7.736666666666667	7.5905332434036445
CHEMBL1672595	7.7	7.294647919692525	7.574882389914962	7.513333333333333	7.223902897134516
CHEMBL1256599	5.745	7.3029275128059625	7.822806190297673	8.001111111	7.634786777208645
CHEMBL1256604	4.5	7.3029275128059625	7.822806190297673	8.001111111	7.634786777208645
CHEMBL591548	7.91	7.2968371242400245	7.594887702039898	7.224999999999999	7.555928338810223
CHEMBL2206979	7.99	7.293174754936437	7.616950476146255	6.438333333333333	6.241905412429378
CHEMBL600077	7.49	7.299388308457958	7.652326019313976	7.771666666666666	7.422195848285565
CHEMBL2206984	8.03	7.294032172809286	7.5999115703364355	6.56	6.9192431414347375
CHEMBL600076	6.61	7.300339139283475	7.676971009614097	7.801111111	7.2627809384888335
CHEMBL2206972	6.665	7.292985656128157	7.594717344588562	6.114999999999999	6.081025586661201
CHEMBL2206957	7.83	7.232438735379849	7.521360283966059	6.801666666666667	7.217447301177047
CHEMBL504783	6.17	7.246151471313	7.719023852815356	8.086666666666666	7.839353376731155
CHEMBL1672587	8.183333333	7.23522730951518	7.552108329869597	6.030833333333334	7.005673068363847
CHEMBL2206973	6.705	7.234138520206109	7.539907850031095	6.355	7.2165873082039695
CHEMBL1672596	7.875	7.236215940947745	7.539836519682368	7.03	7.077947365650343
CHEMBL2206968	7.305	7.232054210926513	7.530263290443089	6.491666666666666	7.088219947924743
CHEMBL510931	5.98	7.2459305847348086	7.743799765258211	7.45	7.5721294766851726
CHEMBL2204319	8.06	7.235227105812277	7.551387598237915	7.220833333333334	7.36791386987116
CHEMBL1672610	8.22	7.232652904783583	7.480114758927545	6.3500000000000005	6.915029402282344
CHEMBL3823909	9.275	7.2420692249029885	7.8008088382281	6.966666666666666	7.759898486683191
CHEMBL3822850	9.59	7.241620820449437	7.780699274339993	6.966666666666666	7.763219515947209
CHEMBL591604	8.08	7.238762245923981	7.58689142975955	7.102777777666667	7.249624284458072
CHEMBL599872	7.993125	7.238038454469277	7.532725259428414	7.508333333333334	7.332946023479968
CHEMBL1256598	6.28	7.327712797476985	7.6503804986024	6.4750000000000005	7.058213590441441
CHEMBL591668	7.465	7.32959146309718	7.713119438210547	7.300000000000001	7.478621530360007
CHEMBL2206967	7.46	7.319405586623523	7.73713458365904	7.409999999999999	7.248511538932563
CHEMBL1256601	5.72	7.326948111265366	7.659341605208191	7.711666666666666	7.118376084553024
CHEMBL2063084	7.36	7.3268584415694615	7.707728403519103	7.474374999999999	7.456449972199562
CHEMBL1672589	7.545	7.324637102761201	7.720871782483535	7.253333333333333	7.483535736383345
CHEMBL527062	6.45	7.3301407980661955	7.70574799601806	7.816666666666667	7.507124904099599
CHEMBL1671868	7.945	7.325342704798046	7.667856987821353	7.463333333333334	7.134203480280224
CHEMBL1672597	7.645	7.323373091300569	7.703996495981197	7.456666666666667	7.298695312797407
CHEMBL603169	8.01	7.32818438046877	7.714341485426466	7.253333333333333	7.7713873671955245
CHEMBL2206982	7.11	7.320726862313214	7.731150524194049	6.668333333333334	7.1409020148170494
CHEMBL449392	4.87	7.299923908699402	7.4100075747089	6.828333333333333	6.722853761676313
CHEMBL605825	7.64	7.328958391892651	7.756294720869846	7.192222222333334	7.125432952142541
CHEMBL506069	4.48	7.78646555192986	8.05486173639915	8.213333333333333	8.172532145129628
CHEMBL1256605	4.92	7.181591228167584	7.426557625144339	6.651666666666666	6.333902728173283
CHEMBL1256606	5.42	7.193766368816653	7.434220409409904	6.651666666666666	6.447141171046507
CHEMBL1672591	7.52	7.388485571433478	7.735205561348286	7.118333333333332	7.1626320385885505
CHEMBL2206983	7.115	7.443381647261068	7.725904160086296	7.498333333333334	7.420874944712623
CHEMBL1672590	8.05	7.405471063702986	7.746739901711292	7.118333333333333	7.262580102720773
CHEMBL2206958	8.11	7.432589946862239	7.723694192084211	7.377222222333333	7.2518609637583245
CHEMBL506689	6.28	7.237284425571908	7.481653457859851	7.108333333333333	7.112075983584467
CHEMBL599873	7.913333333	7.197264722786783	7.551024222179874	7.228333333333334	7.013177274511198
CHEMBL602559	7.9	7.3202363430647415	7.668687750206834	6.971666666666668	7.381005418214415
CHEMBL2206977	8.13	7.45735281052078	7.7400297736603205	7.701666666666667	7.452079640270352
CHEMBL503785	6.34	7.427471030641703	7.703678740648577	7.54	6.774981716785197
CHEMBL2206974	8.06	7.40630804848813	7.682423856541074	7.711666666666667	7.739040144057271
CHEMBL605613	7.69	7.2415700657782915	7.632806174832945	6.815	6.724035396203184
CHEMBL2206963	7.995	7.257971243719966	7.641113737814802	6.949375	7.242448911199149
CHEMBL525240	4.65	7.15909063762676	7.709072933960389	6.786666666666666	6.498990511221227
CHEMBL2206970	7.935	7.2269533406852355	7.638556090916099	7.390000000000001	7.161779167801574
CHEMBL591667	7.105	7.366414445873196	7.701037051790593	8.225	8.0158866579691
CHEMBL3824087	9.01	7.459300241846839	7.691097983820783	7.748888889	7.58764286586325
CHEMBL600075	7.275	7.167968609516613	7.583051969469063	6.693333333333334	6.96373772445324
CHEMBL2063080	7.72	7.300515463313453	7.668844781649157	7.216111111	7.274848273887804
CHEMBL2063086	7.75	7.328365359526866	7.682110967511222	6.471666666666667	6.655337948794784
CHEMBL506322	6.26	7.296870783299322	7.5996582026047	7.285	6.964999773582613
CHEMBL2368723	5.77	7.238823581321947	7.758027660788519	6.786666666666666	7.392591584914236
CHEMBL602119	8.07	7.481837621510468	7.7312790851369275	7.628333333333333	7.583499561525145
CHEMBL603171	6.88	7.349290413376029	7.668713675586908	7.968333333333334	7.8520843855225095
CHEMBL2204318	8.17	7.260923532871917	7.6131700777766	7.697222222333333	7.394282531520831
CHEMBL603170	7.633333332999999	7.277421314570844	7.63117769395183	7.105	7.004970496439864
CHEMBL1256602	6.56	7.591750666116612	7.78177925425284	8.281666666666666	8.254470900395171
CHEMBL1256603	4.96	7.650407666191439	7.80811095107464	7.948333333333333	8.053835190240461
CHEMBL510416	4.73	7.295471932180132	7.641904921069334	7.724444444333333	7.16061800118672
CHEMBL2063087	7.55	7.344931879752658	7.621902944213142	6.946666666666668	7.645903307700669
CHEMBL449844	7.21	7.53725293941486	7.6835926232697185	8.298333333333334	7.774737132621252
CHEMBL1672592	8.0	7.423191258905987	7.659840291059767	8.443333333333333	7.873629729138044
CHEMBL1672600	7.26	7.281687544076837	7.608349596386243	7.671666666666667	7.472926772080114
CHEMBL450002	5.9	7.464882263967642	7.745703984963589	7.724444444333333	7.473136732052606
CHEMBL3823642	8.9625	6.5300380025620175	7.381980302108264	5.305000000000001	5.720263836805977
CHEMBL1672603	7.035	7.078357285215011	7.595937908372979	7.178333333333334	6.485717374024822
