# Supplementary material for: Cheminformatics Analysis and Modeling with MacrolactoneDB
Source: Sci Rep. 2020 Apr 14;10:6284. doi: 10.1038/s41598-020-63192-4 (PMC7156526; doi:10.1038/s41598-020-63192-4)
Supplement: Supplementary file 2 — Supplementary information2. [file 41598_2020_63192_MOESM2_ESM.zip › DataS1/CHEMBL379/pIC50_pEC50/predictions/10-fold/tuned/y_rand/6/2Drdkit.csv]

IDs	ExperimentalAff	NB	SVR	KNN	RF
CHEMBL509769	6.22	7.271058892396136	7.429273266619953	6.310553449537106	6.452252482027176
CHEMBL1256600	5.695	7.27127862741643	7.760063372468378	7.216916081365651	7.363484950397719
CHEMBL2206975	7.795	7.270985540776977	7.664603722303156	7.048662494785776	7.2330084476267515
CHEMBL2204317	8.7	7.271784213757258	7.940812290915223	6.642569828791111	6.880993590227911
CHEMBL1288514	7.5	7.27039292772437	7.031591115458424	6.739607470041263	6.850094907404733
CHEMBL2203324	7.985	7.270951083666816	7.942668395939693	8.059007713768832	7.267862806079089
CHEMBL2206969	7.925	7.270953880956368	7.710348589473062	6.937472556810977	7.053596074944554
CHEMBL2063079	8.0	7.270822574087039	7.3737681854328185	6.432940674670572	6.7196192545043445
CHEMBL1672588	7.855	7.271532828885842	7.525114956462784	7.219558812323287	7.7095376173893655
CHEMBL1672606	7.735	7.271785099223626	8.03990455156961	7.42697657002923	7.01043104579477
CHEMBL1672605	6.33	7.271839344258564	7.18433132596881	7.911669753251196	7.220931708412053
CHEMBL2206976	7.885	7.270117428516774	7.251289362441021	6.574512662695603	7.227229959488138
CHEMBL3823434	7.923333332999999	7.271135850371662	7.797159413708661	6.997353110740521	6.863768458996689
CHEMBL605620	7.92	7.262842065545669	7.249536747151004	7.577290252114138	6.832398852697704
CHEMBL1672598	7.735	7.26290033026317	7.300303437653629	7.41516290255103	7.242210937491998
CHEMBL591648	5.84	7.262887862839223	7.2242611218385955	6.441718349934906	5.8276273125346405
CHEMBL2203873	8.33	7.263301406843739	7.669847631928193	7.570532278150149	7.413103709268041
CHEMBL2206971	7.94	7.263602037663241	7.389480289059809	7.18185134825745	7.149945225694115
CHEMBL2206980	7.105	7.2630965434224155	8.02644849447747	7.2663776171729015	7.503901162361301
CHEMBL2206965	7.97	7.26321471305659	7.3258395482724845	7.305326664097711	7.666644161294166
CHEMBL2203882	8.3	7.263384637312508	7.872953365485388	7.5492642647968715	7.190552885245417
CHEMBL455095	6.03	7.26337422120461	7.889516495903593	8.030886803697554	7.408619140177527
CHEMBL2206966	7.83	7.263196840015622	7.284842375570169	7.296226648519961	7.594472148851207
CHEMBL2206964	8.06	7.2632058311528995	7.311256166717368	7.263788649511469	7.61903153232612
CHEMBL605826	7.525	7.263062821113812	7.316297419587561	5.946678604283566	6.876324341930293
CHEMBL1672608	7.9	7.2633171261801905	7.8902629932365445	7.106319793946675	7.368693109276316
CHEMBL2063085	7.43	7.2678358631143105	7.485537572199674	6.482963194742518	6.833000529098358
CHEMBL601195	7.215	7.384205630255124	7.832188101376298	8.018523334971942	7.889295970754371
CHEMBL1939386	4.9	7.114186766980964	4.972493307592473	7.689500744003278	6.869967334861789
CHEMBL2206960	7.71	7.248321299902623	7.61189247977599	7.763382643612341	7.736873660916979
CHEMBL589395	7.436666667000001	7.399193328632949	7.997544616380233	7.913428624946134	7.748404606035738
CHEMBL501873	6.42	7.383926905109499	7.853405724484315	7.6053264568353525	7.239469013085191
CHEMBL584166	7.7	7.337088486360855	7.762997098346984	6.318102790110041	6.973405716952198
CHEMBL1672604	6.55	7.3333674636363835	7.626762286581405	7.519036862163982	7.734981115227054
CHEMBL2206959	8.145	7.238388108465668	7.5083795239304925	7.763670432291235	7.617752175303109
CHEMBL2407590	7.43	7.267865977352184	7.45668044206817	7.423264465076484	6.712017440471397
CHEMBL1288513	7.405	7.369403599923364	7.740857347235028	7.710917675704874	7.626187642602381
CHEMBL2063081	7.72	7.230514474595157	7.404575412352851	6.661186030865899	6.947496937829035
CHEMBL1672602	8.085	7.324135913879596	7.551518497754529	6.965433379977664	7.490651674910291
CHEMBL503228	5.3	7.289465742613835	7.663416903812184	7.273356960926924	6.956541883042547
CHEMBL1672599	8.015	7.291702574983834	7.59591780686735	6.0165491252583045	6.158464654221222
CHEMBL2206978	7.94	7.2964786118909295	7.939680552479893	6.723981014035901	7.714869117876573
CHEMBL450753	5.88	7.286634246034881	6.865729571699265	7.426482419098535	6.8839563895096925
CHEMBL2063082	7.68	7.290484460078554	7.267275387589692	5.490538368584537	6.029115439813066
CHEMBL603168	8.02	7.291856965123521	7.46899997235402	7.546588573698774	7.3206104548990245
CHEMBL1288515	7.6	7.293451335073294	7.912024367226245	8.665655476421373	8.468813308528755
CHEMBL506565	6.1	7.2869290383618	6.7786793620060415	6.471858194805946	7.020506034434284
CHEMBL1672609	8.155	7.293676743825652	7.678842306636685	7.863084286798283	7.553393212848269
CHEMBL1672601	7.825	7.291236210519636	7.499918238117721	7.105540647531169	7.321520277561587
CHEMBL599875	7.46	7.293142081508822	7.639513804553472	7.752082750935587	7.442594594715956
CHEMBL599874	6.67	7.293118408241278	7.7218450660841835	7.820061581742183	7.648794548413094
CHEMBL1672594	8.52	7.2903201420879435	7.00366998013885	7.510368415251553	6.948942895586041
CHEMBL1672607	7.986666667000001	7.2975176985379875	7.921436181778122	6.836770242679794	7.09565478525483
CHEMBL556318	7.92	7.296514011075277	7.3685949041226	7.256625822457937	7.501837439234967
CHEMBL2206981	8.1	7.297585061279762	7.615853989625454	6.436740875685306	7.125701854744356
CHEMBL585404	7.92	7.296514011075277	7.3685949041226	7.256625822457937	7.501837439234967
CHEMBL1672595	7.7	7.297702769955204	7.22418293359987	7.623067657833554	6.778249478750162
CHEMBL1256599	5.745	7.295810897688455	7.047984293431172	5.948606074881289	7.236068862832195
CHEMBL1256604	4.5	7.295810897688455	7.047984293431172	5.948606074881289	7.236068862832195
CHEMBL591548	7.91	7.296333773498507	7.307384864919205	6.779591895601272	6.464285069030687
CHEMBL2206979	7.99	7.297285937985318	7.382439080342155	7.738992960624823	7.253615206469074
CHEMBL600077	7.49	7.296383747744933	7.300200777930174	6.93209813868468	7.186819175991595
CHEMBL2206984	8.03	7.297437764621875	7.555665305786138	7.6045498284836865	7.365030471630511
CHEMBL600076	6.61	7.296405900494777	7.218976274040637	7.10531150709418	7.1010390453481556
CHEMBL2206972	6.665	7.29699035575	7.585209126211435	6.867433340296275	6.6006985424891615
CHEMBL2206957	7.83	7.2131603227808405	6.707042741408455	7.225746294451574	6.99339670056813
CHEMBL504783	6.17	7.229970782875492	7.454835664667942	7.176741242158211	7.205946386417988
CHEMBL1672587	8.183333333	7.196662740240925	7.285934160871556	6.452053478298709	7.040593425889072
CHEMBL2206973	6.705	7.223388270570652	7.76039034369654	7.995066547828103	7.582852977016651
CHEMBL1672596	7.875	7.207621381491421	7.371063296747029	7.01607690505104	7.0895345006449375
CHEMBL2206968	7.305	7.2254998345209955	7.47417028908863	7.531683058351394	7.518886447590486
CHEMBL510931	5.98	7.255507229994063	7.963403261515501	6.945469857347782	7.431597054398886
CHEMBL2204319	8.06	7.197237200334393	7.3371321384985135	6.542689639240495	6.922729009555448
CHEMBL1672610	8.22	7.190811714933447	7.388342224697564	7.2734808500251	7.023172677753815
CHEMBL3823909	9.275	7.302456235774095	7.913930858366293	7.903596216558502	7.725941257442566
CHEMBL3822850	9.59	7.29984816396765	7.763418556218121	7.922922046344018	7.887215282740145
CHEMBL591604	8.08	7.228897324046389	7.7766208247261455	7.001511223726429	7.166892501650304
CHEMBL599872	7.993125	7.234550501580137	7.687643313140957	7.625600058251023	7.066771035055987
CHEMBL1256598	6.28	7.324660975895855	7.825051728842821	7.925	7.860824951833263
CHEMBL591668	7.465	7.32355648291229	7.550945840208069	7.469766379426615	7.483417381361245
CHEMBL2206967	7.46	7.322655900356727	7.77459737206444	8.113763136514471	7.473602798025465
CHEMBL1256601	5.72	7.324574079474347	7.965487875455345	7.75	7.779522297221272
CHEMBL2063084	7.36	7.323026330213733	7.782832014132058	7.253259964279482	7.635532408021574
CHEMBL1672589	7.545	7.323251691432857	7.5125748794850455	6.642644962064926	6.929878279179783
CHEMBL527062	6.45	7.3242974244002355	7.896570044147532	7.96743473188169	7.894166452110861
CHEMBL1671868	7.945	7.323237710028729	7.26855997205856	7.163930141906581	7.535529522972915
CHEMBL1672597	7.645	7.323207955959935	7.495962421702938	6.285738278997464	6.88770199011375
CHEMBL603169	8.01	7.323678357753885	7.609394690345757	6.968753872605605	7.057175277775453
CHEMBL2206982	7.11	7.322929168668337	7.982080983091999	7.811157421121859	7.526003406902647
CHEMBL449392	4.87	7.320658504592487	6.34301567194106	6.631534085992494	6.862898030958341
CHEMBL605825	7.64	7.324060176903025	7.832707568736197	7.275708138868574	6.882125923238881
CHEMBL506069	4.48	7.124169793912874	6.496665075603328	7.023408063204788	6.646583764466299
CHEMBL1256605	4.92	7.349098564076853	7.1739523078893	6.03	6.736815341646937
CHEMBL1256606	5.42	7.349064847235455	7.222383288229738	7.43	7.095379045771288
CHEMBL1672591	7.52	7.379233204253334	7.957696167664284	8.422595745023632	7.93009069486108
CHEMBL2206983	7.115	7.346393160773688	7.8066261164669015	7.883524689813698	7.715884826794044
CHEMBL1672590	8.05	7.365291526931841	7.665159370403825	8.081951423897662	7.708606680101181
CHEMBL2206958	8.11	7.330374889735801	7.500416335335608	7.49462093518716	6.969414255329624
CHEMBL506689	6.28	7.35709508898166	7.587324493910741	8.289488621871634	7.27572667414729
CHEMBL599873	7.913333333	7.378403593665867	7.932730594830476	6.820412749776371	7.8013694215008424
CHEMBL602559	7.9	7.36209773664216	7.66845141680597	7.529201603626966	7.275903980029744
CHEMBL2206977	8.13	7.307639378915175	6.8298342813029755	6.526022344884088	6.727056806380639
CHEMBL503785	6.34	7.3266299506346035	8.148062683934672	8.241803384425504	7.892844618473249
CHEMBL2206974	8.06	7.354428959642117	7.909336342338039	7.4997052758579015	7.6505813928127395
CHEMBL605613	7.69	7.226926240053634	7.612926378555843	6.189288450906667	6.7974093811978955
CHEMBL2206963	7.995	7.3660505566218815	7.776633390749326	7.575283578106132	7.573198528645862
CHEMBL525240	4.65	6.272034319329533	5.685837830554913	5.258002560845902	5.758930930058102
CHEMBL2206970	7.935	7.348555018348538	7.556667163128249	6.295415696441513	7.112808796500485
CHEMBL591667	7.105	7.214377980570997	7.532447637970689	7.4403692452488945	7.131700914345097
CHEMBL3824087	9.01	7.4969730692282015	7.711268859928903	7.857255467248153	7.707610320558791
CHEMBL600075	7.275	7.208822634914318	7.915642151026468	7.4452006141787175	7.1274910028052565
CHEMBL2063080	7.72	7.377789322286233	7.598429437861645	6.373117960350196	7.254880113674268
CHEMBL2063086	7.75	7.3864314721136335	7.539497838504848	7.630312287146086	7.286492744094212
CHEMBL506322	6.26	7.20361471337281	7.319079244909318	6.5354958610115235	6.298271323136287
CHEMBL2368723	5.77	6.535040885074682	7.1818978551916395	6.345757605217622	6.391054753418009
CHEMBL602119	8.07	7.230261653550764	7.329020461461962	7.226462501467981	7.21513660528249
CHEMBL603171	6.88	7.199361306060664	7.416739598346724	7.358978841708749	7.451617099035953
CHEMBL2204318	8.17	7.304544975732808	7.37125647697082	6.568766871951314	7.00900215173555
CHEMBL603170	7.633333332999999	7.344055358561493	7.5795279967196665	7.453831831647518	7.769128074968924
CHEMBL1256602	6.56	7.3575363634646935	7.505403810959707	7.405	7.108469437210244
CHEMBL1256603	4.96	7.413506803895589	7.516221416320428	6.34	6.681857399140281
CHEMBL510416	4.73	7.318099562291216	7.325270340835298	7.956770103332467	7.39714214016761
CHEMBL2063087	7.55	7.432171624306633	7.289898723171709	7.503482750123553	7.540546859085116
CHEMBL449844	7.21	7.415707262013636	7.36746621894688	7.201241274730621	7.120406008595932
CHEMBL1672592	8.0	7.3001605850908335	7.240382168941616	7.259493390554056	7.271053088616879
CHEMBL1672600	7.26	7.422014871690909	7.731633355988321	7.687624329453406	7.790186439523543
CHEMBL450002	5.9	7.30358349940021	7.725287021977086	7.953647543282981	7.44800203847999
CHEMBL3823642	8.9625	7.286265815493074	7.26750221527734	7.192265888861134	6.948985877972467
CHEMBL1672603	7.035	7.341985993626446	7.791610862164288	7.906074383389555	7.354404583742928
