# Supplementary material for: Cheminformatics Analysis and Modeling with MacrolactoneDB
Source: Sci Rep. 2020 Apr 14;10:6284. doi: 10.1038/s41598-020-63192-4 (PMC7156526; doi:10.1038/s41598-020-63192-4)
Supplement: Supplementary file 2 — Supplementary information2. [file 41598_2020_63192_MOESM2_ESM.zip › DataS1/CHEMBL379/pIC50_pEC50/predictions/10-fold/tuned/y_rand/6/maccs.csv]

IDs	ExperimentalAff	NB	SVR	KNN	RF
CHEMBL509769	6.22	7.259892327829328	7.1422217904674525	6.928333333333334	6.760275833333269
CHEMBL1256600	5.695	7.257319158405669	7.203531887637565	7.680000000000001	7.452236360389609
CHEMBL2206975	7.795	7.275860434197975	7.827150164674048	7.601666666666667	7.740638564477158
CHEMBL2204317	8.7	7.274694810191877	8.335842465542575	7.055	7.364926261709569
CHEMBL1288514	7.5	7.269220976820039	6.550157184878023	6.859999999999999	6.973342506944417
CHEMBL2203324	7.985	7.2746954030998685	7.337670875618979	7.055	7.078821275792009
CHEMBL2206969	7.925	7.275333632825928	8.145964615187832	7.981666666666666	8.118674546630633
CHEMBL2063079	8.0	7.273766964413523	7.775187005138301	6.928333333333334	6.945180284632028
CHEMBL1672588	7.855	7.274826042849426	7.168391779967539	6.748333333333332	7.215993011871711
CHEMBL1672606	7.735	7.27586710161768	6.729283608030553	7.205000000000001	7.199108629953722
CHEMBL1672605	6.33	7.276750144758094	7.961807293772724	7.362222222333334	7.629615175387246
CHEMBL2206976	7.885	7.2746954030998685	7.337670875618979	7.055	7.078821275792009
CHEMBL3823434	7.923333332999999	7.26278667339842	6.105998315010146	6.953333333333333	6.886842747834834
CHEMBL605620	7.92	7.31488453739712	7.785221539174176	7.765000000000001	7.76191974007846
CHEMBL1672598	7.735	7.299754227859009	6.637224169789561	7.185	6.981347027780608
CHEMBL591648	5.84	7.3138092569502975	7.687332363827994	7.609444444333332	7.813912017651744
CHEMBL2203873	8.33	7.2701506970130945	7.6022345751896365	7.724999999999999	7.787976983961338
CHEMBL2206971	7.94	7.26483933840415	8.80178469782792	7.3	7.489417200484003
CHEMBL2206980	7.105	7.265847470441657	6.929582081871792	7.300000000000001	6.998067901327489
CHEMBL2206965	7.97	7.257279759652296	7.360048977884342	6.578333333333333	6.876222299067355
CHEMBL2203882	8.3	7.279658835254527	7.890951228003284	7.724999999999999	7.746071819296902
CHEMBL455095	6.03	7.227709988932082	7.844939571095273	7.831666666666666	7.6805369047562015
CHEMBL2206966	7.83	7.257279759652296	7.360048977884342	6.578333333333333	6.876222299067355
CHEMBL2206964	8.06	7.257279759652296	7.360048977884342	6.578333333333333	6.876222299067355
CHEMBL605826	7.525	7.284731903441277	7.365787846007225	6.773333333333333	6.491935554387677
CHEMBL1672608	7.9	7.283474620392225	7.8302768798102695	7.658333333333334	7.447585802900085
CHEMBL2063085	7.43	7.301747411983005	7.581146971046762	7.6241666666666665	7.365786485525889
CHEMBL601195	7.215	7.293939768819472	7.309614298201508	6.403333333333333	6.36585895436472
CHEMBL1939386	4.9	7.306578670236527	7.5520014681710155	6.996666666666667	7.372531242064399
CHEMBL2206960	7.71	7.304569404929055	7.178178495593658	6.12	6.670373618538995
CHEMBL589395	7.436666667000001	7.294632876756031	7.9013373004908	7.676666666666667	7.384406904035537
CHEMBL501873	6.42	7.300678644681026	6.313932571698507	6.94	6.935167911376007
CHEMBL584166	7.7	7.295917546325598	7.243910488203353	6.710000000000001	6.972895053571468
CHEMBL1672604	6.55	7.296520760512175	5.986281362821883	6.55	6.517953102272765
CHEMBL2206959	8.145	7.305057131792619	7.739851454564915	6.830000000000001	7.34416031762395
CHEMBL2407590	7.43	7.304656616047911	5.129993923169232	6.571666666666666	6.691973220895277
CHEMBL1288513	7.405	7.3003848359356605	7.635047658947348	7.345	7.257816640871538
CHEMBL2063081	7.72	7.300164067801179	6.794719429951622	6.904166666666666	6.909437881069096
CHEMBL1672602	8.085	7.296520760512175	5.986281362821883	6.55	6.517953102272765
CHEMBL503228	5.3	7.298928277858986	8.500601477407775	8.461666666666666	8.142854722203865
CHEMBL1672599	8.015	7.291059839487346	7.274318102390593	7.568263889000001	7.663768265223153
CHEMBL2206978	7.94	7.290190032579163	7.445199558713922	6.810555555666667	6.3710249014730636
CHEMBL450753	5.88	7.29649225798302	6.427017273764944	8.003333333333332	7.877078624990903
CHEMBL2063082	7.68	7.292413428461444	8.308331908897584	7.882708333333333	7.870703030305063
CHEMBL603168	8.02	7.290233424682189	6.920588557780027	7.2	6.771992369047557
CHEMBL1288515	7.6	7.292914104843843	7.128868864253759	7.078333333333333	7.299672659387863
CHEMBL506565	6.1	7.296148653059872	7.113708830979034	8.003333333333332	7.855282513874285
CHEMBL1672609	8.155	7.289799657220175	7.419924747790601	7.752222222333334	7.209190614490752
CHEMBL1672601	7.825	7.293617294225621	8.079251802035257	8.230208333333334	8.360152335306918
CHEMBL599875	7.46	7.290814873276765	6.391808849592605	6.411666666666666	6.412564541663305
CHEMBL599874	6.67	7.29385026564635	6.925215615981356	6.971666666666667	7.22039907364853
CHEMBL1672594	8.52	7.289527586338546	7.392770324749746	7.898333333333333	7.889444382934291
CHEMBL1672607	7.986666667000001	7.366797189905052	7.794235435777443	7.593333333333334	7.499333691962792
CHEMBL556318	7.92	7.302841261801698	7.187163777371735	6.913333333333334	7.127199746031186
CHEMBL2206981	8.1	7.3112727565799	7.325868751638362	6.736666666666667	6.794446710817688
CHEMBL585404	7.92	7.302841261801698	7.187163777371735	6.913333333333334	7.127199746031186
CHEMBL1672595	7.7	7.360412755271748	8.449429562585491	7.661666666666668	8.010701218750034
CHEMBL1256599	5.745	7.198949120196523	6.359506157889628	6.813333333333333	7.068404777779767
CHEMBL1256604	4.5	7.198949120196523	6.359506157889628	6.813333333333333	7.068404777779767
CHEMBL591548	7.91	7.285777548858969	7.767652331943728	7.890000000000001	7.6033582916662255
CHEMBL2206979	7.99	7.299722842872776	6.449859680031276	6.2700000000000005	6.337850372288176
CHEMBL600077	7.49	7.306518645480551	7.395724521196522	6.913333333333334	7.430309160714207
CHEMBL2206984	8.03	7.306926164654393	7.584397691483611	6.528333333333333	7.026055049134049
CHEMBL600076	6.61	7.327065051250233	7.666292186310892	7.53	7.548450242059832
CHEMBL2206972	6.665	7.331952694289299	7.600245409590025	7.926666666666667	7.717868673648203
CHEMBL2206957	7.83	7.251602826742859	6.839775926452569	6.0249999999999995	6.208321820393993
CHEMBL504783	6.17	7.14989400382592	7.457048290532564	7.723333333333333	7.544034083328739
CHEMBL1672587	8.183333333	7.271430435032492	7.965054315176809	7.423333333333333	7.609873642858561
CHEMBL2206973	6.705	7.2725163058014894	7.547671966787869	8.231666666666667	7.543336587976291
CHEMBL1672596	7.875	7.291440316468753	7.209110004607405	7.305	6.567276499998568
CHEMBL2206968	7.305	7.272533101983242	7.5211158318909614	8.231666666666667	7.570222142156176
CHEMBL510931	5.98	7.115887420966501	6.601946333617983	6.573333333333333	6.813270063492351
CHEMBL2204319	8.06	7.271430435032492	7.965054315176809	7.423333333333333	7.609873642858561
CHEMBL1672610	8.22	7.268849711251774	7.425245298588829	7.256666666666667	7.2338033452380905
CHEMBL3823909	9.275	7.1399556107117235	7.045645708701395	7.068333333333334	6.562160666666255
CHEMBL3822850	9.59	7.144565245612425	6.862208197374565	7.068333333333334	7.390557333332893
CHEMBL591604	8.08	7.264388562522056	7.943590681681792	7.009444444333333	7.067610431789711
CHEMBL599872	7.993125	7.25498110095368	8.071844619918773	7.124444444333334	7.047154736289142
CHEMBL1256598	6.28	7.317695603764474	7.2548635399070776	7.088333333333334	7.012151394841258
CHEMBL591668	7.465	7.325619419636179	7.6167978670190735	6.713333333333334	7.352275765691991
CHEMBL2206967	7.46	7.326393941812083	7.6438942298225925	7.375	7.568366576590754
CHEMBL1256601	5.72	7.318129294625599	7.747934752124138	6.7250000000000005	5.744453522967994
CHEMBL2063084	7.36	7.324265807999358	7.52945337911008	6.521666666666667	6.218962986417646
CHEMBL1672589	7.545	7.324233869662464	7.037255326713222	6.6933333333333325	6.7791922916666225
CHEMBL527062	6.45	7.320468632272606	8.177870433671266	8.01	7.55598299502173
CHEMBL1671868	7.945	7.324158570393477	7.10060410187414	7.73	7.382708666666402
CHEMBL1672597	7.645	7.324284624096879	7.110439827581487	6.6933333333333325	6.781798090277286
CHEMBL603169	8.01	7.325160150135142	7.071372052261481	6.746666666666666	6.48623137500002
CHEMBL2206982	7.11	7.3259763111481675	6.8063755831477835	7.858333333333334	7.639799078974778
CHEMBL449392	4.87	7.318524907767036	7.707479144770019	7.535	7.661768750000087
CHEMBL605825	7.64	7.325256935453495	7.638276333278142	7.864999999999999	7.894283376082138
CHEMBL506069	4.48	7.320745667002465	6.172570396554532	6.16	6.355458541666027
CHEMBL1256605	4.92	7.332370590808087	7.738220919011548	7.07	7.673647555057012
CHEMBL1256606	5.42	7.333456978206556	7.645099799866708	7.07	7.449041970236141
CHEMBL1672591	7.52	7.333990580831022	6.98493275049208	8.013888889	7.843557173709423
CHEMBL2206983	7.115	7.334681754532273	7.705441508837653	7.338888889	8.079641273263674
CHEMBL1672590	8.05	7.334080053053335	7.82149468262145	8.191666666666666	7.693309307543138
CHEMBL2206958	8.11	7.333894856799945	7.2648104979323325	6.483333333333334	7.053988831464291
CHEMBL506689	6.28	7.331871479775671	7.5568610204115405	7.261666666666667	7.5206629999511
CHEMBL599873	7.913333333	7.338560502258614	6.849796385417735	7.876666666666668	7.171261687423675
CHEMBL602559	7.9	7.338909902926828	7.835791234942734	7.397777777666666	7.718332684782103
CHEMBL2206977	8.13	7.333576890447816	6.969001197106595	6.793333333333334	6.818348976328539
CHEMBL503785	6.34	7.332298818656003	7.148347860423543	6.988333333333334	5.864601797619582
CHEMBL2206974	8.06	7.333894856799945	7.2648104979323325	6.483333333333334	7.053988831464291
CHEMBL605613	7.69	7.299104491545834	7.770463787863668	7.31	7.518751041125565
CHEMBL2206963	7.995	7.301112388017494	7.36705003488776	6.4433333333333325	6.926586002425869
CHEMBL525240	4.65	7.304953882066644	8.036569581247019	7.737222222333334	7.726840833387002
CHEMBL2206970	7.935	7.302048915883341	8.517391108081178	8.426666666666668	8.269367440476172
CHEMBL591667	7.105	7.298765666091904	7.613309959623343	6.123333333333332	6.390523769841275
CHEMBL3824087	9.01	7.303080863092606	7.005020013087267	7.624444444333334	7.26535122020097
CHEMBL600075	7.275	7.299506951164271	7.364031406876655	6.57	7.13408009215623
CHEMBL2063080	7.72	7.300592634397014	7.214744603412362	6.775000000000001	6.807836021825059
CHEMBL2063086	7.75	7.300777474330916	7.460525527067211	7.118333333333333	7.698149564376524
CHEMBL506322	6.26	7.301101103233968	9.12202287742975	8.1975	8.029858388885769
CHEMBL2368723	5.77	7.304736815395471	7.669086285084696	7.737222222333334	7.754033333401008
CHEMBL602119	8.07	7.29983852904708	8.031581677432293	7.829999999999999	7.738768742060121
CHEMBL603171	6.88	7.299238005949999	7.513271873203066	6.343333333333334	6.538090365063687
CHEMBL2204318	8.17	7.3277466100220225	7.510159328885945	7.885000000000001	7.559029964174645
CHEMBL603170	7.633333332999999	7.321911733834925	7.16720838253377	6.316666666666666	6.613193761904748
CHEMBL1256602	6.56	7.320151565093914	7.9200412595051946	7.892777777666666	7.805600773793808
CHEMBL1256603	4.96	7.319415071941495	7.460117650666089	7.1499999999999995	7.147807249998943
CHEMBL510416	4.73	7.315880270452182	5.192422716418659	5.738888889000001	5.96056078970285
CHEMBL2063087	7.55	7.327308023835542	7.779705410716159	7.738333333333333	7.732434911584701
CHEMBL449844	7.21	7.331141500311788	8.473783396247054	7.56	8.170033541666765
CHEMBL1672592	8.0	7.329825422502281	8.436317262029572	6.6450000000000005	7.465110111111018
CHEMBL1672600	7.26	7.32563988313514	6.679435792504134	7.826666666666667	7.638496249999973
CHEMBL450002	5.9	7.317840149908356	5.707117885108855	6.918888889000001	6.69291221042464
CHEMBL3823642	8.9625	7.327286361323703	8.115094843630398	8.238333333333333	8.069951210316326
CHEMBL1672603	7.035	7.3278067391227175	6.690191056696276	6.886666666666667	7.0584236111194985
