# Supplementary material for: Cheminformatics Analysis and Modeling with MacrolactoneDB
Source: Sci Rep. 2020 Apr 14;10:6284. doi: 10.1038/s41598-020-63192-4 (PMC7156526; doi:10.1038/s41598-020-63192-4)
Supplement: Supplementary file 2 — Supplementary information2. [file 41598_2020_63192_MOESM2_ESM.zip › DataS1/CHEMBL379/pIC50_pEC50/predictions/10-fold/tuned/y_rand/6/ecfp6.csv]

IDs	ExperimentalAff	NB	SVR	KNN	RF
CHEMBL509769	6.22	7.212570711888424	6.387293192107054	6.5280000000000005	6.579953665178448
CHEMBL1256600	5.695	7.450286702736646	7.33411071181434	7.577	7.392625650935158
CHEMBL2206975	7.795	7.341602029869904	7.374069275893461	7.179	7.333524678716416
CHEMBL2204317	8.7	6.968214955234497	6.40935617649374	6.660666666599999	6.33155998358121
CHEMBL1288514	7.5	7.473376022649854	7.801031129075289	7.687	7.555775632644015
CHEMBL2203324	7.985	7.279697248085332	6.958275122942462	7.521000000000001	7.294439288547651
CHEMBL2206969	7.925	7.328991623921107	6.957768296833235	6.801	7.127073640621604
CHEMBL2063079	8.0	7.335458215295712	7.095170401176917	7.187	6.687032285726104
CHEMBL1672588	7.855	7.169413774869866	7.697499554336258	7.9366666666	7.39559152576482
CHEMBL1672606	7.735	7.117311056742208	6.707357766274042	7.3790000000000004	6.88012217442917
CHEMBL1672605	6.33	7.125817540922208	7.680418214828978	7.503	7.248966071966708
CHEMBL2206976	7.885	7.310863192081928	7.007015891374021	7.206999999999999	7.085275154601579
CHEMBL3823434	7.923333332999999	7.317370751861861	8.256118729751952	7.7771666666	7.574942790292973
CHEMBL605620	7.92	7.2858180649042135	7.534096821384433	7.87	7.586968096728364
CHEMBL1672598	7.735	7.2766854119502975	7.646852779618509	7.468999999999999	7.368588426455031
CHEMBL591648	5.84	7.282415416254867	7.344057594565804	6.849000000000001	7.3072620326713595
CHEMBL2203873	8.33	7.2506738290511334	8.074909469494841	7.203	7.583637741754591
CHEMBL2206971	7.94	7.250646790951297	7.108530155482696	7.2170000000000005	7.35940746171608
CHEMBL2206980	7.105	7.248524362216168	7.340235999419871	6.9510000000000005	7.259729230764487
CHEMBL2206965	7.97	7.251843038319921	7.899809670723066	7.136	7.488275665687171
CHEMBL2203882	8.3	7.25288477223976	8.218660335122884	7.203	7.329492294303337
CHEMBL455095	6.03	7.2800385497154	7.02236946082092	7.724000000000001	7.650198750912306
CHEMBL2206966	7.83	7.251300782716427	7.629266411464131	7.233000000000001	7.3561898762854785
CHEMBL2206964	8.06	7.2511391251707344	8.406565363133126	7.136	7.6189616505740245
CHEMBL605826	7.525	7.261459407180438	5.695669322334677	7.642	7.237684605425477
CHEMBL1672608	7.9	7.273506993909854	9.888572450776671	7.828999999999999	8.168047529251744
CHEMBL2063085	7.43	7.30128445790749	7.269046152593246	7.420999999999999	7.505291387081462
CHEMBL601195	7.215	7.302099102787449	8.347923858415172	7.6833333334	7.438525631157343
CHEMBL1939386	4.9	7.310024659978368	7.408642997972823	7.8926666665999985	8.284292539365856
CHEMBL2206960	7.71	7.300941878068223	7.539112568016864	7.828999999999999	7.953382354283354
CHEMBL589395	7.436666667000001	7.299876351460443	4.507656196153268	7.362	6.702730104395634
CHEMBL501873	6.42	7.302295655364232	10.624196280320078	7.1530000000000005	7.1465449989326
CHEMBL584166	7.7	7.291921202659534	7.856401872324448	7.3926666666	7.248668080427359
CHEMBL1672604	6.55	7.291565247771289	6.976864568699692	6.8469999999999995	6.87701187888609
CHEMBL2206959	8.145	7.301026992471467	8.022336354568456	7.828999999999999	7.974264296247659
CHEMBL2407590	7.43	7.302551140176583	4.721997792315626	7.892	7.135344076721675
CHEMBL1288513	7.405	7.312498836133262	8.51160285417783	7.923	7.678479635807151
CHEMBL2063081	7.72	7.299854623177781	7.293153424854437	7.297	7.511315349764113
CHEMBL1672602	8.085	7.291434223803546	6.942721798722789	6.8469999999999995	6.831418250637988
CHEMBL503228	5.3	7.334725951238063	7.161662243169536	7.249666666599998	6.968319221862699
CHEMBL1672599	8.015	7.261993179444132	7.441476116949046	5.971	6.742912494764438
CHEMBL2206978	7.94	7.150883488761846	4.50045782086274	7.1413333334	6.397413782218947
CHEMBL450753	5.88	7.409833248146983	7.6572806816373085	7.827	7.625544412381884
CHEMBL2063082	7.68	7.3289107214649984	6.658676999118452	7.5120000000000005	7.561513674654971
CHEMBL603168	8.02	7.348642868071513	8.587231923630567	8.234625	7.962096088664582
CHEMBL1288515	7.6	7.346541530490092	8.157329917725722	8.1686666666	8.060300612833899
CHEMBL506565	6.1	7.402433204975247	7.632640936595093	7.827	7.568870262039809
CHEMBL1672609	8.155	7.199112169072094	7.763323597635319	7.228	7.232876702961408
CHEMBL1672601	7.825	7.2746085265032905	6.786523689703992	6.439	6.668043534742159
CHEMBL599875	7.46	7.299003270127496	7.985445659115081	7.362	7.371639269146749
CHEMBL599874	6.67	7.35984914834732	8.128992949421644	7.971000000000001	7.943728102703734
CHEMBL1672594	8.52	7.30022885173317	7.722127684263468	7.623	7.398877308992323
CHEMBL1672607	7.986666667000001	7.064634301846674	5.521225399715363	7.0409999999999995	6.833284857393184
CHEMBL556318	7.92	7.269088450636567	7.411426634522498	7.204000000000001	7.071491113199349
CHEMBL2206981	8.1	7.15552995709158	6.612012150328603	6.614	6.835134202214166
CHEMBL585404	7.92	7.269088450636567	7.411426634522498	7.204000000000001	7.071491113199349
CHEMBL1672595	7.7	7.228845804339368	6.978582763684346	7.558	7.16771382449973
CHEMBL1256599	5.745	7.62942697554228	8.256536687680338	8.176499999999999	8.092518704471798
CHEMBL1256604	4.5	7.62942697554228	8.256536687680338	8.176499999999999	8.092518704471798
CHEMBL591548	7.91	7.291481068739378	8.479142874588332	7.204000000000001	7.171200781388669
CHEMBL2206979	7.99	7.158340161696638	6.877957061642474	6.839	6.750160838550809
CHEMBL600077	7.49	7.189892921058357	7.749332861514973	7.270999999999999	7.364098849561006
CHEMBL2206984	8.03	7.262077260308673	6.843792130838211	7.497	7.399208623330992
CHEMBL600076	6.61	7.1511393458964445	7.477417018033235	7.340000000000001	7.142569204549322
CHEMBL2206972	6.665	7.159649530109215	6.710248280457666	7.249	6.908932809375641
CHEMBL2206957	7.83	7.3265568361135	6.867435197059774	7.494	7.394939549031936
CHEMBL504783	6.17	7.307848931341978	7.119541637707421	7.532666666600001	7.464784145441274
CHEMBL1672587	8.183333333	7.100347177092364	5.889442623017956	6.856999999999999	7.281115646056321
CHEMBL2206973	6.705	7.328145680224131	7.3884123700383695	7.397	7.334833730854737
CHEMBL1672596	7.875	7.100501247003462	6.10090022537636	6.805999999999999	6.310056516421346
CHEMBL2206968	7.305	7.289769395262405	7.065520380076755	6.881	7.1345801650750005
CHEMBL510931	5.98	7.312636793891248	8.814298370297987	7.532666666599999	7.651330447708392
CHEMBL2204319	8.06	7.085169875736135	4.241367736876248	6.856999999999999	6.894698464491458
CHEMBL1672610	8.22	7.326402444130723	7.44948365641234	7.3950000000000005	7.671336543279584
CHEMBL3823909	9.275	7.278508778053543	8.015362908992165	7.081	7.219148367944582
CHEMBL3822850	9.59	7.257201432581293	5.866445226657197	7.081	7.170129842143564
CHEMBL591604	8.08	6.943332049706324	7.849306864906296	5.6396666666	6.006410623989159
CHEMBL599872	7.993125	7.242750935023141	7.12905464077743	7.134	7.364614724490016
CHEMBL1256598	6.28	7.322032130192091	7.634901128806593	7.1296666665999995	7.307175168685145
CHEMBL591668	7.465	7.325602464364024	7.9396529969850445	7.934666666599999	7.56430690778162
CHEMBL2206967	7.46	7.3210884237526415	7.936022373010226	7.760000000000001	7.572455163299899
CHEMBL1256601	5.72	7.32247450309477	7.701863116857916	7.8186666665999995	7.627768230800716
CHEMBL2063084	7.36	7.327485052845768	8.0215063866424	6.989	7.208319470083491
CHEMBL1672589	7.545	7.325677688863979	6.945639495948697	7.013	7.178970962802605
CHEMBL527062	6.45	7.32025703441443	6.000995748806144	6.579000000000001	6.224932205138296
CHEMBL1671868	7.945	7.333834473188849	8.048488435789787	7.7409583334	7.865762049318598
CHEMBL1672597	7.645	7.32568612990753	6.461537876052402	7.526999999999999	7.22880217950661
CHEMBL603169	8.01	7.325896559936861	7.287703308048467	7.892	7.774861580206461
CHEMBL2206982	7.11	7.32249992771096	7.7451358460705215	7.5586666666	7.406286267729228
CHEMBL449392	4.87	7.3196115474512595	6.928600501999206	7.389999999999999	6.9543412671487275
CHEMBL605825	7.64	7.325713700067199	8.07850665132214	7.3469999999999995	7.8678556992911926
CHEMBL506069	4.48	7.328908705700948	6.679924649559482	7.243	7.05664947883572
CHEMBL1256605	4.92	7.324212539708423	7.564890102091798	7.706999999999999	7.619017932489333
CHEMBL1256606	5.42	7.32441451246175	7.894648956180052	7.706999999999999	7.644115000011238
CHEMBL1672591	7.52	7.334819248291786	7.204356477080674	7.206999999999999	6.70273982339209
CHEMBL2206983	7.115	7.342033432224451	8.845229998576611	8.001666666599998	7.870212653020291
CHEMBL1672590	8.05	7.339373866782625	6.110196528440341	7.135	7.062619197728094
CHEMBL2206958	8.11	7.34073923344158	7.355492088095766	6.935	7.127678356321286
CHEMBL506689	6.28	7.319591086356057	7.329808346752217	7.617999999999999	7.40155279502739
CHEMBL599873	7.913333333	7.32880136496299	7.654923661281717	7.224624999999999	7.588598120767353
CHEMBL602559	7.9	7.336519753195788	7.490039415801255	7.768000000000001	7.634134641885245
CHEMBL2206977	8.13	7.345565148614057	8.033277210558078	7.671000000000001	7.744704712235831
CHEMBL503785	6.34	7.331151199231706	4.805095324796312	6.6443333334000005	6.618558217571085
CHEMBL2206974	8.06	7.3452236710028975	7.758074218298731	7.6893333334000005	7.707901257468826
CHEMBL605613	7.69	7.310255285724566	7.81439050524822	7.544	7.472941416971832
CHEMBL2206963	7.995	7.290111027753641	6.272513982638331	7.098000000000001	7.029782545555927
CHEMBL525240	4.65	7.306020869331828	8.696900149169284	7.552000000000001	7.760643787791173
CHEMBL2206970	7.935	7.290000128651406	6.277507860393601	7.067	7.103987730678812
CHEMBL591667	7.105	7.3075847697527605	7.798427397231334	7.452	7.404400893705234
CHEMBL3824087	9.01	7.284026732494494	5.526162344741165	6.497999999999999	6.21212388555026
CHEMBL600075	7.275	7.306866796491001	7.5094783846537725	7.67	7.363581912974944
CHEMBL2063080	7.72	7.2940865655116855	5.678232479427555	7.1370000000000005	7.149477293761414
CHEMBL2063086	7.75	7.2967536283136925	7.536274563823166	7.046666666599999	7.418790060330043
CHEMBL506322	6.26	7.310459666898004	7.788639213945425	7.667624999999999	7.4647362442351035
CHEMBL2368723	5.77	7.302709882431369	7.846875564535825	7.552	7.477730047700296
CHEMBL602119	8.07	7.300301657233602	6.848005328569172	7.4113333334	7.3101652904012315
CHEMBL603171	6.88	7.30627448184737	5.653360487959356	6.984	6.870341570050305
CHEMBL2204318	8.17	7.474804984853928	8.542708478012287	7.851999999999999	7.520720015444631
CHEMBL603170	7.633333332999999	7.344307945803224	6.640473048080821	7.303	7.428351542996348
CHEMBL1256602	6.56	7.450823438783796	7.819654793294241	7.485624999999999	7.437751853160186
CHEMBL1256603	4.96	7.470530130770754	7.892765985874242	8.028625	7.904012678947921
CHEMBL510416	4.73	7.4490213451151925	7.4500468350007765	7.545	7.807433563157972
CHEMBL2063087	7.55	7.26520030306577	7.379711384463967	7.536	7.3174866051680825
CHEMBL449844	7.21	7.179850061844359	6.714353053806136	7.647	6.524955029762125
CHEMBL1672592	8.0	7.339363577423176	9.21880507307025	7.5840000000000005	7.618701175694696
CHEMBL1672600	7.26	7.462343324078388	7.143236510572393	7.827	7.829733398846169
CHEMBL450002	5.9	7.458831067798063	7.658601704361082	7.545	7.830792781296801
CHEMBL3823642	8.9625	7.366375655639766	7.737044181749528	7.147	7.3875281950296054
CHEMBL1672603	7.035	7.491725083762889	7.90483124358002	8.084	7.827637465424143
