# Supplementary material for: Cheminformatics Analysis and Modeling with MacrolactoneDB
Source: Sci Rep. 2020 Apr 14;10:6284. doi: 10.1038/s41598-020-63192-4 (PMC7156526; doi:10.1038/s41598-020-63192-4)
Supplement: Supplementary file 2 — Supplementary information2. [file 41598_2020_63192_MOESM2_ESM.zip › DataS1/CHEMBL379/pIC50_pEC50/predictions/10-fold/tuned/y_rand/6/all.csv]

IDs	ExperimentalAff	NB	SVR	KNN	RF
CHEMBL509769	6.22	7.27167646285424	6.966041080163258	7.465	7.566182507558276
CHEMBL1256600	5.695	7.267205957820476	6.968434520368268	6.705	7.110472519740011
CHEMBL2206975	7.795	7.268655387760113	5.567604480955382	6.56	7.228503747102929
CHEMBL2204317	8.7	7.274716083099737	10.518789198644665	7.9	7.574084187537815
CHEMBL1288514	7.5	7.26875041851762	7.062309672410041	8.06	7.240125025619825
CHEMBL2203324	7.985	7.2697296200334875	7.467818873044123	7.92	7.561755981315553
CHEMBL2206969	7.925	7.269524293349464	7.12541086735386	8.13	7.246690940288034
CHEMBL2063079	8.0	7.270585485488667	6.784411971593434	8.01	7.121287211781634
CHEMBL1672588	7.855	7.274235311941876	7.169502364787477	7.900000000000001	7.580900560618844
CHEMBL1672606	7.735	7.273467720306269	7.497732400825685	7.5200000000000005	7.078042099160816
CHEMBL1672605	6.33	7.272205430017158	7.740837263810645	7.83	7.324265602980737
CHEMBL2206976	7.885	7.2696299953725365	7.5290839473994255	8.13	6.950456814336246
CHEMBL3823434	7.9233333329999995	7.2724161748326415	7.548701196086231	8.02	7.446125168036211
CHEMBL605620	7.92	7.2010392988113106	6.777685733224301	6.56	7.28614382181017
CHEMBL1672598	7.735	7.285341055171065	7.779311514050033	8.015	7.680613606236936
CHEMBL591648	5.84	7.185758693310728	6.580371559058335	4.92	6.007719519049167
CHEMBL2203873	8.33	7.318475435021779	7.190914414865951	6.33	7.501481668723412
CHEMBL2206971	7.94	7.3159942376058265	6.476325714374646	7.920000000000001	6.836939085858437
CHEMBL2206980	7.105	7.335572205123122	7.739546915127077	7.436666667	7.745567892608425
CHEMBL2206965	7.97	7.328256922644585	6.466597763035205	5.9	7.040886757096526
CHEMBL2203882	8.3	7.325988638109586	8.23712783146299	6.33	7.547079668582282
CHEMBL455095	6.03	7.1857998435084	4.578837219893895	4.48	6.697541275522341
CHEMBL2206966	7.83	7.3363679846577945	7.3727196324196065	5.9	7.046904685232086
CHEMBL2206964	8.06	7.3342266463065275	7.166651038349775	5.8999999999999995	7.060609485063784
CHEMBL605826	7.525	7.223726757901895	7.199803753254439	6.880000000000001	7.336859526602942
CHEMBL1672608	7.9	7.298500630122745	7.542795637715386	7.690000000000001	7.457967156072646
CHEMBL2063085	7.43	7.290527309524954	6.021629940885033	7.305	7.019514295940315
CHEMBL601195	7.215	7.2943131707104705	7.689507587102645	8.183333333	7.30372262470496
CHEMBL1939386	4.9	7.387446216986008	7.355091726605632	7.794999999999999	7.941108864496877
CHEMBL2206960	7.71	7.293414939010638	6.361356900036376	6.704999999999999	6.708141185410542
CHEMBL589395	7.436666667000001	7.295836798993733	7.624240672848177	8.17	7.624917561270639
CHEMBL501873	6.42	7.297566232105545	6.7369325500235995	6.67	7.411619822757176
CHEMBL584166	7.7	7.287870189177074	7.998611689738959	7.5	7.072592120009482
CHEMBL1672604	6.55	7.2925624094361154	7.7861856578326005	7.735000000000001	7.105605368606721
CHEMBL2206959	8.145	7.29218457625932	6.145792083719679	6.705	6.374093768289415
CHEMBL2407590	7.43	7.315075125944092	4.4462337405237715	7.525	6.173489578784972
CHEMBL1288513	7.405	7.293510290102513	8.117777015794825	8.1	7.186372443676625
CHEMBL2063081	7.72	7.2919237353856365	7.263625811571744	7.26	6.912015343809261
CHEMBL1672602	8.085	7.289680778873982	7.463721572952294	6.880000000000001	7.134923535251784
CHEMBL503228	5.3	7.2913956087773	7.108342437989542	8.06	7.3537791343223375
CHEMBL1672599	8.015	7.300246549397773	9.203030913526318	7.11	7.809493497209196
CHEMBL2206978	7.94	7.2849706894502155	6.515576176780886	6.42	7.731283742029787
CHEMBL450753	5.88	7.311636267884529	8.545335250827925	7.986666667000001	7.792862048518008
CHEMBL2063082	7.68	7.28874410988142	5.544005332134267	6.33	6.924985237675332
CHEMBL603168	8.02	7.282526014786994	7.882219080781832	7.5	7.268842845260236
CHEMBL1288515	7.6	7.289704154878544	7.77082434771213	7.83	7.490381732176854
CHEMBL506565	6.1	7.313380281070887	8.698873643658095	7.986666667000001	7.80891682416877
CHEMBL1672609	8.155	7.282598550536291	7.241569772034818	8.01	6.952862145333777
CHEMBL1672601	7.825	7.300002621501093	7.672882498816125	7.11	7.4011555089449566
CHEMBL599875	7.46	7.27954767982002	7.144969635278823	7.1049999999999995	7.028548550241697
CHEMBL599874	6.67	7.286474615655963	7.207770761485676	7.99	6.88420150907159
CHEMBL1672594	8.52	7.2919095561433105	7.2633690427140625	7.035	6.730410176713701
CHEMBL1672607	7.986666667000001	7.336129131075631	7.957338572589695	6.17	7.567202831281994
CHEMBL556318	7.92	7.411399736618053	10.046967596400112	8.145	7.579511697043408
CHEMBL2206981	8.1	7.206570708906834	7.136262136835342	8.02	7.125099251809051
CHEMBL585404	7.92	7.411399736618053	10.046967596400112	8.145	7.579511697043408
CHEMBL1672595	7.7	7.4174708539463845	9.474159906492705	8.7	8.399295325083324
CHEMBL1256599	5.745	7.263058371136418	6.419254750013247	5.84	6.7373919550859105
CHEMBL1256604	4.5	7.263058371136418	6.419254750013247	5.84	6.7373919550859105
CHEMBL591548	7.91	7.3627199359976645	9.494954452288232	9.59	7.679627047351121
CHEMBL2206979	7.99	7.177729803858472	6.2600480224381485	4.96	6.901904179887497
CHEMBL600077	7.49	7.3953248326948025	8.386341742273661	7.9233333329999995	7.63965714294991
CHEMBL2206984	8.03	7.209202316541386	6.746369228205676	7.72	6.999046424425909
CHEMBL600076	6.61	7.383782822635529	8.485981997806618	7.993125	7.772693348720463
CHEMBL2206972	6.665	7.169352592970764	5.874550112391681	7.105	7.068957187183482
CHEMBL2206957	7.83	7.251036262535456	8.407469594379473	7.9350000000000005	7.860783478838786
CHEMBL504783	6.17	7.242214514062134	9.010715447602072	7.92	6.963149834653595
CHEMBL1672587	8.183333333	7.221211167675735	4.902397493873531	6.42	6.455748494938502
CHEMBL2206973	6.705	7.2492267962998955	7.563451420773136	7.795	7.353766479831623
CHEMBL1672596	7.875	7.229213124110938	5.988020838586104	5.419999999999999	6.493668152274355
CHEMBL2206968	7.305	7.251788958897834	7.8766115421986616	7.105	7.4483593559884875
CHEMBL510931	5.98	7.235398429535271	8.123013835666265	7.68	7.434629425837696
CHEMBL2204319	8.06	7.223589842995204	6.645379775765244	6.419999999999999	6.832615775452308
CHEMBL1672610	8.22	7.241428521018982	7.85076669484385	7.986666667000001	7.495256237615572
CHEMBL3823909	9.275	7.248259927398775	7.606203607519392	8.11	7.303377526866857
CHEMBL3822850	9.59	7.242878911439448	5.418898639779732	5.8999999999999995	7.13540834573417
CHEMBL591604	8.08	7.224298447482347	9.991727334375037	8.3	7.537175215750632
CHEMBL599872	7.993125	7.23457328498267	7.63786393889457	7.55	7.5032795279334
CHEMBL1256598	6.28	7.31379069976209	7.620091723820691	7.72	7.786898863052535
CHEMBL591668	7.465	7.3227735431962495	7.5552566577423885	7.986666667	6.7039805276743065
CHEMBL2206967	7.46	7.331774244504595	8.459277354524358	8.7	7.719256930785604
CHEMBL1256601	5.72	7.313509741150057	7.900079157929445	8.0	7.765132892275936
CHEMBL2063084	7.36	7.327391584337717	7.794480864789383	7.995	7.700908715088391
CHEMBL1672589	7.545	7.329216137834685	6.570631766711335	8.07	7.840120514009607
CHEMBL527062	6.45	7.315468946113756	6.921734781856463	7.035	7.071806257023833
CHEMBL1671868	7.945	7.328442682938959	7.543408795871732	6.665	6.801857327317482
CHEMBL1672597	7.645	7.328666191746512	6.396288857158806	8.07	7.54990931103068
CHEMBL603169	8.01	7.320678499705053	7.201242218170718	7.633333333	7.438081506158167
CHEMBL2206982	7.11	7.330030206365982	8.218690470983132	7.105000000000001	7.353682996323638
CHEMBL449392	4.87	7.330726156539813	9.073792431333343	7.7	7.5275466791691805
CHEMBL605825	7.64	7.319204177259758	6.9377108520619455	6.259999999999999	7.102251626867415
CHEMBL506069	4.48	7.362085544340692	7.593225957495373	7.945	7.906695013223437
CHEMBL1256605	4.92	7.357144568932702	8.200757932967958	8.183333333	8.041528177432106
CHEMBL1256606	5.42	7.355819196552209	7.960244525449127	8.06	8.041139613258558
CHEMBL1672591	7.52	7.328495985578857	6.556687317206984	5.3	7.400120159139824
CHEMBL2206983	7.115	7.3275670684301515	8.05241001880983	7.700000000000001	7.287222264283271
CHEMBL1672590	8.05	7.326456006115686	7.935479404566882	8.7	7.683802680324901
CHEMBL2206958	8.11	7.323347298783286	6.593679804129102	7.429999999999999	7.062660420799161
CHEMBL506689	6.28	7.346894115091325	7.1588191161970975	8.07	7.3632163757459805
CHEMBL599873	7.913333333	7.34429500068217	6.241665366686458	5.88	7.649435085797044
CHEMBL602559	7.9	7.332386221415766	7.3158808186657245	6.45	7.40850121062477
CHEMBL2206977	8.13	7.326545099601302	8.612080765417982	7.875000000000001	7.7021394340024365
CHEMBL503785	6.34	7.325682865768298	6.312951077491877	7.035	7.100367574299984
CHEMBL2206974	8.06	7.324931292163199	7.039400177522553	7.855	7.373023501460815
CHEMBL605613	7.69	7.302990815082038	7.099913512200362	5.3	7.231166860732282
CHEMBL2206963	7.995	7.296692359135102	6.862813302986425	4.5	7.785796452525563
CHEMBL525240	4.65	7.302259809387383	7.213243900748266	6.17	6.288343730988963
CHEMBL2206970	7.935	7.296644861785663	6.437000481277658	7.489999999999999	7.108110515034058
CHEMBL591667	7.105	7.300745918574912	9.195125901941466	7.11	7.008156345801646
CHEMBL3824087	9.01	7.295628879403617	7.097428294832325	8.06	7.207916800176597
CHEMBL600075	7.275	7.305063452223718	7.460193502165507	7.944999999999999	7.335672974325255
CHEMBL2063080	7.72	7.299168310917148	7.124882682160694	8.03	7.768613240826908
CHEMBL2063086	7.75	7.3004804966426144	7.70380731862717	7.5249999999999995	7.497588923901293
CHEMBL506322	6.26	7.305374644919934	6.359379570190928	5.9	7.13560039586937
CHEMBL2368723	5.77	7.30391188932475	7.379394872620192	7.986666667000001	7.494331771798257
CHEMBL602119	8.07	7.303908409832433	6.524892127910844	6.42	7.611792576264941
CHEMBL603171	6.88	7.3022156806736875	8.652129263623944	7.11	7.538864629318709
CHEMBL2204318	8.17	7.3266661846622485	7.829116378663658	7.43	7.4637084395673465
CHEMBL603170	7.6333333329999995	7.323836736038015	8.412375124010428	7.913333333	7.50747598729688
CHEMBL1256602	6.56	7.31697971555134	7.960026648574786	8.06	7.9316581169332006
CHEMBL1256603	4.96	7.31548317482699	7.209905102923816	7.11	6.802291404287354
CHEMBL510416	4.73	7.318713347972039	6.810978688018475	6.45	7.024950969019119
CHEMBL2063087	7.55	7.331238905956784	6.961231974238083	7.94	7.729504253561345
CHEMBL449844	7.21	7.321394838211638	6.818252781536376	6.61	6.679841713790252
CHEMBL1672592	8.0	7.3320895114413345	6.9819633597095905	8.015	7.3032032943759635
CHEMBL1672600	7.26	7.3243161429578025	7.192537887324196	7.64	7.259285701372708
CHEMBL450002	5.9	7.3218419896768125	7.3658749334377545	7.97	7.483751427329989
CHEMBL3823642	8.9625	7.309871916927279	5.263884814551162	5.42	6.325279769448442
CHEMBL1672603	7.035	7.326909406912294	6.50494348279368	7.405	7.431366852370188
