# Supplementary material for: Cheminformatics Analysis and Modeling with MacrolactoneDB
Source: Sci Rep. 2020 Apr 14;10:6284. doi: 10.1038/s41598-020-63192-4 (PMC7156526; doi:10.1038/s41598-020-63192-4)
Supplement: Supplementary file 2 — Supplementary information2. [file 41598_2020_63192_MOESM2_ESM.zip › DataS1/CHEMBL379/pIC50_pEC50/predictions/10-fold/tuned/y_rand/6/mordred.csv]

IDs	ExperimentalAff	NB	SVR	KNN	RF
CHEMBL509769	6.22	7.269844616559174	7.882005324979908	7.696666666666666	7.375695439198487
CHEMBL1256600	5.695	7.269979348967266	8.376974787150917	7.171666666666667	7.246074271556191
CHEMBL2206975	7.795	7.271510773635609	6.9739288205882355	7.3933333333333335	7.348699120886189
CHEMBL2204317	8.7	7.272119597979175	6.965753593219298	6.888333333333333	7.266824352359624
CHEMBL1288514	7.5	7.271979664048709	8.717514927748216	8.056666666666667	7.72453891481916
CHEMBL2203324	7.985	7.272297701281509	7.6024118971446635	7.149444444333334	7.46275498035595
CHEMBL2206969	7.925	7.271360263349792	6.950640499132828	7.3933333333333335	7.575152065450984
CHEMBL2063079	8.0	7.270743990605977	7.347927586474904	6.89	7.324452121051164
CHEMBL1672588	7.855	7.2699208245169515	7.216102420580669	7.305	7.634954447445522
CHEMBL1672606	7.735	7.269989267002658	8.077242926179746	6.815	7.030528183282845
CHEMBL1672605	6.33	7.270476023803864	6.613052205981199	6.640000000000001	6.871637566655726
CHEMBL2206976	7.885	7.271798512153151	7.557397235548835	7.616666666666667	6.970272117950708
CHEMBL3823434	7.923333332999999	7.272584023760064	8.992262709821588	7.738333333333333	7.2847951842543806
CHEMBL605620	7.92	7.191200477549871	6.69962312140035	7.203333333333333	6.72106242280201
CHEMBL1672598	7.735	7.243553071441058	6.746052827615231	7.271666666666667	7.034492930719358
CHEMBL591648	5.84	7.1890608158454565	8.794621328528725	8.2	7.3121084225130595
CHEMBL2203873	8.33	7.29150653532386	6.8105743557642535	7.713888888666666	7.450914679203265
CHEMBL2206971	7.94	7.301883311993019	7.860684067678341	6.825	6.905977986723263
CHEMBL2206980	7.105	7.293891546470034	5.672433459998839	6.21	6.857938010180749
CHEMBL2206965	7.97	7.295852977008561	6.941003779916324	7.031666666666666	7.389749879079861
CHEMBL2203882	8.3	7.29134056876113	7.00233587188314	7.713888888666666	7.3104959553587445
CHEMBL455095	6.03	7.325453481733046	8.82238080729283	7.913333333333333	7.88858255838365
CHEMBL2206966	7.83	7.3025730674003935	6.477565290426114	7.031666666666666	7.228264331379414
CHEMBL2206964	8.06	7.301651545161334	7.4128314867578275	7.031666666666666	7.3786178271626275
CHEMBL605826	7.525	7.16736509528068	6.47204732980178	6.315	6.975419162420314
CHEMBL1672608	7.9	7.299089289785733	7.405773907990665	7.498333333333332	7.554871052102227
CHEMBL2063085	7.43	7.295856354171238	7.266517297658542	6.675	6.018817073200109
CHEMBL601195	7.215	7.322167205629745	7.058993780923963	7.488333333333333	6.720784975194919
CHEMBL1939386	4.9	7.338417533713215	6.401129212295981	7.276666666666667	7.086160882720658
CHEMBL2206960	7.71	7.3071876708693315	7.501421964919906	7.829166666666666	7.599011651055789
CHEMBL589395	7.436666667000001	7.348534681099135	7.18057250927513	7.080000000000001	7.473106442827654
CHEMBL501873	6.42	7.289696718290326	7.0657954375794585	7.66	7.209344856965008
CHEMBL584166	7.7	7.313033614878852	7.221628627251299	7.201666666666668	7.147545938421665
CHEMBL1672604	6.55	7.345588419404745	7.817350354074307	8.338333333333333	7.528556195424631
CHEMBL2206959	8.145	7.274982656304811	7.260668384663433	8.099166666666667	7.430835869080727
CHEMBL2407590	7.43	7.124458969795679	6.956185884666343	6.926111111	6.2348955193796
CHEMBL1288513	7.405	7.349641248172492	8.159454998216901	8.146666666666667	7.628221566419586
CHEMBL2063081	7.72	7.2684696856000155	7.4109373496927695	7.1875	6.669113610480116
CHEMBL1672602	8.085	7.319321851722436	8.206062827156597	8.492777777666666	7.790094613271914
CHEMBL503228	5.3	7.282169005207138	7.924441907193113	7.7844444443333325	7.570855903996432
CHEMBL1672599	8.015	7.288870478399447	6.5769704311118815	7.045000000000001	7.029521202140983
CHEMBL2206978	7.94	7.299707769964754	7.660500025591311	6.258333333333333	6.606432139029194
CHEMBL450753	5.88	7.2843451344386905	6.72785447189294	7.017222222333334	7.247794866815965
CHEMBL2063082	7.68	7.28892288026157	6.118041053476098	6.878333333333334	6.949002611393899
CHEMBL603168	8.02	7.28844533293591	7.592106364820694	5.781666666666666	6.2521943847105375
CHEMBL1288515	7.6	7.290727850480504	8.267478797373585	7.813333333333333	7.801934321964767
CHEMBL506565	6.1	7.284889750390457	7.225218532219678	7.017222222333333	7.2563516236948615
CHEMBL1672609	8.155	7.294207129225657	8.23859153361935	8.365	7.88535438656749
CHEMBL1672601	7.825	7.2888798655279885	7.379552950107183	7.044999999999999	7.661296558855029
CHEMBL599875	7.46	7.288618722761638	7.924475703591469	6.5	6.950272981666319
CHEMBL599874	6.67	7.285638943129027	7.021774482629752	6.2316666666666665	6.389207533170744
CHEMBL1672594	8.52	7.295987000361039	7.2543600004683455	8.53	7.583516028843141
CHEMBL1672607	7.986666667000001	7.297220994489771	7.078206945756488	6.861666666666667	7.274573817162025
CHEMBL556318	7.92	7.296677762777025	7.529233950278577	7.621666666666667	7.429127465992929
CHEMBL2206981	8.1	7.297262137537214	7.088565612510646	6.403333333333333	6.9213801446622885
CHEMBL585404	7.92	7.296677762777025	7.529233950278577	7.621666666666667	7.429127465992929
CHEMBL1672595	7.7	7.300592718915109	7.371534200552485	7.875	7.764798620191666
CHEMBL1256599	5.745	7.295563581998125	7.631205495947238	7.318333333333334	7.3641798667800185
CHEMBL1256604	4.5	7.295563581998125	7.631205495947238	7.318333333333334	7.3641798667800185
CHEMBL591548	7.91	7.295817310589458	7.322847293470208	6.765000000000001	6.98079476759346
CHEMBL2206979	7.99	7.296215912316829	6.560939808487742	6.555	7.306793574311198
CHEMBL600077	7.49	7.295670486025873	7.844471873198938	7.3950000000000005	7.369900331404535
CHEMBL2206984	8.03	7.297415096588064	7.774518599315602	7.62	7.615585718309587
CHEMBL600076	6.61	7.295293313711192	8.20292305357572	8.095	7.784878888672982
CHEMBL2206972	6.665	7.295355551715269	7.586171613048375	7.083333333333333	7.481974751248851
CHEMBL2206957	7.83	7.2618535421710595	8.227812742243486	7.741666666666667	7.478772395002114
CHEMBL504783	6.17	7.165464492420725	7.577937835029894	7.265000000000001	6.654467972472719
CHEMBL1672587	8.183333333	7.210313327863009	7.340979070736993	7.506666666666668	7.15564063616132
CHEMBL2206973	6.705	7.219937219633773	6.689685187483549	7.965	7.069143218000777
CHEMBL1672596	7.875	7.1090451611815135	7.752175898878961	7.491666666666667	7.3789105286840035
CHEMBL2206968	7.305	7.269366716217501	7.535105545076875	7.783333333333334	7.622525784963194
CHEMBL510931	5.98	7.260810919221883	7.05767567256514	6.491666666666667	6.404310118220723
CHEMBL2204319	8.06	7.207361574090206	7.19604803262422	7.0566666666666675	7.28015688905703
CHEMBL1672610	8.22	7.17793331174684	7.543897675461552	6.913333333333334	6.69946402694879
CHEMBL3823909	9.275	7.41541656121063	7.75284515461884	7.5922222223333335	7.376185940417964
CHEMBL3822850	9.59	7.371182814171747	7.937694751655983	7.5922222223333335	7.455287527721324
CHEMBL591604	8.08	7.303095641763044	7.340368634394992	7.3116666666666665	7.463037878220674
CHEMBL599872	7.993125	7.405838575514175	8.64088087385666	7.972777777666667	7.667648793384297
CHEMBL1256598	6.28	7.1239163167982404	7.761826637083292	7.2411111109999995	7.449350190635705
CHEMBL591668	7.465	7.114523919576579	5.7029515060209555	6.841666666666666	6.165654508614795
CHEMBL2206967	7.46	7.593481458739876	8.736556295235065	8.1	7.909834473886835
CHEMBL1256601	5.72	7.132514863849522	7.530000374582617	7.43	7.38233387977194
CHEMBL2063084	7.36	7.316625669364289	7.35988740761093	7.971666666666667	7.823965598943269
CHEMBL1672589	7.545	7.348516237046322	7.634859003041388	6.91	7.65856021153685
CHEMBL527062	6.45	7.209210563919852	8.928781614200805	7.943333333333334	7.384065012695456
CHEMBL1671868	7.945	7.296753289011838	7.572803690955059	7.8	7.54832975321544
CHEMBL1672597	7.645	7.304594536978336	7.90179992616439	7.923333333333335	7.834090824438314
CHEMBL603169	8.01	7.15976904756037	7.133830448663847	7.245	7.068672132415389
CHEMBL2206982	7.11	7.553814672836222	8.373517025096337	8.3275	7.855484496224254
CHEMBL449392	4.87	6.721086091655842	5.9863375623875505	6.206666666666666	6.157038583827341
CHEMBL605825	7.64	7.2724529110796166	6.384912735378979	6.413333333333334	6.922580254310878
CHEMBL506069	4.48	7.347279999041102	8.026743600622073	7.816666666666666	7.830732506820563
CHEMBL1256605	4.92	7.332614474466295	7.90034385109259	7.901666666666667	7.856275752200409
CHEMBL1256606	5.42	7.332309002579305	7.972373983082703	7.901666666666667	7.890297600122296
CHEMBL1672591	7.52	7.334143617342315	7.625419455221332	7.3374999999999995	6.96622639963784
CHEMBL2206983	7.115	7.333999727800464	7.5849281635898365	6.675	7.280016924395305
CHEMBL1672590	8.05	7.33455863258013	8.098064109563936	7.3374999999999995	7.969080696097865
CHEMBL2206958	8.11	7.334327366804265	7.295013946139209	7.47	7.268872266553823
CHEMBL506689	6.28	7.33039702719445	6.82234304989453	7.362777777666666	7.20830141635917
CHEMBL599873	7.913333333	7.334788805448944	8.357042802677784	8.06	7.761934176684732
CHEMBL602559	7.9	7.333973159429394	7.21979830091653	7.925	7.31919138785139
CHEMBL2206977	8.13	7.3342482355987695	6.775588012075957	7.4816666666666665	7.178478896946
CHEMBL503785	6.34	7.332653006190232	5.7674531910250275	7.398333333333333	6.195248988716133
CHEMBL2206974	8.06	7.333890781800722	7.595145493130197	6.873333333333332	7.22134815847496
CHEMBL605613	7.69	7.3019724597632925	7.7425610967850655	8.03	7.400201290918249
CHEMBL2206963	7.995	7.298635061971262	7.751645622788976	7.4316666666666675	7.560299023221291
CHEMBL525240	4.65	7.271958681816203	8.243719930383225	6.7299999999999995	6.802505262477422
CHEMBL2206970	7.935	7.295517090613202	8.444717078733866	7.207222222333333	7.15703653708056
CHEMBL591667	7.105	7.30703007663639	7.803024453527389	7.236666666666667	7.346380962703636
CHEMBL3824087	9.01	7.290836919961212	8.090513403631107	7.203333333333333	7.366744106722482
CHEMBL600075	7.275	7.298109745309237	7.087489816997132	7.845	7.306552190080782
CHEMBL2063080	7.72	7.300449564455175	7.413480840264279	7.966666666666666	7.356686399629632
CHEMBL2063086	7.75	7.302272324942313	7.871308880263422	6.79	7.007713661844424
CHEMBL506322	6.26	7.301749106863979	7.959460968690289	6.2299999999999995	7.309493609449137
CHEMBL2368723	5.77	7.283620093999101	7.495295528088516	6.73	7.065603430879877
CHEMBL602119	8.07	7.302847087212576	7.3688696907842095	6.778333333333333	7.250024933749455
CHEMBL603171	6.88	7.305441297165636	7.515875691745698	6.416666666666667	6.802704315267506
CHEMBL2204318	8.17	7.33278685913078	7.970302394187315	7.507777777666665	7.475399263590808
CHEMBL603170	7.633333332999999	7.34627714099326	7.830657563868017	6.806666666666666	7.316201486631192
CHEMBL1256602	6.56	7.337613540248582	7.839739255998752	7.788333333333334	7.84049612409947
CHEMBL1256603	4.96	7.3426108843800435	6.430110947895799	7.185	6.576632746362268
CHEMBL510416	4.73	7.347002827339741	9.504126159688639	6.84	7.754925063763264
CHEMBL2063087	7.55	7.344993250534968	7.222030851732286	7.736666666666667	7.519740668101904
CHEMBL449844	7.21	7.32411952322737	7.679611196269435	7.82	7.610792520049229
CHEMBL1672592	8.0	7.320918724636411	7.554961263950191	7.815	7.608815083009458
CHEMBL1672600	7.26	7.348141244929082	8.395167983363223	7.688333333333333	7.377201529116453
CHEMBL450002	5.9	7.336905622398539	6.963497872385376	6.84	6.932843761161557
CHEMBL3823642	8.9625	7.266231812744987	5.6047090838017946	7.153333333333333	6.289193541461089
CHEMBL1672603	7.035	7.334135133722611	7.841363574695124	7.3066666666666675	7.334790825785999
