# Supplementary material for: Cheminformatics Analysis and Modeling with MacrolactoneDB
Source: Sci Rep. 2020 Apr 14;10:6284. doi: 10.1038/s41598-020-63192-4 (PMC7156526; doi:10.1038/s41598-020-63192-4)
Supplement: Supplementary file 2 — Supplementary information2. [file 41598_2020_63192_MOESM2_ESM.zip › DataS1/CHEMBL379/pIC50_pEC50/predictions/10-fold/tuned/y_rand/6/mrc.csv]

IDs	ExperimentalAff	NB	SVR	KNN	RF
CHEMBL509769	6.22	7.437192657979728	7.780291654534306	7.421481481444445	7.675386417950136
CHEMBL1256600	5.695	7.3501934473498025	7.599660319358644	7.197222222222223	7.434298730859918
CHEMBL2206975	7.795	7.183716784560789	7.564741603561552	7.177777777777777	7.136900980957683
CHEMBL2204317	8.7	7.193333446647863	7.516313653853773	7.090740740777778	7.216623877303159
CHEMBL1288514	7.5	7.3501934473498025	7.599660319358644	7.197222222222223	7.434298730859918
CHEMBL2203324	7.985	7.183716784560789	7.564741603561552	7.177777777777777	7.136900980957683
CHEMBL2206969	7.925	7.183716784560789	7.564741603561552	7.177777777777777	7.136900980957683
CHEMBL2063079	8.0	7.183716784560789	7.564741603561552	7.177777777777777	7.136900980957683
CHEMBL1672588	7.855	7.183716784560789	7.564741603561552	7.177777777777777	7.136900980957683
CHEMBL1672606	7.735	7.183716784560789	7.564741603561552	7.177777777777777	7.136900980957683
CHEMBL1672605	6.33	7.183716784560789	7.564741603561552	7.177777777777777	7.136900980957683
CHEMBL2206976	7.885	7.183716784560789	7.564741603561552	7.177777777777777	7.136900980957683
CHEMBL3823434	7.923333332999999	7.437192657979728	7.780291654534306	7.421481481444445	7.675386417950136
CHEMBL605620	7.92	7.438214543052753	7.80991533596487	7.601296296333334	7.542672266015787
CHEMBL1672598	7.735	7.3173294325084965	7.609920325612947	7.240370370333333	7.311906434283769
CHEMBL591648	5.84	7.581669290189319	8.031566072072113	7.601296296333334	7.542672266015787
CHEMBL2203873	8.33	7.3173294325084965	7.609920325612947	7.240370370333333	7.311906434283769
CHEMBL2206971	7.94	7.3173294325084965	7.609920325612947	7.240370370333333	7.311906434283769
CHEMBL2206980	7.105	7.3173294325084965	7.609920325612947	7.240370370333333	7.311906434283769
CHEMBL2206965	7.97	7.3173294325084965	7.609920325612947	7.240370370333333	7.311906434283769
CHEMBL2203882	8.3	7.3173294325084965	7.609920325612947	7.240370370333333	7.311906434283769
CHEMBL455095	6.03	7.438214543052753	7.80991533596487	7.601296296333334	7.542672266015787
CHEMBL2206966	7.83	7.3173294325084965	7.609920325612947	7.240370370333333	7.311906434283769
CHEMBL2206964	8.06	7.3173294325084965	7.609920325612947	7.240370370333333	7.311906434283769
CHEMBL605826	7.525	7.438214543052753	7.80991533596487	7.601296296333334	7.542672266015787
CHEMBL1672608	7.9	7.3173294325084965	7.609920325612947	7.240370370333333	7.311906434283769
CHEMBL2063085	7.43	7.300095195032481	7.600069368696365	7.268888888888889	7.24575328583018
CHEMBL601195	7.215	7.300556552525937	7.599999589486804	7.1416666666666675	7.281461131043166
CHEMBL1939386	4.9	7.300778925854974	7.456427571899915	7.435731662459486	7.449464103835978
CHEMBL2206960	7.71	7.300095195032481	7.600069368696365	7.268888888888889	7.24575328583018
CHEMBL589395	7.436666667000001	7.300556552525937	7.599999589486804	7.1416666666666675	7.281461131043166
CHEMBL501873	6.42	7.300841044757414	7.81992845899287	7.345000000000001	7.359319060621339
CHEMBL584166	7.7	7.300095195032481	7.600069368696365	7.268888888888889	7.24575328583018
CHEMBL1672604	6.55	7.300095195032481	7.600069368696365	7.268888888888889	7.24575328583018
CHEMBL2206959	8.145	7.300095195032481	7.600069368696365	7.268888888888889	7.24575328583018
CHEMBL2407590	7.43	7.300552957842451	7.630048351925078	7.444259259222223	6.679467904366083
CHEMBL1288513	7.405	7.300841044757414	7.81992845899287	7.345000000000001	7.359319060621339
CHEMBL2063081	7.72	7.300095195032481	7.600069368696365	7.268888888888889	7.24575328583018
CHEMBL1672602	8.085	7.300095195032481	7.600069368696365	7.268888888888889	7.24575328583018
CHEMBL503228	5.3	7.291545377716575	7.620244107115709	7.897777777777778	7.304823764501658
CHEMBL1672599	8.015	7.291735443156497	7.589923303502089	7.640740740666668	7.3001285231343855
CHEMBL2206978	7.94	7.291735443156497	7.589923303502089	7.640740740666668	7.3001285231343855
CHEMBL450753	5.88	7.291545377716575	7.620244107115709	7.897777777777778	7.304823764501658
CHEMBL2063082	7.68	7.291735443156497	7.589923303502089	7.640740740666668	7.3001285231343855
CHEMBL603168	8.02	7.291507267308855	7.609614840103224	7.253703703666667	7.271950188108452
CHEMBL1288515	7.6	7.291545377716575	7.620244107115709	7.897777777777778	7.304823764501658
CHEMBL506565	6.1	7.291545377716575	7.620244107115709	7.897777777777778	7.304823764501658
CHEMBL1672609	8.155	7.291735443156497	7.589923303502089	7.640740740666668	7.3001285231343855
CHEMBL1672601	7.825	7.291735443156497	7.589923303502089	7.640740740666668	7.3001285231343855
CHEMBL599875	7.46	7.291545377716575	7.620244107115709	7.897777777777778	7.304823764501658
CHEMBL599874	6.67	7.291545377716575	7.620244107115709	7.897777777777778	7.304823764501658
CHEMBL1672594	8.52	7.291735443156497	7.589923303502089	7.640740740666668	7.3001285231343855
CHEMBL1672607	7.986666667000001	7.296880890852719	7.739359202675638	7.106481481444444	7.30272087347788
CHEMBL556318	7.92	7.29668168726437	7.649657133200994	7.426666666666667	7.277977261415067
CHEMBL2206981	8.1	7.296880890852719	7.739359202675638	7.106481481444444	7.30272087347788
CHEMBL585404	7.92	7.29668168726437	7.649657133200994	7.426666666666667	7.277977261415067
CHEMBL1672595	7.7	7.296880890852719	7.739359202675638	7.106481481444444	7.30272087347788
CHEMBL1256599	5.745	7.296608720644571	7.536420420740821	6.987962962999999	7.265393807476965
CHEMBL1256604	4.5	7.296608720644571	7.536420420740821	6.987962962999999	7.265393807476965
CHEMBL591548	7.91	7.29668168726437	7.649657133200994	7.426666666666667	7.277977261415067
CHEMBL2206979	7.99	7.296880890852719	7.739359202675638	7.106481481444444	7.30272087347788
CHEMBL600077	7.49	7.29668168726437	7.649657133200994	7.426666666666667	7.277977261415067
CHEMBL2206984	8.03	7.296880890852719	7.739359202675638	7.106481481444444	7.30272087347788
CHEMBL600076	6.61	7.29668168726437	7.649657133200994	7.426666666666667	7.277977261415067
CHEMBL2206972	6.665	7.296880890852719	7.739359202675638	7.106481481444444	7.30272087347788
CHEMBL2206957	7.83	7.289479734592231	7.785507627977017	7.0942592592222224	7.386338737353063
CHEMBL504783	6.17	7.199544988743833	7.536288280903756	7.095000000000001	7.10521121960178
CHEMBL1672587	8.183333333	7.289479734592231	7.785507627977017	7.0942592592222224	7.386338737353063
CHEMBL2206973	6.705	7.289479734592231	7.785507627977017	7.0942592592222224	7.386338737353063
CHEMBL1672596	7.875	7.289479734592231	7.785507627977017	7.0942592592222224	7.386338737353063
CHEMBL2206968	7.305	7.289479734592231	7.785507627977017	7.0942592592222224	7.386338737353063
CHEMBL510931	5.98	7.199544988743833	7.536288280903756	7.095000000000001	7.10521121960178
CHEMBL2204319	8.06	7.145987496645868	7.329621614403834	6.8149999999999995	6.90837358844179
CHEMBL1672610	8.22	7.289479734592231	7.785507627977017	7.0942592592222224	7.386338737353063
CHEMBL3823909	9.275	7.1623311969190375	6.359842382303576	6.756666666666668	6.571938596922751
CHEMBL3822850	9.59	7.1623311969190375	6.359842382303576	6.756666666666668	6.571938596922751
CHEMBL591604	8.08	7.206894886034808	7.478114330489429	7.094999999999999	7.221560190479209
CHEMBL599872	7.993125	7.199544988743833	7.536288280903756	7.095000000000001	7.10521121960178
CHEMBL1256598	6.28	7.323291650579207	7.79945910663855	7.473888888888889	7.437699630079792
CHEMBL591668	7.465	7.323291650579207	7.79945910663855	7.473888888888889	7.437699630079792
CHEMBL2206967	7.46	7.323857828996416	7.650041614489054	7.4531481481111115	7.400323119888224
CHEMBL1256601	5.72	7.323291650579207	7.79945910663855	7.473888888888889	7.437699630079792
CHEMBL2063084	7.36	7.323857828996416	7.650041614489054	7.4531481481111115	7.400323119888224
CHEMBL1672589	7.545	7.323857828996416	7.650041614489054	7.4531481481111115	7.400323119888224
CHEMBL527062	6.45	7.323291650579207	7.79945910663855	7.473888888888889	7.437699630079792
CHEMBL1671868	7.945	7.323857828996416	7.650041614489054	7.4531481481111115	7.400323119888224
CHEMBL1672597	7.645	7.323857828996416	7.650041614489054	7.4531481481111115	7.400323119888224
CHEMBL603169	8.01	7.323291650579207	7.79945910663855	7.473888888888889	7.437699630079792
CHEMBL2206982	7.11	7.323857828996416	7.650041614489054	7.4531481481111115	7.400323119888224
CHEMBL449392	4.87	7.322491655439036	7.835311408175002	7.906666666666666	7.857647365035115
CHEMBL605825	7.64	7.323291650579207	7.79945910663855	7.473888888888889	7.437699630079792
CHEMBL506069	4.48	7.334144660539262	7.655097072763956	7.22	7.2388628659536245
CHEMBL1256605	4.92	7.334112465441734	7.533258320071352	7.440000000000001	7.372718212726709
CHEMBL1256606	5.42	7.334112465441734	7.533258320071352	7.440000000000001	7.372718212726709
CHEMBL1672591	7.52	7.334166312959819	7.809893949181216	7.460555555555555	7.338191500812918
CHEMBL2206983	7.115	7.334166312959819	7.809893949181216	7.460555555555555	7.338191500812918
CHEMBL1672590	8.05	7.334166312959819	7.809893949181216	7.460555555555555	7.338191500812918
CHEMBL2206958	8.11	7.334166312959819	7.809893949181216	7.460555555555555	7.338191500812918
CHEMBL506689	6.28	7.334112465441734	7.533258320071352	7.440000000000001	7.372718212726709
CHEMBL599873	7.913333333	7.334112465441734	7.533258320071352	7.440000000000001	7.372718212726709
CHEMBL602559	7.9	7.33413642814592	7.517578181828326	7.541111111111111	7.375338925191939
CHEMBL2206977	8.13	7.334166312959819	7.809893949181216	7.460555555555555	7.338191500812918
CHEMBL503785	6.34	7.3338487572692515	7.627568434242097	6.93375	7.034136156204906
CHEMBL2206974	8.06	7.334166312959819	7.809893949181216	7.460555555555555	7.338191500812918
CHEMBL605613	7.69	7.300317080365051	7.559474911239589	7.6381250000000005	7.4157955810879095
CHEMBL2206963	7.995	7.3015556128115024	7.755056478199215	7.869629629555555	7.361301548141784
CHEMBL525240	4.65	7.299984936275929	7.512181138042405	8.0675	7.748094005189943
CHEMBL2206970	7.935	7.3015556128115024	7.755056478199215	7.869629629555555	7.361301548141784
CHEMBL591667	7.105	7.3015556128115024	7.755056478199215	7.869629629555555	7.361301548141784
CHEMBL3824087	9.01	7.299655080208392	7.655996192098287	6.900416666750001	7.01604034189776
CHEMBL600075	7.275	7.300317080365051	7.559474911239589	7.6381250000000005	7.4157955810879095
CHEMBL2063080	7.72	7.3015556128115024	7.755056478199215	7.869629629555555	7.361301548141784
CHEMBL2063086	7.75	7.3015556128115024	7.755056478199215	7.869629629555555	7.361301548141784
CHEMBL506322	6.26	7.300317080365051	7.559474911239589	7.6381250000000005	7.4157955810879095
CHEMBL2368723	5.77	7.299984936275929	7.512181138042405	8.0675	7.748094005189943
CHEMBL602119	8.07	7.299035009220711	7.3102017625045885	7.009444444444444	7.132740715888347
CHEMBL603171	6.88	7.299035009220711	7.3102017625045885	7.009444444444444	7.132740715888347
CHEMBL2204318	8.17	7.323300135726815	7.6950428176959225	7.623888888888889	7.273931066459621
CHEMBL603170	7.633333332999999	7.323262885201855	7.445220611843524	7.533125	7.049780219880552
CHEMBL1256602	6.56	7.3287976689696785	7.799377632892327	7.520925925888889	7.559080787437888
CHEMBL1256603	4.96	7.3287976689696785	7.799377632892327	7.520925925888889	7.559080787437888
CHEMBL510416	4.73	7.3287976689696785	7.799377632892327	7.520925925888889	7.559080787437888
CHEMBL2063087	7.55	7.323300135726815	7.6950428176959225	7.623888888888889	7.273931066459621
CHEMBL449844	7.21	7.326357096832269	7.679970466035679	7.697976013585531	7.198093340374168
CHEMBL1672592	8.0	7.323300135726815	7.6950428176959225	7.623888888888889	7.273931066459621
CHEMBL1672600	7.26	7.323300135726815	7.6950428176959225	7.623888888888889	7.273931066459621
CHEMBL450002	5.9	7.3287976689696785	7.799377632892327	7.520925925888889	7.559080787437888
CHEMBL3823642	8.9625	7.323765453181415	6.674161268752251	6.793749999999999	6.791026406325021
CHEMBL1672603	7.035	7.323300135726815	7.6950428176959225	7.623888888888889	7.273931066459621
