# Supplementary material for: Cheminformatics Analysis and Modeling with MacrolactoneDB
Source: Sci Rep. 2020 Apr 14;10:6284. doi: 10.1038/s41598-020-63192-4 (PMC7156526; doi:10.1038/s41598-020-63192-4)
Supplement: Supplementary file 2 — Supplementary information2. [file 41598_2020_63192_MOESM2_ESM.zip › DataS1/CHEMBL379/pIC50_pEC50/predictions/10-fold/tuned/y_rand/1/mordred_mrc.csv]

IDs	ExperimentalAff	NB	SVR	KNN	RF
CHEMBL509769	6.22	7.270909940938604	7.649223902634668	8.266666666666667	7.122937446613751
CHEMBL1256600	5.695	7.270147062100295	7.633723000745305	7.603333333333334	7.497190046601668
CHEMBL2206975	7.795	7.278253974199113	7.687588364642263	7.111666666666667	7.930345702156422
CHEMBL2204317	8.7	7.278529536668686	7.636424758965636	8.025	7.514557717074508
CHEMBL1288514	7.5	7.271804074443035	7.588743601836702	7.384444444333334	7.188389807134011
CHEMBL2203324	7.985	7.276814186960125	7.627507179104306	7.531111111	7.593974111883175
CHEMBL2206969	7.925	7.276456592414313	7.6748502240835625	7.111666666666667	7.911694756318169
CHEMBL2063079	8.0	7.268913763979977	7.594603398287058	6.31	6.478273672148692
CHEMBL1672588	7.855	7.266334739195517	7.581844907184153	6.395	6.459262583842574
CHEMBL1672606	7.735	7.265285043582474	7.609712353221106	7.44	7.678382151461467
CHEMBL1672605	6.33	7.268210041690565	7.606315492842145	7.781041666666667	7.364142319419343
CHEMBL2206976	7.885	7.2807695984726095	7.686661163544418	7.753333333333334	7.750901727840009
CHEMBL3823434	7.923333332999999	7.28047842279955	7.58630043382777	7.195	7.121116515307331
CHEMBL605620	7.92	7.277143431812874	7.675248586632949	7.16	7.353356196104393
CHEMBL1672598	7.735	7.221289261905123	7.679705266442232	7.303333333333335	6.623154920361444
CHEMBL591648	5.84	7.238735500239714	7.674246360685684	7.361111111	7.038724146792972
CHEMBL2203873	8.33	7.295191766042395	7.615369596256451	6.68	7.42363488610253
CHEMBL2206971	7.94	7.257961825692655	7.561122271412348	8.016041666666666	7.547675743831026
CHEMBL2206980	7.105	7.244681677449534	7.553842538798064	7.884444444333333	7.459790800378736
CHEMBL2206965	7.97	7.267380298343948	7.5504578788118115	7.631666666666667	7.281118813920787
CHEMBL2203882	8.3	7.273176674145352	7.606993012002759	6.68	7.385305830973071
CHEMBL455095	6.03	7.19277067709116	7.562606931036832	6.648333333333333	6.880104037764126
CHEMBL2206966	7.83	7.2622714570894615	7.5475291642566384	7.631666666666667	7.405877643493431
CHEMBL2206964	8.06	7.261772082814438	7.5422402672590225	7.631666666666667	7.203176021540104
CHEMBL605826	7.525	7.362363328586894	7.668654926117077	7.0	7.106355158863877
CHEMBL1672608	7.9	7.135950666491801	7.562047125570659	6.158333333333334	6.535805946586146
CHEMBL2063085	7.43	7.304542617181788	7.758797351879716	7.986666666666667	7.611265281064234
CHEMBL601195	7.215	7.3231949635624245	7.760093912300732	6.359999999999999	7.838936397153601
CHEMBL1939386	4.9	7.197220750200443	7.1291648007543404	6.5616666666666665	6.540586944168235
CHEMBL2206960	7.71	7.284717474410125	7.607117255272058	6.283333333333334	7.3242318302700395
CHEMBL589395	7.436666667000001	7.321866744433604	7.766204781594968	7.861666666666667	7.703570736945
CHEMBL501873	6.42	7.308056404129458	7.688660038758513	7.593333333333334	7.643164510210653
CHEMBL584166	7.7	7.323690348450363	7.78295856330174	7.306666666666666	7.699102468728217
CHEMBL1672604	6.55	7.313035954487883	7.727363940646226	7.669999999999999	7.40310828807214
CHEMBL2206959	8.145	7.285795638973219	7.643284387911437	6.861111111	7.303816515357091
CHEMBL2407590	7.43	7.222762128020027	7.322088541085735	6.175	6.416921108697983
CHEMBL1288513	7.405	7.29949610043318	7.644245506897778	7.558333333333334	7.614934453048869
CHEMBL2063081	7.72	7.298384055435842	7.720388118472737	7.723333333333334	7.711524467432364
CHEMBL1672602	8.085	7.318035353109806	7.762470491774682	7.7683333333333335	7.672384339595948
CHEMBL503228	5.3	7.301752917926993	7.654138933747472	7.561666666666667	7.449050262693326
CHEMBL1672599	8.015	7.288285410124154	7.54607643850374	6.521666666666666	6.294148957852456
CHEMBL2206978	7.94	7.288046753644086	7.605485877363531	7.265000000000001	7.286202015947111
CHEMBL450753	5.88	7.298920414713126	7.71317456719574	7.563333333333333	7.551352342076254
CHEMBL2063082	7.68	7.288585713260662	7.566142601893191	6.983333333333333	6.765293078223192
CHEMBL603168	8.02	7.289403320865534	7.581489830838973	7.477222222333334	7.386496446279387
CHEMBL1288515	7.6	7.299557902676994	7.637755571626907	8.0925	7.61226834345913
CHEMBL506565	6.1	7.29798971199508	7.69764222628205	7.563333333333333	7.511189874452331
CHEMBL1672609	8.155	7.289997278078039	7.630414566549305	7.956111110999999	7.489177332361344
CHEMBL1672601	7.825	7.28850279180016	7.549248231156293	6.521666666666666	6.691294903686596
CHEMBL599875	7.46	7.29590209781333	7.675366899928969	6.076666666666667	7.294649559078558
CHEMBL599874	6.67	7.295677800611879	7.609773583106947	7.238888888999999	7.250993070860212
CHEMBL1672594	8.52	7.2863840067331775	7.597330745601889	7.323333333333333	7.124826039596123
CHEMBL1672607	7.986666667000001	7.296561245988777	7.682994176978864	7.498333333333334	7.637682863199723
CHEMBL556318	7.92	7.3005446327347	7.674411250274487	7.171666666666667	7.690579481905276
CHEMBL2206981	8.1	7.293181381001524	7.618970821261883	7.3066666666666675	7.984368538973689
CHEMBL585404	7.92	7.3005446327347	7.674411250274487	7.171666666666667	7.690579481905276
CHEMBL1672595	7.7	7.298253938170185	7.710541926323008	7.937777777666665	7.592944997425072
CHEMBL1256599	5.745	7.3058779165791625	7.709963066845165	7.656666666666666	7.626243060488176
CHEMBL1256604	4.5	7.3058779165791625	7.709963066845165	7.656666666666666	7.626243060488176
CHEMBL591548	7.91	7.298519886726663	7.636615023416856	7.669999999999999	7.6633482980538
CHEMBL2206979	7.99	7.291639861904614	7.5691002890503905	7.333333333333333	7.13689686023602
CHEMBL600077	7.49	7.29908385510511	7.643784909869067	7.133333333333333	7.610639081421523
CHEMBL2206984	8.03	7.293621944802712	7.633731302196452	7.385000000000001	7.565937038617818
CHEMBL600076	6.61	7.2991926403249145	7.636934989118023	7.317777777666667	7.306796152066136
CHEMBL2206972	6.665	7.292227977154273	7.585638834445724	6.381666666666668	6.467156059911446
CHEMBL2206957	7.83	7.2914291147978325	7.640867998956324	7.761666666666667	7.622304652223536
CHEMBL504783	6.17	7.225827505463161	7.594914369988302	7.703888889000001	7.370109959221625
CHEMBL1672587	8.183333333	7.243447239799655	7.6642236743319065	6.6933333333333325	7.210520109668599
CHEMBL2206973	6.705	7.256199280773228	7.596586959222964	6.255	6.5465733261662065
CHEMBL1672596	7.875	7.248117146165726	7.599182783024409	7.4366666666666665	7.369444018396882
CHEMBL2206968	7.305	7.303075545102041	7.62487417957067	8.175	7.972791751819176
CHEMBL510931	5.98	7.215578020748772	7.6280778450037365	7.864999999999999	7.758122217276781
CHEMBL2204319	8.06	7.249853865260128	7.661498911212386	7.114999999999999	7.5865418763678445
CHEMBL1672610	8.22	7.273569425172043	7.666934839280692	7.176666666666667	7.666775249936542
CHEMBL3823909	9.275	7.238621397397054	7.537227587857707	6.434444444333333	6.76164880617421
CHEMBL3822850	9.59	7.230140199315027	7.535144390341602	6.434444444333333	6.495098362236159
CHEMBL591604	8.08	7.256992173266403	7.659310031490938	7.5249999999999995	7.4560439688040026
CHEMBL599872	7.993125	7.242779191723979	7.64306910286455	7.608333333333333	7.282710364307606
CHEMBL1256598	6.28	7.31724084160493	7.761732314738193	7.295000000000001	7.454943143849082
CHEMBL591668	7.465	7.322758052446175	7.819975354069242	6.911666666666666	7.205944068008415
CHEMBL2206967	7.46	7.326210469595662	7.681083642802712	7.113333333333333	7.285906367394144
CHEMBL1256601	5.72	7.318158462449435	7.755487828370956	7.359444444333334	7.539476031555103
CHEMBL2063084	7.36	7.323757852957036	7.773015419687311	7.62	7.616337764544319
CHEMBL1672589	7.545	7.32201349158021	7.705393074358655	7.608333333333334	7.392481660182548
CHEMBL527062	6.45	7.321080125227348	7.817624681043731	7.248819444333333	7.113439545704849
CHEMBL1671868	7.945	7.327018623100876	7.8088900982015685	7.678333333333335	7.540861857151456
CHEMBL1672597	7.645	7.323844472313824	7.748289931963336	8.045	7.724045197584119
CHEMBL603169	8.01	7.3223101767798076	7.788979131653453	6.774166666666667	7.525327812840698
CHEMBL2206982	7.11	7.3263619912564195	7.720697317139931	8.416666666666666	7.7582901300689775
CHEMBL449392	4.87	7.339290883016752	7.9050367869852245	7.858333333333334	7.565981570349136
CHEMBL605825	7.64	7.321004593762595	7.75288965225681	7.798333333333333	7.526885195637481
CHEMBL506069	4.48	7.467758831542639	7.759399363082339	7.905833333333334	7.938908928287239
CHEMBL1256605	4.92	7.30594400548037	7.627618250854218	6.78	7.596117041029855
CHEMBL1256606	5.42	7.298871709089093	7.612964514586444	6.78	6.3316061681545
CHEMBL1672591	7.52	7.351146303488175	7.680984062868071	8.601111111	7.61430739669871
CHEMBL2206983	7.115	7.33053228874971	7.646838932267161	6.821666666666666	7.152105256143264
CHEMBL1672590	8.05	7.351414449278103	7.682134519634367	8.601111111	7.630595988794889
CHEMBL2206958	8.11	7.332423099944014	7.640324222001566	7.386666666666667	7.355739156817658
CHEMBL506689	6.28	7.285130190568299	7.575716090677111	6.773333333333333	7.045760713597659
CHEMBL599873	7.913333333	7.343574533389552	7.716871712013367	7.991666666666667	7.860271200668511
CHEMBL602559	7.9	7.34539008961816	7.692724290063238	7.818819444333332	7.648024726468349
CHEMBL2206977	8.13	7.32703719307871	7.630409147610663	7.695555555666668	7.470211184641868
CHEMBL503785	6.34	7.316871926383263	7.560166184983267	6.705000000000001	6.384145951621272
CHEMBL2206974	8.06	7.3217539610725835	7.62742071797767	7.563888889	7.627604713084353
CHEMBL605613	7.69	7.302580712627225	7.614777226538544	6.62	6.846761785018095
CHEMBL2206963	7.995	7.304714222280888	7.744855530673075	6.969999999999999	7.573480307316705
CHEMBL525240	4.65	7.279244203095853	7.759783667539194	6.9799999999999995	6.230219035078892
CHEMBL2206970	7.935	7.306159015508128	7.747796448142438	7.941666666666667	7.734881419812506
CHEMBL591667	7.105	7.295120106712655	7.579424114844417	7.086666666666666	7.393943199696584
CHEMBL3824087	9.01	7.289401542755369	7.635827985992242	5.641666666666667	6.225509158808114
CHEMBL600075	7.275	7.310990060425286	7.73186671260323	7.668333333333333	7.471459999847601
CHEMBL2063080	7.72	7.303087020541766	7.701319332409369	7.775000000000001	7.455342470161972
CHEMBL2063086	7.75	7.304331944988737	7.650410556964277	6.783333333333334	6.973129018955379
CHEMBL506322	6.26	7.303830969846619	7.6567767356035175	7.667708333333334	7.550774440925717
CHEMBL2368723	5.77	7.2820930751109065	7.765606690080982	6.9799999999999995	6.851066562700254
CHEMBL602119	8.07	7.298201781896558	7.6365398705766365	7.016666666666666	6.896363280903832
CHEMBL603171	6.88	7.298645540944516	7.619059489636788	7.834444444333333	7.713589975179618
CHEMBL2204318	8.17	7.329884621847166	7.708029069392175	7.015000000000001	7.501420159213499
CHEMBL603170	7.633333332999999	7.31720527609155	7.645193983176155	7.898333333333333	7.25504139764326
CHEMBL1256602	6.56	7.298102283834437	7.500016548518521	6.351666666666667	5.917892983353889
CHEMBL1256603	4.96	7.295681641362806	7.455441253555408	6.875	6.6488680566564815
CHEMBL510416	4.73	7.319104720180912	7.6797012257917014	7.701666666666667	7.275740567539532
CHEMBL2063087	7.55	7.336446257658469	7.773756450616418	6.343333333333334	7.251426160505556
CHEMBL449844	7.21	7.318087053192818	7.658009307809891	8.016666666666666	7.19726116119347
CHEMBL1672592	8.0	7.328018221631877	7.727953343134572	7.406666666666666	7.395973150907442
CHEMBL1672600	7.26	7.322408379149735	7.651388946002524	6.348333333333334	7.028906113314382
CHEMBL450002	5.9	7.311636621675846	7.606143697111605	7.701666666666667	7.284044792700177
CHEMBL3823642	8.9625	7.333301844493058	7.800756679397719	7.746111111	7.75960404971641
CHEMBL1672603	7.035	7.321644666489375	7.604385479224836	5.803333333333334	6.5782103357846236
