# Supplementary material for: Cheminformatics Analysis and Modeling with MacrolactoneDB
Source: Sci Rep. 2020 Apr 14;10:6284. doi: 10.1038/s41598-020-63192-4 (PMC7156526; doi:10.1038/s41598-020-63192-4)
Supplement: Supplementary file 2 — Supplementary information2. [file 41598_2020_63192_MOESM2_ESM.zip › DataS1/CHEMBL379/pIC50_pEC50/predictions/10-fold/tuned/y_rand/1/2Drdkit.csv]

IDs	ExperimentalAff	NB	SVR	KNN	RF
CHEMBL509769	6.22	7.09355720103166	7.554580018972011	7.971414603933196	6.766031053377683
CHEMBL1256600	5.695	7.039701346729244	6.773452951348645	6.193604811361006	6.174497882357334
CHEMBL2206975	7.795	7.363507819438156	7.4513260684833496	7.996087001156282	7.734919621740741
CHEMBL2204317	8.7	7.314919131515101	6.8186440316403285	7.455693763787573	7.543051031602257
CHEMBL1288514	7.5	7.302571734818003	7.128667031680492	6.621367737825489	6.946498975420363
CHEMBL2203324	7.985	7.4168686875752865	7.430503023330589	7.399249875692217	7.69334047286786
CHEMBL2206969	7.925	7.359675962606661	7.6060951574193485	8.015311982213907	7.856261292543969
CHEMBL2063079	8.0	7.328317689277922	7.746996326312725	7.690503326910901	7.738252988032224
CHEMBL1672588	7.855	7.274699656999757	7.314554293036739	6.522343405588752	7.056091323852144
CHEMBL1672606	7.735	7.245750957486664	7.395000676584664	6.368955648781333	6.483268596509837
CHEMBL1672605	6.33	7.263504945048742	6.571474399673569	6.985864969907584	7.7221723616448825
CHEMBL2206976	7.885	7.463167961979101	7.837148059515574	7.991879096489734	6.796923671322537
CHEMBL3823434	7.923333332999999	7.2873681298662865	7.514327659741581	7.866310294559155	7.149808517968997
CHEMBL605620	7.92	7.265150517230432	7.921471195814498	6.97251927974472	7.399551495265
CHEMBL1672598	7.735	7.264344436749352	7.666507001347859	7.505198938810761	7.40672366237407
CHEMBL591648	5.84	7.264899918605996	7.851972466278106	7.332915969210016	6.831996986337306
CHEMBL2203873	8.33	7.25962391630123	7.274608671028865	7.617874269111468	7.335904329360773
CHEMBL2206971	7.94	7.258453811052324	7.246519371153433	6.73050051858431	7.038623822052191
CHEMBL2206980	7.105	7.258204280759836	7.410943590748246	7.015174448390145	6.874479649049178
CHEMBL2206965	7.97	7.257726846436817	7.09468117119931	7.360959890864749	6.601465646896642
CHEMBL2203882	8.3	7.2588121349996095	7.590276217108288	7.399977659075074	7.40012286525109
CHEMBL455095	6.03	7.267347725160429	7.5066956343889455	6.8888840033021825	7.186295490510828
CHEMBL2206966	7.83	7.257655509764342	7.135458396643635	7.380917311790623	6.615655710967559
CHEMBL2206964	8.06	7.257694135035873	7.123029374985997	7.428687659198159	6.627710906625615
CHEMBL605826	7.525	7.262911892537924	7.918398565300699	6.697516022278142	6.3809789147906235
CHEMBL1672608	7.9	7.261805465054516	7.519039815193438	7.748597490038909	7.668295796956952
CHEMBL2063085	7.43	7.297481767735456	7.493574041860537	7.022212565663514	7.467375803702247
CHEMBL601195	7.215	7.2916804359136735	7.388488347731537	6.364698269751597	6.163735778493284
CHEMBL1939386	4.9	7.360286949817273	6.7039779726882625	7.974835432851756	7.447817169303869
CHEMBL2206960	7.71	7.30903296243769	7.549210097328835	5.837639677927065	7.200269079294145
CHEMBL589395	7.436666667000001	7.292384311176112	7.621865368388447	7.89550622400139	7.4378187782438365
CHEMBL501873	6.42	7.290353638032614	7.642372648581243	7.148176985772826	6.923479811931479
CHEMBL584166	7.7	7.295318729932119	7.597951427665389	7.688872239680159	7.1902468405551385
CHEMBL1672604	6.55	7.302861919491829	7.602162460975253	7.611363834654045	7.647699542672894
CHEMBL2206959	8.145	7.309493350251608	7.630467283666326	5.795442666935289	6.6001197151843165
CHEMBL2407590	7.43	7.331273421216976	9.832339351384826	7.6311270008855185	7.023532416623734
CHEMBL1288513	7.405	7.299303941713792	7.579847888704646	7.356740540881751	7.37117171456492
CHEMBL2063081	7.72	7.296420927135825	7.6697211916719805	7.397674056294407	6.940862474772208
CHEMBL1672602	8.085	7.298836398261168	7.543867467662885	7.5825341998904285	7.521111293949701
CHEMBL503228	5.3	7.395398885214614	8.14854402791066	7.986876973033704	7.789354486862858
CHEMBL1672599	8.015	7.250947044422133	6.920220204675884	7.033039814419427	7.113564495150598
CHEMBL2206978	7.94	7.2540665745984585	8.177471465845157	7.459058398463476	7.616255585180252
CHEMBL450753	5.88	7.360018633086117	7.384518322872754	6.798219941309406	7.228202906043201
CHEMBL2063082	7.68	7.274444314750402	7.468959252006924	6.848130255087563	7.0350368077590355
CHEMBL603168	8.02	7.350297621239566	8.063654983810919	7.975532916353832	7.844362485891134
CHEMBL1288515	7.6	7.353939405718985	7.89714833520358	7.8656690960487206	7.80141041150531
CHEMBL506565	6.1	7.360515892080561	7.366992299108855	7.122460673388541	7.3745910295258
CHEMBL1672609	8.155	7.231842373035082	7.03892753687815	6.451883302417781	6.642601572423121
CHEMBL1672601	7.825	7.268053950832379	6.8594418484976085	7.023259367263317	6.690602991620436
CHEMBL599875	7.46	7.344869529776283	7.529975548285675	7.345798930485242	7.5209674464971625
CHEMBL599874	6.67	7.349710864481459	7.496507357867683	7.210645299213925	7.381976313615061
CHEMBL1672594	8.52	7.251305161316616	7.34856812639782	6.836643850986697	6.8561765007702204
CHEMBL1672607	7.986666667000001	7.296666527791978	7.4438404597554575	6.487107493112919	6.604521021813016
CHEMBL556318	7.92	7.296743109578908	7.429220860005325	6.037150286361496	6.776244268488326
CHEMBL2206981	8.1	7.2968847604610625	7.057846660072791	6.217783165434879	6.870256464940246
CHEMBL585404	7.92	7.296743109578908	7.429220860005325	6.037150286361496	6.776244268488326
CHEMBL1672595	7.7	7.296877795541772	7.783498275998952	7.913299512080525	7.481845245231567
CHEMBL1256599	5.745	7.2966224775124084	7.8128442039850166	7.24923803954119	7.484586506005882
CHEMBL1256604	4.5	7.2966224775124084	7.8128442039850166	7.24923803954119	7.484586506005882
CHEMBL591548	7.91	7.2962989547333725	7.352841122460892	7.362963581250024	7.122711876643237
CHEMBL2206979	7.99	7.297200626031709	7.967652722397103	7.789134214379693	7.79432694526666
CHEMBL600077	7.49	7.296786924149198	7.601303593648327	6.372268521986595	7.262398782788794
CHEMBL2206984	8.03	7.296666750482763	7.589183453450712	7.585866988495985	7.598701400995912
CHEMBL600076	6.61	7.296899136431678	7.795385945166334	8.16255390862729	8.266401186333109
CHEMBL2206972	6.665	7.296427185007514	7.605810784946123	8.06348075180475	7.775310917941062
CHEMBL2206957	7.83	7.499507583254722	7.9121030524571125	6.715531763843537	7.226381122680797
CHEMBL504783	6.17	7.106417206015741	7.3808092422749905	7.064621305244539	7.001555978838267
CHEMBL1672587	8.183333333	7.178664365734894	7.267149438910369	7.226398420686036	6.637418429228949
CHEMBL2206973	6.705	7.481495330858694	7.786058043403662	7.519903865527815	7.366043603945387
CHEMBL1672596	7.875	7.324774837230954	7.732426405808836	7.11461432577885	7.678837423943654
CHEMBL2206968	7.305	7.420344407309154	7.908650781700228	8.290994476469155	8.040607668636017
CHEMBL510931	5.98	6.98821175009107	7.117510765285282	7.455649962734438	7.344664904105169
CHEMBL2204319	8.06	7.158101407557686	7.24166863331301	7.182852973219566	7.074762670305267
CHEMBL1672610	8.22	7.262864480828	7.351996812529743	7.774029167116155	7.652253362558387
CHEMBL3823909	9.275	6.6842955406662385	6.058313285995709	5.939106132511539	5.432021620364258
CHEMBL3822850	9.59	6.644365647549292	6.314289774781017	6.292494011033975	6.638137954687692
CHEMBL591604	8.08	7.263540689861136	7.642730845477999	7.280975556627088	7.62403594576827
CHEMBL599872	7.993125	7.219446534918081	7.416035634306084	7.340604205992913	7.664688387899416
CHEMBL1256598	6.28	7.325155169624598	7.753016557662468	7.7	7.190269446150916
CHEMBL591668	7.465	7.323992035857613	7.764208964550937	9.176303680792898	8.9147514991097
CHEMBL2206967	7.46	7.321888019147886	7.278549623096435	6.467938740456661	7.0241781993803745
CHEMBL1256601	5.72	7.325026859596515	8.009087088241174	5.77	6.623506490336308
CHEMBL2063084	7.36	7.323092125684606	7.469011251166576	6.721500384506164	7.242979445536136
CHEMBL1672589	7.545	7.323146094001832	7.775657987366795	7.152806956872307	7.372708939042779
CHEMBL527062	6.45	7.32467160575263	7.771544806982205	8.068031251899862	7.9945163739973015
CHEMBL1671868	7.945	7.323706720906953	7.321598724877321	8.225410883756863	8.220369735713483
CHEMBL1672597	7.645	7.323332913154481	7.9475511607637985	7.336510070478105	7.438964545984466
CHEMBL603169	8.01	7.323839495309373	7.7605080943469495	7.105779771672247	7.668601717908464
CHEMBL2206982	7.11	7.322245705739545	7.171862402249628	6.819030947798034	7.072583796011936
CHEMBL449392	4.87	7.323035393260152	7.031627875013913	6.902254155922114	6.899936811076072
CHEMBL605825	7.64	7.323482657439476	7.68812736138637	6.468710029960179	6.51032123484212
CHEMBL506069	4.48	6.328413268580268	5.8301811386533835	5.899666711683587	5.959360056216955
CHEMBL1256605	4.92	7.425261544278858	7.808409230958825	6.33	6.9475934420521295
CHEMBL1256606	5.42	7.411709173669237	7.820382770919867	7.92	7.650552603618166
CHEMBL1672591	7.52	7.437360797167432	7.541386196036184	6.535471570299521	7.0753203016141635
CHEMBL2206983	7.115	7.363509336574866	7.325047099324587	7.322134526965687	7.509026910818058
CHEMBL1672590	8.05	7.4239019339885095	7.520824041577319	6.993653758270218	7.317117526042398
CHEMBL2206958	8.11	7.307777599968419	7.2110967605515075	7.620577157252772	7.5773351303454515
CHEMBL506689	6.28	7.39249346051747	7.8534347194658025	7.356525260611011	7.063538170914009
CHEMBL599873	7.913333333	7.4216952183215215	7.844500213850312	7.102624556575874	6.962195617694362
CHEMBL602559	7.9	7.458040757048725	7.898551893588179	6.970942412369769	7.626319245197139
CHEMBL2206977	8.13	7.384025456052149	8.146505969660074	8.74820604565754	8.462179721681457
CHEMBL503785	6.34	7.369925167382563	7.738013103897147	7.270594957101988	7.2980110486928815
CHEMBL2206974	8.06	7.376060324098274	7.5506891606502275	6.962570058126453	7.504553751778608
CHEMBL605613	7.69	7.373032496885133	7.683130054385295	7.430090560471859	7.715020254370632
CHEMBL2206963	7.995	7.116112024504623	7.777184887248602	8.079385816687761	7.605674143774678
CHEMBL525240	4.65	7.548588921762397	8.16482661352967	7.868311411384939	7.664808495446563
CHEMBL2206970	7.935	7.177873227353751	7.459611056022581	8.4187539148241	7.173429419626868
CHEMBL591667	7.105	7.417346417392259	7.581478939100496	7.6181104618487145	7.509425699689688
CHEMBL3824087	9.01	7.079323139007783	6.824417204363552	6.38413284962001	6.657445218528238
CHEMBL600075	7.275	7.396873267610925	7.878851531094973	7.961364563210548	7.600541992394506
CHEMBL2063080	7.72	7.113021534400086	7.503761926156194	7.232258083831585	6.654109408063941
CHEMBL2063086	7.75	7.218859801591031	7.311356022454817	5.779764894484781	6.139516388339647
CHEMBL506322	6.26	7.545590086836564	8.012058427636909	7.958286024127441	7.869940812248653
CHEMBL2368723	5.77	7.610782784131242	7.942195562960617	7.866544604471011	7.3480512412888315
CHEMBL602119	8.07	7.345500631866893	7.318952064507545	7.0092836660189235	7.3249367428622465
CHEMBL603171	6.88	7.432850651544584	7.544133101087304	7.647533609552763	7.305980330140619
CHEMBL2204318	8.17	7.325452964555377	8.136681888256724	7.981186928797246	7.732828023587369
CHEMBL603170	7.633333332999999	7.324964541139946	7.610093221180925	7.630239990357694	7.5162295185679415
CHEMBL1256602	6.56	7.32372234905636	7.673972900196624	5.695	6.223459701416074
CHEMBL1256603	4.96	7.323747252242346	7.863179129343438	7.305	7.460400461861224
CHEMBL510416	4.73	7.324507534562253	7.67820291070089	7.653079301989834	7.596352355319999
CHEMBL2063087	7.55	7.325439100038283	7.804657152474139	6.640850153501575	7.485348054297256
CHEMBL449844	7.21	7.325394339048934	7.955211367978913	7.983876662234056	7.891688605640059
CHEMBL1672592	8.0	7.325474335838878	7.507223650903249	7.330392644226377	7.443682376128739
CHEMBL1672600	7.26	7.325279443998304	7.808754461639509	6.542902764248817	7.154641979708808
CHEMBL450002	5.9	7.324723661770892	7.519187834007411	7.715282638112272	7.677497378468399
CHEMBL3823642	8.9625	7.323802127671418	7.8734089067007496	6.466152317404707	7.39360986882994
CHEMBL1672603	7.035	7.325270871332479	7.402927948700661	6.881798987335825	7.58733098006925
