# Supplementary material for: Cheminformatics Analysis and Modeling with MacrolactoneDB
Source: Sci Rep. 2020 Apr 14;10:6284. doi: 10.1038/s41598-020-63192-4 (PMC7156526; doi:10.1038/s41598-020-63192-4)
Supplement: Supplementary file 2 — Supplementary information2. [file 41598_2020_63192_MOESM2_ESM.zip › DataS1/CHEMBL379/pIC50_pEC50/predictions/10-fold/tuned/y_rand/1/maccs.csv]

IDs	ExperimentalAff	NB	SVR	KNN	RF
CHEMBL509769	6.22	7.047874056381939	7.156888677899876	7.062777777666668	6.950177184545163
CHEMBL1256600	5.695	7.0126562478208525	6.067668896119418	5.516666666666667	6.330847730653548
CHEMBL2206975	7.795	7.3764645429165165	7.911265235593133	7.215	7.242095250617459
CHEMBL2204317	8.7	7.354174145196129	6.971143258340973	7.261666666666667	7.333907141828201
CHEMBL1288514	7.5	7.242831977257022	7.360221239891253	7.62	7.482522738091903
CHEMBL2203324	7.985	7.378712686350851	7.747221707192351	7.261666666666667	7.704074458476736
CHEMBL2206969	7.925	7.351933177293871	7.619966816948702	6.998333333333332	7.096527193690694
CHEMBL2063079	8.0	7.3747356837378115	8.013117582927297	8.087777777666668	7.799113275240692
CHEMBL1672588	7.855	7.3908867900465	7.882775212937195	7.3933333333333335	7.701447654707054
CHEMBL1672606	7.735	7.352823426648717	7.560942659669349	7.116666666666667	7.376393442890831
CHEMBL1672605	6.33	7.362338877945603	7.901911108008382	6.881666666666667	7.450682880270502
CHEMBL2206976	7.885	7.378712686350851	7.747221707192351	7.261666666666667	7.704074458476736
CHEMBL3823434	7.923333332999999	7.153276395039787	5.949299309889336	7.7299999999999995	7.2345844886411665
CHEMBL605620	7.92	7.263294061412181	7.559459374660826	6.6000000000000005	7.16833723394794
CHEMBL1672598	7.735	7.2634492820901775	7.538303082200335	7.575	7.459309707341279
CHEMBL591648	5.84	7.263408731039098	7.820073308611714	8.273333333333333	7.80615893499733
CHEMBL2203873	8.33	7.26337897390052	7.5514422543658934	7.436666666666665	7.587751128934136
CHEMBL2206971	7.94	7.263596645708892	8.178547545264845	7.403888889000001	7.505635072877584
CHEMBL2206980	7.105	7.263304456974361	6.457115231772573	7.403888889000001	7.187937935565427
CHEMBL2206965	7.97	7.263475374544563	7.599837827831498	7.763333333333333	7.4446353539742995
CHEMBL2203882	8.3	7.263438731248993	7.200155385036792	7.436666666666665	7.443839708118782
CHEMBL455095	6.03	7.2616425729093494	6.875496495574025	6.423333333333333	6.887634702205388
CHEMBL2206966	7.83	7.263475374544563	7.599837827831498	7.763333333333333	7.4446353539742995
CHEMBL2206964	8.06	7.263475374544563	7.599837827831498	7.763333333333333	7.4446353539742995
CHEMBL605826	7.525	7.2632931591424175	7.9528474664675075	6.501666666666668	7.064877919968691
CHEMBL1672608	7.9	7.263532777152968	7.198203434176974	7.044999999999999	7.518949910796774
CHEMBL2063085	7.43	7.302005150560505	7.70018712047635	5.986666666666667	6.944445506241818
CHEMBL601195	7.215	7.302216008715191	7.5007844051577095	7.103333333333333	7.56698751651831
CHEMBL1939386	4.9	7.2978162136539195	6.811963182893502	8.011666666666667	7.538603459508561
CHEMBL2206960	7.71	7.303412135676878	7.725019862196561	6.875	7.45226268785794
CHEMBL589395	7.436666667000001	7.301397580123998	8.373979826014764	7.27	7.818426883679623
CHEMBL501873	6.42	7.29241165170029	5.942632733709292	6.215	6.624128762084576
CHEMBL584166	7.7	7.303555402766281	7.857730326751465	7.493333333333333	7.4620885459265835
CHEMBL1672604	6.55	7.303791177214172	7.255515223928022	7.344444444333333	7.505651322682207
CHEMBL2206959	8.145	7.303020282572211	7.671919274614879	6.1883333333333335	6.72884959537102
CHEMBL2407590	7.43	7.29478438900511	6.1078591108641405	5.366666666666666	6.96404342366599
CHEMBL1288513	7.405	7.301816768485191	7.999824164021135	7.88	7.753012348710058
CHEMBL2063081	7.72	7.302057001045127	7.881426882322138	6.114999999999999	6.60480585965546
CHEMBL1672602	8.085	7.303791177214172	7.255515223928022	7.344444444333333	7.505651322682207
CHEMBL503228	5.3	7.327451258811678	7.264904332286274	7.411666666666666	7.305462477100308
CHEMBL1672599	8.015	7.262458937975394	7.387463714478009	6.626666666666668	7.056145080580807
CHEMBL2206978	7.94	7.240901266747627	7.2642287234877925	7.026666666666667	7.203370013494114
CHEMBL450753	5.88	7.358245516031942	6.605833684633114	6.867777777666666	7.303833450794307
CHEMBL2063082	7.68	7.271505247173857	7.844808034253407	7.859999999999999	7.5672782588769225
CHEMBL603168	8.02	7.284372569482867	7.52775635579992	7.155	7.2269550377090646
CHEMBL1288515	7.6	7.26064855320521	5.519788908650283	6.446666666666666	6.615618002195704
CHEMBL506565	6.1	7.358969662837131	6.841977504349765	6.867777777666666	7.335336391440962
CHEMBL1672609	8.155	7.248337087441559	7.399716303271194	7.441666666666667	7.013568481275628
CHEMBL1672601	7.825	7.252787126579096	6.536941505339718	7.688333333333333	7.122492300069171
CHEMBL599875	7.46	7.264330442930456	6.563448603166099	6.807708333333333	7.022993315359752
CHEMBL599874	6.67	7.2738351029906765	6.674701523440834	7.971666666666668	7.226982644538401
CHEMBL1672594	8.52	7.274983878574159	8.013833580744489	7.601666666666667	7.359995218468197
CHEMBL1672607	7.986666667000001	7.298306626853402	7.307751759867247	6.808333333333334	7.488660962071834
CHEMBL556318	7.92	7.300586958251045	8.42384386515582	6.881666666666667	7.191298288013506
CHEMBL2206981	8.1	7.296876232901389	7.300522039553559	7.138888889	7.242047404922922
CHEMBL585404	7.92	7.300586958251045	8.42384386515582	6.881666666666667	7.191298288013506
CHEMBL1672595	7.7	7.297687800931068	7.2039744348554136	6.821666666666666	7.336167549600166
CHEMBL1256599	5.745	7.295228305558312	7.598773186926098	7.6000000000000005	7.6250677076569335
CHEMBL1256604	4.5	7.295228305558312	7.598773186926098	7.6000000000000005	7.6250677076569335
CHEMBL591548	7.91	7.300033958048141	7.420203491106906	8.026666666666666	7.843349366567516
CHEMBL2206979	7.99	7.297553379520021	7.635461057501206	7.090000000000001	7.526008742333042
CHEMBL600077	7.49	7.300459236292273	7.912333414079245	6.881666666666667	6.981202367028015
CHEMBL2206984	8.03	7.29739938663789	7.200694084745495	6.5588888889999994	6.452236715924637
CHEMBL600076	6.61	7.300234280996819	8.004184413415633	6.954999999999999	7.552297379257192
CHEMBL2206972	6.665	7.298468918132976	7.359584162604025	7.5200000000000005	7.556324905679644
CHEMBL2206957	7.83	7.233828908050174	7.030279845147975	6.733333333333333	6.935929061984279
CHEMBL504783	6.17	7.246669032418903	7.801031865353414	7.435	7.496839410837279
CHEMBL1672587	8.183333333	7.237709561593233	7.69853372687348	7.486111111	7.403596931611754
CHEMBL2206973	6.705	7.234267246494061	7.384781812375772	6.59	6.8984277156185545
CHEMBL1672596	7.875	7.239037067247352	8.123469924273147	7.131666666666667	7.473087164054515
CHEMBL2206968	7.305	7.234140161827008	7.477080436504588	6.59	6.935372342065551
CHEMBL510931	5.98	7.246874702249605	7.430746346604172	7.358333333333334	7.481253402328557
CHEMBL2204319	8.06	7.237709561593233	7.69853372687348	7.486111111	7.403596931611754
CHEMBL1672610	8.22	7.235785689604324	7.390640134991779	6.669999999999999	6.842069580025658
CHEMBL3823909	9.275	7.2391030752085594	6.4990796083344495	6.421666666666667	6.5040922675404325
CHEMBL3822850	9.59	7.239192139801482	7.052034164849106	6.421666666666667	6.561804507123515
CHEMBL591604	8.08	7.240230158263004	7.510453714107472	7.941666666666666	7.4378351493731305
CHEMBL599872	7.993125	7.239089971561258	7.093250874029211	7.465	7.325312598344673
CHEMBL1256598	6.28	7.120354701177098	6.4868935016767955	6.13	6.478192364051227
CHEMBL591668	7.465	7.375295582894703	8.293858434297597	7.513333333333333	7.780814634963376
CHEMBL2206967	7.46	7.420009417233214	7.892836930872526	7.909375	7.900502025202527
CHEMBL1256601	5.72	7.166118325488278	7.529979296858634	7.812222222333333	7.337692856440253
CHEMBL2063084	7.36	7.3979508119797	7.89446531901958	7.488333333333333	7.224721807517565
CHEMBL1672589	7.545	7.422542139822133	8.02996941726645	8.01	7.732795526244835
CHEMBL527062	6.45	7.194659478108896	7.4239014515844195	7.428888889	7.327648151703453
CHEMBL1671868	7.945	7.423359430023088	8.189539083196586	7.965	7.720750479015435
CHEMBL1672597	7.645	7.418644367929268	7.929782226199285	8.01	7.724045248467051
CHEMBL603169	8.01	7.356832344928377	7.4860956999893125	7.603333333333334	7.2597297837752475
CHEMBL2206982	7.11	7.393756280872856	7.862153909419411	7.241666666666667	7.292147810027094
CHEMBL449392	4.87	7.048900776137062	7.015053056179727	6.31	6.698704376351981
CHEMBL605825	7.64	7.360186543889512	7.59978493978955	6.885000000000001	7.273793099487314
CHEMBL506069	4.48	7.330401106377943	8.238144973440026	7.951666666666667	7.367851679703467
CHEMBL1256605	4.92	7.331578514059567	5.943498001570003	7.066666666666667	6.512547016038339
CHEMBL1256606	5.42	7.331719762573931	7.598841843253876	7.066666666666667	7.12318658313821
CHEMBL1672591	7.52	7.334196840419838	6.544142458966672	7.825555555666668	7.162462245163482
CHEMBL2206983	7.115	7.335593323172115	7.7704018295618305	7.4433333333333325	7.295655334893666
CHEMBL1672590	8.05	7.334216607684889	7.065456599360754	7.135555555666667	7.0592117474597424
CHEMBL2206958	8.11	7.3364382722640125	7.799714558027556	7.728333333333334	7.677363486626737
CHEMBL506689	6.28	7.329186670217681	6.565411992612933	6.773333333333333	6.966848370027673
CHEMBL599873	7.913333333	7.334629573050791	7.06465526808746	7.626666666666666	7.523830848326814
CHEMBL602559	7.9	7.334206512907796	7.01005200820428	6.798333333333333	6.97227318196555
CHEMBL2206977	8.13	7.336027096574519	7.360394389128071	7.44	7.374498885524174
CHEMBL503785	6.34	7.3342330792463	6.768566552643119	7.1433333333333335	7.196632454538743
CHEMBL2206974	8.06	7.3364382722640125	7.799714558027556	7.728333333333334	7.677363486626737
CHEMBL605613	7.69	7.300055241132449	7.886527604302559	6.2172222223333335	7.047405465051043
CHEMBL2206963	7.995	7.301140527683532	7.336422429676757	6.359999999999999	7.066764997955571
CHEMBL525240	4.65	7.3009225939031825	7.673816333041082	7.378333333333334	7.428782031239474
CHEMBL2206970	7.935	7.301341285325798	7.584991275001963	7.390000000000001	7.2580136469959795
CHEMBL591667	7.105	7.299740927008235	7.651620872038935	6.923333333333335	6.76557285880823
CHEMBL3824087	9.01	7.298725703122894	7.494861495510598	6.675	6.891624678399962
CHEMBL600075	7.275	7.298540835512997	7.382480833363887	6.1816666666666675	7.050071952310486
CHEMBL2063080	7.72	7.302930449862698	8.019856964666944	7.97	8.00999308607785
CHEMBL2063086	7.75	7.302564295818279	8.023582305433424	7.947777777666666	7.816892077322374
CHEMBL506322	6.26	7.297786073195801	7.964198320697966	7.978333333333334	7.593744989220999
CHEMBL2368723	5.77	7.30081905426309	7.508205696858693	7.378333333333334	7.408228994700867
CHEMBL602119	8.07	7.301432869720199	7.046133946796806	7.051666666666667	7.054590558562387
CHEMBL603171	6.88	7.299519283814675	7.790737172533136	6.891666666666667	7.179748971413419
CHEMBL2204318	8.17	7.366208083514374	7.486057885139475	6.754444444333333	7.459306443357057
CHEMBL603170	7.633333332999999	7.318711175054828	7.6948923955116815	6.785	7.190054495573866
CHEMBL1256602	6.56	7.206920315958127	7.53959511265508	7.14	7.155796566229717
CHEMBL1256603	4.96	7.1766192484405	6.449619956938728	6.740000000000001	6.550354036187308
CHEMBL510416	4.73	7.220225358122871	7.378915539605503	7.527777777666667	7.389149113486605
CHEMBL2063087	7.55	7.374659935806202	7.699653960392377	7.346666666666667	7.362214775889319
CHEMBL449844	7.21	7.38491930017208	8.230333197054813	8.19	8.053996573470261
CHEMBL1672592	8.0	7.361641313234106	7.304117259904148	8.107777777666668	7.420376189018423
CHEMBL1672600	7.26	7.371580264541735	7.9809852272061494	7.894444444333334	7.625537635281708
CHEMBL450002	5.9	7.23256997039867	7.283006709090204	7.851111110999999	7.454276014902529
CHEMBL3823642	8.9625	7.271810359999109	7.509611391373683	7.6838888889999994	7.4405244878032395
CHEMBL1672603	7.035	7.379908240488012	7.783165492092673	7.705000000000001	7.609920025313404
