# Supplementary material for: Cheminformatics Analysis and Modeling with MacrolactoneDB
Source: Sci Rep. 2020 Apr 14;10:6284. doi: 10.1038/s41598-020-63192-4 (PMC7156526; doi:10.1038/s41598-020-63192-4)
Supplement: Supplementary file 2 — Supplementary information2. [file 41598_2020_63192_MOESM2_ESM.zip › DataS1/CHEMBL379/pIC50_pEC50/predictions/10-fold/tuned/y_rand/1/ecfp6.csv]

IDs	ExperimentalAff	NB	SVR	KNN	RF
CHEMBL509769	6.22	7.229126176364216	7.51972674888711	7.401000000000001	7.478490249117055
CHEMBL1256600	5.695	7.069725417949652	7.035369175632187	7.156000000000001	7.524238795193709
CHEMBL2206975	7.795	7.366473993191794	8.05286446826359	7.540000000000001	7.25916323438332
CHEMBL2204317	8.7	7.468514573531719	8.695636571274875	7.7546666666	7.528999401290072
CHEMBL1288514	7.5	6.909891546157459	5.692631747642467	6.036	6.249188260581751
CHEMBL2203324	7.985	7.384956616757106	7.885255482898976	7.859624999999999	7.845151232768673
CHEMBL2206969	7.925	7.370408891338248	7.566295434562571	7.341000000000001	7.572365826836332
CHEMBL2063079	8.0	7.260576706284159	6.503216118535507	6.593999999999999	6.503410550043711
CHEMBL1672588	7.855	7.3927174987914555	8.35545518440054	6.835000000000001	6.668644799385323
CHEMBL1672606	7.735	7.359084640744218	6.73168280003525	7.6835	7.608962963656482
CHEMBL1672605	6.33	7.331586269969483	7.2938481627422425	7.034000000000001	7.371352938164055
CHEMBL2206976	7.885	7.3695273300242485	8.11279396025905	7.19	7.581333192222267
CHEMBL3823434	7.923333332999999	7.65562139208751	8.096062771788961	8.203	7.97180002865367
CHEMBL605620	7.92	7.2612114050950485	7.907380193969568	7.048	7.563658992065251
CHEMBL1672598	7.735	7.273849697835669	7.175199528229814	7.174000000000001	7.547657098531956
CHEMBL591648	5.84	7.264426568335207	7.751757167028172	7.1293333334	7.468826901877749
CHEMBL2203873	8.33	7.253306908571627	7.479554405318124	7.086	7.289549559221379
CHEMBL2206971	7.94	7.254284992990106	6.914820426015303	6.8063333334000005	7.375483078697218
CHEMBL2206980	7.105	7.253000360077959	7.245934842780508	7.045999999999999	7.21078220683505
CHEMBL2206965	7.97	7.255969158503676	7.163296684863574	7.0963333334	7.1452047030839125
CHEMBL2203882	8.3	7.260256510727494	7.94449515301922	7.086	7.350722705883433
CHEMBL455095	6.03	7.260595189839161	8.330321478248932	7.632	7.62191052725288
CHEMBL2206966	7.83	7.254727582402956	7.251645805044713	6.773333333400001	7.208266850537737
CHEMBL2206964	8.06	7.2568725608119244	7.35405874368367	7.0963333334	7.43705357760036
CHEMBL605826	7.525	7.254823772755844	7.674741798167656	7.726000000000001	7.016603702187296
CHEMBL1672608	7.9	7.272697563785552	7.803209606847268	8.2295	7.891815436803707
CHEMBL2063085	7.43	7.3299750056382535	6.633962987941217	8.219	7.676845012813856
CHEMBL601195	7.215	7.419967191517445	7.622218102990519	8.6476666666	8.03199880627698
CHEMBL1939386	4.9	7.279145477261413	6.896440418445735	7.345000000000001	6.9845146744086755
CHEMBL2206960	7.71	7.260599479605942	7.5734756772056215	7.324	7.3921152629000515
CHEMBL589395	7.436666667000001	7.280498771303057	6.706330832423729	7.5056666666	7.340017020215725
CHEMBL501873	6.42	7.188164653931473	6.616310075581692	6.391	6.976552502307166
CHEMBL584166	7.7	7.3842029396330995	7.591800441403425	7.4719999999999995	7.592265163119376
CHEMBL1672604	6.55	7.366432811787898	6.718728024251858	6.882	7.343515218796451
CHEMBL2206959	8.145	7.266796701282748	7.452305787116006	7.324	7.389385872470336
CHEMBL2407590	7.43	7.2855583664298535	7.712217320780692	7.237	7.157767903708741
CHEMBL1288513	7.405	7.2359443386018665	6.685059115039082	7.026000000000001	6.831087053155396
CHEMBL2063081	7.72	7.320880322327236	7.3127090165533275	7.8	7.6144945734132
CHEMBL1672602	8.085	7.369540833623087	7.198451549358671	6.882	7.561911026224742
CHEMBL503228	5.3	7.391909124512372	7.471169359466783	6.829000000000001	7.53621271784061
CHEMBL1672599	8.015	7.321166288988218	7.831208429231302	7.763	7.596453524443527
CHEMBL2206978	7.94	7.221294006809327	8.449600282066063	7.3740000000000006	7.599272980600076
CHEMBL450753	5.88	7.432088165240403	7.202733555771811	7.8015	7.593606346301403
CHEMBL2063082	7.68	7.3438567145377665	7.310533287753842	6.75	7.430397053986988
CHEMBL603168	8.02	7.336903001799538	8.229964405299782	7.5696666666	7.307738725026391
CHEMBL1288515	7.6	7.381395530083652	7.141797282752934	7.390000000000001	7.363131381170208
CHEMBL506565	6.1	7.423227861480942	7.4644926572587735	7.8015	7.429655859513229
CHEMBL1672609	8.155	7.165346978167767	7.184661977986572	7.3886666666	7.351495009882921
CHEMBL1672601	7.825	7.327244725486484	7.499729378478977	7.523000000000001	7.711142827793581
CHEMBL599875	7.46	7.262323279054148	6.495312784698006	6.934	7.196935537905943
CHEMBL599874	6.67	7.406509180837093	7.860685355467076	7.571000000000001	7.861955743208106
CHEMBL1672594	8.52	7.193603104541197	4.878166654674889	6.298	6.697440525375747
CHEMBL1672607	7.986666667000001	7.296282302304037	5.355467034704666	6.128	6.570715707656628
CHEMBL556318	7.92	7.300791266499124	7.938486341731084	7.800999999999999	7.761481267568518
CHEMBL2206981	8.1	7.292464664153398	5.982338070186438	6.403999999999999	7.382616009696873
CHEMBL585404	7.92	7.300791266499124	7.938486341731084	7.800999999999999	7.761481267568518
CHEMBL1672595	7.7	7.2978065160064265	7.227306919355529	7.4636666666	7.167383763206049
CHEMBL1256599	5.745	7.298485875430519	7.881772158227188	7.7170000000000005	7.527127349362908
CHEMBL1256604	4.5	7.298485875430519	7.881772158227188	7.7170000000000005	7.527127349362908
CHEMBL591548	7.91	7.300750243790007	8.414757320744451	7.800999999999999	7.897139639949496
CHEMBL2206979	7.99	7.292445151680293	5.93343028893639	6.664999999999999	6.928030061173526
CHEMBL600077	7.49	7.301247250416052	7.630442207639748	7.651999999999999	7.7658740179594705
CHEMBL2206984	8.03	7.2938429467250705	6.384976656186867	7.2379999999999995	7.174777656146425
CHEMBL600076	6.61	7.2987206211801094	7.432576401817489	7.267	6.856483860607416
CHEMBL2206972	6.665	7.293342113147987	6.965611310271246	7.439000000000002	7.467366289708994
CHEMBL2206957	7.83	6.879060404755895	6.640575756667374	6.2926666666	6.879069570051679
CHEMBL504783	6.17	7.686477562057853	8.301828749181453	7.9353333334	7.805046235692694
CHEMBL1672587	8.183333333	6.813398874138145	4.9825885248345365	6.845999999999999	6.722691524471711
CHEMBL2206973	6.705	7.312376731248373	7.235618917555639	7.45	7.467351865075501
CHEMBL1672596	7.875	6.96892542326581	5.235167898158245	6.923	6.716791405973854
CHEMBL2206968	7.305	7.4293482472041195	7.6313809711471325	7.589	7.497741424159894
CHEMBL510931	5.98	7.61980609430054	8.286951795398585	7.935333333400001	7.88118955801808
CHEMBL2204319	8.06	6.924189179838736	5.912972579622332	6.845999999999999	6.845216361883048
CHEMBL1672610	8.22	7.131859328260861	6.516721309198946	7.608	7.478950198957594
CHEMBL3823909	9.275	7.609865425851076	8.46011859034461	7.530000000000001	7.776041520067332
CHEMBL3822850	9.59	7.1601937964097235	6.548911761430516	7.530000000000001	7.356947814704869
CHEMBL591604	8.08	7.5146282366361765	7.1255012657248535	7.3763333334	7.259644110460744
CHEMBL599872	7.993125	7.096537527167097	6.96315338123738	6.560666666600001	7.230940653637299
CHEMBL1256598	6.28	7.31971737850888	6.440375938166154	7.579000000000001	6.6560361711830085
CHEMBL591668	7.465	7.3262651497660825	6.911547129817336	7.3083333334	7.460033011481581
CHEMBL2206967	7.46	7.328995525409955	7.51754705223548	7.426	7.3756693427518565
CHEMBL1256601	5.72	7.320427635837189	7.215330898629368	7.536	7.6220025654350385
CHEMBL2063084	7.36	7.326803843870803	6.643525833011985	7.7466666665999995	7.671247106478404
CHEMBL1672589	7.545	7.324641983773134	6.50191045273939	6.9133333334	6.9926781449030555
CHEMBL527062	6.45	7.322792181090744	7.712883617906672	7.535666666599999	7.836814460383583
CHEMBL1671868	7.945	7.329193882512044	7.999044868510827	7.825	7.822593328920989
CHEMBL1672597	7.645	7.324409804670896	6.437581304990272	7.0033333334000005	7.009086883878909
CHEMBL603169	8.01	7.324331265470216	8.596695573944404	7.327000000000001	7.911523240724761
CHEMBL2206982	7.11	7.328449409522063	7.355889564291706	7.103999999999999	7.868573644997678
CHEMBL449392	4.87	7.309951142883929	6.515957307188274	6.824000000000001	7.574158768733237
CHEMBL605825	7.64	7.3241989316249	7.493227167037981	7.327000000000001	7.473990924272147
CHEMBL506069	4.48	7.336673219915152	7.263870217089736	7.01	7.55564946194327
CHEMBL1256605	4.92	7.327933936731435	7.775174970077576	6.6	7.246936553823155
CHEMBL1256606	5.42	7.32807388373813	6.0003928275818925	6.6	6.440261695327301
CHEMBL1672591	7.52	7.3392882180218395	8.264922234757403	7.611	7.714250359887971
CHEMBL2206983	7.115	7.337506847404723	10.111243818098957	8.224	8.551314289021512
CHEMBL1672590	8.05	7.337361580711896	7.065729761435758	7.516999999999999	7.750742200725684
CHEMBL2206958	8.11	7.329834082213558	6.013457400990162	6.352	6.590411780204961
CHEMBL506689	6.28	7.334802577841532	6.919248026831075	7.323625	7.7392270448904625
CHEMBL599873	7.913333333	7.3277859407414425	6.233985790027901	6.999	6.531048084219288
CHEMBL602559	7.9	7.333069634063521	7.618912816780832	7.031000000000001	7.3210189967717785
CHEMBL2206977	8.13	7.334656090651105	7.574649690878442	7.038999999999999	7.2085400075868
CHEMBL503785	6.34	7.337854596019915	7.5658211310363725	7.7325	7.240997991896805
CHEMBL2206974	8.06	7.334100977660358	7.691587581200112	7.458333333400001	7.621491609372157
CHEMBL605613	7.69	7.489399024445217	7.8155355472995085	7.9866666666	7.777212765191219
CHEMBL2206963	7.995	7.060063955738182	5.912713496282932	6.544000000000001	6.865143587688843
CHEMBL525240	4.65	6.964737418277414	6.8019342954858875	6.896000000000001	6.831750231621642
CHEMBL2206970	7.935	7.2044252999073475	6.465624286919065	7.272	7.045803633156231
CHEMBL591667	7.105	7.584099304951547	8.266861516544147	7.8971666666	7.937315037025591
CHEMBL3824087	9.01	7.217556109059656	7.5696465279012735	7.4113333334	7.52676424397829
CHEMBL600075	7.275	7.332664659494553	5.170667423491085	7.005	6.991604643259502
CHEMBL2063080	7.72	7.074231924488396	5.0620527933876245	6.87	6.9684617354237055
CHEMBL2063086	7.75	7.242545519506023	7.243695056108984	6.9030000000000005	7.383334659670737
CHEMBL506322	6.26	7.272386038220138	6.940852626608899	7.756	7.302472883598513
CHEMBL2368723	5.77	6.948832462566582	7.397336735879367	6.895999999999999	6.7393794523045125
CHEMBL602119	8.07	7.414707290449149	8.015276950447525	7.793000000000001	7.560016089598415
CHEMBL603171	6.88	7.612288156519919	8.81825488008284	8.090166666600002	7.883534964699868
CHEMBL2204318	8.17	7.321714828324958	6.302449359525977	7.2613333334000005	7.154900860901401
CHEMBL603170	7.633333332999999	7.321970667306048	8.864058784837052	7.874	7.731547055196311
CHEMBL1256602	6.56	7.3273911550789075	5.940271498897002	7.2526666666	6.483390828918985
CHEMBL1256603	4.96	7.328814651510945	8.083423882278563	7.702666666600001	7.840663082977383
CHEMBL510416	4.73	7.32708809390365	7.436704438929181	7.476999999999999	7.344305066657763
CHEMBL2063087	7.55	7.328920022310837	6.474830408337053	7.8553333334	7.726758972983945
CHEMBL449844	7.21	7.325462411609878	7.5261769984314855	7.266	7.320379112927938
CHEMBL1672592	8.0	7.316863232635614	7.993672722146695	7.2233333332	7.252275702907084
CHEMBL1672600	7.26	7.319265968893921	7.335067491767174	7.3623333334	7.348344849982808
CHEMBL450002	5.9	7.327055264318621	7.364535936146834	7.476999999999999	7.6486589971967485
CHEMBL3823642	8.9625	7.323192102379129	7.892560473260301	7.364	7.25170222910943
CHEMBL1672603	7.035	7.3188379653923965	7.449433048589978	7.6123333334	7.433854181567132
