# Supplementary material for: Cheminformatics Analysis and Modeling with MacrolactoneDB
Source: Sci Rep. 2020 Apr 14;10:6284. doi: 10.1038/s41598-020-63192-4 (PMC7156526; doi:10.1038/s41598-020-63192-4)
Supplement: Supplementary file 2 — Supplementary information2. [file 41598_2020_63192_MOESM2_ESM.zip › DataS1/CHEMBL379/pIC50_pEC50/predictions/10-fold/tuned/y_rand/1/all.csv]

IDs	ExperimentalAff	NB	SVR	KNN	RF
CHEMBL509769	6.22	7.2711185039095225	7.720252643346232	5.72	6.909620107165109
CHEMBL1256600	5.695	7.271730629426858	7.38482454296086	7.91	7.014071359742334
CHEMBL2206975	7.795	7.266628960281128	5.855718835258102	5.745	6.6295507328818895
CHEMBL2204317	8.7	7.270207588092261	9.144665732361744	7.824999999999999	7.079114098457811
CHEMBL1288514	7.5	7.272001394418784	7.782200415378557	7.993125000000001	7.298077503405342
CHEMBL2203324	7.985	7.2674532803009	7.076650902349932	7.405	7.137850591100857
CHEMBL2206969	7.925	7.267150815986483	7.549106224350135	5.98	6.479250516386323
CHEMBL2063079	8.0	7.271971087613015	7.670872617903506	7.72	7.344480971183565
CHEMBL1672588	7.855	7.272062032136235	6.985278600809658	7.035	7.77390740678456
CHEMBL1672606	7.735	7.2733970466467115	7.777834490436687	6.42	7.755509766148205
CHEMBL1672605	6.33	7.274685415032653	8.239536169333217	7.275	7.274417988076932
CHEMBL2206976	7.885	7.26686344432812	6.232025680688962	5.98	7.057418088823053
CHEMBL3823434	7.9233333329999995	7.2728861993352405	9.334762511340186	8.07	7.462245199649898
CHEMBL605620	7.92	7.265023805942815	7.660220944155187	8.05	7.034717264280157
CHEMBL1672598	7.735	7.266655188846311	7.038144886419074	6.61	7.055487619354226
CHEMBL591648	5.84	7.2670250697382155	5.610681513110588	4.65	6.055018376011764
CHEMBL2203873	8.33	7.260330574820894	8.777294261232898	8.22	7.584868343652866
CHEMBL2206971	7.94	7.258258191954157	7.249433694319274	7.405	7.178816333279837
CHEMBL2206980	7.105	7.259003636465106	7.856329237483012	6.45	7.044577390662845
CHEMBL2206965	7.97	7.257153977471825	5.293251773177847	5.98	6.512125818966362
CHEMBL2203882	8.3	7.261596898099637	10.195674053594237	8.22	7.279572671948731
CHEMBL455095	6.03	7.263684050747306	6.926213685968865	7.92	7.601114184430294
CHEMBL2206966	7.83	7.257936577763298	6.871301754790865	5.980000000000001	6.602406173625889
CHEMBL2206964	8.06	7.257300133216761	5.818431191097819	5.98	6.5410842229839945
CHEMBL605826	7.525	7.260303955853033	7.785181199578581	8.02	7.357670777934946
CHEMBL1672608	7.9	7.2666191202264825	8.7972894300478	7.709999999999999	7.237419512429741
CHEMBL2063085	7.43	7.300166032314488	6.6112479368102965	7.75	7.422025769670999
CHEMBL601195	7.215	7.295793918459939	8.144056050747906	7.275	7.5459607406317515
CHEMBL1939386	4.9	7.297166385173693	5.712534707800091	5.42	6.476442788626407
CHEMBL2206960	7.71	7.303050679432978	7.645611255306653	7.795	7.0908267231938105
CHEMBL589395	7.436666667000001	7.298564478221197	7.726802502000703	7.68	6.950016263114466
CHEMBL501873	6.42	7.302864070820989	8.84194135392879	6.340000000000001	7.4844180692893305
CHEMBL584166	7.7	7.300152533712625	7.825199578946755	7.94	7.200575127696287
CHEMBL1672604	6.55	7.300500166466704	7.847055758373799	7.829999999999999	7.335237619663329
CHEMBL2206959	8.145	7.302514162867565	6.987379158960187	7.795	7.0535292941847185
CHEMBL2407590	7.43	7.308225109902114	11.88882164012875	7.645	7.173733015247234
CHEMBL1288513	7.405	7.29659994720366	6.325717626105227	6.030000000000001	6.4344287600226435
CHEMBL2063081	7.72	7.302757731123013	8.074759668527904	7.460000000000001	7.476342406783448
CHEMBL1672602	8.085	7.3009089842162735	7.822604298123837	7.91	7.485898431914018
CHEMBL503228	5.3	7.243911455796851	7.352723204944474	7.993125	7.364959591080611
CHEMBL1672599	8.015	7.323852174643925	8.540433474843518	7.92	7.9388037172287635
CHEMBL2206978	7.94	7.3386180806132275	7.075368429861078	7.55	7.378381014383376
CHEMBL450753	5.88	7.219693070475133	6.374218656009162	5.72	6.651805476706585
CHEMBL2063082	7.68	7.315415561042314	6.714755123917754	7.525000000000001	7.644529880216427
CHEMBL603168	8.02	7.305521450000934	7.015189039337513	8.06	7.861032171871749
CHEMBL1288515	7.6	7.272570905432481	6.658681182163575	6.665	6.410407395627413
CHEMBL506565	6.1	7.221723427211717	6.7539088524202375	5.72	6.673113321345242
CHEMBL1672609	8.155	7.3295256256303905	7.118795363947796	7.9	7.747088113201688
CHEMBL1672601	7.825	7.323499347379891	7.340252012583313	7.92	7.711822539564175
CHEMBL599875	7.46	7.30460709923046	7.6684533327330575	8.183333333	7.745912876860447
CHEMBL599874	6.67	7.296015545032246	7.38665868570905	6.42	6.750114503438087
CHEMBL1672594	8.52	7.308735426121093	7.682351249772558	7.735	7.063088164457444
CHEMBL1672607	7.986666667000001	7.359623398055008	7.218491790102554	7.405	7.636609557588612
CHEMBL556318	7.92	7.288923261118837	7.6475718855014065	6.67	7.380166959013082
CHEMBL2206981	8.1	7.382314208818122	7.369771205349945	7.305	7.482464384081954
CHEMBL585404	7.92	7.288923261118837	7.6475718855014065	6.67	7.380166959013082
CHEMBL1672595	7.7	7.349063288721167	8.01727922662452	7.934999999999999	7.650941555156882
CHEMBL1256599	5.745	7.201776661378388	7.187258296495067	7.94	7.372748956873469
CHEMBL1256604	4.5	7.201776661378388	7.187258296495067	7.94	7.372748956873469
CHEMBL591548	7.91	7.313732517191521	7.985173968522901	7.9	7.516590092901357
CHEMBL2206979	7.99	7.372154572490431	7.918538829584438	8.155	7.706110337289317
CHEMBL600077	7.49	7.299898919117345	6.814857259240274	8.0	7.512176843686851
CHEMBL2206984	8.03	7.3901104052788344	8.090944605983637	7.885000000000001	7.690241814946702
CHEMBL600076	6.61	7.28734680849177	6.671892519652765	5.695	7.0214286683580465
CHEMBL2206972	6.665	7.378119121299941	7.388646530348421	7.6	7.064772845145779
CHEMBL2206957	7.83	7.238750437947546	7.653757992415414	8.13	7.576458634663237
CHEMBL504783	6.17	7.2400436366679495	8.614597516183466	8.06	7.0416700748161425
CHEMBL1672587	8.183333333	7.2328361202091385	5.558921778272857	7.985	6.734336371114071
CHEMBL2206973	6.705	7.237613052708508	7.404160202659989	6.28	7.125308263472266
CHEMBL1672596	7.875	7.233771197803796	5.99328486259324	4.87	6.761078061341767
CHEMBL2206968	7.305	7.236855007702482	7.38575197240892	7.68	7.474877184602279
CHEMBL510931	5.98	7.239404155684295	6.4988294291269	5.72	6.458978896327027
CHEMBL2204319	8.06	7.2333705960817	5.579687616093979	7.985000000000001	7.136265585727935
CHEMBL1672610	8.22	7.233833322766883	5.057161302891249	4.919999999999999	6.7359970696925675
CHEMBL3823909	9.275	7.237554103644684	6.77445860269583	6.029999999999999	6.6438464483826225
CHEMBL3822850	9.59	7.2374043918991955	7.3445457703180725	7.6333333329999995	7.0074552504501915
CHEMBL591604	8.08	7.240211320871162	7.081220119431885	7.114999999999999	7.658694582912305
CHEMBL599872	7.993125	7.240727384400773	7.193756944594657	7.5249999999999995	7.23776455191976
CHEMBL1256598	6.28	7.311360840321338	5.400163590031925	5.3	5.948375730717281
CHEMBL591668	7.465	7.286535235178362	5.584805272011276	5.88	6.266994311859293
CHEMBL2206967	7.46	7.345410266973611	8.040320028548349	8.06	7.121958923705089
CHEMBL1256601	5.72	7.320195350399961	7.886862860501811	7.986666667000001	7.842102638190796
CHEMBL2063084	7.36	7.307943249018708	8.472142559650404	7.795	7.4648734372863705
CHEMBL1672589	7.545	7.327992866724534	9.116724861983736	8.13	7.811380992057381
CHEMBL527062	6.45	7.308616112008215	6.72678890636681	6.22	7.118473148562798
CHEMBL1671868	7.945	7.31486184638231	7.533897280520377	8.06	7.776483183276782
CHEMBL1672597	7.645	7.3227495699639045	7.7955039978086305	8.13	7.443661422574281
CHEMBL603169	8.01	7.2913703482523164	8.02071814706601	7.91	7.142699362184366
CHEMBL2206982	7.11	7.3470810582112245	7.8375096196048855	8.183333333	7.827572161640969
CHEMBL449392	4.87	7.377634654174149	8.911990545231603	7.9	7.342605973874509
CHEMBL605825	7.64	7.307214002467093	7.831769446140344	7.7	7.330576002911506
CHEMBL506069	4.48	6.881730249649417	6.208552037025042	7.94	7.0452124174311646
CHEMBL1256605	4.92	7.343401800931802	6.765155242723235	6.665	6.886413382934414
CHEMBL1256606	5.42	7.3857605121488845	8.910452380270725	9.01	8.49340527043894
CHEMBL1672591	7.52	7.5132464451802665	8.826741450284747	7.735	7.241449352262713
CHEMBL2206983	7.115	7.366136058094851	8.313634740761792	7.986666667000001	7.2823532048926145
CHEMBL1672590	8.05	7.442874425519315	8.587485195697477	7.359999999999999	7.309977008202488
CHEMBL2206958	8.11	7.09155070157016	6.361023574632776	6.420000000000001	6.480987246612944
CHEMBL506689	6.28	7.652904299558365	8.150935648494169	7.993125	8.16235679376504
CHEMBL599873	7.913333333	7.476999815527684	8.48525399197057	8.1	7.845623374523784
CHEMBL602559	7.9	7.270884649253149	6.632290030336135	8.02	6.922709251502814
CHEMBL2206977	8.13	7.4131928069052275	6.8919829095337235	7.465	7.616054666528206
CHEMBL503785	6.34	6.845873936658547	5.682093289742932	5.77	6.274607723214344
CHEMBL2206974	8.06	7.395040983518401	7.5762818257507725	7.935	7.835731303648567
CHEMBL605613	7.69	7.295797171613097	7.548981539336595	5.72	7.493039449818981
CHEMBL2206963	7.995	7.321611672362297	7.484838289060936	7.94	7.169203504665351
CHEMBL525240	4.65	7.27466941271798	7.633533870244375	7.43	6.763674533417644
CHEMBL2206970	7.935	7.3174483063864955	7.5591872385136485	8.22	7.5948793622872355
CHEMBL591667	7.105	7.298511473735134	6.776878050747688	7.91	7.184899137625498
CHEMBL3824087	9.01	7.325930890630954	8.27479610763016	8.7	8.126141048892514
CHEMBL600075	7.275	7.292682569333297	7.911574550250589	6.705	7.424063740292759
CHEMBL2063080	7.72	7.319768698056345	7.448366466012122	8.11	7.230892211259647
CHEMBL2063086	7.75	7.312588009289761	7.707789693148663	7.913333333	7.310115503775932
CHEMBL506322	6.26	7.275561532506277	7.216220530146557	6.28	6.399388640966209
CHEMBL2368723	5.77	7.271895173917882	6.736554725332003	7.7	6.962929315781327
CHEMBL602119	8.07	7.307217079222041	8.75151293724634	7.735	7.33218607483333
CHEMBL603171	6.88	7.2946848100960375	6.543594338668869	7.91	7.097418071778939
CHEMBL2204318	8.17	7.331468050922363	9.466535995502756	8.3	7.834098361440085
CHEMBL603170	7.6333333329999995	7.329876441599725	8.119585935183952	8.183333333	7.6769766288339065
CHEMBL1256602	6.56	7.327275585036732	7.559918584617255	7.46	7.553592859933059
CHEMBL1256603	4.96	7.328083243244962	7.96004071042447	8.06	7.771381457505157
CHEMBL510416	4.73	7.327684988503907	7.748626656417177	7.69	7.4389919306957255
CHEMBL2063087	7.55	7.3232845974984775	7.481702658179761	8.0	7.596715008675144
CHEMBL449844	7.21	7.323691204089486	5.689070166567835	5.98	6.499786679480992
CHEMBL1672592	8.0	7.324896795808915	7.188643012644666	7.925	7.076663306679372
CHEMBL1672600	7.26	7.33019713647757	7.644388787198868	7.43	7.658744170687136
CHEMBL450002	5.9	7.328723412982496	8.523894711411817	9.01	7.665987922552657
CHEMBL3823642	8.9625	7.32270011567312	7.177873767270673	7.305	7.34335617228847
CHEMBL1672603	7.035	7.327083070868943	5.267186538263037	4.87	5.918859376342758
