# Supplementary material for: Cheminformatics Analysis and Modeling with MacrolactoneDB
Source: Sci Rep. 2020 Apr 14;10:6284. doi: 10.1038/s41598-020-63192-4 (PMC7156526; doi:10.1038/s41598-020-63192-4)
Supplement: Supplementary file 2 — Supplementary information2. [file 41598_2020_63192_MOESM2_ESM.zip › DataS1/CHEMBL379/pIC50_pEC50/predictions/10-fold/tuned/y_rand/1/mordred.csv]

IDs	ExperimentalAff	NB	SVR	KNN	RF
CHEMBL509769	6.22	7.272891168625292	7.835467938879519	7.927777777666667	7.308194280536202
CHEMBL1256600	5.695	7.271200583793003	7.111209666553526	6.868333333333333	7.225627277607422
CHEMBL2206975	7.795	7.269884076709952	7.401273970901064	7.1883333333333335	7.436182481817477
CHEMBL2204317	8.7	7.26797796067784	2.8221650828677216	7.228333333333334	7.057924937799454
CHEMBL1288514	7.5	7.276825545967861	7.485065341752053	7.868888888666667	7.763757472067275
CHEMBL2203324	7.985	7.270721411501512	8.29743573277092	8.180000000000001	7.421096566424052
CHEMBL2206969	7.925	7.269794755233466	8.03863735051961	7.188333333333333	7.45096574405345
CHEMBL2063079	8.0	7.267339277614394	6.802669840009527	6.565	6.43809414455696
CHEMBL1672588	7.855	7.265796277313231	6.3191032707348125	6.178333333333334	6.360602642818925
CHEMBL1672606	7.735	7.269597888305851	7.563688832955075	7.676666666666667	7.587097579561583
CHEMBL1672605	6.33	7.273416011837794	6.1990255999472	7.859999999999999	7.665954903261825
CHEMBL2206976	7.885	7.2703064565326185	6.859238351407567	7.623333333333332	7.355425960657339
CHEMBL3823434	7.923333332999999	7.277788381822173	9.36351189077043	8.114166666666668	8.09557505537889
CHEMBL605620	7.92	7.259811276124924	6.974758953243827	6.848333333333333	6.733120641538291
CHEMBL1672598	7.735	7.260389918537728	7.286322872131911	7.479444444333332	7.311195171905236
CHEMBL591648	5.84	7.2607096034235035	7.240470808371007	6.581666666666667	7.296632852995348
CHEMBL2203873	8.33	7.260803129339166	7.025570236869647	5.875	6.940364973955883
CHEMBL2206971	7.94	7.260033487867027	7.036378483116656	7.2075000000000005	7.511316895253543
CHEMBL2206980	7.105	7.262771484065384	7.744903399780077	7.6000000000000005	7.474697802369561
CHEMBL2206965	7.97	7.263089851564594	7.993935916490975	7.433333333333333	7.3943462696343545
CHEMBL2203882	8.3	7.260544890912271	6.394333725916801	5.875	6.971677822419229
CHEMBL455095	6.03	7.264520805481652	8.43900610251638	8.26	8.276774248919624
CHEMBL2206966	7.83	7.2632940955169305	7.754911700987228	7.433333333333333	7.252093504050902
CHEMBL2206964	8.06	7.263272648067671	7.836914596306875	7.433333333333333	7.339646391989034
CHEMBL605826	7.525	7.25827006633331	6.754032639027293	6.736666666666667	6.920721533571516
CHEMBL1672608	7.9	7.262999452210503	8.02078104004952	6.948333333333333	7.429453177904034
CHEMBL2063085	7.43	7.297289024980023	6.562284443917221	7.321666666666666	7.112274349161321
CHEMBL601195	7.215	7.304335761696606	7.712115658735662	6.454999999999999	7.541063110321304
CHEMBL1939386	4.9	7.303631999201464	6.2150204582812165	7.684444444333333	7.021633640430423
CHEMBL2206960	7.71	7.297146284305499	5.749353894192325	6.973333333333334	7.338257056866144
CHEMBL589395	7.436666667000001	7.30402644661675	8.57982790403807	7.945	7.7669406324301224
CHEMBL501873	6.42	7.304199072121678	7.553866508903198	7.465	7.251961468665435
CHEMBL584166	7.7	7.304562153933369	8.270124728786904	7.197500000000001	7.712720304435029
CHEMBL1672604	6.55	7.303161727473501	8.410613953618686	8.05	7.567775074606271
CHEMBL2206959	8.145	7.296493902640304	7.77323499763849	7.4383333333333335	7.543704136483172
CHEMBL2407590	7.43	7.288702838569908	5.028363862766625	7.57	6.823264275171961
CHEMBL1288513	7.405	7.298165440046063	7.446739616888998	7.434444444333333	7.395095417894531
CHEMBL2063081	7.72	7.297236677858983	7.697362909085527	7.891666666666667	7.637670053938381
CHEMBL1672602	8.085	7.303374903383836	8.239079602831666	8.19	7.888678047490531
CHEMBL503228	5.3	7.293415252616669	8.005990409690156	8.073333333333334	8.020657140996505
CHEMBL1672599	8.015	7.29183585375865	6.8936442358229195	7.538333333333334	7.622018829776778
CHEMBL2206978	7.94	7.292963135334624	8.029518271468511	7.682777777666666	7.534752158116487
CHEMBL450753	5.88	7.2879503011350755	7.212865590572542	6.703333333333333	7.007449205510145
CHEMBL2063082	7.68	7.29012952113351	7.708461443584484	7.558333333333334	7.4439032080833
CHEMBL603168	8.02	7.289475586097171	7.050004716231215	6.323333333333333	6.978811275017567
CHEMBL1288515	7.6	7.2949602501413	6.842951278682585	7.284999999999999	6.976967688696219
CHEMBL506565	6.1	7.28845245807406	7.62268422876494	6.703333333333333	7.09204555306279
CHEMBL1672609	8.155	7.289919324100082	7.632817947899569	7.510000000000001	7.190140822789072
CHEMBL1672601	7.825	7.29061464838067	7.3489640667226235	7.538333333333334	7.533119578785221
CHEMBL599875	7.46	7.289203977702732	7.2684357785983815	6.858333333333333	7.067273609449106
CHEMBL599874	6.67	7.290731690699523	6.793308699369121	6.455000000000001	6.7575543929769655
CHEMBL1672594	8.52	7.290789078772025	7.7981704512008045	7.113333333333333	7.592695779378423
CHEMBL1672607	7.986666667000001	7.194651994390172	7.505916897390933	7.073333333333334	6.963900503882677
CHEMBL556318	7.92	7.196704901605808	7.385282769277155	8.065	7.06221257874446
CHEMBL2206981	8.1	7.499020932507849	8.066144529767513	7.888333333333333	7.315564306787608
CHEMBL585404	7.92	7.196704901605808	7.385282769277155	8.065	7.06221257874446
CHEMBL1672595	7.7	6.896019592443171	6.413327567113073	6.816666666666666	6.761867864789675
CHEMBL1256599	5.745	7.468195554389385	8.400581899304406	8.1	7.72170794311702
CHEMBL1256604	4.5	7.468195554389385	8.400581899304406	8.1	7.72170794311702
CHEMBL591548	7.91	7.39736722238896	8.004261844672456	7.423333333333333	7.28964453186355
CHEMBL2206979	7.99	7.539429877616367	7.817954925505064	7.705555555666668	7.9321259920697935
CHEMBL600077	7.49	7.360638765840224	7.524575551191291	6.783333333333334	7.332171513308282
CHEMBL2206984	8.03	7.469931190734282	7.379725271658274	7.788819444333334	7.584243492442611
CHEMBL600076	6.61	7.344587817487946	7.726992509973315	7.005	7.111252460315009
CHEMBL2206972	6.665	7.593400005847301	7.749566022085177	7.455000000000001	7.482325955887334
CHEMBL2206957	7.83	7.236891786397859	6.841322261992795	5.31	6.152252653771301
CHEMBL504783	6.17	7.243746974821622	7.890114549884013	6.613333333333333	6.828467528114985
CHEMBL1672587	8.183333333	7.241348079623483	7.553040092399906	7.423333333333333	7.152903642515351
CHEMBL2206973	6.705	7.238046728746578	8.236204545068853	7.2683333333333335	7.4658725810115
CHEMBL1672596	7.875	7.243534252229641	7.16666187664479	7.546666666666667	7.430240016521935
CHEMBL2206968	7.305	7.237123905831972	7.309288072025504	7.818333333333334	7.428743142361048
CHEMBL510931	5.98	7.241055804656652	7.490604461569854	6.783333333333334	6.482098647490745
CHEMBL2204319	8.06	7.241116983665763	7.323657370196495	7.3566666666666665	7.380011531073228
CHEMBL1672610	8.22	7.239665596344784	7.614027721217605	7.298333333333333	7.626279524631608
CHEMBL3823909	9.275	7.242070042894898	8.47780026315912	7.93	7.933789119548803
CHEMBL3822850	9.59	7.2422309441701485	7.140110808914125	7.93	7.781467075067922
CHEMBL591604	8.08	7.239606440277025	7.696266924079589	7.349444444333333	7.344272734767295
CHEMBL599872	7.993125	7.235860389130388	6.868523189900992	7.631666666666667	7.247945550594526
CHEMBL1256598	6.28	7.426751874240372	7.890152029252277	7.903333333333333	7.92762185185376
CHEMBL591668	7.465	7.363512757937664	6.662309869158153	7.743333333333333	7.325643608215195
CHEMBL2206967	7.46	7.295148294280781	7.577272662631155	7.59	7.4368769339056255
CHEMBL1256601	5.72	7.414563081097382	7.898321632214926	7.466666666666666	7.9072004532490805
CHEMBL2063084	7.36	7.307148014871181	7.57945222113334	6.678333333333334	6.6593407070410775
CHEMBL1672589	7.545	7.2456338147212795	7.429152306198673	7.205000000000001	6.746395463975017
CHEMBL527062	6.45	7.419122687372772	8.046347518709918	7.625	8.020646881411485
CHEMBL1671868	7.945	7.338487740987225	7.327725679008334	8.108333333333333	7.157518525750509
CHEMBL1672597	7.645	7.2475101468202	7.253787363048786	5.993333333333333	6.988144699049636
CHEMBL603169	8.01	7.347963275326837	7.090492588758127	7.523333333333333	6.974602501233555
CHEMBL2206982	7.11	7.293740873329666	8.704445316694926	7.438333333333333	7.198505679558355
CHEMBL449392	4.87	7.278372078520429	6.70085100747309	7.22	6.950258053069848
CHEMBL605825	7.64	7.365509179910232	7.415864372588241	7.051666666666667	7.195718740483959
CHEMBL506069	4.48	7.345063796037089	8.50858748470433	7.586666666666666	7.554094706922268
CHEMBL1256605	4.92	7.335703579841288	6.366063583331902	7.218333333333334	6.756376952712604
CHEMBL1256606	5.42	7.334943587201509	7.755468828827555	7.218333333333334	7.690233889300063
CHEMBL1672591	7.52	7.329540638276522	7.841098122660421	6.796666666666667	7.44980626881947
CHEMBL2206983	7.115	7.335124739617414	6.428806140076583	6.890000000000001	7.235188684055014
CHEMBL1672590	8.05	7.329918783801872	7.421783573172528	6.796666666666667	7.486001081987984
CHEMBL2206958	8.11	7.33636805623517	8.014338053463783	7.491666666666667	7.732951325215214
CHEMBL506689	6.28	7.327207842491679	7.05001248018568	5.493333333333333	6.264529476478954
CHEMBL599873	7.913333333	7.338768572881486	8.046834317631303	8.068333333333333	7.891594165006237
CHEMBL602559	7.9	7.33210444201072	8.254950027736934	7.148888889000001	7.590281917601971
CHEMBL2206977	8.13	7.336591522905033	6.303285416593079	6.846666666666667	6.666464206346606
CHEMBL503785	6.34	7.328009293132575	7.870807954029326	7.813333333333333	7.64607531622554
CHEMBL2206974	8.06	7.3361649921595244	7.510907863224597	7.005	7.55608258865832
CHEMBL605613	7.69	7.304278483979204	7.168292915695247	7.489999999999999	7.602209252433867
CHEMBL2206963	7.995	7.406071002462618	7.733376998324822	7.93	7.304426058618925
CHEMBL525240	4.65	7.3450732251261375	4.452661926457091	7.405	7.053913614624882
CHEMBL2206970	7.935	7.433346466774697	6.860618156759246	7.985	7.621562944985331
CHEMBL591667	7.105	7.229969832424363	7.60722976373724	7.058333333333334	6.326009085634472
CHEMBL3824087	9.01	7.145961352915943	8.121220413703735	6.336666666666667	6.867735888724558
CHEMBL600075	7.275	7.353344582750636	10.390866312551454	8.145000000000001	7.163435461303604
CHEMBL2063080	7.72	7.389455842269072	7.773323991702077	7.686666666666667	7.30895530258199
CHEMBL2063086	7.75	7.378702164508488	7.515838676884812	7.951666666666667	7.646457979082109
CHEMBL506322	6.26	7.2226137063678575	7.603548711510845	6.645555555666667	7.571496346117127
CHEMBL2368723	5.77	7.257006403682187	6.234155375450692	7.405	7.097621151000625
CHEMBL602119	8.07	7.307169295994062	7.711866715171533	7.761666666666666	7.754036350861992
CHEMBL603171	6.88	7.254946891065579	7.668069279042092	7.099444444333334	7.393861299782933
CHEMBL2204318	8.17	7.328780230091587	7.5290447850685975	7.490000000000001	7.356020865573986
CHEMBL603170	7.633333332999999	7.329005255745177	7.783735110301498	7.68	7.723506567046586
CHEMBL1256602	6.56	7.319313752942147	6.379718280150845	7.3133333333333335	6.430971245039516
CHEMBL1256603	4.96	7.320602415944755	7.960140485992545	7.7	7.8535152124618754
CHEMBL510416	4.73	7.317286498319523	6.400798796572067	6.963333333333334	6.786571243179273
CHEMBL2063087	7.55	7.324445324400505	7.890927628709312	8.030000000000001	7.416347731269717
CHEMBL449844	7.21	7.339056506628594	7.895736760302134	7.599374999999999	7.65694727098954
CHEMBL1672592	8.0	7.33328528514416	7.87757497350484	7.731041666666667	7.926840765323522
CHEMBL1672600	7.26	7.330793177051095	7.5027865938032985	6.544999999999999	6.995004801585801
CHEMBL450002	5.9	7.320924397154322	6.677595333152729	6.963333333333334	7.170338468708273
CHEMBL3823642	8.9625	7.318730533695833	7.272572509755227	6.838333333333334	6.98916600198368
CHEMBL1672603	7.035	7.328363738937024	7.608576507043756	8.196666666666667	7.6724735311252745
