# Supplementary material for: Cheminformatics Analysis and Modeling with MacrolactoneDB
Source: Sci Rep. 2020 Apr 14;10:6284. doi: 10.1038/s41598-020-63192-4 (PMC7156526; doi:10.1038/s41598-020-63192-4)
Supplement: Supplementary file 2 — Supplementary information2. [file 41598_2020_63192_MOESM2_ESM.zip › DataS1/CHEMBL379/pIC50_pEC50/predictions/10-fold/tuned/y_rand/1/mrc.csv]

IDs	ExperimentalAff	NB	SVR	KNN	RF
CHEMBL509769	6.22	7.243593415876975	7.580148977117939	7.236666666666666	7.0596153846151015
CHEMBL1256600	5.695	7.256982291660342	7.559737701037883	7.157569444444444	7.361609848484958
CHEMBL2206975	7.795	7.289666826572373	7.620048828985269	7.352222222222222	7.392782738089033
CHEMBL2204317	8.7	7.2828746407353515	7.449356395622017	7.014814814777777	7.183832552324895
CHEMBL1288514	7.5	7.256982291660342	7.559737701037883	7.157569444444444	7.361609848484958
CHEMBL2203324	7.985	7.289666826572373	7.620048828985269	7.352222222222222	7.392782738089033
CHEMBL2206969	7.925	7.289666826572373	7.620048828985269	7.352222222222222	7.392782738089033
CHEMBL2063079	8.0	7.289666826572373	7.620048828985269	7.352222222222222	7.392782738089033
CHEMBL1672588	7.855	7.289666826572373	7.620048828985269	7.352222222222222	7.392782738089033
CHEMBL1672606	7.735	7.289666826572373	7.620048828985269	7.352222222222222	7.392782738089033
CHEMBL1672605	6.33	7.289666826572373	7.620048828985269	7.352222222222222	7.392782738089033
CHEMBL2206976	7.885	7.289666826572373	7.620048828985269	7.352222222222222	7.392782738089033
CHEMBL3823434	7.923333332999999	7.243593415876975	7.580148977117939	7.236666666666666	7.0596153846151015
CHEMBL605620	7.92	7.262167255148493	7.590001158419815	7.13611111111111	7.176764322906363
CHEMBL1672598	7.735	7.258661550246923	7.559561834737611	7.288333333333333	7.2175606060542385
CHEMBL591648	5.84	7.260430037007434	7.887497302541678	7.13611111111111	7.176764322906363
CHEMBL2203873	8.33	7.258661550246923	7.559561834737611	7.288333333333333	7.2175606060542385
CHEMBL2206971	7.94	7.258661550246923	7.559561834737611	7.288333333333333	7.2175606060542385
CHEMBL2206980	7.105	7.258661550246923	7.559561834737611	7.288333333333333	7.2175606060542385
CHEMBL2206965	7.97	7.258661550246923	7.559561834737611	7.288333333333333	7.2175606060542385
CHEMBL2203882	8.3	7.258661550246923	7.559561834737611	7.288333333333333	7.2175606060542385
CHEMBL455095	6.03	7.262167255148493	7.590001158419815	7.13611111111111	7.176764322906363
CHEMBL2206966	7.83	7.258661550246923	7.559561834737611	7.288333333333333	7.2175606060542385
CHEMBL2206964	8.06	7.258661550246923	7.559561834737611	7.288333333333333	7.2175606060542385
CHEMBL605826	7.525	7.262167255148493	7.590001158419815	7.13611111111111	7.176764322906363
CHEMBL1672608	7.9	7.258661550246923	7.559561834737611	7.288333333333333	7.2175606060542385
CHEMBL2063085	7.43	7.300421361911458	7.625083764846882	7.661666666666666	7.304108187122914
CHEMBL601195	7.215	7.300545390712969	7.724847667911034	7.342777777777779	7.306923076923232
CHEMBL1939386	4.9	7.300759654958276	7.949798337303911	7.627738728133948	7.89032367283944
CHEMBL2206960	7.71	7.300421361911458	7.625083764846882	7.661666666666666	7.304108187122914
CHEMBL589395	7.436666667000001	7.300545390712969	7.724847667911034	7.342777777777779	7.306923076923232
CHEMBL501873	6.42	7.300393252428377	7.733181014328449	6.810370370333334	7.337922979787922
CHEMBL584166	7.7	7.300421361911458	7.625083764846882	7.661666666666666	7.304108187122914
CHEMBL1672604	6.55	7.300421361911458	7.625083764846882	7.661666666666666	7.304108187122914
CHEMBL2206959	8.145	7.300421361911458	7.625083764846882	7.661666666666666	7.304108187122914
CHEMBL2407590	7.43	7.30044436329124	7.998146436439021	7.280555555555555	7.491046328843843
CHEMBL1288513	7.405	7.300393252428377	7.733181014328449	6.810370370333334	7.337922979787922
CHEMBL2063081	7.72	7.300421361911458	7.625083764846882	7.661666666666666	7.304108187122914
CHEMBL1672602	8.085	7.300421361911458	7.625083764846882	7.661666666666666	7.304108187122914
CHEMBL503228	5.3	7.315896584390703	7.799537969580335	7.5505555555555555	7.234762931034682
CHEMBL1672599	8.015	7.249501547394732	7.53344172773956	7.416111111111111	7.208390804586116
CHEMBL2206978	7.94	7.249501547394732	7.53344172773956	7.416111111111111	7.208390804586116
CHEMBL450753	5.88	7.315896584390703	7.799537969580335	7.5505555555555555	7.234762931034682
CHEMBL2063082	7.68	7.249501547394732	7.53344172773956	7.416111111111111	7.208390804586116
CHEMBL603168	8.02	7.382440394812764	7.84478657969869	7.607592592555556	7.693035714285946
CHEMBL1288515	7.6	7.315896584390703	7.799537969580335	7.5505555555555555	7.234762931034682
CHEMBL506565	6.1	7.315896584390703	7.799537969580335	7.5505555555555555	7.234762931034682
CHEMBL1672609	8.155	7.249501547394732	7.53344172773956	7.416111111111111	7.208390804586116
CHEMBL1672601	7.825	7.249501547394732	7.53344172773956	7.416111111111111	7.208390804586116
CHEMBL599875	7.46	7.315896584390703	7.799537969580335	7.5505555555555555	7.234762931034682
CHEMBL599874	6.67	7.315896584390703	7.799537969580335	7.5505555555555555	7.234762931034682
CHEMBL1672594	8.52	7.249501547394732	7.53344172773956	7.416111111111111	7.208390804586116
CHEMBL1672607	7.986666667000001	7.140569499092973	7.49976114255407	6.95888888888889	7.090053879310294
CHEMBL556318	7.92	7.349516458185797	7.5896765488790185	7.234999999999999	7.305000000000178
CHEMBL2206981	8.1	7.140569499092973	7.49976114255407	6.95888888888889	7.090053879310294
CHEMBL585404	7.92	7.349516458185797	7.5896765488790185	7.234999999999999	7.305000000000178
CHEMBL1672595	7.7	7.140569499092973	7.49976114255407	6.95888888888889	7.090053879310294
CHEMBL1256599	5.745	7.537130785861553	7.895069772237755	7.963888888888889	7.656994949484653
CHEMBL1256604	4.5	7.537130785861553	7.895069772237755	7.963888888888889	7.656994949484653
CHEMBL591548	7.91	7.349516458185797	7.5896765488790185	7.234999999999999	7.305000000000178
CHEMBL2206979	7.99	7.140569499092973	7.49976114255407	6.95888888888889	7.090053879310294
CHEMBL600077	7.49	7.349516458185797	7.5896765488790185	7.234999999999999	7.305000000000178
CHEMBL2206984	8.03	7.140569499092973	7.49976114255407	6.95888888888889	7.090053879310294
CHEMBL600076	6.61	7.349516458185797	7.5896765488790185	7.234999999999999	7.305000000000178
CHEMBL2206972	6.665	7.140569499092973	7.49976114255407	6.95888888888889	7.090053879310294
CHEMBL2206957	7.83	7.238448461798023	7.53646203887571	7.203333333333333	7.1747701149484
CHEMBL504783	6.17	7.239760770510816	7.7798324336339695	7.438703703666667	7.413333333312458
CHEMBL1672587	8.183333333	7.238448461798023	7.53646203887571	7.203333333333333	7.1747701149484
CHEMBL2206973	6.705	7.238448461798023	7.53646203887571	7.203333333333333	7.1747701149484
CHEMBL1672596	7.875	7.238448461798023	7.53646203887571	7.203333333333333	7.1747701149484
CHEMBL2206968	7.305	7.238448461798023	7.53646203887571	7.203333333333333	7.1747701149484
CHEMBL510931	5.98	7.239760770510816	7.7798324336339695	7.438703703666667	7.413333333312458
CHEMBL2204319	8.06	7.239550894512834	7.610378719801086	7.9063888888888885	7.241964285714402
CHEMBL1672610	8.22	7.238448461798023	7.53646203887571	7.203333333333333	7.1747701149484
CHEMBL3823909	9.275	7.239789110305533	7.695378728281509	7.791666666666667	7.549410620590606
CHEMBL3822850	9.59	7.239789110305533	7.695378728281509	7.791666666666667	7.549410620590606
CHEMBL591604	8.08	7.2395218260665635	7.568068287913368	7.438703703666666	7.343808115293807
CHEMBL599872	7.993125	7.239760770510816	7.7798324336339695	7.438703703666667	7.413333333312458
CHEMBL1256598	6.28	7.323962071505834	7.799788921272352	6.851296296333334	7.451831896551534
CHEMBL591668	7.465	7.323962071505834	7.799788921272352	6.851296296333334	7.451831896551534
CHEMBL2206967	7.46	7.322670867929947	7.650058736405132	7.053518518555555	7.255186781603589
CHEMBL1256601	5.72	7.323962071505834	7.799788921272352	6.851296296333334	7.451831896551534
CHEMBL2063084	7.36	7.322670867929947	7.650058736405132	7.053518518555555	7.255186781603589
CHEMBL1672589	7.545	7.322670867929947	7.650058736405132	7.053518518555555	7.255186781603589
CHEMBL527062	6.45	7.323962071505834	7.799788921272352	6.851296296333334	7.451831896551534
CHEMBL1671868	7.945	7.322670867929947	7.650058736405132	7.053518518555555	7.255186781603589
CHEMBL1672597	7.645	7.322670867929947	7.650058736405132	7.053518518555555	7.255186781603589
CHEMBL603169	8.01	7.323962071505834	7.799788921272352	6.851296296333334	7.451831896551534
CHEMBL2206982	7.11	7.322670867929947	7.650058736405132	7.053518518555555	7.255186781603589
CHEMBL449392	4.87	7.324967009486307	8.010141930332017	8.28	8.076640416666521
CHEMBL605825	7.64	7.323962071505834	7.799788921272352	6.851296296333334	7.451831896551534
CHEMBL506069	4.48	7.334248896464122	7.84507169371795	7.623888889	7.720314418451882
CHEMBL1256605	4.92	7.333767174955684	7.624761774763438	7.202777777777778	7.355672043000147
CHEMBL1256606	5.42	7.333767174955684	7.624761774763438	7.202777777777778	7.355672043000147
CHEMBL1672591	7.52	7.334385096629598	7.634915846280233	7.833333333333333	7.359392959758706
CHEMBL2206983	7.115	7.334385096629598	7.634915846280233	7.833333333333333	7.359392959758706
CHEMBL1672590	8.05	7.334385096629598	7.634915846280233	7.833333333333333	7.359392959758706
CHEMBL2206958	8.11	7.334385096629598	7.634915846280233	7.833333333333333	7.359392959758706
CHEMBL506689	6.28	7.333767174955684	7.624761774763438	7.202777777777778	7.355672043000147
CHEMBL599873	7.913333333	7.333767174955684	7.624761774763438	7.202777777777778	7.355672043000147
CHEMBL602559	7.9	7.334107845380773	7.74521730447475	7.220185185222222	7.414047619071426
CHEMBL2206977	8.13	7.334385096629598	7.634915846280233	7.833333333333333	7.359392959758706
CHEMBL503785	6.34	7.333708040064859	7.774761756600057	6.86625	7.015176913948348
CHEMBL2206974	8.06	7.334385096629598	7.634915846280233	7.833333333333333	7.359392959758706
CHEMBL605613	7.69	7.303432415444876	7.634844135961913	7.064444444444445	7.416822916687608
CHEMBL2206963	7.995	7.298172441591695	7.599794248426245	7.727037036999999	7.235872175118821
CHEMBL525240	4.65	7.301614636806043	7.785029490980413	7.8925	7.380421243386135
CHEMBL2206970	7.935	7.298172441591695	7.599794248426245	7.727037036999999	7.235872175118821
CHEMBL591667	7.105	7.298172441591695	7.599794248426245	7.727037036999999	7.235872175118821
CHEMBL3824087	9.01	7.301780961029776	7.929912392262193	7.6274999999999995	7.385407149470991
CHEMBL600075	7.275	7.303432415444876	7.634844135961913	7.064444444444445	7.416822916687608
CHEMBL2063080	7.72	7.298172441591695	7.599794248426245	7.727037036999999	7.235872175118821
CHEMBL2063086	7.75	7.298172441591695	7.599794248426245	7.727037036999999	7.235872175118821
CHEMBL506322	6.26	7.303432415444876	7.634844135961913	7.064444444444445	7.416822916687608
CHEMBL2368723	5.77	7.301614636806043	7.785029490980413	7.8925	7.380421243386135
CHEMBL602119	8.07	7.304714489623056	7.565507135335352	7.453611111111111	7.459038461538509
CHEMBL603171	6.88	7.304714489623056	7.565507135335352	7.453611111111111	7.459038461538509
CHEMBL2204318	8.17	7.338343673783784	7.700065526308766	7.73888888888889	7.458358050847753
CHEMBL603170	7.633333332999999	7.306711521944677	7.799759335676853	7.6325925925555556	7.121666666642783
CHEMBL1256602	6.56	7.312216376660184	7.644759362109117	7.295	7.2456451612905335
CHEMBL1256603	4.96	7.312216376660184	7.644759362109117	7.295	7.2456451612905335
CHEMBL510416	4.73	7.312216376660184	7.644759362109117	7.295	7.2456451612905335
CHEMBL2063087	7.55	7.338343673783784	7.700065526308766	7.73888888888889	7.458358050847753
CHEMBL449844	7.21	7.314671304084518	7.45193273426364	7.215309670188039	7.091897495599863
CHEMBL1672592	8.0	7.338343673783784	7.700065526308766	7.73888888888889	7.458358050847753
CHEMBL1672600	7.26	7.338343673783784	7.700065526308766	7.73888888888889	7.458358050847753
CHEMBL450002	5.9	7.312216376660184	7.644759362109117	7.295	7.2456451612905335
CHEMBL3823642	8.9625	7.310099829606963	6.4937014558089485	7.19625	7.105205925926074
CHEMBL1672603	7.035	7.338343673783784	7.700065526308766	7.73888888888889	7.458358050847753
