# Supplementary material for: Cheminformatics Analysis and Modeling with MacrolactoneDB
Source: Sci Rep. 2020 Apr 14;10:6284. doi: 10.1038/s41598-020-63192-4 (PMC7156526; doi:10.1038/s41598-020-63192-4)
Supplement: Supplementary file 2 — Supplementary information2. [file 41598_2020_63192_MOESM2_ESM.zip › DataS1/CHEMBL379/pIC50_pEC50/predictions/10-fold/tuned/y_rand/8/mordred_mrc.csv]

IDs	ExperimentalAff	NB	SVR	KNN	RF
CHEMBL509769	6.22	7.516455554079789	7.671617781675228	8.016666666666667	7.790747720826853
CHEMBL1256600	5.695	7.333642635057442	7.5314585972597055	7.5633333333333335	7.37176394842436
CHEMBL2206975	7.795	7.146932707686234	7.545593459694789	6.68	6.570649317336572
CHEMBL2204317	8.7	7.119860049954339	7.577398983029375	6.988333333333333	6.69462376074422
CHEMBL1288514	7.5	7.242098395800602	7.597260062801453	7.131666666666667	7.033489709408732
CHEMBL2203324	7.985	7.129016259796827	7.554771846808396	6.153333333333333	6.328166006014191
CHEMBL2206969	7.925	7.157064077807022	7.538742427065408	6.68	6.517585534369976
CHEMBL2063079	8.0	7.161428469240928	7.4923974007736724	6.640000000000001	6.844504566068637
CHEMBL1672588	7.855	7.25401735033076	7.555720976337529	7.243333333333333	7.169741774854416
CHEMBL1672606	7.735	7.355451162690913	7.634428555720157	7.07	7.3339799131893475
CHEMBL1672605	6.33	7.361150211188028	7.702637324376863	7.048333333333333	7.125420309598783
CHEMBL2206976	7.885	7.117764995112379	7.537460607530985	6.403333333333333	6.726692485122909
CHEMBL3823434	7.923333332999999	7.579390452848999	7.822243973004031	8.190833333333332	8.011368291785022
CHEMBL605620	7.92	7.257566363510792	7.57125132785986	6.211041666666667	6.430945327066783
CHEMBL1672598	7.735	7.2618083625634355	7.560153450611158	7.303333333333334	6.892083383660983
CHEMBL591648	5.84	7.258455101232654	7.57198156772301	7.857708333333334	7.446238519138701
CHEMBL2203873	8.33	7.260553471747661	7.575435889730624	8.096666666666666	7.625740557710912
CHEMBL2206971	7.94	7.2580856903230195	7.582101261862818	7.739999999999999	7.642423685914318
CHEMBL2206980	7.105	7.2597350442048825	7.579106558616353	7.2700000000000005	7.18655862267227
CHEMBL2206965	7.97	7.26142061082593	7.59992740434321	6.954444444333333	7.038503509711301
CHEMBL2203882	8.3	7.25952112384764	7.558964893222836	8.096666666666666	7.38724939988687
CHEMBL455095	6.03	7.262906474006021	7.664738177114159	6.593333333333334	7.445008069297604
CHEMBL2206966	7.83	7.261125236453172	7.594768987007399	6.954444444333333	7.113489365155247
CHEMBL2206964	8.06	7.261775259826605	7.596297468244598	6.954444444333333	7.021986757582806
CHEMBL605826	7.525	7.253133229193247	7.558832078947821	6.627777777666668	7.14735511126544
CHEMBL1672608	7.9	7.265785586336732	7.551304709657181	6.223333333333334	7.172976929454408
CHEMBL2063085	7.43	7.301234034107959	7.691730961617126	7.683333333333334	7.568995346799603
CHEMBL601195	7.215	7.2984610251639666	7.679294633608691	5.891666666666667	6.856917641468482
CHEMBL1939386	4.9	7.300878327734511	7.652339500068223	7.363333333333333	7.150995972522147
CHEMBL2206960	7.71	7.300751244006907	7.668637099356813	5.928333333333334	7.351876201419465
CHEMBL589395	7.436666667000001	7.299201936371649	7.687830326867868	5.373333333333332	6.079399207378299
CHEMBL501873	6.42	7.301335220716902	7.738993572639038	7.885555555666667	7.49510569569897
CHEMBL584166	7.7	7.30009067022638	7.742459876005454	7.946666666666666	7.624427258797128
CHEMBL1672604	6.55	7.30005246697437	7.720173214301339	6.803333333333334	7.324300396390605
CHEMBL2206959	8.145	7.300967799217073	7.6715050538046	6.808333333333334	7.291859224941394
CHEMBL2407590	7.43	7.2989017171219635	7.564068420674966	7.4366666666666665	6.872776531186173
CHEMBL1288513	7.405	7.2992101288670606	7.635945766947291	7.826666666666667	7.713030546141964
CHEMBL2063081	7.72	7.300959210404047	7.677136320659436	6.016666666666667	7.083275050424436
CHEMBL1672602	8.085	7.3004357588920605	7.7394050769603995	7.919999999999999	7.696144365896479
CHEMBL503228	5.3	7.287167601548094	7.609909797795646	7.589166666666667	7.313272056564066
CHEMBL1672599	8.015	7.28952140284588	7.6573875456317975	6.761111111000001	7.670672465659175
CHEMBL2206978	7.94	7.295754772090489	7.6753510345367735	7.864999999999999	7.754522729722954
CHEMBL450753	5.88	7.287485654926747	7.682390665763871	5.84	7.216143095230866
CHEMBL2063082	7.68	7.289025761931033	7.659139396253623	6.734999999999999	7.350830367674532
CHEMBL603168	8.02	7.2908205861165705	7.651848911826486	7.288333333333334	7.097189624669171
CHEMBL1288515	7.6	7.290238064568888	7.5809080924923204	7.218888889000001	7.198560270235138
CHEMBL506565	6.1	7.288119500979488	7.691040722686487	5.84	7.468754634271106
CHEMBL1672609	8.155	7.292908112710265	7.688037868260042	7.493333333333333	7.48374030195365
CHEMBL1672601	7.825	7.289099413180529	7.664668161402798	6.761111111000001	7.412959668578786
CHEMBL599875	7.46	7.291149958334146	7.662056157836688	6.635000000000001	7.112899016101501
CHEMBL599874	6.67	7.288859796224351	7.623391569079074	6.821666666666666	6.841026551753843
CHEMBL1672594	8.52	7.294544521431476	7.66568278621618	7.863888888999999	7.570447080662355
CHEMBL1672607	7.986666667000001	7.32540766160113	7.644111038516523	7.506666666666667	7.512390734847615
CHEMBL556318	7.92	7.42123106097018	7.726584059184361	7.640000000000001	6.927379643576294
CHEMBL2206981	8.1	7.19377721579922	7.463730297033436	7.114444444333333	6.941055560613209
CHEMBL585404	7.92	7.42123106097018	7.726584059184361	7.640000000000001	6.927379643576294
CHEMBL1672595	7.7	7.230647106265658	7.57851797628425	7.96	7.637559522036904
CHEMBL1256599	5.745	7.356762573497559	7.731056916460416	6.446666666666668	7.145336363872511
CHEMBL1256604	4.5	7.356762573497559	7.731056916460416	6.446666666666668	7.145336363872511
CHEMBL591548	7.91	7.35617758326433	7.637510759554451	7.2749999999999995	7.009834080577433
CHEMBL2206979	7.99	7.19645779055245	7.446710320319783	6.787777777666666	5.831304629214567
CHEMBL600077	7.49	7.497362090852189	7.742859294315754	6.801666666666667	7.116699417468287
CHEMBL2206984	8.03	7.350593472070542	7.578039755480706	7.746666666666666	7.673871474862474
CHEMBL600076	6.61	7.498157708172575	7.757984970707174	7.545000000000001	7.551795175875843
CHEMBL2206972	6.665	7.2283009836071885	7.4834835250369345	7.688333333333333	7.41836738683083
CHEMBL2206957	7.83	7.236021812323717	7.5574679237085	7.1816666666666675	6.764864822254824
CHEMBL504783	6.17	7.238392206869652	7.60798683297894	7.941666666666666	7.387295734938631
CHEMBL1672587	8.183333333	7.2403289165246845	7.617065692618482	6.928333333333334	7.254041758028708
CHEMBL2206973	6.705	7.238647036923808	7.588725581542047	7.504444444333334	7.335334417151626
CHEMBL1672596	7.875	7.237317293639359	7.536206507862635	6.321666666666666	6.73598430638923
CHEMBL2206968	7.305	7.2344246714323655	7.540366166223488	6.156666666666666	7.080283281245939
CHEMBL510931	5.98	7.241494330810218	7.6890805804068325	7.756666666666667	7.657030750626835
CHEMBL2204319	8.06	7.23972205727566	7.613210468399821	6.968333333333334	7.033707342103239
CHEMBL1672610	8.22	7.239765542856749	7.5915338241190256	7.273333333333333	7.108482996861829
CHEMBL3823909	9.275	7.222206092281423	7.48159317587398	5.863333333333333	5.332496784887217
CHEMBL3822850	9.59	7.222846313142936	7.490002294633467	5.863333333333333	5.340657094907105
CHEMBL591604	8.08	7.240451273067481	7.6289257644564445	6.808333333333334	7.03791067833618
CHEMBL599872	7.993125	7.242957109397797	7.665372437422247	6.955000000000001	7.008653198988012
CHEMBL1256598	6.28	7.325085781787253	7.577999546017443	8.177222222333333	8.449967330012377
CHEMBL591668	7.465	7.322944046005667	7.684116465956179	6.471666666666667	6.417509952463219
CHEMBL2206967	7.46	7.321969908955148	7.747869453996042	6.8933333333333335	7.665376527039552
CHEMBL1256601	5.72	7.325439049764935	7.595551627943224	6.978333333333333	7.314286843290029
CHEMBL2063084	7.36	7.320599042315528	7.660398271649153	7.665	7.0813528205577425
CHEMBL1672589	7.545	7.3211023945618505	7.653988418671242	6.153333333333333	6.7904675671700625
CHEMBL527062	6.45	7.323946011241874	7.6873503691059515	7.257708333333333	7.117007490089862
CHEMBL1671868	7.945	7.320394307026898	7.648887249663721	7.527777777666667	6.619794141034228
CHEMBL1672597	7.645	7.321518609555547	7.649006192260922	7.113333333333333	7.239066484784089
CHEMBL603169	8.01	7.323188394906133	7.6880156592837485	6.685	7.323515496870774
CHEMBL2206982	7.11	7.3213127313428386	7.707769885327554	6.736666666666667	7.295013147103914
CHEMBL449392	4.87	7.324344182490547	7.572881524743417	7.383333333333333	6.6124418335588135
CHEMBL605825	7.64	7.324240223888291	7.743825348897474	8.026666666666666	7.374689612062002
CHEMBL506069	4.48	6.983113262053154	7.4123903771672595	6.4433333333333325	5.881826352615815
CHEMBL1256605	4.92	7.343554298685512	7.608145052342937	6.498333333333332	6.4638544725481415
CHEMBL1256606	5.42	7.319109734833249	7.5877448731800605	6.498333333333332	6.035614991729237
CHEMBL1672591	7.52	7.434915037178978	7.762129240366612	6.5183333333333335	7.224480736199142
CHEMBL2206983	7.115	7.388917480563523	7.709560594411219	7.511666666666667	7.481836773002348
CHEMBL1672590	8.05	7.439155316013004	7.773548795034078	6.5183333333333335	7.309998541771944
CHEMBL2206958	8.11	7.3556708049511865	7.684262827177218	8.001666666666667	7.718436132193561
CHEMBL506689	6.28	7.301184178374617	7.5818212966532785	6.530000000000001	7.133048257171213
CHEMBL599873	7.913333333	7.302848301827332	7.566610372584266	7.215	7.274083114145732
CHEMBL602559	7.9	7.358207187351474	7.668620451317401	6.97	7.26933198588621
CHEMBL2206977	8.13	7.303240804303018	7.588441327303908	7.603888889	7.2444530139258845
CHEMBL503785	6.34	7.482443325821677	7.775054878475527	7.6933333333333325	7.486265508091294
CHEMBL2206974	8.06	7.340951397807356	7.6444634916871825	6.701666666666667	7.5710612272654245
CHEMBL605613	7.69	7.3018729891849254	7.659304098639604	7.303333333333334	7.185314410343438
CHEMBL2206963	7.995	7.300863164244046	7.633729416853832	7.688333333333333	7.30672855054321
CHEMBL525240	4.65	7.296690260210274	7.678282980742418	7.364999999999999	7.189976943201833
CHEMBL2206970	7.935	7.302682977030632	7.689623395018987	7.576666666666667	7.930237281515019
CHEMBL591667	7.105	7.300646526737834	7.6419406112485895	6.113333333333333	7.090739088332283
CHEMBL3824087	9.01	7.29882847109175	7.544221903568674	7.663333333333334	7.4105645505732305
CHEMBL600075	7.275	7.302110687951924	7.6877529898523385	6.831666666666666	7.457548012660611
CHEMBL2063080	7.72	7.299620180887238	7.595182282215198	6.955000000000001	6.954715090727238
CHEMBL2063086	7.75	7.29974541895588	7.596605450773755	7.081666666666666	7.037699034905675
CHEMBL506322	6.26	7.302274188783183	7.668505419078244	7.295000000000001	7.686763447519199
CHEMBL2368723	5.77	7.2969073194109875	7.691292611785775	7.364999999999999	7.280397507437705
CHEMBL602119	8.07	7.298125791409606	7.582108862721592	7.73	7.431821628745476
CHEMBL603171	6.88	7.301709692810462	7.655913804333213	7.772708333333333	7.4487766284352555
CHEMBL2204318	8.17	7.322447681374918	7.645364843921806	7.75	7.5525109773888355
CHEMBL603170	7.633333332999999	7.327225044367677	7.727487118205317	7.4433333333333325	6.816619585190857
CHEMBL1256602	6.56	7.330318847012634	7.792282215470921	7.670000000000001	7.871570335003736
CHEMBL1256603	4.96	7.329426029059457	7.768252941109561	7.822777777666666	7.752912451267884
CHEMBL510416	4.73	7.327612779790903	7.710626214346904	7.658333333333334	7.846997909635842
CHEMBL2063087	7.55	7.322255643537585	7.685341894729975	6.8	7.524919898725078
CHEMBL449844	7.21	7.326780635784935	7.7760067242511	8.106666666666667	8.086251162983869
CHEMBL1672592	8.0	7.326136783018709	7.749136611202402	7.915	7.7178699608317025
CHEMBL1672600	7.26	7.323805014527551	7.65363587422669	7.946666666666668	7.427211061301919
CHEMBL450002	5.9	7.329604744863725	7.726623663868295	7.658333333333334	7.541880288625809
CHEMBL3823642	8.9625	7.321056281388787	7.6272961206823355	6.526666666666666	6.318234236008847
CHEMBL1672603	7.035	7.32344273791377	7.584172952893353	7.1933333333333325	6.8530950139551905
