# Supplementary material for: Cheminformatics Analysis and Modeling with MacrolactoneDB
Source: Sci Rep. 2020 Apr 14;10:6284. doi: 10.1038/s41598-020-63192-4 (PMC7156526; doi:10.1038/s41598-020-63192-4)
Supplement: Supplementary file 2 — Supplementary information2. [file 41598_2020_63192_MOESM2_ESM.zip › DataS1/CHEMBL379/pIC50_pEC50/predictions/10-fold/tuned/y_rand/8/2Drdkit.csv]

IDs	ExperimentalAff	NB	SVR	KNN	RF
CHEMBL509769	6.22	7.632859801682147	7.8841110744380565	8.224178151316034	7.832335741773362
CHEMBL1256600	5.695	7.510303539301327	7.499835062866962	8.365234777614575	7.610859888390723
CHEMBL2206975	7.795	7.081364281727369	7.513300806893381	6.257965456584096	6.415187732511714
CHEMBL2204317	8.7	7.054694136947575	7.370403592948481	7.109545999010106	6.98283978783445
CHEMBL1288514	7.5	7.20243240500924	7.740439540267229	7.653163779007246	7.625049450536745
CHEMBL2203324	7.985	6.973062978487734	7.172095137135071	6.996884245777837	7.139869757749311
CHEMBL2206969	7.925	7.088571760742222	7.533329573071077	6.616867749590735	6.932336460085943
CHEMBL2063079	8.0	7.226262255342346	7.418639172318411	6.939755162554377	6.848385030794498
CHEMBL1672588	7.855	7.294516834134756	7.467681112706357	6.991827869554015	7.195364835377681
CHEMBL1672606	7.735	7.428042415608466	7.606218813300767	6.6814793063384	6.903847937031716
CHEMBL1672605	6.33	7.478856182696678	8.134138501125562	8.156931432176249	7.7507772724382304
CHEMBL2206976	7.885	6.885873690012386	7.295819118219328	7.54614278469591	6.842896372143746
CHEMBL3823434	7.923333332999999	7.208413463389787	8.263787088720491	6.532299822041743	6.439451513413239
CHEMBL605620	7.92	7.261893084299623	7.203719654782307	6.905739224067589	7.325983965770245
CHEMBL1672598	7.735	7.262588308546309	7.518060439487134	7.884849150098053	7.62215855618829
CHEMBL591648	5.84	7.2623021429254315	7.623890017714388	7.249005331544001	7.129069985219059
CHEMBL2203873	8.33	7.264198734845685	7.722496263934021	6.797846829964178	7.189609771309749
CHEMBL2206971	7.94	7.26372676380968	7.481113825465042	6.6339120536377925	6.6141101665854185
CHEMBL2206980	7.105	7.2650468275056275	7.574957595781824	7.437564565162389	7.744075755922562
CHEMBL2206965	7.97	7.265138403196647	7.926054674552637	7.972649500842896	7.73411197719111
CHEMBL2203882	8.3	7.2641656637868826	7.757742213062366	6.925591834324778	7.1291834150746265
CHEMBL455095	6.03	7.260979559327267	7.165057944605186	6.678789773569975	6.982280077195072
CHEMBL2206966	7.83	7.265232646607498	7.9303872138916205	7.977448359493388	7.742918566971998
CHEMBL2206964	8.06	7.265212936544318	7.997482535372857	7.978559572173982	7.704711741996513
CHEMBL605826	7.525	7.262345291197128	7.179670217657566	7.157593710806165	6.611827386432461
CHEMBL1672608	7.9	7.262972481008631	7.753392374164194	7.99410694464338	8.00430349400959
CHEMBL2063085	7.43	7.656974677113107	8.066229827844396	7.7831636271315325	7.907687005327176
CHEMBL601195	7.215	7.1609784934820055	7.312063297195755	7.886492396760419	7.594828301913046
CHEMBL1939386	4.9	6.090005735310482	5.175794006095555	5.37096104540952	5.78353723265798
CHEMBL2206960	7.71	7.551291013932228	8.003611750331963	7.580120045610797	7.848601234583505
CHEMBL589395	7.436666667000001	7.058170484372004	6.9889228063475946	6.598496540689993	6.7382422181891934
CHEMBL501873	6.42	6.959197000794172	7.163754623109939	6.768717728934663	7.001363701636509
CHEMBL584166	7.7	7.441176790455393	7.783601010232535	8.288460134490494	7.670961509849922
CHEMBL1672604	6.55	7.333111237960202	7.837910490552857	7.29297193023619	7.3598416686244255
CHEMBL2206959	8.145	7.578081636925538	8.015066437160105	7.58992595242514	7.848513179346768
CHEMBL2407590	7.43	6.343916814392926	6.33099650721521	6.741675127488395	6.1912375306883165
CHEMBL1288513	7.405	6.89943665369568	5.858787441808974	6.893659864952996	6.556590865677326
CHEMBL2063081	7.72	7.579053344411401	7.834817580899368	7.99687998297528	7.935739837654711
CHEMBL1672602	8.085	7.462671132662038	7.678406453920997	7.367186740137596	7.42928637834229
CHEMBL503228	5.3	7.548034521332274	8.233642848773027	8.358670390978563	7.805336454882028
CHEMBL1672599	8.015	7.0724971808827926	7.02089649105256	4.962439239111118	5.9104635135542
CHEMBL2206978	7.94	7.258430793351088	7.765494069759785	7.675012701771237	7.345868969916663
CHEMBL450753	5.88	7.557241358723695	7.960013007195115	7.24277033106227	7.448514959474592
CHEMBL2063082	7.68	7.248305679842292	7.236969006831829	6.539563222082725	6.921617480361678
CHEMBL603168	8.02	7.445264431756641	7.986540059624155	7.822587381027836	7.742770929634903
CHEMBL1288515	7.6	7.649399699220371	8.363686426781854	8.223488204261432	8.152432802879055
CHEMBL506565	6.1	7.461715881004611	7.45741784065902	8.021075336640827	7.400470470907368
CHEMBL1672609	8.155	7.268211671572583	7.749867003597298	7.493978497345959	7.554857414944921
CHEMBL1672601	7.825	7.292254151387783	7.628474757669832	7.532183049553246	7.273359627656351
CHEMBL599875	7.46	7.603942794708898	8.12467213023578	7.958295944742402	7.958689356495268
CHEMBL599874	6.67	7.637006950599527	7.656411580701367	8.057175377460043	8.069002958617178
CHEMBL1672594	8.52	7.2767256342214335	7.673828871449399	7.824356256313583	7.4695545258689195
CHEMBL1672607	7.986666667000001	7.301856243131172	7.863885380598575	7.118245283428227	7.416895018695905
CHEMBL556318	7.92	7.284978081925878	6.776359929717021	6.908210501743589	6.713876306836266
CHEMBL2206981	8.1	7.31175904602929	7.7713324624367175	6.865266159675788	7.550727881526085
CHEMBL585404	7.92	7.284978081925878	6.776359929717021	6.908210501743589	6.713876306836266
CHEMBL1672595	7.7	7.305606187643031	8.256160057730682	7.16586023645945	7.309462366766728
CHEMBL1256599	5.745	7.276523103692418	7.651537409745892	7.0751190744611785	7.186631424847495
CHEMBL1256604	4.5	7.276523103692418	7.651537409745892	7.0751190744611785	7.186631424847495
CHEMBL591548	7.91	7.292024978661948	6.913372862016686	7.0737861267505355	6.968329187019016
CHEMBL2206979	7.99	7.313553081111503	7.742252195987504	7.8394980108848875	7.643085931499636
CHEMBL600077	7.49	7.285682151598975	6.763175020630916	7.520977996130303	6.928792104931603
CHEMBL2206984	8.03	7.309531000974872	7.736160932318022	7.344643192769168	7.666423986430413
CHEMBL600076	6.61	7.286023913106042	6.732420496880717	6.555501086469226	6.547183493821572
CHEMBL2206972	6.665	7.311330956934309	7.573939513080958	6.982345344893022	6.9611407286441604
CHEMBL2206957	7.83	7.221757451483196	7.554490804538956	7.871869493040684	7.701058436677405
CHEMBL504783	6.17	7.293462663465644	8.204057272367956	8.302006665709248	7.745760351344691
CHEMBL1672587	8.183333333	7.256835868692433	7.655383177258566	7.598130152174158	7.520619782563459
CHEMBL2206973	6.705	7.240281856647179	7.685929452906851	6.663096673343952	6.756933337467881
CHEMBL1672596	7.875	7.261739161228682	7.750626474878793	7.350037585315449	7.440600994531195
CHEMBL2206968	7.305	7.241027273985804	7.893366114774636	8.208390000998085	7.608203447829015
CHEMBL510931	5.98	7.285756534094645	7.907652622768818	8.259604150326968	7.8350195738077195
CHEMBL2204319	8.06	7.256066452051221	7.5766456892001965	7.604646936141987	7.701785754783272
CHEMBL1672610	8.22	7.251950518440831	7.597762705615086	6.202230603507383	7.030326475697877
CHEMBL3823909	9.275	7.287382096737042	8.564780422278643	7.987019259939789	7.863242791413361
CHEMBL3822850	9.59	7.264956447865507	7.600239232852035	7.8530451945607895	7.720890452620747
CHEMBL591604	8.08	7.240442225477149	7.403689147308681	7.104408878229547	7.3676074785095045
CHEMBL599872	7.993125	7.236841356861333	7.363010461816918	7.627245742393866	7.247402965437264
CHEMBL1256598	6.28	7.32214626266667	7.695123161179088	7.795	7.149831671110291
CHEMBL591668	7.465	7.3227567418927775	7.812580792572628	7.886114821934177	7.732366618715977
CHEMBL2206967	7.46	7.324043408453228	7.247208899336786	7.858704202369274	6.9518671060558885
CHEMBL1256601	5.72	7.322166955948864	7.530327883708773	7.43	7.471764538170447
CHEMBL2063084	7.36	7.322903649464372	7.870292063171994	7.7756888024135655	7.787746043200178
CHEMBL1672589	7.545	7.322667694977958	7.567154880532027	7.891042744073766	7.477145777827613
CHEMBL527062	6.45	7.322647144031242	7.526908776119099	6.16620808282665	6.888095806360991
CHEMBL1671868	7.945	7.322638463784779	7.033694718906914	6.650283466552999	6.646532692931267
CHEMBL1672597	7.645	7.322677855100538	7.4517957270091815	7.14432047392908	6.864130999191353
CHEMBL603169	8.01	7.322698734273808	7.620295898390622	7.210356179492458	7.434740431336793
CHEMBL2206982	7.11	7.323756623330782	7.372591341575236	5.553226237997527	6.941937705120987
CHEMBL449392	4.87	7.320748587282355	7.843541736863229	7.1305076312438676	7.324504497970341
CHEMBL605825	7.64	7.323186709521222	7.697806242587062	7.429970043368658	7.385443276386109
CHEMBL506069	4.48	6.582633741099283	6.054440210373092	5.325262620001487	5.486811548652566
CHEMBL1256605	4.92	7.534026853871252	7.510626146799669	7.885	7.76697069474825
CHEMBL1256606	5.42	7.528060385813602	7.456936919262103	7.105	7.419502801128183
CHEMBL1672591	7.52	7.278596754787248	7.187198407565551	5.947757295004306	6.749608838972625
CHEMBL2206983	7.115	7.27616325183834	7.01493628479679	7.459474580414444	7.263890484765673
CHEMBL1672590	8.05	7.278820158737429	7.095416271912183	5.86264244290404	6.778475737428476
CHEMBL2206958	8.11	7.275217723380684	7.569075775749078	8.074495293548402	7.353090076059378
CHEMBL506689	6.28	7.5847550727127615	8.252599847429906	7.828964566365179	7.788160684406242
CHEMBL599873	7.913333333	7.267420136418053	7.173011150964201	7.447673500627086	7.446170698164637
CHEMBL602559	7.9	7.33121871080604	7.6058458186534255	7.497449265122304	6.887749084420202
CHEMBL2206977	8.13	7.3204030063825885	7.866786486127354	7.673877729637984	7.819056000331038
CHEMBL503785	6.34	7.402847658274529	7.982360222129775	7.824557805897156	7.620143732847388
CHEMBL2206974	8.06	7.347069962037348	7.743777478282007	7.829776563297962	7.821171290309089
CHEMBL605613	7.69	7.301399110757126	7.847828984840827	7.276009139870444	6.938616311073634
CHEMBL2206963	7.995	7.305151766143181	7.45109187610959	7.183653366801969	7.363568123010442
CHEMBL525240	4.65	7.299185977581006	7.837450250036369	6.4954255389197995	6.378842506816506
CHEMBL2206970	7.935	7.307466635205607	7.497834602300351	8.017444096589022	7.492405886741698
CHEMBL591667	7.105	7.29688455769656	7.4850155094901805	7.338908779728617	7.127490457185876
CHEMBL3824087	9.01	7.300888007788078	8.022786153285178	7.409217842237811	7.229887270542864
CHEMBL600075	7.275	7.300708169341554	7.848407602632221	7.6780672515124815	7.116303818199942
CHEMBL2063080	7.72	7.303860879818997	7.711017108495675	8.111211365528352	7.450037058799027
CHEMBL2063086	7.75	7.303170322511223	7.955361169261703	6.265379041576058	6.538209199416891
CHEMBL506322	6.26	7.294159325765358	7.385607785889929	6.713251937735407	6.963710864755424
CHEMBL2368723	5.77	7.293402943016067	8.126842696486447	7.177603163722576	6.76178826192529
CHEMBL602119	8.07	7.300426710545306	7.82579186087203	6.742121591887354	7.229269386473341
CHEMBL603171	6.88	7.29797020277638	7.480848909471526	7.795967827515794	7.120028664031919
CHEMBL2204318	8.17	7.325401136364094	7.4975456062123875	7.764282131819248	7.18218970485253
CHEMBL603170	7.633333332999999	7.325060307723157	7.8008951238308875	6.459889310867701	7.1046065583699445
CHEMBL1256602	6.56	7.32564852630034	7.701328820308026	8.11	7.650060588724813
CHEMBL1256603	4.96	7.325799513132455	7.866449241086372	8.33	7.640026705521653
CHEMBL510416	4.73	7.324736714460666	7.930180649235663	7.7187502744920105	7.252509111783073
CHEMBL2063087	7.55	7.324762092887027	7.339115100843252	7.147368762952701	7.262381660875666
CHEMBL449844	7.21	7.3267983586289676	7.878587149545364	6.99308406346171	7.168611527779522
CHEMBL1672592	8.0	7.325444304314854	7.927636248885424	7.030813969374329	7.2612904163489596
CHEMBL1672600	7.26	7.325508938578588	7.74165534862459	7.635465742060475	7.600466760117285
CHEMBL450002	5.9	7.325013018086962	7.731351922618028	7.510183429165586	7.536103085004944
CHEMBL3823642	8.9625	7.325776945245857	8.212544382447888	7.516077601170358	7.662351693826419
CHEMBL1672603	7.035	7.325274991089886	7.530958624581082	7.937651799205747	7.3613870199815326
