# Supplementary material for: Cheminformatics Analysis and Modeling with MacrolactoneDB
Source: Sci Rep. 2020 Apr 14;10:6284. doi: 10.1038/s41598-020-63192-4 (PMC7156526; doi:10.1038/s41598-020-63192-4)
Supplement: Supplementary file 2 — Supplementary information2. [file 41598_2020_63192_MOESM2_ESM.zip › DataS1/CHEMBL379/pIC50_pEC50/predictions/10-fold/tuned/y_rand/8/maccs.csv]

IDs	ExperimentalAff	NB	SVR	KNN	RF
CHEMBL509769	6.22	7.436938897499718	7.758670573061222	7.870833333333334	7.867606890441901
CHEMBL1256600	5.695	7.391104431366652	7.83149955579651	6.873333333333332	7.2890076940972675
CHEMBL2206975	7.795	7.242519151771456	7.592687887481025	6.715	6.562914515329621
CHEMBL2204317	8.7	7.227403264298291	9.090080775091343	7.640000000000001	7.516600216439738
CHEMBL1288514	7.5	7.328873224343721	8.099726698688846	8.639999999999999	8.113407580640626
CHEMBL2203324	7.985	7.216880122830488	7.507990804035819	7.640000000000001	7.25287295769985
CHEMBL2206969	7.925	7.199137908776653	7.734995237063236	7.6066666666666665	7.475026358894282
CHEMBL2063079	8.0	7.229401710674676	7.799555492709407	7.321666666666666	7.2661656122890745
CHEMBL1672588	7.855	7.1842178169387125	7.1241326992221925	6.996666666666666	6.9482579432479845
CHEMBL1672606	7.735	7.219335027339747	6.744665800347439	7.396666666666666	7.291339512552972
CHEMBL1672605	6.33	7.229152799265639	6.970490509260818	6.5566666666666675	6.904981985867012
CHEMBL2206976	7.885	7.216880122830488	7.507990804035819	7.640000000000001	7.25287295769985
CHEMBL3823434	7.923333332999999	7.240284897959559	6.980125204975556	6.1933333333333325	6.753768416376938
CHEMBL605620	7.92	7.264216892724675	7.42991353866129	6.915	7.123691036369301
CHEMBL1672598	7.735	7.261309617861702	7.52450055416869	6.863888889000001	7.194022803524202
CHEMBL591648	5.84	7.263357862544999	7.364812260188352	7.378333333333333	7.176903307916042
CHEMBL2203873	8.33	7.26363979772666	7.7655529643313566	8.321666666666667	7.852973080812834
CHEMBL2206971	7.94	7.264118501602505	7.848603362306414	7.565	7.542720013413318
CHEMBL2206980	7.105	7.263367988116653	6.88373710097681	7.565	7.114018706669159
CHEMBL2206965	7.97	7.263593934541124	7.649560330780468	8.130555555666668	7.856871965167548
CHEMBL2203882	8.3	7.262820338320107	7.245585140648466	8.321666666666667	7.3737799997413145
CHEMBL455095	6.03	7.263775429009879	7.172870632701653	7.704444444333333	7.3316886290003875
CHEMBL2206966	7.83	7.263593934541124	7.649560330780468	8.130555555666668	7.856871965167548
CHEMBL2206964	8.06	7.263593934541124	7.649560330780468	8.130555555666668	7.856871965167548
CHEMBL605826	7.525	7.265682714335652	7.272535039678126	7.595	7.49775162140849
CHEMBL1672608	7.9	7.261780015231861	7.605546865721714	5.7	6.588656970835011
CHEMBL2063085	7.43	7.297899072558531	7.884768357685143	7.921666666666667	7.624060443863135
CHEMBL601195	7.215	7.299945331359215	7.556355942724554	6.507777777666665	6.910362092624687
CHEMBL1939386	4.9	7.3074299231793365	7.923243343594375	7.780000000000001	7.529302297344177
CHEMBL2206960	7.71	7.29783850590336	6.595931420687922	6.793333333333334	6.712309466481592
CHEMBL589395	7.436666667000001	7.301400759136368	9.529114675162194	6.991666666666667	7.883539693385051
CHEMBL501873	6.42	7.305713782202455	6.798108790812481	6.996666666666667	7.1837269284108185
CHEMBL584166	7.7	7.299248319618513	7.479969789366837	7.386666666666668	7.493368888775966
CHEMBL1672604	6.55	7.299003349746524	7.050045713234159	7.623333333333334	7.299704968141886
CHEMBL2206959	8.145	7.298260587121048	7.77493437017937	7.743333333333333	7.845876229310621
CHEMBL2407590	7.43	7.306823506768577	4.608597027800258	7.015000000000001	7.195607863181823
CHEMBL1288513	7.405	7.298487802247847	6.831579765435155	7.055	6.795107533090628
CHEMBL2063081	7.72	7.297748914469031	7.775180236255178	7.353333333333334	7.491383337179788
CHEMBL1672602	8.085	7.299003349746524	7.050045713234159	7.623333333333334	7.299704968141886
CHEMBL503228	5.3	7.341406962218507	8.045367390774087	7.781666666666666	7.711423489512361
CHEMBL1672599	8.015	7.256553058149521	6.728471162942517	6.418333333333333	6.836582478178074
CHEMBL2206978	7.94	7.258850976632935	6.977464745655203	5.625	6.325090737632159
CHEMBL450753	5.88	7.341557871285	6.99897220473609	7.249444444333334	7.306490927374691
CHEMBL2063082	7.68	7.26933684558298	6.870959205888161	6.3183333333333325	6.856208230665278
CHEMBL603168	8.02	7.300065918816339	8.388668944317251	7.066666666666667	7.099981889069303
CHEMBL1288515	7.6	7.2954126465407585	7.364528993997231	7.553333333333334	7.4051282841489545
CHEMBL506565	6.1	7.330832202200697	7.024476227747654	7.249444444333334	7.213003390875691
CHEMBL1672609	8.155	7.26097093092492	7.310056911356872	7.1275	6.7405541165621665
CHEMBL1672601	7.825	7.270400546043138	7.2586287887872825	6.495	6.958486347740722
CHEMBL599875	7.46	7.299340233094175	7.8196318112177945	7.618333333333333	7.619658496418422
CHEMBL599874	6.67	7.293957117843657	6.8038684369445175	7.536666666666666	7.420197519294285
CHEMBL1672594	8.52	7.269800447698767	7.149367075642365	7.873333333333334	7.313426845337997
CHEMBL1672607	7.986666667000001	7.293860460788578	6.891537831749686	5.69	6.4988153842142165
CHEMBL556318	7.92	7.295647147649959	7.5269400739809935	7.919444444333333	7.6743707553339195
CHEMBL2206981	8.1	7.29731748116035	7.579029139217665	7.886666666666667	7.669178819423899
CHEMBL585404	7.92	7.295647147649959	7.5269400739809935	7.919444444333333	7.6743707553339195
CHEMBL1672595	7.7	7.293344593457418	7.675391350702482	6.066666666666667	6.792492440399164
CHEMBL1256599	5.745	7.300964512651292	7.914982763161147	7.762777777666667	7.531843544049902
CHEMBL1256604	4.5	7.300964512651292	7.914982763161147	7.762777777666667	7.531843544049902
CHEMBL591548	7.91	7.297882060178198	8.353274715262414	7.890000000000001	7.507266801426769
CHEMBL2206979	7.99	7.297394888456376	7.528565186724007	8.003333333333334	8.08325381611522
CHEMBL600077	7.49	7.295579774114332	7.163210127593514	7.919444444333333	7.7590594613329955
CHEMBL2206984	8.03	7.296979448491467	7.379838962437146	7.701666666666667	7.394751390063507
CHEMBL600076	6.61	7.297154529392937	7.879990576698587	7.911111111	7.504398712324933
CHEMBL2206972	6.665	7.297876088088715	7.9702831391087	7.972708333333333	7.966126759390776
CHEMBL2206957	7.83	7.239051079860192	6.681966055354507	7.395	6.993501854206306
CHEMBL504783	6.17	7.241305097867124	7.823887570786521	7.900000000000001	7.528403658387606
CHEMBL1672587	8.183333333	7.238062793061569	7.589236612225127	7.791666666666667	7.52397508739046
CHEMBL2206973	6.705	7.239117382357419	7.356813875285795	6.991666666666667	6.829989585953295
CHEMBL1672596	7.875	7.238393245400015	7.60313790964098	7.7844444443333325	7.460490888732883
CHEMBL2206968	7.305	7.2395172375041845	7.394272077736215	6.991666666666667	6.818148462450955
CHEMBL510931	5.98	7.24256132834198	7.5980640862406545	7.7683333333333335	7.763106681880317
CHEMBL2204319	8.06	7.238062793061569	7.589236612225127	7.791666666666667	7.52397508739046
CHEMBL1672610	8.22	7.239416262876644	7.650108336069868	7.196666666666666	7.465800843979904
CHEMBL3823909	9.275	7.24185452607274	7.520706781079586	7.166666666666667	7.207875273087778
CHEMBL3822850	9.59	7.2415505903354305	7.800388701632169	7.166666666666667	7.218230570346054
CHEMBL591604	8.08	7.235505882779215	7.64354503186615	7.716111111	7.029177525058854
CHEMBL599872	7.993125	7.236343384927645	7.816313764834598	7.778333333333333	7.418680635785385
CHEMBL1256598	6.28	7.324074524677049	7.886982602473349	7.2988888890000005	7.37582087723711
CHEMBL591668	7.465	7.323502506299009	7.7848070274936525	6.490000000000001	7.101293385389265
CHEMBL2206967	7.46	7.322703630909521	7.979674101362345	6.851666666666667	7.311028680666862
CHEMBL1256601	5.72	7.324199657322387	7.800177418164058	7.426666666666666	7.499424579175453
CHEMBL2063084	7.36	7.3226972484281285	6.933045962716793	6.991666666666667	7.386687137036569
CHEMBL1672589	7.545	7.323276702358687	7.970116795687115	6.890000000000001	6.971333538803299
CHEMBL527062	6.45	7.324463330033745	8.945230139300694	7.466666666666666	7.703161509096686
CHEMBL1671868	7.945	7.322668639988594	7.214141202053231	7.111666666666667	7.203011764700613
CHEMBL1672597	7.645	7.323422696181441	7.66308802725278	6.890000000000001	7.25354773550085
CHEMBL603169	8.01	7.323661271596985	7.336198694236291	6.425000000000001	6.801801345033309
CHEMBL2206982	7.11	7.322266126865496	7.22742243556883	6.506111111	6.907440860715836
CHEMBL449392	4.87	7.323376220793485	6.931848547488235	7.209444444333333	7.346712568955
CHEMBL605825	7.64	7.323729350639162	7.437721622079973	6.956666666666667	7.238219496861192
CHEMBL506069	4.48	7.336491142563366	6.42770063758808	6.861111111	6.887920744182571
CHEMBL1256605	4.92	7.336106045372331	7.705237978852638	7.396666666666667	7.499289780069127
CHEMBL1256606	5.42	7.336213418782992	7.209836840287467	7.396666666666667	7.372868831058493
CHEMBL1672591	7.52	7.333447817197662	7.510420673101999	7.795000000000001	7.629462668275209
CHEMBL2206983	7.115	7.332339399819456	6.689554694615305	6.351666666666667	6.86804629876918
CHEMBL1672590	8.05	7.333687956424299	7.5395878109935754	7.573333333333333	7.631692081104403
CHEMBL2206958	8.11	7.331975960161981	7.531138654554988	6.946111111	7.056186413739163
CHEMBL506689	6.28	7.338669838832305	8.01355163670342	7.553333333333334	7.40134133020396
CHEMBL599873	7.913333333	7.333902332782833	7.549779658364864	6.716666666666666	7.306286473471278
CHEMBL602559	7.9	7.3328452165112115	6.952991245482062	7.853333333333333	6.984066542442626
CHEMBL2206977	8.13	7.332249293268612	7.970236264638723	7.241666666666667	7.762368754500299
CHEMBL503785	6.34	7.33413203388153	8.195534192855812	7.658333333333334	7.627037490802424
CHEMBL2206974	8.06	7.331975960161981	7.531138654554988	6.946111111	7.056186413739163
CHEMBL605613	7.69	7.308509840256515	7.545326016610543	6.7299999999999995	7.109743442550457
CHEMBL2206963	7.995	7.381844688058045	7.77991138771891	7.465	7.653319832748199
CHEMBL525240	4.65	7.0676243513011565	6.958430211839717	6.857222222333334	6.648673381721602
CHEMBL2206970	7.935	7.409560304029355	7.86073739490284	7.796666666666667	7.678637748931552
CHEMBL591667	7.105	7.296283830094075	7.3558612415110485	7.543333333333334	7.5090237324134
CHEMBL3824087	9.01	7.109705026028034	6.370853241605721	6.12	6.564324547392579
CHEMBL600075	7.275	7.377613565937663	8.092064391272656	6.68	7.594203618104415
CHEMBL2063080	7.72	7.360623011834309	7.8103008661534385	7.925	7.939496566041452
CHEMBL2063086	7.75	7.380550262571173	8.218880532680414	8.123333333333333	7.984507643680445
CHEMBL506322	6.26	7.2063352590600545	7.155910449175876	7.846666666666667	7.392026519377402
CHEMBL2368723	5.77	7.04638034416075	6.448459466784552	6.857222222333334	6.5259997705603405
CHEMBL602119	8.07	7.28021827621191	7.120207279495288	8.003333333333332	7.270439240767931
CHEMBL603171	6.88	7.332417884715086	7.489335651361683	8.608333333333333	7.79210040698797
CHEMBL2204318	8.17	7.234069914243207	6.989336190689432	6.221666666666667	6.797340114357099
CHEMBL603170	7.633333332999999	7.278208569693308	7.061743402715724	6.668333333333333	7.055828565583762
CHEMBL1256602	6.56	7.4676347050512595	7.9000431686353245	7.955000000000001	7.806515464124628
CHEMBL1256603	4.96	7.470391426744715	7.6839096148039125	7.678333333333334	7.540486236189247
CHEMBL510416	4.73	7.483966861188091	7.857812801407494	7.999444444333334	7.842408301887653
CHEMBL2063087	7.55	7.29129630948303	7.495393366326358	7.176666666666667	7.214882428676017
CHEMBL449844	7.21	7.258762362120726	7.545182364203914	7.535	7.5399858045832
CHEMBL1672592	8.0	7.235821880940266	7.155889700468965	8.118888889	7.145946794127908
CHEMBL1672600	7.26	7.262135321684723	7.5847559502071995	6.19	7.13725746394777
CHEMBL450002	5.9	7.4527831465256655	7.926537997019711	7.986666666666667	7.778016631835275
CHEMBL3823642	8.9625	7.432649800810515	7.839115747993208	7.819375	7.253495429954797
CHEMBL1672603	7.035	7.246271790932793	7.828175607541528	5.773333333333333	7.163594895729787
