# Supplementary material for: Cheminformatics Analysis and Modeling with MacrolactoneDB
Source: Sci Rep. 2020 Apr 14;10:6284. doi: 10.1038/s41598-020-63192-4 (PMC7156526; doi:10.1038/s41598-020-63192-4)
Supplement: Supplementary file 2 — Supplementary information2. [file 41598_2020_63192_MOESM2_ESM.zip › DataS1/CHEMBL379/pIC50_pEC50/predictions/10-fold/tuned/y_rand/8/ecfp6.csv]

IDs	ExperimentalAff	NB	SVR	KNN	RF
CHEMBL509769	6.22	7.249651090690993	4.970131524327254	6.611999999999999	6.132293641606062
CHEMBL1256600	5.695	7.2557983261413295	6.318527713832791	6.322	6.545552894880651
CHEMBL2206975	7.795	7.279129838882664	8.59698538924204	7.832000000000001	7.696230334027335
CHEMBL2204317	8.7	7.274822338331425	8.235644693260053	7.615	7.4988550178789035
CHEMBL1288514	7.5	7.266944609302305	7.16915411641597	7.7565	7.39682891358668
CHEMBL2203324	7.985	7.272224272779172	6.423340750725286	6.972999999999999	7.20167756871811
CHEMBL2206969	7.925	7.27918969655493	7.861761392908899	7.7803333334	7.703246249260883
CHEMBL2063079	8.0	7.266732843127386	7.7818314547683025	6.555666666600001	6.791554373957069
CHEMBL1672588	7.855	7.273813798685607	8.459644004539792	6.8629999999999995	7.45709689434144
CHEMBL1672606	7.735	7.270966931054774	8.560629957527997	7.0329999999999995	7.292268011930397
CHEMBL1672605	6.33	7.2703683473030365	7.2936597458419214	6.927	7.169682466116314
CHEMBL2206976	7.885	7.279911650793718	8.17755415915575	7.672	7.69532837361447
CHEMBL3823434	7.923333332999999	7.261992973757211	7.066246631591226	7.1933333334	6.9950373972400905
CHEMBL605620	7.92	7.268979029050311	6.941476154426834	7.7509999999999994	7.43093953355038
CHEMBL1672598	7.735	7.256525076662424	6.832742589078924	6.87	7.039572907308861
CHEMBL591648	5.84	7.270638524668666	7.555622401226217	7.3086666666	7.647435153315834
CHEMBL2203873	8.33	7.2596920166064125	7.561156176306328	7.9765	7.486786774822078
CHEMBL2206971	7.94	7.259546398500652	6.7873834994899624	7.746	7.3300614488019065
CHEMBL2206980	7.105	7.260156503327438	7.684898770261485	7.4334999999999996	7.539836688286986
CHEMBL2206965	7.97	7.260348934199227	6.774538250708974	6.8709999999999996	6.816991290707316
CHEMBL2203882	8.3	7.258500631655016	8.080485992801423	7.9765	7.365274214141368
CHEMBL455095	6.03	7.268954810408372	8.573782826387726	7.3166666666	7.818017117722596
CHEMBL2206966	7.83	7.260153773246909	7.012573881840323	6.815	6.991798618646926
CHEMBL2206964	8.06	7.259228122462405	6.38635591479262	6.8709999999999996	6.822621035788147
CHEMBL605826	7.525	7.2693945487386795	8.903240748597092	7.5126666665999995	7.667356965214049
CHEMBL1672608	7.9	7.2545437001516015	8.575382188283417	7.151999999999999	7.026949628691227
CHEMBL2063085	7.43	7.300717109619845	7.019864127270701	7.384	7.320414692613172
CHEMBL601195	7.215	7.3040843893569924	8.393493244317703	7.5166666666	7.4632228904909566
CHEMBL1939386	4.9	7.293085243716382	6.900157021149259	7.040000000000001	6.914821331837157
CHEMBL2206960	7.71	7.30048480406724	7.517472103057667	6.910000000000001	7.668907080218657
CHEMBL589395	7.436666667000001	7.301626803625583	7.316128106157441	7.196000000000001	7.390895433384129
CHEMBL501873	6.42	7.299870472359787	8.793257316007567	7.9	7.688044356204309
CHEMBL584166	7.7	7.304242193117308	7.703208986056961	7.467999999999999	7.435757513567069
CHEMBL1672604	6.55	7.3032047734342775	6.980489856921245	7.2475	7.29051970897851
CHEMBL2206959	8.145	7.300814565256063	8.03969023757917	6.910000000000001	7.773517136729457
CHEMBL2407590	7.43	7.295278284210244	4.480682259335193	7.018000000000001	7.083756208324243
CHEMBL1288513	7.405	7.29644326331987	7.412361450327275	7.468999999999999	6.7659768999730705
CHEMBL2063081	7.72	7.301189997748045	8.473699316438609	7.6786666666	7.770792386131967
CHEMBL1672602	8.085	7.303426954629987	7.481047836651021	7.2475	7.246053159406593
CHEMBL503228	5.3	7.354151600147837	7.672037298095925	7.471000000000001	7.323421301088166
CHEMBL1672599	8.015	7.25369250295734	5.403459128457191	7.3870000000000005	7.137574077684943
CHEMBL2206978	7.94	7.2653108479355595	8.135156336030178	7.7909999999999995	7.813979778236654
CHEMBL450753	5.88	7.362975295956845	6.951803318753838	7.5913333334	7.381024620059853
CHEMBL2063082	7.68	7.291501134314849	8.057517806131688	7.4586250000000005	7.275359891163705
CHEMBL603168	8.02	7.311469172105328	8.175490919890347	7.8663333334	7.711225870557296
CHEMBL1288515	7.6	7.347409427367233	7.153357354892193	7.529000000000001	7.772801550660437
CHEMBL506565	6.1	7.3602325955588395	7.249392236901407	7.5913333334	7.363012376880831
CHEMBL1672609	8.155	7.224041199579665	5.778750381275677	6.186	6.519317955819503
CHEMBL1672601	7.825	7.261410573142723	7.470266926805388	7.08	7.246309395718917
CHEMBL599875	7.46	7.302872906956569	7.951361036367115	7.961499999999999	7.527643422001795
CHEMBL599874	6.67	7.340075149331192	8.134803976069266	7.739	7.502830624276093
CHEMBL1672594	8.52	7.271692622425505	5.96916973889899	8.2886666666	7.49029892919944
CHEMBL1672607	7.986666667000001	7.291319161417633	6.4754885242319835	6.962000000000001	6.544417470545875
CHEMBL556318	7.92	7.291520513765455	6.720924432743034	6.659625	6.995421994242009
CHEMBL2206981	8.1	7.302714894914364	7.401231319484074	7.304	7.515656904265543
CHEMBL585404	7.92	7.291520513765455	6.720924432743034	6.659625	6.995421994242009
CHEMBL1672595	7.7	7.291414570980458	6.425152290079071	6.678999999999999	7.202637934887871
CHEMBL1256599	5.745	7.30188569033284	7.816806376174968	7.1819999999999995	7.551734182201674
CHEMBL1256604	4.5	7.30188569033284	7.816806376174968	7.1819999999999995	7.551734182201674
CHEMBL591548	7.91	7.293259475448924	6.963223133714734	6.659625	7.021371919227435
CHEMBL2206979	7.99	7.302923159983715	9.231082021776029	7.319	7.556531862714935
CHEMBL600077	7.49	7.291949879377332	7.042217491299124	6.582000000000001	6.892084388814583
CHEMBL2206984	8.03	7.304136530121537	8.32380334647235	7.714	7.758025727631342
CHEMBL600076	6.61	7.292439203009568	8.173675619427733	6.461	7.179990733517797
CHEMBL2206972	6.665	7.302423978174784	6.183789985918057	7.028999999999999	7.272481722193625
CHEMBL2206957	7.83	7.238024800737619	8.552073634505819	7.699	7.5899561613085496
CHEMBL504783	6.17	7.240695911489782	6.395446589190912	7.2829999999999995	7.3877716058831675
CHEMBL1672587	8.183333333	7.242615264046706	7.978904433394623	7.7299999999999995	7.770309063981666
CHEMBL2206973	6.705	7.236920763095377	7.548760467601577	7.769	7.61608829832112
CHEMBL1672596	7.875	7.242815571608757	6.882986289014164	7.553	7.827753951216912
CHEMBL2206968	7.305	7.235767060384623	6.481194696050089	6.478	6.45827991506511
CHEMBL510931	5.98	7.240424857994858	6.435760188232127	7.283000000000001	6.864727352689184
CHEMBL2204319	8.06	7.242359490586169	8.329844921770698	7.729999999999999	7.724348387799928
CHEMBL1672610	8.22	7.239182879277821	8.37875875275898	7.449	7.5051664738746755
CHEMBL3823909	9.275	7.242883680354189	7.19574940500742	7.6673333334	7.300915510719328
CHEMBL3822850	9.59	7.243629307609512	6.745167424732183	7.6673333334	7.57959270092976
CHEMBL591604	8.08	7.241521436864308	10.039552745677137	7.590666666599999	7.806611102513789
CHEMBL599872	7.993125	7.236668975410436	7.979114146728261	6.906999999999999	7.093795061560257
CHEMBL1256598	6.28	7.208583956182128	6.5650037579684515	6.507000000000001	6.59581037999135
CHEMBL591668	7.465	7.334688040208561	5.6875769916701575	7.053	6.805762100091333
CHEMBL2206967	7.46	7.344826394020769	7.810735747177735	7.430624999999999	7.610828897037144
CHEMBL1256601	5.72	7.207647111826654	7.820163924656146	6.991	6.925817976864887
CHEMBL2063084	7.36	7.3598710993495	7.731025076849866	8.066999999999998	7.65852820649492
CHEMBL1672589	7.545	7.394425950110696	9.304310293622464	8.0113333334	7.924668810301508
CHEMBL527062	6.45	7.231300834111475	7.161629189861705	7.675	7.288988004648238
CHEMBL1671868	7.945	7.381137031393809	7.781583336564307	8.111	7.82763435935637
CHEMBL1672597	7.645	7.396564084572755	8.777924385590719	7.8853333334	7.955315851123873
CHEMBL603169	8.01	7.330940952972278	8.375352526152172	8.194999999999999	7.824269399631122
CHEMBL2206982	7.11	7.331880044451861	7.331379055149078	6.259	7.306789073248049
CHEMBL449392	4.87	7.347025122791476	7.669638322967979	7.5726666666	7.658603829096237
CHEMBL605825	7.64	7.276148970826909	8.084374067516574	7.4976666666	7.712291229424012
CHEMBL506069	4.48	7.279017225827144	7.304906766685099	7.206	7.170550905807106
CHEMBL1256605	4.92	7.3072588109496746	7.93019226227261	7.5126666665999995	7.03857300936439
CHEMBL1256606	5.42	7.300765232485652	5.845239207392745	7.5126666665999995	6.7078876858166545
CHEMBL1672591	7.52	7.3275976956233055	8.35788465118555	6.837999999999999	6.701056620039408
CHEMBL2206983	7.115	7.329680851096531	6.250612026648735	6.822	6.632093484958677
CHEMBL1672590	8.05	7.3672636059301935	8.704665170194165	8.067333333399999	7.829827252893583
CHEMBL2206958	8.11	7.367036017401874	7.551938343145019	7.776625	7.749927553276137
CHEMBL506689	6.28	7.294753509258013	7.114996622697893	7.223999999999999	7.68402335204594
CHEMBL599873	7.913333333	7.336645806942176	5.928889101980893	6.8026666665999995	6.574350846293551
CHEMBL602559	7.9	7.382115583997936	8.626309367831063	8.128166666599999	8.027080905689814
CHEMBL2206977	8.13	7.354423823886509	5.596350140297294	7.493	7.396878181133039
CHEMBL503785	6.34	7.282909893428853	6.950287665128328	7.437	7.153523926207294
CHEMBL2206974	8.06	7.361793950165858	7.592109917616071	7.6930000000000005	7.5524133631984975
CHEMBL605613	7.69	7.300150811589145	8.12034610321668	7.131	8.12295881233098
CHEMBL2206963	7.995	7.304851138499349	7.858490508515619	7.779666666599999	7.708646536087641
CHEMBL525240	4.65	7.3046781238156235	7.043518822868336	7.56	7.403578027415016
CHEMBL2206970	7.935	7.303469007653959	6.8599825309476765	7.4886666665999995	7.033557619211819
CHEMBL591667	7.105	7.29779029502444	8.097059045986093	7.223666666599999	7.392136983764515
CHEMBL3824087	9.01	7.30933478247663	8.463467641583517	7.543000000000001	7.993601933171117
CHEMBL600075	7.275	7.301158576440085	6.860474326584414	7.661	7.0695159048453124
CHEMBL2063080	7.72	7.304674384215102	8.573187248138277	7.837999999999999	7.8579604360177795
CHEMBL2063086	7.75	7.302903360168794	7.131848814951505	7.5023333334	7.501814508227406
CHEMBL506322	6.26	7.29945163459127	7.3630575816977	7.025	7.055394292325154
CHEMBL2368723	5.77	7.306559759717523	7.895250199300327	7.56	7.7793777255204395
CHEMBL602119	8.07	7.298064754400746	5.9169398807915075	7.115	6.778789899343102
CHEMBL603171	6.88	7.297440087725272	7.9298527404071155	6.9196666665999995	7.327792050554942
CHEMBL2204318	8.17	7.326600772640008	6.443942867484326	7.220000000000001	7.074754092859522
CHEMBL603170	7.633333332999999	7.325134363970517	6.504808232319116	7.7909999999999995	7.364823753816469
CHEMBL1256602	6.56	7.319164250827781	7.8848018502268875	6.656000000000001	6.785232067202682
CHEMBL1256603	4.96	7.320504655243626	7.30821075962483	6.99	7.472421237644139
CHEMBL510416	4.73	7.32118078332645	7.322292100118476	7.218999999999999	7.508477627740091
CHEMBL2063087	7.55	7.321527244999355	6.445293432037596	7.035666666599999	6.823119476959014
CHEMBL449844	7.21	7.3272003637363525	6.045839776491986	7.2183333333999995	7.385763203429189
CHEMBL1672592	8.0	7.326854202043644	7.717358625219541	7.1259999999999994	7.229029242307134
CHEMBL1672600	7.26	7.328943734663171	7.023091920533085	7.175	7.282858263889317
CHEMBL450002	5.9	7.320926646046692	7.2503101119530005	7.218999999999999	7.4762773480195435
CHEMBL3823642	8.9625	7.337538617924948	7.482038523893069	8.2336666666	8.141115703667994
CHEMBL1672603	7.035	7.328271155069162	5.966678269072505	6.997999999999999	7.042294447209446
