# Supplementary material for: Cheminformatics Analysis and Modeling with MacrolactoneDB
Source: Sci Rep. 2020 Apr 14;10:6284. doi: 10.1038/s41598-020-63192-4 (PMC7156526; doi:10.1038/s41598-020-63192-4)
Supplement: Supplementary file 2 — Supplementary information2. [file 41598_2020_63192_MOESM2_ESM.zip › DataS1/CHEMBL379/pIC50_pEC50/predictions/10-fold/tuned/y_rand/8/all.csv]

IDs	ExperimentalAff	NB	SVR	KNN	RF
CHEMBL509769	6.22	7.269208428205799	8.115198838661382	7.75	7.604006171197076
CHEMBL1256600	5.695	7.2729045569720325	5.314375311517537	6.610000000000001	7.231065346170885
CHEMBL2206975	7.795	7.274653702995385	7.913103725467888	7.99	7.489404230610823
CHEMBL2204317	8.7	7.266148575877585	5.255354638300979	4.9	6.781582569026009
CHEMBL1288514	7.5	7.276274120162464	7.779075777148414	7.6	7.718499869062839
CHEMBL2203324	7.985	7.274758529663603	7.215269365900593	7.645	7.560402689897737
CHEMBL2206969	7.925	7.274428504055486	8.093363648260276	6.5600000000000005	7.327801398892844
CHEMBL2063079	8.0	7.2751094685272255	6.882745646698911	6.67	7.291287317686713
CHEMBL1672588	7.855	7.272951345099003	7.202005236409608	7.359999999999999	7.373524028359423
CHEMBL1672606	7.735	7.269308352198316	7.482539491481095	7.735	7.595656933484329
CHEMBL1672605	6.33	7.267824600657587	6.589695875845923	4.65	5.925651885023797
CHEMBL2206976	7.885	7.2746107104198625	6.9128393705605085	6.56	7.173580409003341
CHEMBL3823434	7.9233333329999995	7.262852282824909	7.580453700867423	8.02	7.234707723798872
CHEMBL605620	7.92	7.259917030557238	6.950857641244804	6.42	7.4683563072383485
CHEMBL1672598	7.735	7.270381058101162	7.344544113444906	8.145	7.625486067088334
CHEMBL591648	5.84	7.308505098101051	9.444960296263607	8.155	7.837820286752572
CHEMBL2203873	8.33	7.304499033784263	8.754899172631234	7.6	7.536590992148145
CHEMBL2206971	7.94	7.320933233749721	7.2714941452516815	7.913333332999999	7.590723920493996
CHEMBL2206980	7.105	7.329586113400113	8.23198600490923	7.855	7.654315973960544
CHEMBL2206965	7.97	7.332267966963762	7.625165524558341	7.105	7.345820292016603
CHEMBL2203882	8.3	7.334485437239286	9.683947073423012	7.6	7.300171947942405
CHEMBL455095	6.03	7.107167266688737	5.192981358731958	5.695	6.601068432439185
CHEMBL2206966	7.83	7.32769588134402	7.835596690273281	7.105	7.33996087216739
CHEMBL2206964	8.06	7.336662069429021	7.519344931352762	7.105	7.432777840794065
CHEMBL605826	7.525	7.24760497512071	7.607703642202292	8.7	7.657964086885031
CHEMBL1672608	7.9	7.3729979643371895	9.827179924579356	8.02	7.7820319493983945
CHEMBL2063085	7.43	7.2971487784151075	6.675108927180845	4.73	6.218962869542213
CHEMBL601195	7.215	7.313157942499515	8.298914004570285	7.55	7.521354086974595
CHEMBL1939386	4.9	7.297827036148013	6.563718983754606	8.02	6.929505324271218
CHEMBL2206960	7.71	7.296412429530181	7.131032219622928	7.545	7.554944370651875
CHEMBL589395	7.436666667000001	7.304673916521154	6.4674365647700105	6.5600000000000005	7.434529644995487
CHEMBL501873	6.42	7.29720688266261	6.913147393816144	8.07	7.328621594196388
CHEMBL584166	7.7	7.307526126642079	6.929064400292892	8.0	7.578943669066319
CHEMBL1672604	6.55	7.310007508957415	8.094492359868031	7.52	7.448817563029744
CHEMBL2206959	8.145	7.296688412373803	7.511475965538664	7.544999999999999	7.537985614658178
CHEMBL2407590	7.43	7.294555506814248	5.820428915881342	7.6	6.52032149863198
CHEMBL1288513	7.405	7.300120587053151	8.193713146905406	7.92	8.08469641647206
CHEMBL2063081	7.72	7.297368152779067	6.526535138168724	5.3	6.620604316817857
CHEMBL1672602	8.085	7.308985138979978	7.821526233095409	7.46	7.6043779660509605
CHEMBL503228	5.3	7.254897091554383	5.6993823468515	6.17	6.125428107641003
CHEMBL1672599	8.015	7.300029437269932	8.205072119083223	5.840000000000001	7.159625905942781
CHEMBL2206978	7.94	7.293479658971956	8.6106466664762	8.3	7.844086198098799
CHEMBL450753	5.88	7.287209919254607	7.820787342377326	7.986666667000001	7.670262257567161
CHEMBL2063082	7.68	7.306473334034959	8.175033101634483	9.01	8.004725912503812
CHEMBL603168	8.02	7.310789589208276	8.744845249475109	8.085	7.967709082022724
CHEMBL1288515	7.6	7.267926056594273	7.638670044060895	7.304999999999999	6.839499973446026
CHEMBL506565	6.1	7.288235905949402	8.08037875066968	7.986666667000001	7.717013559341961
CHEMBL1672609	8.155	7.301244260575604	6.115068338295384	8.06	7.472842207557626
CHEMBL1672601	7.825	7.3020704367538425	6.71284093514819	5.84	6.940178714101803
CHEMBL599875	7.46	7.289412695410289	6.237158604181349	4.5	7.1788580146674255
CHEMBL599874	6.67	7.289127465733048	7.870732513036401	7.795	7.074095097962182
CHEMBL1672594	8.52	7.317359562816957	7.584633361756204	8.9625	7.893929493525097
CHEMBL1672607	7.986666667000001	7.303241725413212	7.705444218866711	7.46	6.899294192697181
CHEMBL556318	7.92	7.293326530866299	5.985716636114885	4.96	7.25838633307433
CHEMBL2206981	8.1	7.307141495393512	7.5329622200273985	6.550000000000001	7.461382355426964
CHEMBL585404	7.92	7.293326530866299	5.985716636114885	4.96	7.25838633307433
CHEMBL1672595	7.7	7.30493248008813	6.641687539173438	5.77	6.865633517461252
CHEMBL1256599	5.745	7.273491629163335	7.109003956467622	4.92	6.233047433867139
CHEMBL1256604	4.5	7.273491629163335	7.109003956467622	4.92	6.233047433867139
CHEMBL591548	7.91	7.296338114269181	7.181172072864912	7.43	7.198895867634165
CHEMBL2206979	7.99	7.307756900517204	8.189665251179576	7.545	7.6644987963988624
CHEMBL600077	7.49	7.292149947764576	6.1166031806804	4.87	7.40777601685819
CHEMBL2206984	8.03	7.303696971373281	7.480611905326962	6.169999999999999	6.887460608567596
CHEMBL600076	6.61	7.295188844473049	7.9969081254700995	8.7	7.881642351266339
CHEMBL2206972	6.665	7.306738868473232	6.56037534337792	5.84	7.637299210273524
CHEMBL2206957	7.83	7.239741948417117	7.123998132324068	7.985000000000001	7.190357575232229
CHEMBL504783	6.17	7.230561308698706	6.744429569742082	8.06	6.941905436096139
CHEMBL1672587	8.183333333	7.240325695713901	7.967064894259423	5.42	6.618289041826496
CHEMBL2206973	6.705	7.236124723605732	6.578767412462677	4.5	6.930899864408884
CHEMBL1672596	7.875	7.240282028244272	8.796067223483135	7.43	7.371730928412365
CHEMBL2206968	7.305	7.236937718632981	7.31608400055679	8.01	7.596701037941971
CHEMBL510931	5.98	7.229708470393661	6.531436592224276	6.340000000000001	6.515014604414559
CHEMBL2204319	8.06	7.239575333524157	7.854976349424995	5.42	6.6373150289329645
CHEMBL1672610	8.22	7.239857370795049	8.555203467324292	9.01	7.443124388231201
CHEMBL3823909	9.275	7.2277889519404495	6.882825933273009	7.114999999999999	6.992122709571263
CHEMBL3822850	9.59	7.228426552033079	8.119197935574118	8.0	7.259647349950205
CHEMBL591604	8.08	7.242263467600326	8.050181336520438	7.71	7.614302952621481
CHEMBL599872	7.993125	7.24554728903586	8.381712039330989	6.03	7.4307594799868575
CHEMBL1256598	6.28	7.3196125231252	6.650093116469847	6.55	6.578903397508151
CHEMBL591668	7.465	7.329782742986901	7.147440918106312	6.665000000000001	6.941638158785485
CHEMBL2206967	7.46	7.292392917678594	5.530500669531401	8.3	6.283313012976851
CHEMBL1256601	5.72	7.350073788141332	7.870018389568134	7.97	7.809511992568429
CHEMBL2063084	7.36	7.27119160660287	8.204385941832207	5.3	6.599101885330741
CHEMBL1672589	7.545	7.310816675714708	8.13712560675637	8.52	7.394629951736448
CHEMBL527062	6.45	7.368762573106952	7.1751411191997345	7.72	7.348756432485761
CHEMBL1671868	7.945	7.219379257751576	7.121841446643103	7.699999999999999	7.044703118789081
CHEMBL1672597	7.645	7.318681598736123	8.372405018895178	8.52	7.625757843079964
CHEMBL603169	8.01	7.3890915140163544	6.829854981481526	7.214999999999999	7.298256431870169
CHEMBL2206982	7.11	7.3162701123567295	6.491786116071969	7.429999999999999	7.234934417779118
CHEMBL449392	4.87	7.435348976478993	6.768624486486307	7.83	7.2307010506439795
CHEMBL605825	7.64	7.404136167266303	7.545864106374265	8.155	7.651730685557336
CHEMBL506069	4.48	7.31403156288246	7.690920124783405	7.43	6.016688729228827
CHEMBL1256605	4.92	7.328659363593986	8.420141496842684	8.52	8.193565443735311
CHEMBL1256606	5.42	7.328555285201014	6.770362593112628	6.67	6.908577437165112
CHEMBL1672591	7.52	7.337824972035869	5.9541528914225434	7.360000000000001	6.875052284738326
CHEMBL2206983	7.115	7.340942938589668	6.5855261621469925	7.210000000000001	7.684439321468424
CHEMBL1672590	8.05	7.340155128761455	7.50222452475772	8.17	7.635000261135331
CHEMBL2206958	8.11	7.33782601997098	6.52120121427337	4.96	7.432847823452338
CHEMBL506689	6.28	7.331323173629051	7.530370327291598	7.885	7.388959050184822
CHEMBL599873	7.913333333	7.330339647082425	5.874188077986611	6.705	6.927400367992289
CHEMBL602559	7.9	7.333992697289426	6.20804505496106	6.42	7.438394876089899
CHEMBL2206977	8.13	7.337144964791976	5.708432610997159	5.3	6.338349900379147
CHEMBL503785	6.34	7.326680202254549	3.996780101058812	4.73	6.120257700684665
CHEMBL2206974	8.06	7.339363671792407	7.542517483933528	7.97	7.762983274013925
CHEMBL605613	7.69	7.305535300561932	7.925126592482401	9.275	7.647334283432298
CHEMBL2206963	7.995	7.2948781701613505	6.882665469563211	7.633333332999999	6.26642757852916
CHEMBL525240	4.65	7.296272507962283	7.3286983723632115	6.339999999999999	6.731554470483389
CHEMBL2206970	7.935	7.295415356948706	7.784400489934233	7.5	7.386190134428634
CHEMBL591667	7.105	7.3043173879147805	8.170872466536352	7.91	7.51205344906716
CHEMBL3824087	9.01	7.294542254140302	7.056266051593862	5.84	7.235945263177087
CHEMBL600075	7.275	7.302943253678014	7.587777950572064	6.22	7.43814817222441
CHEMBL2063080	7.72	7.29538529991171	5.74207874359047	7.43	6.368143919474492
CHEMBL2063086	7.75	7.2986245130582	6.877591165990449	5.695	7.2656720783719235
CHEMBL506322	6.26	7.302109976890549	6.634302584067872	5.72	6.794514816265987
CHEMBL2368723	5.77	7.299150444122832	7.276647209538159	8.155	7.402776404075371
CHEMBL602119	8.07	7.2992483618249056	6.16278876791607	4.87	7.201207498446386
CHEMBL603171	6.88	7.303589639706957	8.85204008359263	7.91	7.348314176062271
CHEMBL2204318	8.17	7.326036583662853	9.13230365065956	7.92	7.512509474918825
CHEMBL603170	7.6333333329999995	7.323540707820115	6.708550179781492	7.925	7.649813480894495
CHEMBL1256602	6.56	7.326432495293812	5.399777316227249	5.3	5.776586341455169
CHEMBL1256603	4.96	7.326420589364993	7.61009275513995	7.71	7.56247825975087
CHEMBL510416	4.73	7.32846758577202	7.0383444394606105	7.49	7.408396296810203
CHEMBL2063087	7.55	7.326254217490135	8.016416426356026	8.11	7.331405898853026
CHEMBL449844	7.21	7.324194925625894	7.35052286905581	7.83	7.413737761028561
CHEMBL1672592	8.0	7.3177584618607385	7.139944321108901	7.519999999999999	7.330799128732223
CHEMBL1672600	7.26	7.322435961705611	7.179352199477583	4.9	7.179412048596699
CHEMBL450002	5.9	7.328208366775209	7.90465533106819	7.99	7.381340738981443
CHEMBL3823642	8.9625	7.3256280119902435	7.3681345758666	7.105	7.213525701649469
CHEMBL1672603	7.035	7.322879502050755	7.3284166462231095	7.91	7.320170952376412
