# Supplementary material for: Cheminformatics Analysis and Modeling with MacrolactoneDB
Source: Sci Rep. 2020 Apr 14;10:6284. doi: 10.1038/s41598-020-63192-4 (PMC7156526; doi:10.1038/s41598-020-63192-4)
Supplement: Supplementary file 2 — Supplementary information2. [file 41598_2020_63192_MOESM2_ESM.zip › DataS1/CHEMBL379/pIC50_pEC50/predictions/10-fold/tuned/y_rand/8/mordred.csv]

IDs	ExperimentalAff	NB	SVR	KNN	RF
CHEMBL509769	6.22	7.2765980817877525	7.050970864167313	6.748333333333332	6.658268544973437
CHEMBL1256600	5.695	7.279873490370048	8.380810854032573	7.676041666666667	7.599813383658352
CHEMBL2206975	7.795	7.267672068993182	6.927977057793045	7.116666666666667	7.13235416687392
CHEMBL2204317	8.7	7.265441614537029	5.690449513916052	6.62	6.922298948303777
CHEMBL1288514	7.5	7.266142880262281	8.221777566675721	6.446666666666666	6.451584732246108
CHEMBL2203324	7.985	7.266243338238868	6.734291186868008	7.595	7.277626944960645
CHEMBL2206969	7.925	7.26849498983099	7.1689099330006005	7.116666666666667	7.321900832301055
CHEMBL2063079	8.0	7.273666655603957	8.432391850879414	8.394444444333333	8.034607961271842
CHEMBL1672588	7.855	7.274561561566292	8.088484848495392	8.321666666666667	8.12127202792744
CHEMBL1672606	7.735	7.2717581660696435	7.850049499477295	8.075000000000001	7.3844429569664785
CHEMBL1672605	6.33	7.265205685903704	4.744251623833593	6.671666666666667	5.899238262751656
CHEMBL2206976	7.885	7.266530806686327	7.697061726446025	7.616666666666666	7.162928174604002
CHEMBL3823434	7.923333332999999	7.266821074102753	6.786229874477906	7.4750000000000005	7.106700128764738
CHEMBL605620	7.92	7.251535355243574	7.100949513403606	7.41	7.59053621733189
CHEMBL1672598	7.735	7.265547869954903	7.603424945767705	7.111666666666667	7.495120390206226
CHEMBL591648	5.84	7.27111530583441	9.010695960624336	7.272222222	7.733327742586465
CHEMBL2203873	8.33	7.253586247418196	6.15849072384394	5.466666666666666	6.114519219782774
CHEMBL2206971	7.94	7.257665712188605	6.8529158840819555	6.388333333333333	6.862065828372233
CHEMBL2206980	7.105	7.276342279045225	7.8274245878744235	8.055833333333334	7.106066017481692
CHEMBL2206965	7.97	7.276855536794589	7.268975400920885	7.4750000000000005	7.254970268579739
CHEMBL2203882	8.3	7.259654818824251	6.062400669869161	5.466666666666666	6.431832817666088
CHEMBL455095	6.03	7.2198948618032475	7.361694962041433	7.8116666666666665	7.765558482954777
CHEMBL2206966	7.83	7.275361909271066	7.155386871411169	7.4750000000000005	7.199460345671542
CHEMBL2206964	8.06	7.279754049219319	7.1951123514281665	7.4750000000000005	7.197548213147939
CHEMBL605826	7.525	7.244313089128586	7.668638846965695	7.8549999999999995	7.750298088507922
CHEMBL1672608	7.9	7.291189238407194	7.862774750366194	7.9366666666666665	7.827380034514817
CHEMBL2063085	7.43	7.325153133605872	7.15022708070649	7.326666666666665	7.417115577463716
CHEMBL601195	7.215	7.475152248999286	8.261730401265794	7.9511111109999995	7.7452636853911825
CHEMBL1939386	4.9	6.819897487965801	5.4208123010217015	6.314444444333334	6.58318973157701
CHEMBL2206960	7.71	7.328828106739881	7.299201482253849	7.266666666666667	7.353904095461506
CHEMBL589395	7.436666667000001	7.477630216889304	8.087677929585261	8.207500000000001	8.039103279586138
CHEMBL501873	6.42	7.242561513478426	6.908358698743719	6.853333333333334	6.85695325653941
CHEMBL584166	7.7	7.473369292391932	7.857551966544499	7.821666666666668	7.739568789143425
CHEMBL1672604	6.55	7.514352727355894	8.145109138763452	7.81	7.57455579187803
CHEMBL2206959	8.145	7.304312395111609	7.538753635146371	7.613333333333333	7.144799648636496
CHEMBL2407590	7.43	7.04587977869927	4.732390020927554	7.996666666666667	5.5823749574115205
CHEMBL1288513	7.405	7.358959744813188	8.218019439811815	7.698333333333333	7.522133456502732
CHEMBL2063081	7.72	7.332389323068562	8.033394012951394	7.359999999999999	7.574807302001954
CHEMBL1672602	8.085	7.476506423517819	7.710501316654273	7.861666666666667	7.576120497970546
CHEMBL503228	5.3	7.32809522277431	7.699067535314192	7.6883333333333335	7.56137000028216
CHEMBL1672599	8.015	7.302730291592916	7.464236628399956	5.286666666666666	6.917876907336899
CHEMBL2206978	7.94	7.226136175989921	7.415830994081805	6.641666666666666	6.630218651106204
CHEMBL450753	5.88	7.337691504475918	7.6091052302307745	7.653333333333333	7.45298640428173
CHEMBL2063082	7.68	7.309762950540924	8.098393099133116	6.545000000000001	7.274793692526572
CHEMBL603168	8.02	7.3182710205691945	7.45778546563275	7.98	7.444591137454893
CHEMBL1288515	7.6	7.245318775110495	7.0464604541009095	7.307777777666666	6.967638570916141
CHEMBL506565	6.1	7.334659754529851	7.676011441409063	7.653333333333333	7.512138898082757
CHEMBL1672609	8.155	7.28224180844698	7.883304481187157	7.323888889	7.714372023394101
CHEMBL1672601	7.825	7.304268945555889	6.987167380377702	5.286666666666666	7.381209989127132
CHEMBL599875	7.46	7.295552476955015	8.177305221348409	6.364999999999999	7.115889295637471
CHEMBL599874	6.67	7.269831190702222	6.679981602794353	6.236666666666667	6.4469646284958095
CHEMBL1672594	8.52	7.318740014069485	7.119023942289608	5.4799999999999995	6.917040129796037
CHEMBL1672607	7.986666667000001	7.295880424080037	8.557053561417563	6.783333333333334	7.0204962557839705
CHEMBL556318	7.92	7.296078423316352	7.3202409707758616	7.676666666666667	6.954707575120097
CHEMBL2206981	8.1	7.29708672001409	7.598535638411116	7.445	7.6866351575872764
CHEMBL585404	7.92	7.296078423316352	7.3202409707758616	7.676666666666667	6.954707575120097
CHEMBL1672595	7.7	7.288959966511476	5.730183786405478	6.72	6.446602046229163
CHEMBL1256599	5.745	7.295201236129357	6.380639757730846	5.501666666666668	5.567676212382392
CHEMBL1256604	4.5	7.295201236129357	6.380639757730846	5.501666666666668	5.567676212382392
CHEMBL591548	7.91	7.297555090126997	8.148038324165801	7.87	7.592234227842341
CHEMBL2206979	7.99	7.2982496197839986	7.7631520129933715	7.226666666666667	7.156690753241168
CHEMBL600077	7.49	7.298507901984388	7.436592612188546	7.38	7.308345199838969
CHEMBL2206984	8.03	7.295235648471723	7.297454661790644	7.373333333333334	7.150962694070048
CHEMBL600076	6.61	7.299485945164594	7.254212711474706	7.4411111110000006	7.643505274325115
CHEMBL2206972	6.665	7.299725828134476	7.3376909208227605	6.798333333333333	7.440493453617899
CHEMBL2206957	7.83	7.234523797620753	6.83835437748974	7.055	7.349670946183177
CHEMBL504783	6.17	7.231133543611329	7.864614859946716	7.308333333333334	6.93469267195496
CHEMBL1672587	8.183333333	7.23588171300085	7.528468971110815	6.88	7.737338022072513
CHEMBL2206973	6.705	7.239273048570897	8.593140373498446	7.93	7.716784157565485
CHEMBL1672596	7.875	7.230915561332605	7.390853484969288	7.510000000000001	7.211707201138661
CHEMBL2206968	7.305	7.232098153314119	7.9633894699836425	6.401666666666667	7.22715157407947
CHEMBL510931	5.98	7.238509951930936	7.266408836448964	6.855	6.894974660628369
CHEMBL2204319	8.06	7.234912763857603	7.368827587312243	7.005	7.616028918649562
CHEMBL1672610	8.22	7.237445619870076	7.6904946211741425	7.491666666666667	7.52136616732569
CHEMBL3823909	9.275	7.215665735789712	6.433278719096197	6.913333333333334	6.688328498682382
CHEMBL3822850	9.59	7.21559123019039	7.579891412646138	6.913333333333334	6.920808973634637
CHEMBL591604	8.08	7.241315948083096	7.285676523352809	6.885000000000001	7.320012774466729
CHEMBL599872	7.993125	7.25129659810809	7.27134200045359	7.878333333333334	7.408370237255984
CHEMBL1256598	6.28	7.341553069885287	7.948761757399761	7.912708333333334	7.835166367181495
CHEMBL591668	7.465	7.322164551654817	6.2216105369372725	6.8500000000000005	6.14527167741095
CHEMBL2206967	7.46	7.318167284965989	6.345064219609649	7.378333333333333	7.0301195900484155
CHEMBL1256601	5.72	7.339374007189241	8.089764793896133	7.9750000000000005	7.938889452401628
CHEMBL2063084	7.36	7.323020028084164	8.222107380182873	6.878888889	7.657538646991387
CHEMBL1672589	7.545	7.319924344038022	7.301207540179443	7.631111110999999	7.439482539952898
CHEMBL527062	6.45	7.330390436362919	6.822395334414206	6.6066666666666665	7.249423493921755
CHEMBL1671868	7.945	7.321393909657474	6.805161485328976	7.126666666666666	7.11926115615043
CHEMBL1672597	7.645	7.3171328806605205	6.030296345731396	6.12	6.703518807126653
CHEMBL603169	8.01	7.3218049195191295	7.413147242168544	6.8999999999999995	7.26480820746674
CHEMBL2206982	7.11	7.321540496831191	7.696522262267503	7.73	7.699426932970123
CHEMBL449392	4.87	7.317881422278032	5.855508313571529	7.998333333333334	6.6688056309807076
CHEMBL605825	7.64	7.325894345304628	8.599391635929134	8.055555555666666	7.943506713998988
CHEMBL506069	4.48	7.169693257612791	7.498655744358183	7.181111111	7.045843230788779
CHEMBL1256605	4.92	7.49488102609312	6.980239414157831	7.283333333333334	7.074340667782744
CHEMBL1256606	5.42	7.4993253991142845	7.160057197862281	7.283333333333334	7.1248108054325225
CHEMBL1672591	7.52	7.363810492809553	7.100388632114454	8.013333333333334	7.536550221147446
CHEMBL2206983	7.115	7.293898146537295	7.482898175116754	8.211666666666666	7.794406876341955
CHEMBL1672590	8.05	7.35510804175214	7.846080949575745	8.013333333333334	7.366651025750257
CHEMBL2206958	8.11	7.257891724692803	7.973962797140141	8.76	7.68130995762605
CHEMBL506689	6.28	7.485300599999993	7.586921070968467	7.558333333333334	7.745633587431961
CHEMBL599873	7.913333333	7.381952601380957	6.80106294402483	7.118333333333333	7.604054591711156
CHEMBL602559	7.9	7.379302232029765	8.00037703482476	7.5	7.40405080408741
CHEMBL2206977	8.13	7.2010033846305825	5.64190047198654	6.34	6.423777881319966
CHEMBL503785	6.34	7.255740976650075	5.2707519487082894	6.191666666666666	5.738131668524395
CHEMBL2206974	8.06	7.259786527439457	7.0745584065784985	7.428333333333334	7.402805044123738
CHEMBL605613	7.69	7.300729223827959	7.849415309353717	6.871666666666666	6.657763339945571
CHEMBL2206963	7.995	7.301593622175367	7.3077231420402855	7.423333333333333	7.46443313988662
CHEMBL525240	4.65	7.293063468964774	8.203718539715226	7.02	7.1118708652580835
CHEMBL2206970	7.935	7.299943425035044	6.4032251466582695	6.403333333333333	6.897325585936861
CHEMBL591667	7.105	7.302238925314824	7.625887418895595	7.723333333333334	7.059284231246902
CHEMBL3824087	9.01	7.301025396923712	8.183067006092848	7.966666666666666	7.826055637810429
CHEMBL600075	7.275	7.2946577553005785	7.92657387867741	5.995	6.210075655378407
CHEMBL2063080	7.72	7.302983931411086	7.759630525848192	7.313333333333333	7.315316871694298
CHEMBL2063086	7.75	7.302603777351512	7.601220538423548	7.765000000000001	7.596143363499159
CHEMBL506322	6.26	7.297845404888646	5.865722983151138	7.036666666666666	7.001899508515936
CHEMBL2368723	5.77	7.290626967665469	7.931449989596719	7.0200000000000005	6.581768742349627
CHEMBL602119	8.07	7.300711755643101	6.927850512250118	7.101666666666667	6.837409983459312
CHEMBL603171	6.88	7.301677196919928	7.827846928776826	8.056666666666667	7.81187362526327
CHEMBL2204318	8.17	7.281321264358597	7.049798638353153	6.466666666666666	7.030455729786021
CHEMBL603170	7.633333332999999	7.16177559419821	6.851472181424228	7.2444444443333325	7.558804768086633
CHEMBL1256602	6.56	7.2527550075493865	8.120097380313624	7.616666666666667	7.9919464458185745
CHEMBL1256603	4.96	7.153171852196171	7.600253986596087	6.846666666666667	7.232822002316473
CHEMBL510416	4.73	7.226580210512391	5.676168578806809	7.375	6.93614167565534
CHEMBL2063087	7.55	7.389579973743379	6.987662719956816	6.858333333333334	7.330023858089263
CHEMBL449844	7.21	7.388265067133763	7.841453693455591	8.015	7.688056838002787
CHEMBL1672592	8.0	7.379094297456307	7.973484299242713	8.051666666666668	7.737095841903197
CHEMBL1672600	7.26	7.152845918191531	6.23012048379438	7.086666666666666	6.797443690678929
CHEMBL450002	5.9	7.204170250596861	7.507683606380041	7.375	7.350221255472094
CHEMBL3823642	8.9625	7.530060517730252	8.223257990017245	7.587777777666666	7.869288459978834
CHEMBL1672603	7.035	6.9981328097190625	5.162320272440596	5.456666666666666	5.824222225527837
