# Supplementary material for: Cheminformatics Analysis and Modeling with MacrolactoneDB
Source: Sci Rep. 2020 Apr 14;10:6284. doi: 10.1038/s41598-020-63192-4 (PMC7156526; doi:10.1038/s41598-020-63192-4)
Supplement: Supplementary file 2 — Supplementary information2. [file 41598_2020_63192_MOESM2_ESM.zip › DataS1/CHEMBL379/pIC50_pEC50/predictions/10-fold/tuned/y_rand/8/mrc.csv]

IDs	ExperimentalAff	NB	SVR	KNN	RF
CHEMBL509769	6.22	7.25450945780531	7.530227185045233	7.347222222222222	7.170053043778851
CHEMBL1256600	5.695	7.252081956157112	7.309902962496204	6.632777777777779	7.116734875893539
CHEMBL2206975	7.795	7.289754566875662	7.645230912453602	7.817407407444445	7.393545892279388
CHEMBL2204317	8.7	7.279565414094736	6.608803149322884	7.43018518511111	7.024261197021388
CHEMBL1288514	7.5	7.252081956157112	7.309902962496204	6.632777777777779	7.116734875893539
CHEMBL2203324	7.985	7.289754566875662	7.645230912453602	7.817407407444445	7.393545892279388
CHEMBL2206969	7.925	7.289754566875662	7.645230912453602	7.817407407444445	7.393545892279388
CHEMBL2063079	8.0	7.289754566875662	7.645230912453602	7.817407407444445	7.393545892279388
CHEMBL1672588	7.855	7.289754566875662	7.645230912453602	7.817407407444445	7.393545892279388
CHEMBL1672606	7.735	7.289754566875662	7.645230912453602	7.817407407444445	7.393545892279388
CHEMBL1672605	6.33	7.289754566875662	7.645230912453602	7.817407407444445	7.393545892279388
CHEMBL2206976	7.885	7.289754566875662	7.645230912453602	7.817407407444445	7.393545892279388
CHEMBL3823434	7.923333332999999	7.25450945780531	7.530227185045233	7.347222222222222	7.170053043778851
CHEMBL605620	7.92	7.200559058236374	7.359914819898991	7.016296296222222	6.931489541074349
CHEMBL1672598	7.735	7.3054030040536375	7.800138701805935	7.202037037	7.420629110623697
CHEMBL591648	5.84	7.166304327254491	7.103288626484783	7.016296296222222	6.931489541074349
CHEMBL2203873	8.33	7.3054030040536375	7.800138701805935	7.202037037	7.420629110623697
CHEMBL2206971	7.94	7.3054030040536375	7.800138701805935	7.202037037	7.420629110623697
CHEMBL2206980	7.105	7.3054030040536375	7.800138701805935	7.202037037	7.420629110623697
CHEMBL2206965	7.97	7.3054030040536375	7.800138701805935	7.202037037	7.420629110623697
CHEMBL2203882	8.3	7.3054030040536375	7.800138701805935	7.202037037	7.420629110623697
CHEMBL455095	6.03	7.200559058236374	7.359914819898991	7.016296296222222	6.931489541074349
CHEMBL2206966	7.83	7.3054030040536375	7.800138701805935	7.202037037	7.420629110623697
CHEMBL2206964	8.06	7.3054030040536375	7.800138701805935	7.202037037	7.420629110623697
CHEMBL605826	7.525	7.200559058236374	7.359914819898991	7.016296296222222	6.931489541074349
CHEMBL1672608	7.9	7.3054030040536375	7.800138701805935	7.202037037	7.420629110623697
CHEMBL2063085	7.43	7.299521289365927	7.590095831076985	7.626111111111111	7.219471347255118
CHEMBL601195	7.215	7.302799888557527	7.839768772651132	7.5587037036666676	7.652310688249608
CHEMBL1939386	4.9	7.301731910222756	7.913180833506921	7.4580076403128	7.876329272471703
CHEMBL2206960	7.71	7.299521289365927	7.590095831076985	7.626111111111111	7.219471347255118
CHEMBL589395	7.436666667000001	7.302799888557527	7.839768772651132	7.5587037036666676	7.652310688249608
CHEMBL501873	6.42	7.300818517847594	7.733223783327334	7.175925925888889	7.1707573606214945
CHEMBL584166	7.7	7.299521289365927	7.590095831076985	7.626111111111111	7.219471347255118
CHEMBL1672604	6.55	7.299521289365927	7.590095831076985	7.626111111111111	7.219471347255118
CHEMBL2206959	8.145	7.299521289365927	7.590095831076985	7.626111111111111	7.219471347255118
CHEMBL2407590	7.43	7.300675238024101	7.413821945496462	6.595555555555555	7.306387528493152
CHEMBL1288513	7.405	7.300818517847594	7.733223783327334	7.175925925888889	7.1707573606214945
CHEMBL2063081	7.72	7.299521289365927	7.590095831076985	7.626111111111111	7.219471347255118
CHEMBL1672602	8.085	7.299521289365927	7.590095831076985	7.626111111111111	7.219471347255118
CHEMBL503228	5.3	7.193269873062961	7.336339156839623	6.9750000000000005	7.097048920052186
CHEMBL1672599	8.015	7.358542950179595	7.800114432863535	7.5136111111111115	7.4206904202350294
CHEMBL2206978	7.94	7.358542950179595	7.800114432863535	7.5136111111111115	7.4206904202350294
CHEMBL450753	5.88	7.193269873062961	7.336339156839623	6.9750000000000005	7.097048920052186
CHEMBL2063082	7.68	7.358542950179595	7.800114432863535	7.5136111111111115	7.4206904202350294
CHEMBL603168	8.02	7.329908196223029	7.869927368427155	7.24888888888889	7.544477796670335
CHEMBL1288515	7.6	7.193269873062961	7.336339156839623	6.9750000000000005	7.097048920052186
CHEMBL506565	6.1	7.193269873062961	7.336339156839623	6.9750000000000005	7.097048920052186
CHEMBL1672609	8.155	7.358542950179595	7.800114432863535	7.5136111111111115	7.4206904202350294
CHEMBL1672601	7.825	7.358542950179595	7.800114432863535	7.5136111111111115	7.4206904202350294
CHEMBL599875	7.46	7.193269873062961	7.336339156839623	6.9750000000000005	7.097048920052186
CHEMBL599874	6.67	7.193269873062961	7.336339156839623	6.9750000000000005	7.097048920052186
CHEMBL1672594	8.52	7.358542950179595	7.800114432863535	7.5136111111111115	7.4206904202350294
CHEMBL1672607	7.986666667000001	7.297410547409961	7.619936655924341	7.252592592555555	7.3412756210557975
CHEMBL556318	7.92	7.296207471003703	7.425745560207271	7.227777777777778	7.279537735756209
CHEMBL2206981	8.1	7.297410547409961	7.619936655924341	7.252592592555555	7.3412756210557975
CHEMBL585404	7.92	7.296207471003703	7.425745560207271	7.227777777777778	7.279537735756209
CHEMBL1672595	7.7	7.297410547409961	7.619936655924341	7.252592592555555	7.3412756210557975
CHEMBL1256599	5.745	7.296744998916741	7.740075954124807	6.979444444444444	7.377363006123075
CHEMBL1256604	4.5	7.296744998916741	7.740075954124807	6.979444444444444	7.377363006123075
CHEMBL591548	7.91	7.296207471003703	7.425745560207271	7.227777777777778	7.279537735756209
CHEMBL2206979	7.99	7.297410547409961	7.619936655924341	7.252592592555555	7.3412756210557975
CHEMBL600077	7.49	7.296207471003703	7.425745560207271	7.227777777777778	7.279537735756209
CHEMBL2206984	8.03	7.297410547409961	7.619936655924341	7.252592592555555	7.3412756210557975
CHEMBL600076	6.61	7.296207471003703	7.425745560207271	7.227777777777778	7.279537735756209
CHEMBL2206972	6.665	7.297410547409961	7.619936655924341	7.252592592555555	7.3412756210557975
CHEMBL2206957	7.83	7.2387358567538564	7.580021484517868	7.007222222222222	7.167888433465771
CHEMBL504783	6.17	7.239189987921091	7.5897457977234435	7.260185185222222	7.237910297947604
CHEMBL1672587	8.183333333	7.2387358567538564	7.580021484517868	7.007222222222222	7.167888433465771
CHEMBL2206973	6.705	7.2387358567538564	7.580021484517868	7.007222222222222	7.167888433465771
CHEMBL1672596	7.875	7.2387358567538564	7.580021484517868	7.007222222222222	7.167888433465771
CHEMBL2206968	7.305	7.2387358567538564	7.580021484517868	7.007222222222222	7.167888433465771
CHEMBL510931	5.98	7.239189987921091	7.5897457977234435	7.260185185222222	7.237910297947604
CHEMBL2204319	8.06	7.239747679487217	7.820234478602272	7.478148148111111	7.323960081212459
CHEMBL1672610	8.22	7.2387358567538564	7.580021484517868	7.007222222222222	7.167888433465771
CHEMBL3823909	9.275	7.239794260594821	7.634907155618171	7.541666666666667	7.597784294131753
CHEMBL3822850	9.59	7.239794260594821	7.634907155618171	7.541666666666667	7.597784294131753
CHEMBL591604	8.08	7.239480199691927	7.912653280293125	7.2601851852222214	7.2726797302267325
CHEMBL599872	7.993125	7.239189987921091	7.5897457977234435	7.260185185222222	7.237910297947604
CHEMBL1256598	6.28	7.32321715232927	7.6198277772845815	7.071296296333333	7.320017796336592
CHEMBL591668	7.465	7.32321715232927	7.6198277772845815	7.071296296333333	7.320017796336592
CHEMBL2206967	7.46	7.323241279280522	7.800293570762326	7.172222222222222	7.312838085396795
CHEMBL1256601	5.72	7.32321715232927	7.6198277772845815	7.071296296333333	7.320017796336592
CHEMBL2063084	7.36	7.323241279280522	7.800293570762326	7.172222222222222	7.312838085396795
CHEMBL1672589	7.545	7.323241279280522	7.800293570762326	7.172222222222222	7.312838085396795
CHEMBL527062	6.45	7.32321715232927	7.6198277772845815	7.071296296333333	7.320017796336592
CHEMBL1671868	7.945	7.323241279280522	7.800293570762326	7.172222222222222	7.312838085396795
CHEMBL1672597	7.645	7.323241279280522	7.800293570762326	7.172222222222222	7.312838085396795
CHEMBL603169	8.01	7.32321715232927	7.6198277772845815	7.071296296333333	7.320017796336592
CHEMBL2206982	7.11	7.323241279280522	7.800293570762326	7.172222222222222	7.312838085396795
CHEMBL449392	4.87	7.323601715134986	7.942845227688646	7.3	7.306374119690799
CHEMBL605825	7.64	7.32321715232927	7.6198277772845815	7.071296296333333	7.320017796336592
CHEMBL506069	4.48	7.334158522412321	7.405297904585032	7.745	7.632559388192611
CHEMBL1256605	4.92	7.334467060375432	7.6348353097706205	7.401666666666666	7.4271292757339715
CHEMBL1256606	5.42	7.334467060375432	7.6348353097706205	7.401666666666666	7.4271292757339715
CHEMBL1672591	7.52	7.333566470903388	7.590127072530547	7.107777777777779	7.259415210564691
CHEMBL2206983	7.115	7.333566470903388	7.590127072530547	7.107777777777779	7.259415210564691
CHEMBL1672590	8.05	7.333566470903388	7.590127072530547	7.107777777777779	7.259415210564691
CHEMBL2206958	8.11	7.333566470903388	7.590127072530547	7.107777777777779	7.259415210564691
CHEMBL506689	6.28	7.334467060375432	7.6348353097706205	7.401666666666666	7.4271292757339715
CHEMBL599873	7.913333333	7.334467060375432	7.6348353097706205	7.401666666666666	7.4271292757339715
CHEMBL602559	7.9	7.335382458419926	7.83503198666727	7.342777777777779	7.536044659647091
CHEMBL2206977	8.13	7.333566470903388	7.590127072530547	7.107777777777779	7.259415210564691
CHEMBL503785	6.34	7.334891805930221	7.728249686456596	7.6175	7.6263170675470215
CHEMBL2206974	8.06	7.333566470903388	7.590127072530547	7.107777777777779	7.259415210564691
CHEMBL605613	7.69	7.288690287129236	7.390020973299505	7.642592592555555	7.025285849356707
CHEMBL2206963	7.995	7.308681425556705	7.800236293807049	7.081666666666667	7.41822718196437
CHEMBL525240	4.65	7.300161524603115	7.649520188911267	7.789999999999999	7.735940043907553
CHEMBL2206970	7.935	7.308681425556705	7.800236293807049	7.081666666666667	7.41822718196437
CHEMBL591667	7.105	7.308681425556705	7.800236293807049	7.081666666666667	7.41822718196437
CHEMBL3824087	9.01	7.3024740825692085	7.900207326166006	8.28583333325	8.023340137037655
CHEMBL600075	7.275	7.288690287129236	7.390020973299505	7.642592592555555	7.025285849356707
CHEMBL2063080	7.72	7.308681425556705	7.800236293807049	7.081666666666667	7.41822718196437
CHEMBL2063086	7.75	7.308681425556705	7.800236293807049	7.081666666666667	7.41822718196437
CHEMBL506322	6.26	7.288690287129236	7.390020973299505	7.642592592555555	7.025285849356707
CHEMBL2368723	5.77	7.300161524603115	7.649520188911267	7.789999999999999	7.735940043907553
CHEMBL602119	8.07	7.295685830713492	7.609633014083766	7.155833333333334	7.265102481350557
CHEMBL603171	6.88	7.295685830713492	7.609633014083766	7.155833333333334	7.265102481350557
CHEMBL2204318	8.17	7.3245721300289635	7.600336474565477	6.989444444444444	7.256307412078066
CHEMBL603170	7.633333332999999	7.3250833044071655	7.729692156715285	7.359999999999999	7.219505042956161
CHEMBL1256602	6.56	7.325594585803869	7.799692109935216	7.248888888888889	7.3461793314734605
CHEMBL1256603	4.96	7.325594585803869	7.799692109935216	7.248888888888889	7.3461793314734605
CHEMBL510416	4.73	7.325594585803869	7.799692109935216	7.248888888888889	7.3461793314734605
CHEMBL2063087	7.55	7.3245721300289635	7.600336474565477	6.989444444444444	7.256307412078066
CHEMBL449844	7.21	7.325336360362998	7.62442671162913	7.355026832884803	7.420912459163839
CHEMBL1672592	8.0	7.3245721300289635	7.600336474565477	6.989444444444444	7.256307412078066
CHEMBL1672600	7.26	7.3245721300289635	7.600336474565477	6.989444444444444	7.256307412078066
CHEMBL450002	5.9	7.325594585803869	7.799692109935216	7.248888888888889	7.3461793314734605
CHEMBL3823642	8.9625	7.325702319683513	7.69498831605618	7.655	7.645126315710058
CHEMBL1672603	7.035	7.3245721300289635	7.600336474565477	6.989444444444444	7.256307412078066
