# Supplementary material for: Cheminformatics Analysis and Modeling with MacrolactoneDB
Source: Sci Rep. 2020 Apr 14;10:6284. doi: 10.1038/s41598-020-63192-4 (PMC7156526; doi:10.1038/s41598-020-63192-4)
Supplement: Supplementary file 2 — Supplementary information2. [file 41598_2020_63192_MOESM2_ESM.zip › DataS1/CHEMBL379/pIC50_pEC50/predictions/10-fold/tuned/y_rand/4/mordred_mrc.csv]

IDs	ExperimentalAff	NB	SVR	KNN	RF
CHEMBL509769	6.22	7.271786707330465	7.531986419297749	7.286666666666666	7.484825365822376
CHEMBL1256600	5.695	7.275843593681468	7.666675426802382	7.140000000000001	7.5170169959053865
CHEMBL2206975	7.795	7.27186498356579	7.644704932524267	6.921041666666667	7.479487247639956
CHEMBL2204317	8.7	7.270002956948247	7.60544395753082	6.32	6.651528242804607
CHEMBL1288514	7.5	7.278786515838474	7.768082293606359	7.375	7.424363342625361
CHEMBL2203324	7.985	7.271637896581456	7.659163069335618	6.761111111000001	7.199575930050791
CHEMBL2206969	7.925	7.2719643644113505	7.643639077516273	6.9210416666666665	7.416683217381046
CHEMBL2063079	8.0	7.269812430874335	7.563111076775076	7.012222222333333	7.146268463561072
CHEMBL1672588	7.855	7.26576301827825	7.468920064766507	6.998333333333332	6.797696424232348
CHEMBL1672606	7.735	7.2707960139387895	7.586407397934913	7.526666666666666	6.864906725569134
CHEMBL1672605	6.33	7.273663877972543	7.672161066172197	7.498333333333334	7.848724255950566
CHEMBL2206976	7.885	7.273556948844721	7.668895135996876	7.896111110999999	7.444917536565847
CHEMBL3823434	7.923333332999999	7.2752791073429375	7.637391564149977	7.6866666666666665	7.628942881319065
CHEMBL605620	7.92	7.263042150371697	7.612479148435182	6.9799999999999995	7.078335267230499
CHEMBL1672598	7.735	7.265755645280726	7.6474286801106395	7.876666666666668	7.883020805432999
CHEMBL591648	5.84	7.2622717118335975	7.60680906457391	6.891666666666667	6.304557509918456
CHEMBL2203873	8.33	7.264865393978344	7.580081340573073	7.074999999999999	7.536093937238727
CHEMBL2206971	7.94	7.265366682464257	7.5611105468916895	7.34	7.2530966195385815
CHEMBL2206980	7.105	7.263316734600081	7.527629375603004	7.7777777776666674	7.464579324752073
CHEMBL2206965	7.97	7.26328359279201	7.525298224151662	7.913333333333334	7.233523996151621
CHEMBL2203882	8.3	7.264881740101845	7.572217972367246	7.074999999999999	7.472283165293029
CHEMBL455095	6.03	7.266272695862778	7.679433820368664	7.781041666666667	7.60513276783264
CHEMBL2206966	7.83	7.263438035239318	7.526795236650302	7.913333333333334	7.131977937750352
CHEMBL2206964	8.06	7.263152819203349	7.523523787783892	7.913333333333334	7.18001061384188
CHEMBL605826	7.525	7.26265540384069	7.562915991164283	6.5183333333333335	6.371513297988689
CHEMBL1672608	7.9	7.2639669984578585	7.6195231993522015	8.036666666666667	7.820313294268754
CHEMBL2063085	7.43	7.172231999987658	7.6535654662003365	7.978333333333334	7.591496506072254
CHEMBL601195	7.215	7.359051006415735	7.7069022284689686	7.336666666666666	7.631401901032563
CHEMBL1939386	4.9	7.030996481672876	7.432170377949168	7.421666666666667	7.045784447539664
CHEMBL2206960	7.71	7.112296133470718	7.582490096353368	6.173333333333335	6.880513698533366
CHEMBL589395	7.436666667000001	7.380926095550233	7.716786653723832	7.108333333333333	6.909247731890077
CHEMBL501873	6.42	7.529286091144309	7.797769157954244	8.160555555666667	8.092632590544808
CHEMBL584166	7.7	7.26784234533649	7.661445586634684	7.19	7.1405417875675745
CHEMBL1672604	6.55	7.21417323828401	7.624997696082577	6.37	7.172704689976777
CHEMBL2206959	8.145	7.109910620837913	7.597140632446449	5.883333333333333	6.779326147686491
CHEMBL2407590	7.43	7.359050965024641	7.717704579604198	7.266666666666667	7.743574998758794
CHEMBL1288513	7.405	7.4086876095411425	7.804948351812776	8.08	7.934288297348726
CHEMBL2063081	7.72	7.137050928559438	7.629927831689051	6.608333333333334	7.0366836117276526
CHEMBL1672602	8.085	7.243368440803944	7.65020294190139	6.2700000000000005	6.845518668152561
CHEMBL503228	5.3	7.5462959003182695	7.780697028449392	7.853333333333334	7.832887605397409
CHEMBL1672599	8.015	7.16153647775557	7.60546190279867	6.655	6.99735062065192
CHEMBL2206978	7.94	7.13470918462334	7.492368670887366	7.776666666666666	7.544430844479051
CHEMBL450753	5.88	7.765553301923845	7.889086379711387	8.456666666666667	7.638434964036268
CHEMBL2063082	7.68	7.1340547140698325	7.560722058541985	6.618888889	7.14800373638922
CHEMBL603168	8.02	7.192909086753312	7.57606902015222	7.465	7.186486314479501
CHEMBL1288515	7.6	7.537670887355462	7.74991022474512	7.906666666666666	8.09791788999273
CHEMBL506565	6.1	7.748059074867189	7.891047799378885	8.456666666666665	7.604024920632619
CHEMBL1672609	8.155	7.175618765414667	7.5380230357486315	6.0566666666666675	6.7926897749228194
CHEMBL1672601	7.825	7.177025394179918	7.6018631910874825	6.655	7.098689903273979
CHEMBL599875	7.46	7.343896956964192	7.617065324777878	7.593333333333334	7.45052339408247
CHEMBL599874	6.67	7.385907363247772	7.680825148117943	7.829999999999999	7.7102779774157355
CHEMBL1672594	8.52	7.074669579493008	7.4524252975440755	7.733333333333333	6.976140483629246
CHEMBL1672607	7.986666667000001	7.297547867108497	7.6108547154309765	7.186666666666667	7.627639733989585
CHEMBL556318	7.92	7.293419705734747	7.572878384709832	5.603333333333334	7.151432766610221
CHEMBL2206981	8.1	7.2990021850783995	7.650685465627879	7.898333333333333	7.776475485474989
CHEMBL585404	7.92	7.293419705734747	7.572878384709832	5.603333333333334	7.151432766610221
CHEMBL1672595	7.7	7.298072386200073	7.601938642630063	7.631111111	7.6439489458929994
CHEMBL1256599	5.745	7.290611572947358	7.5844635708194055	6.605	6.744352961928683
CHEMBL1256604	4.5	7.290611572947358	7.5844635708194055	6.605	6.744352961928683
CHEMBL591548	7.91	7.294689723344786	7.613162294143249	6.82	7.4220475526879675
CHEMBL2206979	7.99	7.300320196949927	7.69896883963905	7.978333333333333	7.538227960683213
CHEMBL600077	7.49	7.291844594952208	7.571626968609213	6.183333333333333	7.0324840612509885
CHEMBL2206984	8.03	7.297193001579227	7.632774642655034	7.66	7.760187741181043
CHEMBL600076	6.61	7.291614154045916	7.567625026876131	6.373333333333334	7.40316830480673
CHEMBL2206972	6.665	7.299088376664191	7.66499629373383	6.488888888999999	6.929609665826242
CHEMBL2206957	7.83	7.24690256329964	7.65487531249941	7.7	7.271500438986419
CHEMBL504783	6.17	7.228644976412353	7.538470295167246	7.217777777666666	6.654000766362465
CHEMBL1672587	8.183333333	7.22939357401511	7.550185664436666	6.640000000000001	6.859588112601231
CHEMBL2206973	6.705	7.246554354405084	7.664941579447261	8.143333333333333	7.568200235604016
CHEMBL1672596	7.875	7.2277588134558695	7.511855283120522	5.706666666666667	6.124783975695058
CHEMBL2206968	7.305	7.249708053885729	7.663615729454408	8.15	7.933537760410196
CHEMBL510931	5.98	7.234893159179004	7.60580004540929	7.304444444333332	7.39679505948519
CHEMBL2204319	8.06	7.2307600065002715	7.562370010673973	7.183333333333334	7.008200372025219
CHEMBL1672610	8.22	7.234948602291706	7.569876505426968	6.789999999999999	6.690676421128582
CHEMBL3823909	9.275	7.245088416911264	7.652792745061153	7.6816666666666675	7.414751336799413
CHEMBL3822850	9.59	7.2435338622402625	7.654621295929053	7.681666666666666	7.560921051579043
CHEMBL591604	8.08	7.234462229853578	7.594570215582605	7.756666666666667	7.6613636185610865
CHEMBL599872	7.993125	7.240769446449411	7.645199398731763	7.974166666666666	7.5997357514885975
CHEMBL1256598	6.28	7.3197309440914085	7.739770338125598	7.905555555666667	7.740451198573307
CHEMBL591668	7.465	7.320328772707736	7.619804239415058	7.223333333333334	7.612938633430067
CHEMBL2206967	7.46	7.325217525455187	7.7095433307692	6.711666666666666	6.958523297366392
CHEMBL1256601	5.72	7.31992620110182	7.727328151296135	6.388333333333333	5.951214297493165
CHEMBL2063084	7.36	7.321834243953278	7.644542941993957	7.79	7.626464304310083
CHEMBL1672589	7.545	7.32280474774442	7.643298486620358	7.756666666666667	7.595280774419555
CHEMBL527062	6.45	7.320558053057316	7.687646790511054	7.45	6.873514391744106
CHEMBL1671868	7.945	7.320798620283511	7.612336508293803	6.905	6.537499457467194
CHEMBL1672597	7.645	7.322079304848438	7.616935139338418	7.868333333333332	7.553379236110679
CHEMBL603169	8.01	7.320912948414462	7.6243648391146195	7.18	7.163930970981563
CHEMBL2206982	7.11	7.325255096820492	7.726149330727763	7.928333333333334	7.343994283857088
CHEMBL449392	4.87	7.318578684119125	7.593673993685976	7.573333333333333	7.111931604659163
CHEMBL605825	7.64	7.322528801091955	7.685171542225358	6.794999999999999	7.37966055368947
CHEMBL506069	4.48	7.339783219559644	8.004720067288998	7.09	6.987594169763453
CHEMBL1256605	4.92	7.338243131923794	7.694200949259745	7.526666666666666	7.915523213669378
CHEMBL1256606	5.42	7.3378701010205285	7.677586077092183	7.526666666666666	7.230779806578579
CHEMBL1672591	7.52	7.339121746138726	7.769691367447232	7.6866666666666665	7.59639166790319
CHEMBL2206983	7.115	7.333871007598466	7.648948547253112	7.77	7.382734773681594
CHEMBL1672590	8.05	7.338624559427755	7.760601660367425	7.686666666666667	7.620961083204464
CHEMBL2206958	8.11	7.3331729621301	7.645348532285262	7.87	7.569948764873272
CHEMBL506689	6.28	7.336494329238765	7.682047607290105	7.936666666666667	7.684067447910215
CHEMBL599873	7.913333333	7.330060693445944	7.641458087233309	6.4816666666666665	6.9003736489333765
CHEMBL602559	7.9	7.335376235856701	7.7041128214311065	7.278333333333333	6.886207317086254
CHEMBL2206977	8.13	7.328980689607439	7.567240840813287	7.381666666666667	7.020611262404214
CHEMBL503785	6.34	7.339621439715558	7.698869752531412	7.748333333333332	7.37162598710147
CHEMBL2206974	8.06	7.332823263147596	7.619759288649041	6.973333333333333	7.254320383176658
CHEMBL605613	7.69	7.29871527071812	7.577854947326406	7.828333333333333	7.602042041182536
CHEMBL2206963	7.995	7.302522955128219	7.672589300283486	7.965000000000001	7.6241759238508795
CHEMBL525240	4.65	7.318931174803039	7.827844712494391	7.705000000000001	7.8095264775472035
CHEMBL2206970	7.935	7.301716974872326	7.631036041801117	5.72	7.123566223954462
CHEMBL591667	7.105	7.299585765312016	7.559047730259092	8.076666666666666	7.174600929440816
CHEMBL3824087	9.01	7.3095253786708065	7.7778365295255565	7.724444444333333	7.665293867142796
CHEMBL600075	7.275	7.297316731895696	7.568908657950862	6.95	6.5400494494091586
CHEMBL2063080	7.72	7.302033727875804	7.676483961142215	8.070833333333333	7.5910816331767625
CHEMBL2063086	7.75	7.29948280847085	7.638660845332749	7.5441666666666665	7.749644740193794
CHEMBL506322	6.26	7.297010612086155	7.605300572569574	6.78	7.353783540428102
CHEMBL2368723	5.77	7.31356275377579	7.751878445618042	7.705000000000001	7.567530736598965
CHEMBL602119	8.07	7.299703110924215	7.6095194702999915	6.851666666666667	7.0517100911438835
CHEMBL603171	6.88	7.299366454878091	7.572983245387975	7.410555555666666	7.459059797272432
CHEMBL2204318	8.17	7.248624878495078	7.621107722782777	7.888333333333333	7.150553469113568
CHEMBL603170	7.633333332999999	7.410906761737712	7.719910827604644	7.6499999999999995	7.511467728177804
CHEMBL1256602	6.56	7.571938775956714	7.772696131079678	7.54	7.926354061884245
CHEMBL1256603	4.96	7.60663752983089	7.807337706097382	7.786666666666666	7.909274125127097
CHEMBL510416	4.73	7.513058149329284	7.784085632044288	7.961666666666666	7.3850890823369015
CHEMBL2063087	7.55	7.462301705200986	7.700171021994874	7.944444444333333	7.87074795445841
CHEMBL449844	7.21	7.206645884100436	7.528575840167022	6.913333333333333	6.776913369915555
CHEMBL1672592	8.0	7.234833542526616	7.596192000067681	6.671666666666667	6.980636073288381
CHEMBL1672600	7.26	7.284364536556411	7.645103993808844	7.912777777666666	7.591626632535856
CHEMBL450002	5.9	7.5552958411555995	7.806067530060451	7.961666666666666	7.630876667283048
CHEMBL3823642	8.9625	7.0356931493431185	7.421766656176628	6.7683333333333335	7.023821153268606
CHEMBL1672603	7.035	7.211041184218544	7.589746971745834	7.484444444333334	6.827204244168171
