# Supplementary material for: Cheminformatics Analysis and Modeling with MacrolactoneDB
Source: Sci Rep. 2020 Apr 14;10:6284. doi: 10.1038/s41598-020-63192-4 (PMC7156526; doi:10.1038/s41598-020-63192-4)
Supplement: Supplementary file 2 — Supplementary information2. [file 41598_2020_63192_MOESM2_ESM.zip › DataS1/CHEMBL379/pIC50_pEC50/predictions/10-fold/tuned/y_rand/4/2Drdkit.csv]

IDs	ExperimentalAff	NB	SVR	KNN	RF
CHEMBL509769	6.22	7.203438304416121	7.045623182776882	6.355647507978655	6.925929500246171
CHEMBL1256600	5.695	7.2294784807415775	7.927081771567946	8.191841550062367	7.616130565474953
CHEMBL2206975	7.795	7.294705371214158	7.535969370018473	7.822302691769572	7.773094478620233
CHEMBL2204317	8.7	7.304501238191658	8.140791503280752	7.73999547679676	7.492479363817626
CHEMBL1288514	7.5	7.260140343898625	7.163139810234756	6.949655824824763	7.231728365010646
CHEMBL2203324	7.985	7.314854189802397	7.595275424921902	7.16015030741787	7.450981769159497
CHEMBL2206969	7.925	7.288505580958104	7.533788695845053	7.904856679147364	7.693287139692862
CHEMBL2063079	8.0	7.277547894048747	7.764303504400007	7.9085084888817265	7.817468574731791
CHEMBL1672588	7.855	7.270390408958333	7.911205666093507	7.842844826804688	7.655536994593093
CHEMBL1672606	7.735	7.24828245455803	7.264443975996117	7.028705665360292	6.7043825872182445
CHEMBL1672605	6.33	7.230848404173443	6.632524873951845	6.520901084300211	6.391995576496559
CHEMBL2206976	7.885	7.326502955991439	7.40650780468981	7.452533594918275	6.940303146403068
CHEMBL3823434	7.923333332999999	7.290182109622424	6.605534988611857	7.151635124175847	6.993249594063072
CHEMBL605620	7.92	7.259880343277818	7.319694378986916	7.455282601962306	7.034523363792388
CHEMBL1672598	7.735	7.263643773538347	8.20994386974359	8.259623944226588	8.05804613716395
CHEMBL591648	5.84	7.260862673399953	7.8317315526952305	7.719190366267905	7.6835156250033805
CHEMBL2203873	8.33	7.264956191729968	7.5257170192744764	6.646604735517484	7.1879632246135206
CHEMBL2206971	7.94	7.265037278796361	7.7851198617423405	7.8418645207294455	7.46182144165631
CHEMBL2206980	7.105	7.266199616223248	6.967343977582302	6.665845209362824	7.098938951026358
CHEMBL2206965	7.97	7.267651677699146	7.789769484572999	7.87148518321751	7.674873196225883
CHEMBL2203882	8.3	7.2650871208832815	7.623278312427085	6.412713893977728	7.140397780804263
CHEMBL455095	6.03	7.257894298228091	7.052489505124602	6.777373307963038	6.444112291389827
CHEMBL2206966	7.83	7.267688400697199	7.770378445803188	7.871180382720111	7.664807861956518
CHEMBL2206964	8.06	7.26770502671121	7.815271713016197	7.864120710229026	7.661932257760252
CHEMBL605826	7.525	7.260416757627398	7.065743152113732	7.102680767993139	7.149527487186689
CHEMBL1672608	7.9	7.263542605802186	7.561288482221388	7.6546978773390935	7.7380530994738805
CHEMBL2063085	7.43	7.300927889153098	7.5632740730069745	7.350062669804737	7.677029993775565
CHEMBL601195	7.215	7.300432037892744	7.480473923587999	6.148170859906531	6.224326448545937
CHEMBL1939386	4.9	7.294678278964091	8.940301988960577	6.602598859634013	6.242973223651732
CHEMBL2206960	7.71	7.300845155736678	7.319646834731932	7.158224288871829	6.994961766396433
CHEMBL589395	7.436666667000001	7.300420597409749	7.468400908701968	7.537373455657381	7.375229248793177
CHEMBL501873	6.42	7.300182853148449	7.459700419180042	7.005012580652691	7.469455261106139
CHEMBL584166	7.7	7.300145937663068	7.54469150308992	7.265971567857211	7.081726738447605
CHEMBL1672604	6.55	7.30028920063237	7.273800243730582	6.1187600824882304	7.405976402244435
CHEMBL2206959	8.145	7.30081852393168	7.897365478579649	7.158055684555353	6.979797738762725
CHEMBL2407590	7.43	7.301570357778411	8.057712102179684	7.972187994749839	6.390143354275254
CHEMBL1288513	7.405	7.301325133875088	7.967821542659879	7.9772007195934895	8.011310359842792
CHEMBL2063081	7.72	7.301209468299912	8.065435952711473	7.774491659657467	7.3775579298690035
CHEMBL1672602	8.085	7.30070055957862	7.7073895892865725	7.257011094170406	6.849375654209527
CHEMBL503228	5.3	7.292430112223119	7.9497125616426825	6.989153568524325	7.4562140161968316
CHEMBL1672599	8.015	7.290459773885414	7.555344750051145	6.115372523978363	6.6315202634410975
CHEMBL2206978	7.94	7.292874567884795	7.798801856747	7.785293802256039	7.679374210749338
CHEMBL450753	5.88	7.291901376913993	6.949669654079583	7.116828326290683	6.927002184187148
CHEMBL2063082	7.68	7.290759604308612	7.652614003658014	7.125580107037417	7.480074893350108
CHEMBL603168	8.02	7.291845010364882	7.807449742844431	7.997066477149289	7.832802624284938
CHEMBL1288515	7.6	7.291489422703016	6.691413481524969	7.27603489789463	7.1076298315774356
CHEMBL506565	6.1	7.292102584577453	7.171969312783954	7.834539408523278	7.2082439730716485
CHEMBL1672609	8.155	7.2921750488395904	7.695106964415478	7.823958284330536	7.704963205732589
CHEMBL1672601	7.825	7.291421068665284	7.519780508164734	6.999400163260947	7.69472328193646
CHEMBL599875	7.46	7.29345646483398	7.447466018872923	6.736892194259313	7.285020273945925
CHEMBL599874	6.67	7.293665231312582	7.54543326290438	6.897450304725498	6.9647115385626694
CHEMBL1672594	8.52	7.28966263717365	7.1162139372970294	6.199179833443489	6.63994960482599
CHEMBL1672607	7.986666667000001	7.270385002620405	7.48542385014289	7.782428816712142	7.752927810964831
CHEMBL556318	7.92	7.286786355054389	7.664257984045689	7.544819010580776	7.2943729156954635
CHEMBL2206981	8.1	7.2476249221663025	6.635752992527216	7.39128309403779	7.083154943915421
CHEMBL585404	7.92	7.286786355054389	7.664257984045689	7.544819010580776	7.2943729156954635
CHEMBL1672595	7.7	7.284507208564561	6.912401424373018	6.70252912375252	6.541374185401078
CHEMBL1256599	5.745	7.322118316714256	7.788445032437368	7.163961110641495	7.448546346854435
CHEMBL1256604	4.5	7.322118316714256	7.788445032437368	7.163961110641495	7.448546346854435
CHEMBL591548	7.91	7.264901726783633	7.658334757312247	6.306916815039452	6.809212115436877
CHEMBL2206979	7.99	7.24352112817782	7.159512149851162	7.23005938478861	6.768868945758347
CHEMBL600077	7.49	7.285645272767945	7.565017089932358	7.423133847475255	7.193903438736834
CHEMBL2206984	8.03	7.272029665425842	7.688228545114216	6.669303241361673	7.136982750768294
CHEMBL600076	6.61	7.296618933507317	7.848733571727966	7.727255194609396	7.570209585802809
CHEMBL2206972	6.665	7.248456285836777	8.076127444054897	6.956988689515834	7.0985362503828275
CHEMBL2206957	7.83	7.2387740050912	8.013781958391114	6.194378342747517	6.890995669660448
CHEMBL504783	6.17	7.239572394293766	8.18279999916557	7.249589488801211	7.220075095348375
CHEMBL1672587	8.183333333	7.2396766133329615	7.755633284520619	7.736740863822914	7.65443484014795
CHEMBL2206973	6.705	7.239206976404973	8.030450413742923	7.054527967332615	7.7972403692774845
CHEMBL1672596	7.875	7.239087867846177	7.084362630230095	8.007342849608946	7.7733386094260455
CHEMBL2206968	7.305	7.2386834821555235	7.5586139805343775	7.405263211492309	6.686357383716513
CHEMBL510931	5.98	7.239721692547069	8.251619821775325	7.9110403139085985	8.08445479607334
CHEMBL2204319	8.06	7.239529865472225	7.592813062632863	7.744002532785039	7.740090061163193
CHEMBL1672610	8.22	7.2390670494386	7.515564769095788	6.84069636932611	6.878875858131399
CHEMBL3823909	9.275	7.238034384430541	6.258553054907909	6.356105220367221	6.351288397815719
CHEMBL3822850	9.59	7.238166743775518	6.2296167194239755	6.378989770792659	6.507248219795556
CHEMBL591604	8.08	7.239050236425529	7.418191823469093	7.4177376122915915	7.3555093320142095
CHEMBL599872	7.993125	7.238910356778857	7.47725825888855	7.674971426790234	7.394929388779442
CHEMBL1256598	6.28	7.323625803073032	7.823795401528505	5.42	5.44673127645834
CHEMBL591668	7.465	7.323035121578327	7.434761989727613	7.352728524862973	7.342105589647208
CHEMBL2206967	7.46	7.3232867557518055	7.587091721718102	6.242981894913005	7.209518973486406
CHEMBL1256601	5.72	7.323779615351919	8.109677807110245	5.77	6.288972970683835
CHEMBL2063084	7.36	7.323206455458985	7.414692387531742	7.2613771618994924	7.312870078540856
CHEMBL1672589	7.545	7.322696397655329	7.179195195858686	6.273800576875413	6.641806038492844
CHEMBL527062	6.45	7.323264513594131	7.723665277076149	7.840253662448607	7.504397241645785
CHEMBL1671868	7.945	7.323262358253866	7.726600016273251	7.473646740299562	7.192455437195428
CHEMBL1672597	7.645	7.323110151543237	7.417554485790911	7.919206619600055	7.265874718640424
CHEMBL603169	8.01	7.322893220716478	7.71668398867648	8.088207797906309	7.8328032182841785
CHEMBL2206982	7.11	7.323227232827431	7.573648185830612	7.358069695048324	7.618419186496245
CHEMBL449392	4.87	7.324821303985268	7.662408485041009	7.95912823993464	6.061945643887522
CHEMBL605825	7.64	7.3223893274977225	7.503327895263895	6.501922974945879	6.892859533972867
CHEMBL506069	4.48	7.1781650953761185	6.781115834874384	6.76085199729136	6.524005079917062
CHEMBL1256605	4.92	7.164546977541508	7.880709631910172	8.08	7.425941409277365
CHEMBL1256606	5.42	7.163013941116828	7.871322189352511	5.77	6.347726084655534
CHEMBL1672591	7.52	7.421885969758033	7.727920871047183	5.837254106403093	6.724328595119095
CHEMBL2206983	7.115	7.4722330651002	7.813249684458293	8.074808560714963	7.197336519369484
CHEMBL1672590	8.05	7.423950544638649	7.754205442885677	6.205285533856277	6.846010480588305
CHEMBL2206958	8.11	7.460675603063393	7.664875689428685	7.313853432372176	7.408867654320662
CHEMBL506689	6.28	7.0909209890547	7.368507556572494	6.532851053376649	6.420018468088058
CHEMBL599873	7.913333333	7.292353534916699	7.443467703523516	7.903023825597669	7.4491907626533
CHEMBL602559	7.9	7.3058039857937995	7.494455553647311	6.880586940933037	7.090221813262474
CHEMBL2206977	8.13	7.482361166489967	7.965025105534511	7.529432158771806	7.527246096227538
CHEMBL503785	6.34	7.46077300190468	7.744052232680283	6.411100166599869	6.605515013220515
CHEMBL2206974	8.06	7.412569401442079	7.835604071947787	7.895873533292152	7.502210433196944
CHEMBL605613	7.69	7.3014742428033825	7.789964966421657	7.26729139040286	7.559679516230086
CHEMBL2206963	7.995	7.300278997196914	8.177029091773159	7.919661461327685	7.750209942951327
CHEMBL525240	4.65	7.299946907972932	7.0298136992341425	6.742665374372947	6.6728973921107375
CHEMBL2206970	7.935	7.299799094243452	7.305685068671923	7.254174196848319	7.243523974041469
CHEMBL591667	7.105	7.301594547845469	7.674578918896633	7.8679740593147915	7.74092124020463
CHEMBL3824087	9.01	7.301122072917871	7.843417490297405	7.604945125292502	7.787875925469681
CHEMBL600075	7.275	7.301416374546955	7.464084152241887	7.820788789354919	7.534160924959102
CHEMBL2063080	7.72	7.300702241272588	8.155172862819963	8.047383128677192	7.8977731291335145
CHEMBL2063086	7.75	7.300410439815839	7.735145519478045	6.500690860247743	6.644343904743393
CHEMBL506322	6.26	7.301622714497972	7.645641155293982	7.120937653338407	7.143265289615425
CHEMBL2368723	5.77	7.3000897481512865	7.99117685678376	7.350848114805706	7.2247241900843955
CHEMBL602119	8.07	7.301402407677822	7.777284988950827	7.765339106403887	7.740667942012769
CHEMBL603171	6.88	7.301459247940759	7.611615908471965	7.386985715264502	7.286053505686447
CHEMBL2204318	8.17	7.325070400900696	7.160711989705545	7.18585238714952	7.58982622864493
CHEMBL603170	7.633333332999999	7.324575886800897	7.6304313069194	7.573057870312433	7.58175741841949
CHEMBL1256602	6.56	7.323936121974025	7.956084255861716	9.59	8.695863987781994
CHEMBL1256603	4.96	7.323238720868256	7.48638248793098	4.65	5.604838994699408
CHEMBL510416	4.73	7.324554644666282	7.940305569352285	7.490154384074397	7.631056986462377
CHEMBL2063087	7.55	7.325262087351321	7.440758937050079	7.865117773137069	7.513831082592034
CHEMBL449844	7.21	7.324040016901581	6.93012252184292	7.009109172989849	6.774074181668681
CHEMBL1672592	8.0	7.324979450520433	7.341882034444916	7.688384976196996	7.5711827903292575
CHEMBL1672600	7.26	7.324501514784561	7.3496682132781554	7.254453062276733	7.57639804949017
CHEMBL450002	5.9	7.324580274711821	7.993549556437133	7.811054132717519	7.542338645544674
CHEMBL3823642	8.9625	7.325242937881868	7.231468324811518	7.932192851192914	7.451484116512546
CHEMBL1672603	7.035	7.324676251486763	7.930892449234959	7.7340913518505	7.767722321696277
