# Supplementary material for: Cheminformatics Analysis and Modeling with MacrolactoneDB
Source: Sci Rep. 2020 Apr 14;10:6284. doi: 10.1038/s41598-020-63192-4 (PMC7156526; doi:10.1038/s41598-020-63192-4)
Supplement: Supplementary file 2 — Supplementary information2. [file 41598_2020_63192_MOESM2_ESM.zip › DataS1/CHEMBL379/pIC50_pEC50/predictions/10-fold/tuned/y_rand/4/maccs.csv]

IDs	ExperimentalAff	NB	SVR	KNN	RF
CHEMBL509769	6.22	7.277003431832844	7.026016696058079	7.873333333333332	7.680263433078984
CHEMBL1256600	5.695	7.273213929572263	6.192498755663145	7.298333333333333	6.861027892907799
CHEMBL2206975	7.795	7.2616278413636035	7.219187663076077	7.294999999999999	7.019953828011783
CHEMBL2204317	8.7	7.2676526811860125	7.732857332070175	6.133333333333333	7.085934016304197
CHEMBL1288514	7.5	7.278708209211823	8.24525223422949	8.688333333333334	8.208921545399173
CHEMBL2203324	7.985	7.263418568338798	7.216512494019987	6.133333333333333	6.873448754603242
CHEMBL2206969	7.925	7.264324541550386	7.699808186965363	7.760000000000001	7.720353825271953
CHEMBL2063079	8.0	7.265361485169038	7.014941987251397	6.1000000000000005	6.499179608585617
CHEMBL1672588	7.855	7.27034483709848	7.773810129813185	7.826111111	7.648892122040792
CHEMBL1672606	7.735	7.266427149722872	6.99468759184392	7.12	7.079919477431845
CHEMBL1672605	6.33	7.26814546709133	7.098077669337314	7.541666666666667	7.107540575394974
CHEMBL2206976	7.885	7.263418568338798	7.216512494019987	6.133333333333333	6.873448754603242
CHEMBL3823434	7.923333332999999	7.270501544034213	8.110254427849313	7.748333333333332	7.704658532053578
CHEMBL605620	7.92	7.231774374508025	7.230470958663252	7.965	7.681574447661725
CHEMBL1672598	7.735	7.245729217515134	7.767444385045669	7.901666666666666	7.537549287506586
CHEMBL591648	5.84	7.218975865300074	6.8864808346842405	6.246666666666667	6.65787643808913
CHEMBL2203873	8.33	7.087213918258939	6.519779271449044	6.431111111	6.5768398129537955
CHEMBL2206971	7.94	7.09028760231986	7.391382372896194	7.375	7.066200370312962
CHEMBL2206980	7.105	7.091669078977962	7.266013718705244	7.375	7.282215979173479
CHEMBL2206965	7.97	7.112238694438212	7.504647107273433	6.284444444333334	6.1495499795232424
CHEMBL2203882	8.3	7.097489826053831	5.876030453787768	6.431111111	6.696240237675772
CHEMBL455095	6.03	7.38744909160453	8.196452600334153	7.593333333333334	7.382341846892374
CHEMBL2206966	7.83	7.112238694438212	7.504647107273433	6.284444444333334	6.1495499795232424
CHEMBL2206964	8.06	7.112238694438212	7.504647107273433	6.284444444333334	6.1495499795232424
CHEMBL605826	7.525	7.135319312457004	5.988145180705336	6.635000000000001	6.531385005292367
CHEMBL1672608	7.9	7.19530618476203	7.124255559413745	6.8999999999999995	7.27074498678799
CHEMBL2063085	7.43	7.299052389487374	7.701915675251681	7.378333333333333	7.346410139681774
CHEMBL601195	7.215	7.300514673365138	7.174572591718811	7.578333333333333	7.3474630952368845
CHEMBL1939386	4.9	7.297974152590197	5.730900161980945	7.117222222333335	7.042746734876866
CHEMBL2206960	7.71	7.298444430544963	6.4042376469745905	6.256666666666667	6.237508985466294
CHEMBL589395	7.436666667000001	7.3018916686901445	6.956316675482552	7.5200000000000005	7.1451714218024405
CHEMBL501873	6.42	7.303826563247133	6.908548990742777	7.4366666666666665	7.374439302242727
CHEMBL584166	7.7	7.297987836129549	7.482880891415701	8.251666666666667	7.368620667838822
CHEMBL1672604	6.55	7.29806272553461	7.25818845677004	7.5249999999999995	7.222829590760129
CHEMBL2206959	8.145	7.299609829262829	7.834785297545008	7.68	7.778806922730745
CHEMBL2407590	7.43	7.304425315714611	7.344701289819761	7.653333333333333	7.479234262952784
CHEMBL1288513	7.405	7.301363967585494	7.216931994849912	7.371111111	7.058611772217688
CHEMBL2063081	7.72	7.298669469621611	7.97788000370289	6.566666666666667	6.9859037076456625
CHEMBL1672602	8.085	7.29806272553461	7.25818845677004	7.5249999999999995	7.222829590760129
CHEMBL503228	5.3	7.266995901424759	7.291392720263524	7.175	7.1702732977622725
CHEMBL1672599	8.015	7.300316941607739	7.06472781500965	7.968333333333334	7.469518808056397
CHEMBL2206978	7.94	7.292760379392994	7.337068587056212	6.774444444666667	6.495984260762462
CHEMBL450753	5.88	7.263045831047724	6.357385381989669	7.158333333333334	6.7068632494573395
CHEMBL2063082	7.68	7.305000801720998	8.354441262506061	8.020000000000001	7.902102895923606
CHEMBL603168	8.02	7.3108252520987165	7.620535367717235	7.829999999999999	7.81135780501061
CHEMBL1288515	7.6	7.299673535431966	8.18023533068217	8.457500000000001	8.24628144965177
CHEMBL506565	6.1	7.262419676803349	6.211283586159052	7.158333333333334	6.776671184057474
CHEMBL1672609	8.155	7.295487916186648	7.589851608421345	7.850555555666667	7.114569239362965
CHEMBL1672601	7.825	7.301747890613276	7.841699969369007	7.195	7.135652010804054
CHEMBL599875	7.46	7.30206636780366	7.92167249427327	7.903333333333333	7.924373747694632
CHEMBL599874	6.67	7.3061349571836836	8.076292531141359	7.331666666666666	7.6373923343524055
CHEMBL1672594	8.52	7.307655539890276	7.4644667642899485	7.521666666666667	7.412871805509691
CHEMBL1672607	7.986666667000001	7.296852780188036	7.577035040040884	7.873333333333334	7.317757293644002
CHEMBL556318	7.92	7.297615759251379	8.036203483384355	7.531111111	7.6003736130472195
CHEMBL2206981	8.1	7.296500571468275	6.94875191778148	6.832777777666666	7.014191251476308
CHEMBL585404	7.92	7.297615759251379	8.036203483384355	7.531111111	7.6003736130472195
CHEMBL1672595	7.7	7.297174147785961	7.148470336450132	7.835000000000001	7.616514420544751
CHEMBL1256599	5.745	7.297383049108136	7.948890767809844	7.368333333333333	7.338564446832126
CHEMBL1256604	4.5	7.297383049108136	7.948890767809844	7.368333333333333	7.338564446832126
CHEMBL591548	7.91	7.297940407255905	8.013962658354984	7.3066666666666675	7.79614533414446
CHEMBL2206979	7.99	7.2965921371173605	7.650251631581896	7.776666666666667	7.457894552929356
CHEMBL600077	7.49	7.297405650331644	7.3780044748139355	7.531111111	7.449203573658645
CHEMBL2206984	8.03	7.296466432282446	7.558992773634601	7.049444444333333	7.575712844848283
CHEMBL600076	6.61	7.297464444505827	8.479858958248514	7.633333333333333	7.670601165066416
CHEMBL2206972	6.665	7.296553314660774	7.456484236350549	6.848333333333333	6.889186787724271
CHEMBL2206957	7.83	7.239435666537285	6.8555951138192635	7.963333333333334	7.58717910096135
CHEMBL504783	6.17	7.2378372582778585	7.296306214906836	7.97	7.309114389875237
CHEMBL1672587	8.183333333	7.238783062002715	7.709808071542072	7.372222222333334	7.2764197078174595
CHEMBL2206973	6.705	7.2392312904972425	7.6247819868683715	7.276666666666666	7.1933820341584385
CHEMBL1672596	7.875	7.23850143664038	6.992179828275668	6.756666666666667	6.744985753967655
CHEMBL2206968	7.305	7.239304461609534	7.601793279677268	7.276666666666666	7.258166265282708
CHEMBL510931	5.98	7.238355477333467	8.010584344092976	7.803333333333334	7.552218342351836
CHEMBL2204319	8.06	7.238783062002715	7.709808071542072	7.372222222333334	7.2764197078174595
CHEMBL1672610	8.22	7.239375996283865	7.637338651914562	7.777777777666667	7.5838092488152995
CHEMBL3823909	9.275	7.23608173729242	7.546746478727315	6.605	6.749221524466838
CHEMBL3822850	9.59	7.236076386592148	7.37541941122472	6.605	6.783411951053982
CHEMBL591604	8.08	7.239936538121704	7.82331158414823	8.150833333333333	7.742064275118784
CHEMBL599872	7.993125	7.240674357867336	8.069444585110276	7.727222222333334	7.763292585572417
CHEMBL1256598	6.28	7.327372717843703	7.175097266649633	7.1816666666666675	7.290125438987681
CHEMBL591668	7.465	7.3238225516772495	7.817434228419106	6.62	7.475061561813867
CHEMBL2206967	7.46	7.319606617110867	7.533641420332717	7.097777777666667	7.189630275710731
CHEMBL1256601	5.72	7.326907929310385	8.084742523927392	7.746666666666667	7.510145992062664
CHEMBL2063084	7.36	7.322275003488329	7.8501853326526465	7.895555555666667	7.823563705076938
CHEMBL1672589	7.545	7.322321775359089	8.198703608358446	7.858333333333334	7.751576655912955
CHEMBL527062	6.45	7.326764276966744	8.479922072832824	7.29	7.277237413610145
CHEMBL1671868	7.945	7.322192857570638	7.4657317180369525	7.7316666666666665	7.686253051951987
CHEMBL1672597	7.645	7.322445221523855	7.840158978003306	7.858333333333334	7.71647638805374
CHEMBL603169	8.01	7.324162150288032	7.188743067820074	6.737777777666667	6.8826761972845905
CHEMBL2206982	7.11	7.318935351437812	6.858905649357073	6.698333333333333	6.971402357289515
CHEMBL449392	4.87	7.333879958151662	7.508198905510335	7.811666666666667	7.72784717519809
CHEMBL605825	7.64	7.3239607677440155	7.529997616212601	7.825	7.74283468569106
CHEMBL506069	4.48	7.332132714786814	6.87837328283949	6.914444444333334	6.867528959916434
CHEMBL1256605	4.92	7.334526184218964	7.2052100338480844	7.0249999999999995	7.1039003935403855
CHEMBL1256606	5.42	7.3346352151045116	7.154926947539005	7.0249999999999995	7.060177437198961
CHEMBL1672591	7.52	7.332563655834667	7.269532142034302	8.079444444333333	7.372516972256101
CHEMBL2206983	7.115	7.333854831699367	7.5146257923228905	8.008333333333333	7.575663381269212
CHEMBL1672590	8.05	7.332474604273632	7.061929155633623	7.5249999999999995	7.2151107307887195
CHEMBL2206958	8.11	7.333617363886958	7.744840619993143	7.69	7.259247330782826
CHEMBL506689	6.28	7.337257006272782	7.806180702755535	7.484999999999999	7.677790287098482
CHEMBL599873	7.913333333	7.333959786271419	7.549461132827405	8.140833333333333	7.706232214573618
CHEMBL602559	7.9	7.333330381875348	7.392814130302037	7.340000000000001	6.907883769836014
CHEMBL2206977	8.13	7.333399585487209	7.190330922315242	6.739999999999999	6.357072179754475
CHEMBL503785	6.34	7.332591354829984	6.178226890858143	6.351666666666667	6.519802448738468
CHEMBL2206974	8.06	7.333617363886958	7.744840619993143	7.69	7.259247330782826
CHEMBL605613	7.69	7.302375452375295	7.6457662310426855	7.091666666666666	7.2904651564538145
CHEMBL2206963	7.995	7.292069972402195	7.359919834361122	6.051666666666667	6.747441450228105
CHEMBL525240	4.65	7.315377616809366	6.484352675909001	7.647500000000001	7.1646597438080235
CHEMBL2206970	7.935	7.2923905650316945	8.240311850189372	7.91	7.457409469130363
CHEMBL591667	7.105	7.30193504254373	7.517155008238134	7.825555555666668	7.587380821090887
CHEMBL3824087	9.01	7.307163495643799	6.634121559913979	7.478333333333334	7.173029656985388
CHEMBL600075	7.275	7.3034384658223335	7.823647945702774	7.873333333333334	7.637014775870124
CHEMBL2063080	7.72	7.292958062426683	7.335194591403777	7.655	7.673127892766745
CHEMBL2063086	7.75	7.294120547317506	7.697044556125292	7.721666666666667	7.714925414361319
CHEMBL506322	6.26	7.320775186903311	7.210237757893978	7.424444444333333	7.435899820405573
CHEMBL2368723	5.77	7.314438943061985	6.565717523100856	7.647500000000001	7.140925794776215
CHEMBL602119	8.07	7.2977023691911125	7.743253436934182	7.787777777666666	7.524657340442178
CHEMBL603171	6.88	7.304858328662588	8.140224078470013	7.872222222333335	7.731471089670467
CHEMBL2204318	8.17	7.341432653503295	7.258037195302855	7.636666666666667	7.423533037031924
CHEMBL603170	7.633333332999999	7.344274758475151	7.959855739791784	7.960000000000001	7.662876771052098
CHEMBL1256602	6.56	7.294430750310947	7.260053210701081	7.227708333333333	7.1282333553268
CHEMBL1256603	4.96	7.29006250785297	7.181524852148691	7.1816666666666675	6.840622528849288
CHEMBL510416	4.73	7.298944341759537	6.207767034224609	7.324444444333333	7.007549601511243
CHEMBL2063087	7.55	7.343895307887611	7.425371280277226	7.136666666666667	7.053584859847912
CHEMBL449844	7.21	7.326917903879738	7.599826483835351	7.051666666666667	7.075330127164491
CHEMBL1672592	8.0	7.322828095174295	6.669478105161467	6.523333333333333	6.661601827651525
CHEMBL1672600	7.26	7.337659174419978	6.999634134187268	7.81	7.521006403388117
CHEMBL450002	5.9	7.302782878506069	7.534396088511038	7.204444444333333	7.085898659530422
CHEMBL3823642	8.9625	7.293048011562226	7.5719275560658375	7.710000000000001	7.62568052082921
CHEMBL1672603	7.035	7.34601172919268	8.422341769664065	6.823333333333333	7.61046665015499
