# Supplementary material for: Cheminformatics Analysis and Modeling with MacrolactoneDB
Source: Sci Rep. 2020 Apr 14;10:6284. doi: 10.1038/s41598-020-63192-4 (PMC7156526; doi:10.1038/s41598-020-63192-4)
Supplement: Supplementary file 2 — Supplementary information2. [file 41598_2020_63192_MOESM2_ESM.zip › DataS1/CHEMBL379/pIC50_pEC50/predictions/10-fold/tuned/y_rand/4/ecfp6.csv]

IDs	ExperimentalAff	NB	SVR	KNN	RF
CHEMBL509769	6.22	7.261040872307664	9.56121607963634	7.456999999999999	7.418856517352018
CHEMBL1256600	5.695	7.259760174839	6.7768870648258925	7.1896666666	6.876829443131895
CHEMBL2206975	7.795	7.278816830421835	7.7853858545761305	7.604666666600001	7.698186860536706
CHEMBL2204317	8.7	7.271393132285751	8.610164665875004	7.5280000000000005	7.26427526678848
CHEMBL1288514	7.5	7.26352515009325	7.209218519323481	6.606999999999999	7.314577935906478
CHEMBL2203324	7.985	7.276258738296268	6.810912146441122	7.2663333334	7.370619772344326
CHEMBL2206969	7.925	7.277819862546837	8.000821233846056	7.5206666666	7.526994394981409
CHEMBL2063079	8.0	7.274734552985221	7.030147058286325	6.576625	7.5240547092137104
CHEMBL1672588	7.855	7.277798033497224	7.7154353040542745	7.323	7.374118780725094
CHEMBL1672606	7.735	7.2702959058478624	6.425652764477219	7.598000000000001	6.488618586058831
CHEMBL1672605	6.33	7.271604983720074	7.038198427767754	6.885	6.980270819224875
CHEMBL2206976	7.885	7.277768852436547	7.437888194303698	7.538666666599999	7.3943064151273985
CHEMBL3823434	7.923333332999999	7.266587966786266	8.089347663765507	6.909999999999999	7.3083673886719245
CHEMBL605620	7.92	7.2600043917184856	8.377087320078703	6.983	7.67054869236423
CHEMBL1672598	7.735	7.257111143272732	6.94978831869825	6.824666666600001	6.862387159233489
CHEMBL591648	5.84	7.262352204123809	7.627037746888117	7.8083333334	7.38875934124451
CHEMBL2203873	8.33	7.2665833245249765	7.720074314227894	7.5605	7.601462830969954
CHEMBL2206971	7.94	7.26687764292959	7.220107656938403	7.078	7.228883685003027
CHEMBL2206980	7.105	7.266501803225815	8.163153546875087	7.4825	7.49989801250809
CHEMBL2206965	7.97	7.266788151813649	7.1193505651869495	7.404333333400001	7.497040733416931
CHEMBL2203882	8.3	7.266670202789763	8.083725623481788	7.5605	7.54034118565943
CHEMBL455095	6.03	7.260780262591371	8.512897434471745	8.064	7.709863020985042
CHEMBL2206966	7.83	7.266852312592216	7.059443116303257	7.4233333334	7.334195307047184
CHEMBL2206964	8.06	7.266783092101049	7.267660666019714	7.404333333400001	7.426733903030333
CHEMBL605826	7.525	7.263381554741982	8.995434122520527	7.246	7.715672146999683
CHEMBL1672608	7.9	7.264939715777399	7.37902294343477	7.131	7.162309055049148
CHEMBL2063085	7.43	7.386467178254334	7.562284831275136	7.642625	7.572115819740434
CHEMBL601195	7.215	7.349545429611033	8.16318117022535	7.523000000000001	7.658539713499504
CHEMBL1939386	4.9	6.787227371602614	6.815394020798292	6.318	6.377601142201153
CHEMBL2206960	7.71	7.33490654672258	5.970940706348927	7.489	7.291733895223744
CHEMBL589395	7.436666667000001	7.4291500813041695	8.22066200883866	7.5920000000000005	7.748327004065714
CHEMBL501873	6.42	7.473443929600247	8.577961321491225	7.593000000000001	7.525569924212177
CHEMBL584166	7.7	6.932023696840273	6.979000697931919	6.981999999999999	6.75023319385285
CHEMBL1672604	6.55	6.910369703592259	6.6353106963185535	6.173	6.360129762828507
CHEMBL2206959	8.145	7.3756213214456805	7.2751608396767695	7.489	7.5381458720911
CHEMBL2407590	7.43	7.0781010252427565	6.0174321688902905	6.254	6.882230164943383
CHEMBL1288513	7.405	7.439707286893451	7.497203631885064	7.525	7.693541662803064
CHEMBL2063081	7.72	7.358228712340093	7.387014475019227	7.1845	7.704014954970639
CHEMBL1672602	8.085	6.92231153513003	6.405777417316749	6.173	6.335467463780525
CHEMBL503228	5.3	7.2983004268798135	8.212052235598502	7.534333333399999	7.797790598463871
CHEMBL1672599	8.015	7.290436395305845	5.6360081007174205	7.609	7.1974936576066115
CHEMBL2206978	7.94	7.287816160769145	4.950826188880146	7.261500000000001	6.274675788045357
CHEMBL450753	5.88	7.295067860546364	6.548806083386278	7.5760000000000005	7.023129278197238
CHEMBL2063082	7.68	7.292170065336169	7.778424398752485	7.706	7.354182333352051
CHEMBL603168	8.02	7.291001440240992	7.260854296408184	7.101999999999999	7.4683479550400484
CHEMBL1288515	7.6	7.2970416793858535	7.178930045599067	7.514333333400001	7.615516405556943
CHEMBL506565	6.1	7.294532268429727	6.251371201323271	7.575999999999999	6.98710048036327
CHEMBL1672609	8.155	7.288216753911222	8.637201538308531	7.675999999999999	7.513477595948697
CHEMBL1672601	7.825	7.2911837883315735	7.619717681445403	7.419	7.37676241276911
CHEMBL599875	7.46	7.29266906586629	7.227115095454715	7.856	7.647365769047825
CHEMBL599874	6.67	7.2951859290658	7.7447078308910005	7.037999999999999	7.56202571505505
CHEMBL1672594	8.52	7.288602572965488	6.979319261122106	6.608	6.8828657635949515
CHEMBL1672607	7.986666667000001	7.3012481791604005	7.400778553675253	7.6925	7.733676164586916
CHEMBL556318	7.92	7.313110919442369	7.250637995410545	8.038	7.567580776608392
CHEMBL2206981	8.1	7.255675012518594	6.673323803270837	6.919999999999999	6.816191184243913
CHEMBL585404	7.92	7.313110919442369	7.250637995410545	8.038	7.567580776608392
CHEMBL1672595	7.7	7.320049517595154	7.699992436313914	7.278999999999999	7.591974236040014
CHEMBL1256599	5.745	7.3031557421694275	6.64680131419003	7.302	6.970527649587956
CHEMBL1256604	4.5	7.3031557421694275	6.64680131419003	7.302	6.970527649587956
CHEMBL591548	7.91	7.308473905555953	6.462250794768653	8.038	7.614293002123034
CHEMBL2206979	7.99	7.255793516008932	6.538513211110228	6.83	6.914210045358324
CHEMBL600077	7.49	7.306180910103155	6.3591165136395515	7.404000000000001	7.087950030144698
CHEMBL2206984	8.03	7.273565576333044	7.540612947661103	7.267	7.507109502586102
CHEMBL600076	6.61	7.303518249604399	6.997434178582986	7.885	7.283011592738903
CHEMBL2206972	6.665	7.25559700229812	7.635462294314596	7.123	7.002453973490698
CHEMBL2206957	7.83	7.37533253050072	7.8172699681634725	7.949000000000001	7.727475839180183
CHEMBL504783	6.17	7.152650812412908	6.075548804484287	7.3193333334	7.20704546150642
CHEMBL1672587	8.183333333	7.198960575549753	7.903274527078173	7.226000000000001	7.1947666740626195
CHEMBL2206973	6.705	7.361209108609835	7.818312673563706	7.717333333400001	7.651595154712932
CHEMBL1672596	7.875	7.2162301327878815	6.980131406772488	7.157000000000001	7.30176260537621
CHEMBL2206968	7.305	7.321787747160287	7.168359648503473	7.729000000000001	7.406046952724146
CHEMBL510931	5.98	7.127952905019944	7.988786545613836	7.3193333334	7.250692233840521
CHEMBL2204319	8.06	7.203091404467373	7.31636391880528	7.226000000000001	7.387970027422316
CHEMBL1672610	8.22	7.308056664910495	7.476347517633048	7.394999999999999	7.295870419565969
CHEMBL3823909	9.275	7.456572409356288	7.484783563466653	7.827500000000001	8.322122387565761
CHEMBL3822850	9.59	7.424624562975436	9.213114893970715	7.827500000000001	8.124934791364597
CHEMBL591604	8.08	7.116470271000728	7.000198379919131	6.695	7.174016583282637
CHEMBL599872	7.993125	7.158266267959416	7.492523660245723	7.3786666666	6.91085876035092
CHEMBL1256598	6.28	7.30207873081793	7.8100375324568	7.704333333399999	7.583722225842254
CHEMBL591668	7.465	7.324276632486013	7.768870376410357	8.131	7.621025261706287
CHEMBL2206967	7.46	7.34139939096885	7.964833712930291	7.727666666599999	7.7001386980909565
CHEMBL1256601	5.72	7.300892409152418	7.619838395096139	7.582000000000001	7.441138063680567
CHEMBL2063084	7.36	7.327654721560756	7.302448234805828	7.203	7.0829157668233895
CHEMBL1672589	7.545	7.3505170016077095	7.280471115344161	7.611	7.560929297080153
CHEMBL527062	6.45	7.3008932212446	6.526260397071264	6.904999999999999	6.600520575276147
CHEMBL1671868	7.945	7.337859473209762	6.936008563062222	7.0969999999999995	7.440149514510967
CHEMBL1672597	7.645	7.347098044858066	7.0821621808344215	7.514	7.389134645930332
CHEMBL603169	8.01	7.314962029544002	8.629948219234103	7.758	7.426716548419158
CHEMBL2206982	7.11	7.337861053853856	7.089245946169507	7.214	7.280974732584388
CHEMBL449392	4.87	7.284121971106099	7.373814470755423	6.506	6.868005518470544
CHEMBL605825	7.64	7.317510050844559	7.056945177405703	7.516	7.37950669739344
CHEMBL506069	4.48	7.333902036051518	6.879614245306889	7.347999999999999	7.233736639605613
CHEMBL1256605	4.92	7.342849384900048	7.564811431974332	7.824000000000001	7.839527833034214
CHEMBL1256606	5.42	7.342632816357284	8.19997475161185	7.824000000000001	7.834862716021271
CHEMBL1672591	7.52	7.331249702653278	7.998117835751483	7.303	7.470116747013862
CHEMBL2206983	7.115	7.33012352236549	7.983866807617711	7.026999999999999	7.16834536612615
CHEMBL1672590	8.05	7.327907059931968	6.757877892852977	6.917	7.179880144972488
CHEMBL2206958	8.11	7.32565972422059	6.524197732406211	6.726000000000001	6.951330447951056
CHEMBL506689	6.28	7.3383102660731545	6.859601001818133	7.220000000000001	7.120343604468721
CHEMBL599873	7.913333333	7.341642270730072	7.644988930573227	7.103	7.351394245189413
CHEMBL602559	7.9	7.336571020147648	8.734677106084629	7.653999999999999	7.551682015683662
CHEMBL2206977	8.13	7.325264685697731	6.920327983570572	7.339	6.915735271674577
CHEMBL503785	6.34	7.328727463604994	6.527361758889071	7.229000000000001	7.342465825732529
CHEMBL2206974	8.06	7.325055090694271	6.664489205073444	6.683625000000001	6.942541083232684
CHEMBL605613	7.69	7.299989457197446	7.3612085569976555	6.875	7.4222311887482935
CHEMBL2206963	7.995	7.304169852539472	7.460356215432471	7.023000000000001	7.616699899208182
CHEMBL525240	4.65	7.297973844561489	6.008942007122478	6.3549999999999995	6.104612303240214
CHEMBL2206970	7.935	7.303908746806142	7.177076285259954	7.287000000000001	7.235087394417641
CHEMBL591667	7.105	7.299960579228362	7.745487172621662	7.856	7.647960619575638
CHEMBL3824087	9.01	7.302814394834746	8.771783095195655	7.5409999999999995	7.736581884843235
CHEMBL600075	7.275	7.300426806749709	7.238964761594255	7.199000000000001	7.023575719480429
CHEMBL2063080	7.72	7.304378296166947	8.160835055802796	8.1475	8.118939044255812
CHEMBL2063086	7.75	7.302254376910288	7.030911686167718	7.8870000000000005	7.609633362174891
CHEMBL506322	6.26	7.298920357593092	7.622262545513472	7.8729583334	7.852436953759061
CHEMBL2368723	5.77	7.298815565237057	6.579144123394401	6.355	6.666195961900452
CHEMBL602119	8.07	7.29894969833588	6.463687082433285	7.087999999999999	6.780159926137416
CHEMBL603171	6.88	7.298903747079434	6.462377241544338	7.552000000000001	7.511958999424226
CHEMBL2204318	8.17	7.314456873342164	6.771456961959713	7.385	7.137393097499889
CHEMBL603170	7.633333332999999	7.321904886440907	6.84475084570868	7.0139999999999985	6.88505094759229
CHEMBL1256602	6.56	7.314090041024542	5.980195939733522	6.942	6.805483093842057
CHEMBL1256603	4.96	7.317974311268648	6.130349308168873	7.351999999999999	6.9003142358807255
CHEMBL510416	4.73	7.295710176546753	6.4223033626764865	7.396000000000001	6.72766233718229
CHEMBL2063087	7.55	7.246965244094643	6.043640973508771	7.144	7.015529004969897
CHEMBL449844	7.21	7.371221072112873	6.597033174634986	7.229666666599999	6.91777799616091
CHEMBL1672592	8.0	7.330304134466306	7.7818895410325615	7.1446666666	7.0986315515410086
CHEMBL1672600	7.26	7.373214230100422	7.069598382494958	7.328	7.458856198640786
CHEMBL450002	5.9	7.301438704363937	7.70977111575236	7.396000000000001	7.041915521666841
CHEMBL3823642	8.9625	7.4832116745585076	6.71938407625565	7.6223333334	7.581552774428508
CHEMBL1672603	7.035	7.373886842954619	7.411568839298098	7.638	7.616277456513189
