# Supplementary material for: Cheminformatics Analysis and Modeling with MacrolactoneDB
Source: Sci Rep. 2020 Apr 14;10:6284. doi: 10.1038/s41598-020-63192-4 (PMC7156526; doi:10.1038/s41598-020-63192-4)
Supplement: Supplementary file 2 — Supplementary information2. [file 41598_2020_63192_MOESM2_ESM.zip › DataS1/CHEMBL379/pIC50_pEC50/predictions/10-fold/tuned/y_rand/4/all.csv]

IDs	ExperimentalAff	NB	SVR	KNN	RF
CHEMBL509769	6.22	7.345525886369597	6.60891693692008	8.05	7.162111187375809
CHEMBL1256600	5.695	6.991215819921606	5.845385837827974	5.9	6.55644094783392
CHEMBL2206975	7.795	7.383254719795112	7.0433959974239215	7.993125	7.782342957068453
CHEMBL2204317	8.7	7.615373629404258	8.771909329566776	7.91	7.406498998324122
CHEMBL1288514	7.5	7.319227399170533	7.508215167938369	7.644999999999999	7.103141687433215
CHEMBL2203324	7.985	7.202718597736638	6.729573512698909	7.735	7.098598724161185
CHEMBL2206969	7.925	7.273956200545755	7.1049306580797875	7.68	7.601815739603392
CHEMBL2063079	8.0	6.8975610762683575	6.448388578582907	7.46	7.17457787771352
CHEMBL1672588	7.855	6.766388384366277	6.518856791941282	4.87	5.855476372461539
CHEMBL1672606	7.735	7.062125645366935	4.983966391763925	7.49	6.805886483550723
CHEMBL1672605	6.33	7.494370864284875	8.755067570180376	7.72	7.583492025968189
CHEMBL2206976	7.885	7.32945777402064	7.446430676384182	7.68	7.80023436063224
CHEMBL3823434	7.9233333329999995	7.730839424283064	8.056215420029822	9.01	7.699902846166486
CHEMBL605620	7.92	7.356519575249996	8.476397401070217	7.436666667000001	8.072498363907343
CHEMBL1672598	7.735	7.048508801931027	6.256083510448422	4.87	6.019712629073162
CHEMBL591648	5.84	7.317709599454152	9.799878412739467	7.52	7.78639811962317
CHEMBL2203873	8.33	7.292921875137898	7.467725320226164	7.275	7.431362240291171
CHEMBL2206971	7.94	7.260000347580802	7.24105268825372	7.735	7.591936096730145
CHEMBL2206980	7.105	7.283122186442976	7.577037525961413	8.03	7.751044884250019
CHEMBL2206965	7.97	7.241778657014305	8.215336845778875	6.61	7.6426908453095175
CHEMBL2203882	8.3	7.229268867890958	8.224366362691125	7.2749999999999995	7.316528618020796
CHEMBL455095	6.03	7.544965958672792	8.088886329169394	8.06	7.946615634597733
CHEMBL2206966	7.83	7.244045889197626	7.473110493969432	6.609999999999999	7.669053052340416
CHEMBL2206964	8.06	7.233214793288382	8.578679201596895	6.61	7.6520620122247625
CHEMBL605826	7.525	7.377673266303233	7.965080615363858	7.035	7.101452018810673
CHEMBL1672608	7.9	7.104002701217841	9.330023304128865	9.01	7.610203007911471
CHEMBL2063085	7.43	7.2962145594944	7.553612239173415	7.8549999999999995	7.5559278105277485
CHEMBL601195	7.215	7.304717286048443	7.181692643534941	7.985	6.801785269606489
CHEMBL1939386	4.9	7.296677001869253	7.982369206324822	8.11	7.485907008197126
CHEMBL2206960	7.71	7.2940140874460795	6.38387152092654	5.72	7.028373054322396
CHEMBL589395	7.436666667000001	7.308404788443584	8.260116150081661	8.1	7.773752768361437
CHEMBL501873	6.42	7.30944406744055	7.419269588224676	7.52	7.137586445306424
CHEMBL584166	7.7	7.300607755942134	8.41779471198587	7.9	7.628600510494196
CHEMBL1672604	6.55	7.298886231824367	6.472671417198818	4.96	7.118898838764053
CHEMBL2206959	8.145	7.293668066997654	6.778454270831418	5.72	7.197493631991956
CHEMBL2407590	7.43	7.300545370637136	8.218238057163362	7.49	7.015910086693216
CHEMBL1288513	7.405	7.312670899254134	8.63958956456305	7.92	8.053126857327321
CHEMBL2063081	7.72	7.294820720863713	7.5210925575964716	7.875	7.157174688220527
CHEMBL1672602	8.085	7.298608059462736	6.175511951641834	4.65	6.37903938192042
CHEMBL503228	5.3	7.195939909255483	6.8086017930378375	6.33	6.7805225943436565
CHEMBL1672599	8.015	7.315141499143516	5.5747228519490655	8.33	7.068695354038221
CHEMBL2206978	7.94	7.34230691369042	8.279756246013147	7.55	7.502596095299716
CHEMBL450753	5.88	7.221828141025922	7.404585511453619	6.17	7.272368473560934
CHEMBL2063082	7.68	7.300648193764739	7.424940970601637	7.924999999999999	7.796570043088066
CHEMBL603168	8.02	7.280411846273504	8.479034754265959	7.71	7.368256194400918
CHEMBL1288515	7.6	7.236096134892574	7.042470542750317	5.42	7.084202608604354
CHEMBL506565	6.1	7.231157268827704	7.278784681018383	6.17	7.292514497452654
CHEMBL1672609	8.155	7.3050659259221336	4.276215508070281	5.695	7.072345179192203
CHEMBL1672601	7.825	7.3072912993404735	6.983828600513833	8.33	7.003179886942785
CHEMBL599875	7.46	7.247555023513709	7.268718094113931	6.260000000000001	7.040232967503324
CHEMBL599874	6.67	7.238346016727862	6.617709093432184	8.07	7.140741506171199
CHEMBL1672594	8.52	7.336323719887445	6.063804677284923	7.26	7.835747011508347
CHEMBL1672607	7.986666667000001	7.291731698235685	4.354263726613431	6.33	6.576396329467818
CHEMBL556318	7.92	7.294380658792765	7.482277047681359	6.1	7.165112738505517
CHEMBL2206981	8.1	7.298314523272145	7.248272127027495	7.995	7.383651308792825
CHEMBL585404	7.92	7.294380658792765	7.482277047681359	6.1	7.165112738505517
CHEMBL1672595	7.7	7.292978166104714	8.18401774285224	7.68	7.167754480818185
CHEMBL1256599	5.745	7.29910696400081	7.3942372898486015	7.275	7.296672359868102
CHEMBL1256604	4.5	7.29910696400081	7.3942372898486015	7.275	7.296672359868102
CHEMBL591548	7.91	7.295491367323056	5.724403946712434	4.73	6.731759995445077
CHEMBL2206979	7.99	7.3005807267789855	7.898097618684342	7.64	7.612817035376301
CHEMBL600077	7.49	7.297109050945174	7.345573916989594	8.0	7.59035712145567
CHEMBL2206984	8.03	7.296616863617627	6.632819699290825	7.913333333	6.9457214468413735
CHEMBL600076	6.61	7.298045404275653	7.8890041713306	7.985000000000001	7.47761949702861
CHEMBL2206972	6.665	7.298895210061975	7.383767144174714	8.06	6.9342742346610695
CHEMBL2206957	7.83	7.233656968703714	7.217766124794129	7.633333332999999	7.087249343148394
CHEMBL504783	6.17	7.243399663164931	5.101432335935112	6.45	6.803623736770893
CHEMBL1672587	8.183333333	7.2378237804630485	6.0249918946296495	7.115	6.599791645997104
CHEMBL2206973	6.705	7.233470065014608	6.981970482686636	7.719999999999999	7.265053015048659
CHEMBL1672596	7.875	7.233434186200372	6.4748302515159715	7.885	7.143541066049625
CHEMBL2206968	7.305	7.232486525265723	6.554851775119798	4.65	7.081978426334175
CHEMBL510931	5.98	7.24925617279647	7.777611209308293	7.989999999999999	7.670104618052208
CHEMBL2204319	8.06	7.238167163029436	7.604533914061857	7.114999999999999	6.982912242061487
CHEMBL1672610	8.22	7.2374508853538	5.887163890945199	8.05	7.416361504616442
CHEMBL3823909	9.275	7.238959970595519	8.022454840924595	8.7	7.736252332999599
CHEMBL3822850	9.59	7.236080379100199	6.3559155082680645	5.88	7.148774780088169
CHEMBL591604	8.08	7.24094218739247	8.10345787443148	7.9	7.692983102670656
CHEMBL599872	7.993125	7.24673721165404	6.3784039432374895	7.94	7.60535729125911
CHEMBL1256598	6.28	7.072612929205271	5.7952413376957725	5.695	5.985984913193859
CHEMBL591668	7.465	7.2670403480997665	6.378459212702666	5.745	6.549417844328999
CHEMBL2206967	7.46	7.498631122771305	8.793666644778863	7.735	7.773866196978865
CHEMBL1256601	5.72	7.110264325328847	6.709688899196674	6.61	6.567466987435108
CHEMBL2063084	7.36	7.360940605760424	7.911575643197384	7.46	7.243074861835794
CHEMBL1672589	7.545	7.412936105970382	8.307100701735362	7.215	7.232433897360215
CHEMBL527062	6.45	7.118966364081815	6.496364138508312	6.42	6.644928239603395
CHEMBL1671868	7.945	7.353496456536882	7.382000720605596	7.405	7.022282142348703
CHEMBL1672597	7.645	7.381922156395395	7.104136670135681	7.215	6.6996207246220605
CHEMBL603169	8.01	7.293584996012861	8.033828941863234	7.825	7.70584696759043
CHEMBL2206982	7.11	7.4693949228437315	7.6631110085516205	8.183333333	7.989434310393573
CHEMBL449392	4.87	7.27609594771862	7.365412219583716	7.92	7.414523946243252
CHEMBL605825	7.64	7.246890438521711	7.798803300799516	7.735	7.0074614340430195
CHEMBL506069	4.48	7.339560293548503	7.873816341613396	7.436666667000001	7.537395408439791
CHEMBL1256605	4.92	7.333062456131347	6.320204584368747	6.22	6.693283593750513
CHEMBL1256606	5.42	7.333319481309299	7.36041273007566	7.46	7.251951746962329
CHEMBL1672591	7.52	7.339642286758673	7.026348192914811	7.985	7.633765645244556
CHEMBL2206983	7.115	7.333014710445114	8.096716606003088	7.215	7.3372139531673755
CHEMBL1672590	8.05	7.3370291152055875	7.448862458392047	7.99	7.823849172857288
CHEMBL2206958	8.11	7.330398940831236	7.737423720191356	7.6	7.400495273645036
CHEMBL506689	6.28	7.339722797319172	7.807895945673029	9.59	7.787245014670159
CHEMBL599873	7.913333333	7.333171723572839	5.414624636851085	5.695	6.341936303323198
CHEMBL602559	7.9	7.338149778119103	7.019848648434064	7.304999999999999	7.646508203324788
CHEMBL2206977	8.13	7.329753572211757	7.8787431359587865	7.64	7.484635999819355
CHEMBL503785	6.34	7.335212408892003	9.089701622256278	7.855	7.570317745118398
CHEMBL2206974	8.06	7.330298023619763	6.915101617407591	6.55	6.874185163793881
CHEMBL605613	7.69	7.290128155482106	6.190506837666985	7.55	6.5423295962489325
CHEMBL2206963	7.995	7.303399847615224	8.051421721241372	8.145	8.040621898766647
CHEMBL525240	4.65	7.327866476188151	7.962840991146204	7.735	7.519558317203014
CHEMBL2206970	7.935	7.301831134985517	7.698992792282769	7.884999999999999	7.2085934654893515
CHEMBL591667	7.105	7.291705073984771	6.570152038186808	8.9625	7.024283117138586
CHEMBL3824087	9.01	7.313238728539113	6.786763324288665	7.945	7.060300182086227
CHEMBL600075	7.275	7.29759134571707	5.75986446538477	7.115	7.030518987056114
CHEMBL2063080	7.72	7.3025531475294345	8.737801338492268	9.275	7.93689411345702
CHEMBL2063086	7.75	7.302358299673977	8.3406682528138	8.03	7.904381602319862
CHEMBL506322	6.26	7.320695788138423	8.474028633355715	8.02	7.76950352027487
CHEMBL2368723	5.77	7.331183242500943	7.541753968209188	8.08	7.771423655949128
CHEMBL602119	8.07	7.303122278141074	8.205380417310131	7.26	7.443749454981819
CHEMBL603171	6.88	7.297682570424229	6.738882532974299	8.9625	7.683566098519152
CHEMBL2204318	8.17	7.376251531242511	9.148155774886114	8.06	7.423661383607315
CHEMBL603170	7.6333333329999995	7.450714539014301	6.723321944908824	8.3	7.943465705795947
CHEMBL1256602	6.56	7.238299492343147	5.939785760097556	5.84	6.052694943783458
CHEMBL1256603	4.96	7.291436862000553	8.909940025359454	9.01	8.238615135887706
CHEMBL510416	4.73	7.357656137538774	7.536637496213209	8.22	7.463853250037477
CHEMBL2063087	7.55	7.258403821897951	6.658222071249688	5.980000000000001	7.258138561501563
CHEMBL449844	7.21	7.361585764309945	8.01561215721204	7.43	7.236560687017515
CHEMBL1672592	8.0	7.397540224478291	7.594295641728187	7.436666667000001	7.636486503292974
CHEMBL1672600	7.26	7.236381740686428	7.187645149749264	8.1	7.2872819891834135
CHEMBL450002	5.9	7.390219078223114	7.765434249397138	8.07	7.553572832753093
CHEMBL3823642	8.9625	7.201856346263175	4.59111549513556	6.665	6.366425506675923
CHEMBL1672603	7.035	7.198559258251384	5.070539571075563	4.65	6.303979945951461
