# Supplementary material for: Cheminformatics Analysis and Modeling with MacrolactoneDB
Source: Sci Rep. 2020 Apr 14;10:6284. doi: 10.1038/s41598-020-63192-4 (PMC7156526; doi:10.1038/s41598-020-63192-4)
Supplement: Supplementary file 2 — Supplementary information2. [file 41598_2020_63192_MOESM2_ESM.zip › DataS1/CHEMBL379/pIC50_pEC50/predictions/10-fold/tuned/y_rand/4/mordred.csv]

IDs	ExperimentalAff	NB	SVR	KNN	RF
CHEMBL509769	6.22	7.232165692223665	6.031587080292983	6.71	6.979605475360858
CHEMBL1256600	5.695	7.238907387034036	7.726944091998899	7.936666666666667	7.329660139606618
CHEMBL2206975	7.795	7.291597731867344	7.521283483579278	7.150000000000001	7.57436793577196
CHEMBL2204317	8.7	7.3017422314763465	8.525725985303954	7.275000000000001	7.269646282344521
CHEMBL1288514	7.5	7.288602364826842	8.729795551974892	7.483333333333333	7.60600426050215
CHEMBL2203324	7.985	7.30033752116376	7.445601766027618	7.511666666666668	7.511546032267169
CHEMBL2206969	7.925	7.288266104961688	7.6832648678183055	7.1499999999999995	7.794792580180256
CHEMBL2063079	8.0	7.2678764379324745	6.894581995556127	6.611666666666667	6.971379261539425
CHEMBL1672588	7.855	7.259631169225704	6.854081818208211	6.581666666666667	6.372276238939752
CHEMBL1672606	7.735	7.26120033259201	6.975263628078377	7.346666666666667	7.152096077932238
CHEMBL1672605	6.33	7.27362970030262	8.498239062568512	7.3675	8.070666949918898
CHEMBL2206976	7.885	7.298991726093251	8.137487766721296	8.093333333333334	7.307291678237878
CHEMBL3823434	7.923333332999999	7.295093342155312	6.942998892104097	8.331666666666665	8.020934400314271
CHEMBL605620	7.92	7.26541630391411	8.03485378192986	7.866666666666667	7.929045658576922
CHEMBL1672598	7.735	7.264682259288566	8.217253878014963	5.966666666666668	7.832392369149585
CHEMBL591648	5.84	7.265254821147331	6.21413739583525	7.621666666666667	7.511521683606867
CHEMBL2203873	8.33	7.258715899164	6.782487196736934	7.271666666666666	6.971062180677972
CHEMBL2206971	7.94	7.257268723005268	7.195817749917378	6.635000000000001	7.152862238037582
CHEMBL2206980	7.105	7.255847360162114	6.783661720991875	6.583333333333333	6.263360701059629
CHEMBL2206965	7.97	7.2559014502678165	6.539081311632296	6.301666666666667	6.877075636373522
CHEMBL2203882	8.3	7.257592736390251	7.051119193016545	7.271666666666666	6.984743495682814
CHEMBL455095	6.03	7.271124372519812	7.632212867749823	7.411666666666666	7.513199027875938
CHEMBL2206966	7.83	7.2559301841256145	6.869391198142482	6.301666666666667	6.814946575215234
CHEMBL2206964	8.06	7.255776769339044	6.9717270881416376	6.301666666666667	6.793615566411821
CHEMBL605826	7.525	7.2616057919183	7.462860714047871	6.325	6.686681938556402
CHEMBL1672608	7.9	7.262569769487047	7.766551403849421	7.6450000000000005	7.4891742315470164
CHEMBL2063085	7.43	7.308687010571043	8.2803168705687	7.371666666666667	7.446681613025582
CHEMBL601195	7.215	7.295392868271547	8.285899483484645	7.303333333333334	7.370171492122147
CHEMBL1939386	4.9	7.311654397858664	8.437865240420766	7.103333333333334	6.910535745904684
CHEMBL2206960	7.71	7.308111652830383	7.210918234913653	7.375	7.332828160641449
CHEMBL589395	7.436666667000001	7.293920707947287	6.5694515294767415	6.23	6.426530420798327
CHEMBL501873	6.42	7.285875547061826	7.437034676888762	7.451666666666667	6.766025018289957
CHEMBL584166	7.7	7.297156970578219	6.9951280553239075	7.1933333333333325	6.914906720608446
CHEMBL1672604	6.55	7.301474664131125	8.496457757921394	7.794999999999999	7.23566085637322
CHEMBL2206959	8.145	7.310168929869544	7.5840209496684325	7.943888889	7.422603967525628
CHEMBL2407590	7.43	7.297900370564567	15.23284875962344	8.040000000000001	6.620099613300012
CHEMBL1288513	7.405	7.297787200934253	7.607193934019951	7.233333333333334	6.94124112268398
CHEMBL2063081	7.72	7.308851230907817	7.0763371991175505	7.210000000000001	7.4085576908655595
CHEMBL1672602	8.085	7.29970506723018	7.355382804494643	7.47	7.558236125778299
CHEMBL503228	5.3	7.292262896861647	7.021762182478081	7.458333333333333	7.267733102992075
CHEMBL1672599	8.015	7.291865071166895	8.123273418942976	7.828333333333334	7.647015526199227
CHEMBL2206978	7.94	7.290977124212023	7.526719297241616	7.013333333333333	6.865085834663123
CHEMBL450753	5.88	7.29483407528174	7.418755817952135	7.441041666666667	7.511947334141988
CHEMBL2063082	7.68	7.292458111923826	8.041977173953736	7.168333333333334	7.736390135678327
CHEMBL603168	8.02	7.291043953329486	6.6946321741189045	6.196666666666668	6.682030542010953
CHEMBL1288515	7.6	7.290755383577519	7.839787326212818	7.566666666666666	7.318614314333013
CHEMBL506565	6.1	7.29439307733863	7.229361288611845	7.441041666666667	7.581960061591498
CHEMBL1672609	8.155	7.292188190370759	7.531359947867404	8.387500000000001	7.524477776018371
CHEMBL1672601	7.825	7.29253490457421	7.801987797726849	7.828333333333333	7.832520765952219
CHEMBL599875	7.46	7.292210073573795	7.011976251686281	7.038888889	7.24950325006536
CHEMBL599874	6.67	7.292962495645044	7.586985806368272	7.413888889	7.479884604039496
CHEMBL1672594	8.52	7.290781593741618	8.213126422514836	7.976111110999999	7.230589966915175
CHEMBL1672607	7.986666667000001	7.296168640291678	8.115566249649627	6.882777777666667	7.328305259259748
CHEMBL556318	7.92	7.295155962060243	7.858843559090362	7.923333333333335	7.508190425630614
CHEMBL2206981	8.1	7.2965160293943265	6.874293266240656	7.1161111109999995	6.878095089486538
CHEMBL585404	7.92	7.295155962060243	7.858843559090362	7.923333333333335	7.508190425630614
CHEMBL1672595	7.7	7.291613967957677	7.252399531043896	7.006666666666667	6.922499137415276
CHEMBL1256599	5.745	7.292160001885538	7.6237709717667554	7.228333333333334	7.060659710850672
CHEMBL1256604	4.5	7.292160001885538	7.6237709717667554	7.228333333333334	7.060659710850672
CHEMBL591548	7.91	7.2962177472893	8.269647719382133	8.703333333333335	7.894092309113155
CHEMBL2206979	7.99	7.299289187605944	8.342127881429944	7.131666666666667	7.632408745959459
CHEMBL600077	7.49	7.295138831137439	7.702554238415907	7.912152777666666	7.390973713490407
CHEMBL2206984	8.03	7.294857557985534	7.2136610953728555	7.073333333333333	6.968161255877641
CHEMBL600076	6.61	7.295794051834726	6.894343914773289	7.146111111	6.722306514441991
CHEMBL2206972	6.665	7.298898524818807	7.674461736641729	6.8133333333333335	6.9751551392949525
CHEMBL2206957	7.83	7.23830696401042	7.66079584016097	6.896666666666667	7.290805955662734
CHEMBL504783	6.17	7.2311697376587	7.2621830472915985	7.566666666666667	7.006670751072144
CHEMBL1672587	8.183333333	7.245364934585252	7.693562824587472	7.8183333333333325	7.406395488183513
CHEMBL2206973	6.705	7.234335149896882	7.400852889729434	7.771111111	7.541504056691735
CHEMBL1672596	7.875	7.254335819232025	7.5567240683935335	7.675000000000001	7.648482160634999
CHEMBL2206968	7.305	7.232369775025304	6.779625840350489	7.936666666666667	7.502832723199159
CHEMBL510931	5.98	7.221568291021746	6.919405281214379	7.164999999999999	7.052889563489
CHEMBL2204319	8.06	7.243211341013139	7.494552702564816	6.965	7.557887776128481
CHEMBL1672610	8.22	7.235605138719873	8.129772296331707	7.661666666666666	6.90754844990071
CHEMBL3823909	9.275	7.225990361157161	6.068172084109504	6.236666666666667	5.93519976934432
CHEMBL3822850	9.59	7.228070850228129	4.897729361723192	6.236666666666667	5.9385580307527945
CHEMBL591604	8.08	7.241574391927829	6.914246068865934	7.283333333333334	7.455595927995133
CHEMBL599872	7.993125	7.229488615541284	7.7910149906032	7.748888889	7.133752786051965
CHEMBL1256598	6.28	7.331176515954874	7.919856937842709	7.3549999999999995	7.66396005271266
CHEMBL591668	7.465	7.328320775463084	7.551339371180558	8.473333333333334	6.3173037471049085
CHEMBL2206967	7.46	7.314152995844997	7.5691463003914246	6.925	7.00550647082256
CHEMBL1256601	5.72	7.331112175260624	6.359663736856873	7.305555555666667	6.759726606216348
CHEMBL2063084	7.36	7.324121414206566	7.585092771233017	7.1433333333333335	6.676702311198621
CHEMBL1672589	7.545	7.324272630536827	7.82597715332409	7.4366666666666665	7.411079108898199
CHEMBL527062	6.45	7.327543330726639	6.608211716870893	7.633333333333334	7.318113862541802
CHEMBL1671868	7.945	7.323963823870867	7.479854612324277	6.955000000000001	7.222207247225653
CHEMBL1672597	7.645	7.324843423126058	7.586879796505602	8.106666666666667	7.934849306895245
CHEMBL603169	8.01	7.327788780899549	8.198259820153876	8.041666666666666	7.872394447334131
CHEMBL2206982	7.11	7.314584450029613	6.556497922160056	7.466666666666666	6.7589299187629175
CHEMBL449392	4.87	7.340557872658905	7.178155844536204	7.694444444333333	7.569144776349713
CHEMBL605825	7.64	7.323955531449582	7.5221401898863745	7.146041666666666	7.262793163752203
CHEMBL506069	4.48	7.335455869789923	8.634495213120317	7.673333333333333	7.317362549086714
CHEMBL1256605	4.92	7.333131090539469	7.4597961208489805	7.3933333333333335	7.255505507504451
CHEMBL1256606	5.42	7.332942472609102	6.979908550508781	7.3933333333333335	7.071763463749594
CHEMBL1672591	7.52	7.330933670079165	7.712367508896329	5.523333333333333	6.061834758188846
CHEMBL2206983	7.115	7.33540213510277	7.556376562742496	7.78	7.630741723800481
CHEMBL1672590	8.05	7.331449921888814	7.0233378465613345	5.523333333333333	6.41747426826011
CHEMBL2206958	8.11	7.336313863725006	7.640462041728412	7.716666666666666	7.479722118973931
CHEMBL506689	6.28	7.331670328399455	7.264689177753403	6.783333333333334	7.198949621876866
CHEMBL599873	7.913333333	7.334153515435212	7.874521985915863	6.671666666666667	6.554099695361703
CHEMBL602559	7.9	7.332074782655159	8.227074303529925	8.052222222333334	7.581167360405661
CHEMBL2206977	8.13	7.33836695874545	7.657700537545918	7.831666666666667	7.667205307837275
CHEMBL503785	6.34	7.333415247009488	7.803984538046089	7.2316666666666665	7.289065789526083
CHEMBL2206974	8.06	7.336906080663098	7.7228791393300735	7.283333333333334	7.5881239365213204
CHEMBL605613	7.69	7.3480695271047	6.787942675112742	7.078333333333333	7.664307321941317
CHEMBL2206963	7.995	7.30663885452015	7.096418042213097	6.859999999999999	7.320819849020379
CHEMBL525240	4.65	7.698923211393072	6.705674983807157	8.01	7.855271056841267
CHEMBL2206970	7.935	7.4749691176519155	8.30864158778616	7.746666666666666	7.649985770592219
CHEMBL591667	7.105	7.387535673063477	7.8271396996984866	8.128333333333332	7.755677751422917
CHEMBL3824087	9.01	6.966836317799485	6.174519200151339	5.826666666666667	6.002390070167675
CHEMBL600075	7.275	7.416582394569454	7.747335173928246	6.838333333333334	7.593315593681907
CHEMBL2063080	7.72	7.206526573699435	6.674838067561657	6.695	6.691266110596184
CHEMBL2063086	7.75	7.181972169462157	7.284001460119743	7.805	6.903780695168764
CHEMBL506322	6.26	7.14750324906268	6.903116120934596	6.471666666666667	7.19717414548081
CHEMBL2368723	5.77	7.532168387135511	7.5050132795016395	8.01	7.843272220556315
CHEMBL602119	8.07	7.23403994297069	7.6840426809412286	7.959444444333332	7.7218164319479925
CHEMBL603171	6.88	7.37154904330104	8.158504129144937	8.151666666666667	7.757285828060673
CHEMBL2204318	8.17	7.3264314637960615	7.445073902964264	7.805	7.539238937867171
CHEMBL603170	7.633333332999999	7.314827937731618	7.101107979756801	7.156666666666667	7.463357910873982
CHEMBL1256602	6.56	7.2990052823832485	5.940136469945397	6.116666666666667	6.074108900049551
CHEMBL1256603	4.96	7.295223997432539	7.81545634833105	7.321666666666668	7.628117659039599
CHEMBL510416	4.73	7.302011375496121	4.658598720403642	6.623333333333332	6.094602111234485
CHEMBL2063087	7.55	7.320078939058905	7.70792860267461	8.091666666666667	7.666102415675434
CHEMBL449844	7.21	7.338353440799335	7.172464331001901	7.91	7.463260456036973
CHEMBL1672592	8.0	7.331580971089756	8.856396545553292	7.5683333333333325	7.290048305941776
CHEMBL1672600	7.26	7.327408400316916	7.833694974131102	7.678333333333334	7.659550521963903
CHEMBL450002	5.9	7.292748446601925	6.000223628539896	6.623333333333332	6.3517887046334875
CHEMBL3823642	8.9625	7.333519591178745	4.6747692936545455	6.75	6.158013803838954
CHEMBL1672603	7.035	7.332851300372539	7.898930587797235	7.8066666666666675	7.445406084858389
