# Supplementary material for: Cheminformatics Analysis and Modeling with MacrolactoneDB
Source: Sci Rep. 2020 Apr 14;10:6284. doi: 10.1038/s41598-020-63192-4 (PMC7156526; doi:10.1038/s41598-020-63192-4)
Supplement: Supplementary file 2 — Supplementary information2. [file 41598_2020_63192_MOESM2_ESM.zip › DataS1/CHEMBL379/pIC50_pEC50/predictions/10-fold/tuned/y_rand/4/mrc.csv]

IDs	ExperimentalAff	NB	SVR	KNN	RF
CHEMBL509769	6.22	7.2710739096937855	7.650410290148357	7.275370370333333	7.2537179486924055
CHEMBL1256600	5.695	7.271295245841465	7.733157321957704	7.001273148111111	7.456155303030505
CHEMBL2206975	7.795	7.271070767149411	7.554775694960071	7.339444444444445	7.267633928571535
CHEMBL2204317	8.7	7.270458462318662	7.2874912728924235	7.4843518518888885	6.954476465277907
CHEMBL1288514	7.5	7.271295245841465	7.733157321957704	7.001273148111111	7.456155303030505
CHEMBL2203324	7.985	7.271070767149411	7.554775694960071	7.339444444444445	7.267633928571535
CHEMBL2206969	7.925	7.271070767149411	7.554775694960071	7.339444444444445	7.267633928571535
CHEMBL2063079	8.0	7.271070767149411	7.554775694960071	7.339444444444445	7.267633928571535
CHEMBL1672588	7.855	7.271070767149411	7.554775694960071	7.339444444444445	7.267633928571535
CHEMBL1672606	7.735	7.271070767149411	7.554775694960071	7.339444444444445	7.267633928571535
CHEMBL1672605	6.33	7.271070767149411	7.554775694960071	7.339444444444445	7.267633928571535
CHEMBL2206976	7.885	7.271070767149411	7.554775694960071	7.339444444444445	7.267633928571535
CHEMBL3823434	7.923333332999999	7.2710739096937855	7.650410290148357	7.275370370333333	7.2537179486924055
CHEMBL605620	7.92	7.263243029479616	7.59968909294984	7.3438888888888885	7.311249999999937
CHEMBL1672598	7.735	7.262837153104418	7.533037091023823	7.166666666666667	7.216708333327203
CHEMBL591648	5.84	7.2633192475235875	7.800950332307215	7.3438888888888885	7.311249999999937
CHEMBL2203873	8.33	7.262837153104418	7.533037091023823	7.166666666666667	7.216708333327203
CHEMBL2206971	7.94	7.262837153104418	7.533037091023823	7.166666666666667	7.216708333327203
CHEMBL2206980	7.105	7.262837153104418	7.533037091023823	7.166666666666667	7.216708333327203
CHEMBL2206965	7.97	7.262837153104418	7.533037091023823	7.166666666666667	7.216708333327203
CHEMBL2203882	8.3	7.262837153104418	7.533037091023823	7.166666666666667	7.216708333327203
CHEMBL455095	6.03	7.263243029479616	7.59968909294984	7.3438888888888885	7.311249999999937
CHEMBL2206966	7.83	7.262837153104418	7.533037091023823	7.166666666666667	7.216708333327203
CHEMBL2206964	8.06	7.262837153104418	7.533037091023823	7.166666666666667	7.216708333327203
CHEMBL605826	7.525	7.263243029479616	7.59968909294984	7.3438888888888885	7.311249999999937
CHEMBL1672608	7.9	7.262837153104418	7.533037091023823	7.166666666666667	7.216708333327203
CHEMBL2063085	7.43	7.379909196408602	7.813313029073211	7.599791666666667	7.434791666666585
CHEMBL601195	7.215	7.282698553686662	7.820107192853698	7.207407407333333	7.415512820461366
CHEMBL1939386	4.9	7.146345019999732	6.98538397400372	7.033200041785237	6.830131555555493
CHEMBL2206960	7.71	7.379909196408602	7.813313029073211	7.599791666666667	7.434791666666585
CHEMBL589395	7.436666667000001	7.282698553686662	7.820107192853698	7.207407407333333	7.415512820461366
CHEMBL501873	6.42	7.234761487592544	7.599534344076286	7.396388888888889	7.264570707060561
CHEMBL584166	7.7	7.379909196408602	7.813313029073211	7.599791666666667	7.434791666666585
CHEMBL1672604	6.55	7.379909196408602	7.813313029073211	7.599791666666667	7.434791666666585
CHEMBL2206959	8.145	7.379909196408602	7.813313029073211	7.599791666666667	7.434791666666585
CHEMBL2407590	7.43	7.244937590279121	7.401984885095818	7.235555555555555	5.448501057854287
CHEMBL1288513	7.405	7.234761487592544	7.599534344076286	7.396388888888889	7.264570707060561
CHEMBL2063081	7.72	7.379909196408602	7.813313029073211	7.599791666666667	7.434791666666585
CHEMBL1672602	8.085	7.379909196408602	7.813313029073211	7.599791666666667	7.434791666666585
CHEMBL503228	5.3	7.291511906631371	7.336692902673316	6.885185185222222	7.058160919551681
CHEMBL1672599	8.015	7.291456992992151	7.624609883282127	7.197592592555556	7.248821839069011
CHEMBL2206978	7.94	7.291456992992151	7.624609883282127	7.197592592555556	7.248821839069011
CHEMBL450753	5.88	7.291511906631371	7.336692902673316	6.885185185222222	7.058160919551681
CHEMBL2063082	7.68	7.291456992992151	7.624609883282127	7.197592592555556	7.248821839069011
CHEMBL603168	8.02	7.291881029669007	7.596961212052632	6.851111111111113	7.270178571428675
CHEMBL1288515	7.6	7.291511906631371	7.336692902673316	6.885185185222222	7.058160919551681
CHEMBL506565	6.1	7.291511906631371	7.336692902673316	6.885185185222222	7.058160919551681
CHEMBL1672609	8.155	7.291456992992151	7.624609883282127	7.197592592555556	7.248821839069011
CHEMBL1672601	7.825	7.291456992992151	7.624609883282127	7.197592592555556	7.248821839069011
CHEMBL599875	7.46	7.291511906631371	7.336692902673316	6.885185185222222	7.058160919551681
CHEMBL599874	6.67	7.291511906631371	7.336692902673316	6.885185185222222	7.058160919551681
CHEMBL1672594	8.52	7.291456992992151	7.624609883282127	7.197592592555556	7.248821839069011
CHEMBL1672607	7.986666667000001	7.296800292969034	7.635439998417647	7.614814814777778	7.311045258603384
CHEMBL556318	7.92	7.296965128428905	7.733332963536389	7.276481481444445	7.364333333300047
CHEMBL2206981	8.1	7.296800292969034	7.635439998417647	7.614814814777778	7.311045258603384
CHEMBL585404	7.92	7.296965128428905	7.733332963536389	7.276481481444445	7.364333333300047
CHEMBL1672595	7.7	7.296800292969034	7.635439998417647	7.614814814777778	7.311045258603384
CHEMBL1256599	5.745	7.296905732194547	7.619557085451084	7.13111111111111	7.3446969696969955
CHEMBL1256604	4.5	7.296905732194547	7.619557085451084	7.13111111111111	7.3446969696969955
CHEMBL591548	7.91	7.296965128428905	7.733332963536389	7.276481481444445	7.364333333300047
CHEMBL2206979	7.99	7.296800292969034	7.635439998417647	7.614814814777778	7.311045258603384
CHEMBL600077	7.49	7.296965128428905	7.733332963536389	7.276481481444445	7.364333333300047
CHEMBL2206984	8.03	7.296800292969034	7.635439998417647	7.614814814777778	7.311045258603384
CHEMBL600076	6.61	7.296965128428905	7.733332963536389	7.276481481444445	7.364333333300047
CHEMBL2206972	6.665	7.296800292969034	7.635439998417647	7.614814814777778	7.311045258603384
CHEMBL2206957	7.83	7.209847179174386	7.590239184998406	7.267592592555555	7.1333908045862575
CHEMBL504783	6.17	7.281043319267793	7.5366581697072235	7.297777777777777	7.459661458343599
CHEMBL1672587	8.183333333	7.209847179174386	7.590239184998406	7.267592592555555	7.1333908045862575
CHEMBL2206973	6.705	7.209847179174386	7.590239184998406	7.267592592555555	7.1333908045862575
CHEMBL1672596	7.875	7.209847179174386	7.590239184998406	7.267592592555555	7.1333908045862575
CHEMBL2206968	7.305	7.209847179174386	7.590239184998406	7.267592592555555	7.1333908045862575
CHEMBL510931	5.98	7.281043319267793	7.5366581697072235	7.297777777777777	7.459661458343599
CHEMBL2204319	8.06	7.228309603520768	7.635478132077898	7.319444444444445	7.062857142857019
CHEMBL1672610	8.22	7.209847179174386	7.590239184998406	7.267592592555555	7.1333908045862575
CHEMBL3823909	9.275	7.305719296761317	7.824991468266087	7.845	7.761543226190518
CHEMBL3822850	9.59	7.305719296761317	7.824991468266087	7.845	7.761543226190518
CHEMBL591604	8.08	7.257270177110227	7.333163512883567	7.297777777777777	7.327867502997475
CHEMBL599872	7.993125	7.281043319267793	7.5366581697072235	7.297777777777777	7.459661458343599
CHEMBL1256598	6.28	7.096715551668309	7.404739074515223	7.092777777777777	7.1818965517240985
CHEMBL591668	7.465	7.096715551668309	7.404739074515223	7.092777777777777	7.1818965517240985
CHEMBL2206967	7.46	7.5365934280311695	7.835340313424425	7.769791666666666	7.569134339069013
CHEMBL1256601	5.72	7.096715551668309	7.404739074515223	7.092777777777777	7.1818965517240985
CHEMBL2063084	7.36	7.5365934280311695	7.835340313424425	7.769791666666666	7.569134339069013
CHEMBL1672589	7.545	7.5365934280311695	7.835340313424425	7.769791666666666	7.569134339069013
CHEMBL527062	6.45	7.096715551668309	7.404739074515223	7.092777777777777	7.1818965517240985
CHEMBL1671868	7.945	7.5365934280311695	7.835340313424425	7.769791666666666	7.569134339069013
CHEMBL1672597	7.645	7.5365934280311695	7.835340313424425	7.769791666666666	7.569134339069013
CHEMBL603169	8.01	7.096715551668309	7.404739074515223	7.092777777777777	7.1818965517240985
CHEMBL2206982	7.11	7.5365934280311695	7.835340313424425	7.769791666666666	7.569134339069013
CHEMBL449392	4.87	7.111181696571578	7.1356539189639605	7.243333333333332	7.095180769841241
CHEMBL605825	7.64	7.096715551668309	7.404739074515223	7.092777777777777	7.1818965517240985
CHEMBL506069	4.48	6.992936687831837	7.052503310445457	6.705000000000001	6.647178374338165
CHEMBL1256605	4.92	7.322670325054479	7.779746220808205	6.8005555555555555	7.318817204290163
CHEMBL1256606	5.42	7.322670325054479	7.779746220808205	6.8005555555555555	7.318817204290163
CHEMBL1672591	7.52	7.300673791189782	7.533497090187928	7.261111111111112	7.297582614948385
CHEMBL2206983	7.115	7.300673791189782	7.533497090187928	7.261111111111112	7.297582614948385
CHEMBL1672590	8.05	7.300673791189782	7.533497090187928	7.261111111111112	7.297582614948385
CHEMBL2206958	8.11	7.300673791189782	7.533497090187928	7.261111111111112	7.297582614948385
CHEMBL506689	6.28	7.322670325054479	7.779746220808205	6.8005555555555555	7.318817204290163
CHEMBL599873	7.913333333	7.322670325054479	7.779746220808205	6.8005555555555555	7.318817204290163
CHEMBL602559	7.9	7.5980690985058414	7.799830889941894	7.653333333333332	7.703571428571377
CHEMBL2206977	8.13	7.300673791189782	7.533497090187928	7.261111111111112	7.297582614948385
CHEMBL503785	6.34	7.4200768525101966	7.823929663339657	7.5620833332499995	7.615631572678004
CHEMBL2206974	8.06	7.300673791189782	7.533497090187928	7.261111111111112	7.297582614948385
CHEMBL605613	7.69	7.3008919285081415	7.559521535091834	7.052037037111112	7.215696614593788
CHEMBL2206963	7.995	7.300269242425572	7.695376312137457	7.124444444444445	7.272824858745676
CHEMBL525240	4.65	7.3010767089515145	7.499253228961825	7.705	7.449880757936475
CHEMBL2206970	7.935	7.300269242425572	7.695376312137457	7.124444444444445	7.272824858745676
CHEMBL591667	7.105	7.300269242425572	7.695376312137457	7.124444444444445	7.272824858745676
CHEMBL3824087	9.01	7.301486696377292	7.771634775776883	8.02375	7.738558924603204
CHEMBL600075	7.275	7.3008919285081415	7.559521535091834	7.052037037111112	7.215696614593788
CHEMBL2063080	7.72	7.300269242425572	7.695376312137457	7.124444444444445	7.272824858745676
CHEMBL2063086	7.75	7.300269242425572	7.695376312137457	7.124444444444445	7.272824858745676
CHEMBL506322	6.26	7.3008919285081415	7.559521535091834	7.052037037111112	7.215696614593788
CHEMBL2368723	5.77	7.3010767089515145	7.499253228961825	7.705	7.449880757936475
CHEMBL602119	8.07	7.30223438011686	7.799793731565225	7.4655555555555555	7.60371794869225
CHEMBL603171	6.88	7.30223438011686	7.799793731565225	7.4655555555555555	7.60371794869225
CHEMBL2204318	8.17	7.324967485862862	7.600022007160608	6.751111111111111	7.325621468932037
CHEMBL603170	7.633333332999999	7.324263906033025	7.6251711126589194	6.815	7.033928571428726
CHEMBL1256602	6.56	7.32531763974135	7.812753698358168	7.1450000000000005	7.348864247290296
CHEMBL1256603	4.96	7.32531763974135	7.812753698358168	7.1450000000000005	7.348864247290296
CHEMBL510416	4.73	7.32531763974135	7.812753698358168	7.1450000000000005	7.348864247290296
CHEMBL2063087	7.55	7.324967485862862	7.600022007160608	6.751111111111111	7.325621468932037
CHEMBL449844	7.21	7.325203078914785	7.729566520850471	7.299427677227861	7.471503226013787
CHEMBL1672592	8.0	7.324967485862862	7.600022007160608	6.751111111111111	7.325621468932037
CHEMBL1672600	7.26	7.324967485862862	7.600022007160608	6.751111111111111	7.325621468932037
CHEMBL450002	5.9	7.32531763974135	7.812753698358168	7.1450000000000005	7.348864247290296
CHEMBL3823642	8.9625	7.325123600563603	7.740296043242874	7.505	7.436276458333341
CHEMBL1672603	7.035	7.324967485862862	7.600022007160608	6.751111111111111	7.325621468932037
