# Supplementary material for: Cheminformatics Analysis and Modeling with MacrolactoneDB
Source: Sci Rep. 2020 Apr 14;10:6284. doi: 10.1038/s41598-020-63192-4 (PMC7156526; doi:10.1038/s41598-020-63192-4)
Supplement: Supplementary file 2 — Supplementary information2. [file 41598_2020_63192_MOESM2_ESM.zip › DataS1/CHEMBL379/pIC50_pEC50/predictions/10-fold/tuned/y_rand/3/mordred_mrc.csv]

IDs	ExperimentalAff	NB	SVR	KNN	RF
CHEMBL509769	6.22	7.282308885655582	7.775861882560704	8.003333333333334	7.634345767187236
CHEMBL1256600	5.695	7.2740047125839356	7.763490324572384	6.153333333333333	7.198217241024093
CHEMBL2206975	7.795	7.2676917415494975	7.552116289077912	7.093333333333334	7.012987419303143
CHEMBL2204317	8.7	7.264296872768411	7.501076800055794	7.146666666666667	7.005435675742257
CHEMBL1288514	7.5	7.268069597024135	7.600631101459147	6.81	6.877663399982319
CHEMBL2203324	7.985	7.265524726839834	7.507484723120708	7.77	6.56369410559326
CHEMBL2206969	7.925	7.26815425742493	7.558833369926061	7.093333333333334	7.402572008110895
CHEMBL2063079	8.0	7.270323177774735	7.581605013042693	7.408333333333334	7.294542547449404
CHEMBL1672588	7.855	7.272268110409442	7.608636750465666	7.609999999999999	7.17940830893823
CHEMBL1672606	7.735	7.27423196901683	7.644962866101209	7.778333333333333	7.810036628942207
CHEMBL1672605	6.33	7.2705191366211235	7.513591528185558	7.653333333333333	7.015025912178221
CHEMBL2206976	7.885	7.267758586200105	7.5395145485590636	8.088888889000001	7.3860739937015465
CHEMBL3823434	7.923333332999999	7.2811989518458144	7.669942139747942	7.743333333333333	7.666407433444244
CHEMBL605620	7.92	7.262381835599514	7.58012266611913	7.344444444333334	7.646861990402246
CHEMBL1672598	7.735	7.263423466974668	7.6056703723958226	7.364999999999999	7.310825571561284
CHEMBL591648	5.84	7.261147947512354	7.565996960884389	7.828333333333333	7.458564327140161
CHEMBL2203873	8.33	7.266594387491234	7.6385916221173815	7.914444444333334	7.704455572680249
CHEMBL2206971	7.94	7.268043952377293	7.646580428821838	7.613333333333333	7.141573395749713
CHEMBL2206980	7.105	7.2677959720904015	7.643008005092528	8.421666666666667	8.593498453820995
CHEMBL2206965	7.97	7.266946093756368	7.622467431239798	6.561111111	7.107135946794645
CHEMBL2203882	8.3	7.2671330194363195	7.645594980822989	7.914444444333334	7.566895066733797
CHEMBL455095	6.03	7.262275795266147	7.537514798338709	7.363333333333333	7.289277883701207
CHEMBL2206966	7.83	7.267137905122904	7.622126079558408	6.561111111	7.058674776982879
CHEMBL2206964	8.06	7.266805909281592	7.618565070503005	6.561111111	7.142177476843205
CHEMBL605826	7.525	7.264663922744809	7.611721543528363	6.07	6.996285809046246
CHEMBL1672608	7.9	7.261433704539474	7.553900151886248	7.228333333333333	7.370967178815737
CHEMBL2063085	7.43	7.3003956532577545	7.701614859994186	7.026666666666666	6.958111313243555
CHEMBL601195	7.215	7.301572919530518	7.759144566204547	7.336666666666667	7.828354137294225
CHEMBL1939386	4.9	7.317746633249363	7.916321077111366	8.015	7.356175362510093
CHEMBL2206960	7.71	7.297238460144421	7.652295745906888	6.228333333333334	6.386618237640428
CHEMBL589395	7.436666667000001	7.299598824953887	7.713465138487167	6.933333333333334	7.098684654731337
CHEMBL501873	6.42	7.298949632349512	7.6518330078629	7.496666666666666	7.281823962050013
CHEMBL584166	7.7	7.2999510084982715	7.7259344937467604	7.719444444333334	7.578160988826455
CHEMBL1672604	6.55	7.299258784456823	7.725787368434528	7.625	6.757646739822969
CHEMBL2206959	8.145	7.298770793007847	7.686143288217314	6.816666666666666	6.612104667142157
CHEMBL2407590	7.43	7.293753192588726	7.60615548207412	6.683333333333334	6.410512639613765
CHEMBL1288513	7.405	7.297191337112748	7.593926949851906	7.3566666666666665	6.835172377229474
CHEMBL2063081	7.72	7.2991394530007945	7.690881098023128	6.323333333333333	7.05124888651457
CHEMBL1672602	8.085	7.299692135728078	7.734737878577749	7.586666666666667	7.328175796121395
CHEMBL503228	5.3	7.256080028065051	7.542155808695664	6.425000000000001	6.846370642881361
CHEMBL1672599	8.015	7.26727975393472	7.609717775638208	6.2700000000000005	6.690527511887012
CHEMBL2206978	7.94	7.3147481805487855	7.71322442496798	7.81	7.679819494968768
CHEMBL450753	5.88	7.2971197925536915	7.635369859665888	7.249444444333334	7.596122807932641
CHEMBL2063082	7.68	7.260067995368896	7.602781243346072	7.38	7.573459978405228
CHEMBL603168	8.02	7.270505978981083	7.58687662020041	6.650000000000001	6.7543794742112695
CHEMBL1288515	7.6	7.298050283373861	7.634897800639899	7.011666666666667	7.360991828076599
CHEMBL506565	6.1	7.299249769673349	7.63633735776292	7.249444444333332	7.490184395962518
CHEMBL1672609	8.155	7.2857004143518855	7.651346728071424	6.2250000000000005	7.286259809953458
CHEMBL1672601	7.825	7.261997519106514	7.592236337464579	6.2700000000000005	7.041282929587598
CHEMBL599875	7.46	7.278684614829204	7.6118604595686685	7.1816666666666675	7.363351693422087
CHEMBL599874	6.67	7.272230825159744	7.604096456898782	7.901666666666666	7.626706304767622
CHEMBL1672594	8.52	7.277726673693826	7.6042340976245795	5.993333333333333	6.627938165921648
CHEMBL1672607	7.986666667000001	7.295901407878848	7.585097558839483	7.321666666666666	7.5256126223495325
CHEMBL556318	7.92	7.2986452631861365	7.553034224617347	7.672708333333333	7.562834761489099
CHEMBL2206981	8.1	7.2942117555929995	7.609496356701817	7.383333333333334	7.400041913010472
CHEMBL585404	7.92	7.2986452631861365	7.553034224617347	7.672708333333333	7.562834761489099
CHEMBL1672595	7.7	7.294640773895202	7.504833834763322	8.555833333333332	7.82152456018062
CHEMBL1256599	5.745	7.302555554446974	7.788425634188807	7.9844444443333344	7.733721719026449
CHEMBL1256604	4.5	7.302555554446974	7.788425634188807	7.9844444443333344	7.733721719026449
CHEMBL591548	7.91	7.2979266744328015	7.5967253135923105	7.729375	7.495528663189881
CHEMBL2206979	7.99	7.293730160595865	7.624218308186981	7.375	6.9340242618260515
CHEMBL600077	7.49	7.298759461110834	7.567257731277679	7.083333333333333	7.516674088436898
CHEMBL2206984	8.03	7.294985866728321	7.611636939195209	6.987777777666667	7.243158577308833
CHEMBL600076	6.61	7.298863487447965	7.565132382826782	6.853333333333333	6.971947633722334
CHEMBL2206972	6.665	7.294213756700871	7.660012282333497	6.665	6.373278641279245
CHEMBL2206957	7.83	7.243421103713357	7.616839181560048	7.381666666666667	7.411718626402923
CHEMBL504783	6.17	7.2172367873762555	7.520008031437819	6.226666666666667	6.069326929561444
CHEMBL1672587	8.183333333	7.237546029607385	7.686694309180329	7.631666666666667	6.746757366480122
CHEMBL2206973	6.705	7.232380605327323	7.571755725641064	7.226666666666667	7.329607880702013
CHEMBL1672596	7.875	7.25251805008106	7.694473472987893	6.276666666666666	7.367357515287673
CHEMBL2206968	7.305	7.240917245044056	7.5931143309407	7.460000000000001	7.575862388390618
CHEMBL510931	5.98	7.202884272679536	7.485007587335012	5.239999999999999	5.701019064152462
CHEMBL2204319	8.06	7.236783929427605	7.67088837680344	7.8116666666666665	7.449791416577849
CHEMBL1672610	8.22	7.234687419555812	7.589146003377225	6.488333333333333	6.724720416251626
CHEMBL3823909	9.275	7.247146795034406	7.696282894813327	7.866666666666667	7.687129003382788
CHEMBL3822850	9.59	7.252895517514842	7.7173552869508635	7.866666666666667	7.781993753711331
CHEMBL591604	8.08	7.233095819129255	7.637398708248973	7.958333333333333	7.644421168563244
CHEMBL599872	7.993125	7.229378676221751	7.58513287135008	6.351666666666667	6.890693982302261
CHEMBL1256598	6.28	7.319591596306983	7.7084497692069975	7.703333333333333	8.570704441940155
CHEMBL591668	7.465	7.3228996592276525	7.705083177175032	6.6499999999999995	7.516333784922564
CHEMBL2206967	7.46	7.32392088111794	7.7442652469291104	7.883333333333333	7.520347182412159
CHEMBL1256601	5.72	7.320431810707659	7.725541575448187	6.9799999999999995	7.337375688858999
CHEMBL2063084	7.36	7.32211355364062	7.686175699728489	7.096666666666667	6.548241858258525
CHEMBL1672589	7.545	7.323405624555096	7.718664747108844	7.811666666666667	7.752154445571367
CHEMBL527062	6.45	7.320382492206349	7.702662856986033	6.745	6.490125679355242
CHEMBL1671868	7.945	7.322314542790589	7.65610951765658	7.253333333333333	6.478854073246295
CHEMBL1672597	7.645	7.324646016055813	7.740097262077633	7.9077777776666665	7.761946318184422
CHEMBL603169	8.01	7.323284483728354	7.711571148289301	7.301666666666667	7.678659459918361
CHEMBL2206982	7.11	7.3227822537184	7.714503419334359	6.256666666666668	7.153854118179441
CHEMBL449392	4.87	7.332192264278739	7.841514014485436	7.789444444333334	7.411237160900823
CHEMBL605825	7.64	7.32247724966623	7.718925754655811	7.083333333333333	7.610933100712726
CHEMBL506069	4.48	7.302008533814701	7.3289955684030765	7.228333333333333	6.45712329891931
CHEMBL1256605	4.92	7.336339365174579	7.681010991345874	7.546666666666667	5.903636035672616
CHEMBL1256606	5.42	7.336533167629257	7.675193282679369	7.546666666666667	7.888806308279682
CHEMBL1672591	7.52	7.335823268045821	7.669820337110947	6.883333333333333	6.610472204754687
CHEMBL2206983	7.115	7.3355536588187755	7.656220797693423	7.905	7.600344671480912
CHEMBL1672590	8.05	7.335843404217495	7.681911415566339	6.883333333333333	6.697402798441172
CHEMBL2206958	8.11	7.333751958635229	7.624726175248758	6.821666666666666	6.95884297865991
CHEMBL506689	6.28	7.337037054965939	7.625669741274458	6.831666666666667	7.208336587921435
CHEMBL599873	7.913333333	7.335076860351221	7.590696148587587	7.414999999999999	7.438264187535933
CHEMBL602559	7.9	7.333553947870604	7.628724802592033	7.921666666666667	7.1481286143092
CHEMBL2206977	8.13	7.333938653777548	7.60494193130959	7.873888889	7.835314848426834
CHEMBL503785	6.34	7.33676777979476	7.720862257371502	6.801666666666667	7.60011370618435
CHEMBL2206974	8.06	7.334251299025863	7.62949559587417	8.367222222333334	7.782124302789121
CHEMBL605613	7.69	7.297565603236302	7.714907517244568	6.656666666666666	6.845148048010508
CHEMBL2206963	7.995	7.297154960225266	7.710594262264423	6.97	7.352834109186785
CHEMBL525240	4.65	7.318586098685968	7.467507203501006	7.466666666666666	7.271428034780627
CHEMBL2206970	7.935	7.3042892884978565	7.754376494027271	7.972777777666667	7.529882557331126
CHEMBL591667	7.105	7.291197183977498	7.614649798877695	7.81	6.516830084117322
CHEMBL3824087	9.01	7.319902899876319	7.620197272239575	6.663333333333333	6.677931978752768
CHEMBL600075	7.275	7.308463692167351	7.805894452235282	7.955000000000001	7.287047627616034
CHEMBL2063080	7.72	7.292506083036015	7.676603163023191	7.173333333333333	6.989088591369391
CHEMBL2063086	7.75	7.295468432537547	7.694416322029077	7.841666666666666	7.396464545814222
CHEMBL506322	6.26	7.319489101297335	7.735534180085868	7.745	8.053972012956015
CHEMBL2368723	5.77	7.310626302125904	7.40591386605865	7.466666666666666	6.741101568694929
CHEMBL602119	8.07	7.293485309670868	7.622428862329546	7.721666666666667	7.602343046655751
CHEMBL603171	6.88	7.298277081468551	7.657249800444019	7.741666666666667	7.686774877533534
CHEMBL2204318	8.17	7.354091433695687	7.6757020482756175	6.925	7.10041124049357
CHEMBL603170	7.633333332999999	7.358383900133352	7.718283414000963	7.7316666666666665	7.600022944955728
CHEMBL1256602	6.56	7.207992017830287	7.598798538640062	5.868333333333333	6.026582158978236
CHEMBL1256603	4.96	7.201239414532401	7.600003015488643	6.79	7.168861500493977
CHEMBL510416	4.73	7.293286236240251	7.715150771641683	8.333333333333334	7.482049929103556
CHEMBL2063087	7.55	7.310232961123433	7.681237603653722	7.941666666666667	7.651339245203551
CHEMBL449844	7.21	7.375833340396382	7.717132169344596	7.515000000000001	8.06094633897294
CHEMBL1672592	8.0	7.375863063984015	7.688569962473826	7.2299999999999995	7.379580010237614
CHEMBL1672600	7.26	7.378270696131105	7.7149996662413125	7.699444444333333	7.422009039544949
CHEMBL450002	5.9	7.2974227412134764	7.725380964602183	8.333333333333334	8.195890942248147
CHEMBL3823642	8.9625	7.27992898029432	7.603414319116196	6.863333333333333	7.101581463910882
CHEMBL1672603	7.035	7.375845033215152	7.692269746662523	7.676111111	7.354794309267816
