# Supplementary material for: Cheminformatics Analysis and Modeling with MacrolactoneDB
Source: Sci Rep. 2020 Apr 14;10:6284. doi: 10.1038/s41598-020-63192-4 (PMC7156526; doi:10.1038/s41598-020-63192-4)
Supplement: Supplementary file 2 — Supplementary information2. [file 41598_2020_63192_MOESM2_ESM.zip › DataS1/CHEMBL379/pIC50_pEC50/predictions/10-fold/tuned/y_rand/3/2Drdkit.csv]

IDs	ExperimentalAff	NB	SVR	KNN	RF
CHEMBL509769	6.22	7.376026240520577	7.4514657574459005	6.81272318114846	6.878154842098085
CHEMBL1256600	5.695	7.458098393736128	7.8369195440800095	6.909157147703366	7.227604506655891
CHEMBL2206975	7.795	7.26985493044393	7.418878070741087	7.812437928270357	7.592468735932905
CHEMBL2204317	8.7	7.0859528074205675	6.206760213532849	6.8071031036362735	7.291406328944588
CHEMBL1288514	7.5	7.324868279302557	7.413543712284476	7.51537747849912	7.559925917854063
CHEMBL2203324	7.985	7.184987875109421	6.940752874671482	7.279637364570544	7.619588011728038
CHEMBL2206969	7.925	7.282980410656122	7.38214870426188	8.1374966949463	7.801737563032394
CHEMBL2063079	8.0	7.339305771731289	7.9898670848248905	7.336686416152133	6.921778585899319
CHEMBL1672588	7.855	7.255341974857445	7.496991603341062	7.300542034221597	7.5198401161668835
CHEMBL1672606	7.735	7.22737950019739	7.37846141434806	7.629921990532438	7.658075020835123
CHEMBL1672605	6.33	7.290938207271344	8.082845226551076	7.368289319556159	6.813984287569276
CHEMBL2206976	7.885	7.310154409054632	7.4963422819702075	7.28033907900438	7.214686267349099
CHEMBL3823434	7.923333332999999	7.1164942388178645	7.931761296401163	6.957995307863049	6.57473025793578
CHEMBL605620	7.92	7.252473207100767	7.446307734154598	7.162708416137504	7.127932153591797
CHEMBL1672598	7.735	7.17838465019421	7.279040571638623	7.599966533595873	7.545004601502805
CHEMBL591648	5.84	7.229410321851801	7.511932508175371	6.389404180003444	6.392951941335256
CHEMBL2203873	8.33	7.193853422285351	7.361873532544689	7.639238213672487	7.404511467858878
CHEMBL2206971	7.94	7.282710875696495	7.256176900900927	6.845441410479671	6.889601014800174
CHEMBL2206980	7.105	7.211204698612137	7.061076450349054	7.052043246221446	7.057663833709546
CHEMBL2206965	7.97	7.304576898402581	7.725643425592324	7.769322613573404	7.386498887033155
CHEMBL2203882	8.3	7.1923417564589105	7.289104228302337	7.748674232437109	7.585171747699325
CHEMBL455095	6.03	7.395031647179424	7.781153461641889	7.649723092499177	7.604814945787123
CHEMBL2206966	7.83	7.306110708851137	7.747549496493205	7.755510599246489	7.380040869506606
CHEMBL2206964	8.06	7.305172037904905	7.791945241806371	7.746588479839436	7.391834037702657
CHEMBL605826	7.525	7.345936024785088	7.955849646058848	8.020393962006112	7.656711149141828
CHEMBL1672608	7.9	7.125607636785867	7.048938020382923	6.3234533088132165	6.478605859758846
CHEMBL2063085	7.43	7.3002552248348795	7.721289939625925	7.157674892834216	7.006858872553801
CHEMBL601195	7.215	7.301361510922643	7.813979970149247	7.464889524257285	7.457648935165195
CHEMBL1939386	4.9	7.297082400729515	7.8797879267090645	6.949873895212934	6.835105455519766
CHEMBL2206960	7.71	7.29921719218849	7.241738637439837	7.364645216381107	6.9089312419338
CHEMBL589395	7.436666667000001	7.3011711910178105	7.548737613591038	7.307763983141113	7.335429417954138
CHEMBL501873	6.42	7.301605599386489	7.604639275524341	7.460191857257291	7.110829266463378
CHEMBL584166	7.7	7.301033729891377	7.4024721504966005	6.855513350392217	7.453955163680956
CHEMBL1672604	6.55	7.300258817679188	7.06179899869696	6.261030448091712	6.538247540919725
CHEMBL2206959	8.145	7.299126138622967	6.927512371539588	7.37194543729651	7.0733434306755125
CHEMBL2407590	7.43	7.297785249614339	8.06272457728203	7.084678751983123	6.818444619703249
CHEMBL1288513	7.405	7.300212641965756	7.833920628886786	6.598148447213745	6.403932186259487
CHEMBL2063081	7.72	7.3002428192099105	7.603758966877884	6.757460280432652	7.392461706553581
CHEMBL1672602	8.085	7.300787972937866	7.757911765396364	6.615622738738763	6.70049674871594
CHEMBL503228	5.3	7.290839086154568	7.8046968587934575	7.261495748381651	7.1999709612599725
CHEMBL1672599	8.015	7.291280948734344	7.383935350369761	5.724685383849423	6.279576868386129
CHEMBL2206978	7.94	7.2924373658055535	8.075369207379593	6.975628587533892	7.125800428249157
CHEMBL450753	5.88	7.291166089732815	6.691185960059155	6.968623173211122	7.218342697988517
CHEMBL2063082	7.68	7.291664857362317	7.8029291966800844	7.933479379240127	7.897795477416562
CHEMBL603168	8.02	7.291081314837111	7.719088904058733	7.905790424318198	7.5405590732449195
CHEMBL1288515	7.6	7.292072563617659	7.57513932767012	7.76435988403809	7.599932937330666
CHEMBL506565	6.1	7.290952391024554	6.304575019797898	7.212451448402581	7.2910887890536715
CHEMBL1672609	8.155	7.2915004887779835	7.641423710895422	7.831837193259263	7.644677713705112
CHEMBL1672601	7.825	7.291292339961545	7.740542158261315	6.962004365042429	6.893274527729732
CHEMBL599875	7.46	7.290950657012225	7.491283685506639	6.503773685117048	7.643264946249899
CHEMBL599874	6.67	7.290989673480676	7.2903238618471455	6.893125164321063	6.5511243336648795
CHEMBL1672594	8.52	7.292449383414803	7.662536309829536	7.492862696800192	7.564785610942929
CHEMBL1672607	7.986666667000001	7.362282209334993	7.781262630890625	7.619407068953236	7.830851571785228
CHEMBL556318	7.92	7.205889350406649	7.285675044708146	6.85774438531487	6.186560474537035
CHEMBL2206981	8.1	7.388475918873319	7.666361720669764	7.054492005043627	7.314323440172039
CHEMBL585404	7.92	7.205889350406649	7.285675044708146	6.85774438531487	6.186560474537035
CHEMBL1672595	7.7	7.376448615125971	7.801307157222706	7.67884466087436	7.3170518096828365
CHEMBL1256599	5.745	7.164049649120123	7.1742194946177005	6.802441556581075	7.035067286497064
CHEMBL1256604	4.5	7.164049649120123	7.1742194946177005	6.802441556581075	7.035067286497064
CHEMBL591548	7.91	7.206810076501593	7.339610874237189	6.134477921621986	7.021269317127719
CHEMBL2206979	7.99	7.383360696898902	7.782765268116332	7.444205420859899	7.06842518600631
CHEMBL600077	7.49	7.207647463764734	7.399151071971701	6.972050251470423	6.10836089533666
CHEMBL2206984	8.03	7.380219960658504	7.743956102489319	7.813621954970101	7.836724168719773
CHEMBL600076	6.61	7.2214407178423485	7.409902511617588	5.4062873710852655	5.9081885499356055
CHEMBL2206972	6.665	7.340576599110233	7.4179472871239955	6.356680862315838	6.5537821750962415
CHEMBL2206957	7.83	7.245364035353775	7.6993937783749695	7.492237327130657	7.695670558028187
CHEMBL504783	6.17	7.257901435990335	7.702311320277685	7.134569544372117	7.087878475521847
CHEMBL1672587	8.183333333	7.245757569487475	7.459158138446426	6.9582663349887435	7.359235578686006
CHEMBL2206973	6.705	7.243824302875576	7.5008475377829456	7.830697829409498	7.037398234127349
CHEMBL1672596	7.875	7.259430606552679	7.675965439420022	8.036842225612276	7.489300775437397
CHEMBL2206968	7.305	7.25081732123189	8.044684088067205	6.785365144839882	7.335921139207523
CHEMBL510931	5.98	7.244983654808273	7.62543981925149	7.47855437109559	7.508004526293927
CHEMBL2204319	8.06	7.245531911376013	7.44705750163312	6.954748571255825	7.151082786861982
CHEMBL1672610	8.22	7.253484734087315	7.5193927787312544	7.990184457172567	7.655708114248598
CHEMBL3823909	9.275	7.265428201537012	8.168973655852566	7.8260063164162466	7.5422838078699135
CHEMBL3822850	9.59	7.255742578249325	7.558284221176205	7.783538955091903	7.458705312507416
CHEMBL591604	8.08	7.240694306219316	7.5323450582407	5.819368971987426	6.773439338629349
CHEMBL599872	7.993125	7.236355641280197	7.48400888820483	7.964590879819871	7.518337999347413
CHEMBL1256598	6.28	7.321866685608787	7.642725902458628	8.155	7.556583451339848
CHEMBL591668	7.465	7.322291867734183	7.699491426350159	7.953546293594031	7.734912061370569
CHEMBL2206967	7.46	7.3240277992777525	7.66533890219133	7.4762444116748155	6.602112461963068
CHEMBL1256601	5.72	7.321948321063908	7.758492974071343	4.65	6.367274076760724
CHEMBL2063084	7.36	7.322993860417951	7.458610750048099	7.484329508565749	7.042046413483689
CHEMBL1672589	7.545	7.3231848490274105	7.70908339790831	7.432926839568842	7.109813022488016
CHEMBL527062	6.45	7.321875569060346	6.966997186488895	5.346984456203422	6.051278619582425
CHEMBL1671868	7.945	7.323271633411427	7.382801564297843	7.419269265188959	7.762580279021096
CHEMBL1672597	7.645	7.323056325878604	7.503943398056724	6.188183903289003	6.951966299605282
CHEMBL603169	8.01	7.3224192110181106	7.7303141306249	8.144585269588482	7.498891945273171
CHEMBL2206982	7.11	7.323765173427167	7.406834491726942	7.062760065748967	7.188525279432533
CHEMBL449392	4.87	7.324483329121742	7.544777727351889	7.834303665461872	7.414011210931855
CHEMBL605825	7.64	7.322722462237926	7.969527821287726	8.293948313269842	7.919132404312155
CHEMBL506069	4.48	7.700814120610259	7.989261093108361	7.776512996508884	7.707788844447939
CHEMBL1256605	4.92	7.164013544547281	7.378353507146088	7.11	6.953294373346499
CHEMBL1256606	5.42	7.169584822694635	7.359988484636937	7.46	6.9694212549596815
CHEMBL1672591	7.52	7.327341350123608	7.538089165729745	7.539486499465665	6.955047237102703
CHEMBL2206983	7.115	7.415842580739841	7.779058190802768	7.5583657023520585	7.777033088831643
CHEMBL1672590	8.05	7.361948265110202	7.77133733012861	7.808742446435132	7.141853058242021
CHEMBL2206958	8.11	7.465766619978872	7.609858567787206	7.492184255819604	7.541726405853536
CHEMBL506689	6.28	7.122745092944872	7.471112335972433	6.993278902838184	7.476372704793658
CHEMBL599873	7.913333333	7.263928292513664	7.5889973443461916	7.110102420779325	7.263600081224475
CHEMBL602559	7.9	7.269588826225462	7.821057361016308	7.25968101444258	6.974049659391605
CHEMBL2206977	8.13	7.437486960244338	7.510883031277562	6.4936370942695	7.252377978043889
CHEMBL503785	6.34	7.507784212727447	8.013927736778289	7.47359940066363	7.61671071283731
CHEMBL2206974	8.06	7.3761343567440125	7.486073726701958	7.854844018401793	7.521298937865476
CHEMBL605613	7.69	7.3007185438302065	7.044387185154143	5.651008772380412	6.750475841999774
CHEMBL2206963	7.995	7.3010524591975505	7.870508393807189	8.09018948858913	7.9646785896211805
CHEMBL525240	4.65	7.299313874591491	7.3519913092310105	7.011398894148991	7.157499029635849
CHEMBL2206970	7.935	7.302117703559463	7.991445266105014	8.048071091460042	7.361052518615679
CHEMBL591667	7.105	7.300306295577361	7.53536531339784	7.8211443485456185	7.270094452703745
CHEMBL3824087	9.01	7.301309249122124	6.7126008591642545	6.623654953801664	6.924294530627694
CHEMBL600075	7.275	7.301275685905525	7.702946441361895	7.911838626420628	7.1815839818873135
CHEMBL2063080	7.72	7.300055938508163	7.379042920464023	8.120578641626208	7.537249338823765
CHEMBL2063086	7.75	7.300243548220331	7.6284243269341125	6.359544836630754	6.400201767938911
CHEMBL506322	6.26	7.301416800411738	7.499739766807524	7.814546745614671	7.333346622412824
CHEMBL2368723	5.77	7.297416168793863	5.320961177038826	6.213892420735028	6.383384031702153
CHEMBL602119	8.07	7.300689075803961	7.60602663059187	7.639282240852446	7.4724232192432005
CHEMBL603171	6.88	7.301002882130728	8.105690586827063	7.878092287113296	7.663852965230668
CHEMBL2204318	8.17	7.32474188990829	7.220022915241751	5.721035410922629	7.169237370009244
CHEMBL603170	7.633333332999999	7.325392673716476	7.7959877927202275	6.12992253885278	7.286908556752218
CHEMBL1256602	6.56	7.327629359180747	7.98543781557507	8.085	7.623067884631713
CHEMBL1256603	4.96	7.327517916171675	7.35674794610661	7.92	6.92878666315314
CHEMBL510416	4.73	7.326345123200785	7.817544680269313	7.847453418241268	7.67939724351441
CHEMBL2063087	7.55	7.323805267835697	7.483362022730655	7.655725181319942	6.690763282898114
CHEMBL449844	7.21	7.325388819078202	7.615107268518514	7.736006068849852	7.318862352846042
CHEMBL1672592	8.0	7.3242643638973215	7.0536154641977555	5.861417590205838	6.34960898313889
CHEMBL1672600	7.26	7.325108670707179	7.89748769117893	8.224246114072917	7.908230694256055
CHEMBL450002	5.9	7.326536011486992	7.949810491372039	7.395399508374883	7.571061384338285
CHEMBL3823642	8.9625	7.327589928392877	8.538689252279159	8.92208901532566	8.079923031993735
CHEMBL1672603	7.035	7.325025247417013	7.589303943387152	7.70521660072047	7.519795377189069
