# Supplementary material for: Cheminformatics Analysis and Modeling with MacrolactoneDB
Source: Sci Rep. 2020 Apr 14;10:6284. doi: 10.1038/s41598-020-63192-4 (PMC7156526; doi:10.1038/s41598-020-63192-4)
Supplement: Supplementary file 2 — Supplementary information2. [file 41598_2020_63192_MOESM2_ESM.zip › DataS1/CHEMBL379/pIC50_pEC50/predictions/10-fold/tuned/y_rand/3/maccs.csv]

IDs	ExperimentalAff	NB	SVR	KNN	RF
CHEMBL509769	6.22	7.269030036610052	7.978278766443603	7.506666666666667	7.54553499999999
CHEMBL1256600	5.695	7.268824838817938	7.570920259118479	7.238333333333333	6.936296920093794
CHEMBL2206975	7.795	7.271642874813313	7.372635353381865	7.672777777666667	7.9109453799006575
CHEMBL2204317	8.7	7.271687956249293	8.762257995638434	7.098333333333334	7.10035656426807
CHEMBL1288514	7.5	7.2707786228269535	6.330371926846672	6.71	6.84817083333332
CHEMBL2203324	7.985	7.271536885201436	7.536282115945026	7.098333333333334	7.26685176957519
CHEMBL2206969	7.925	7.27157364640042	7.7638599821142105	7.721666666666668	7.949566620510768
CHEMBL2063079	8.0	7.2722304967356335	8.045489653500502	7.548333333333333	7.5813144742019025
CHEMBL1672588	7.855	7.2727521101603285	7.845080739151646	7.974930555666667	7.845340451410826
CHEMBL1672606	7.735	7.271872256629324	7.153034356132414	7.1883333333333335	7.1639658910524915
CHEMBL1672605	6.33	7.272587628587705	7.901485628369683	7.826666666666667	7.933193749999991
CHEMBL2206976	7.885	7.271536885201436	7.536282115945026	7.098333333333334	7.26685176957519
CHEMBL3823434	7.923333332999999	7.269808045777404	7.350170791858373	7.235	7.425615842491079
CHEMBL605620	7.92	7.2612339536249015	7.939383891642611	7.323333333333333	7.3797806800149885
CHEMBL1672598	7.735	7.26366192839173	7.268714099529466	5.813333333333333	5.9880620312500135
CHEMBL591648	5.84	7.2615922672669075	7.259905270753326	6.633333333333333	7.3325426988636275
CHEMBL2203873	8.33	7.267755430683737	7.980103640351548	7.918333333333333	7.877296449800196
CHEMBL2206971	7.94	7.267804461076972	7.793294976816374	7.423333333333335	7.451561190474109
CHEMBL2206980	7.105	7.2685288364521	7.6243634271593	7.423333333333333	7.652249473235096
CHEMBL2206965	7.97	7.267813848963413	7.884229500618095	7.888333333333333	7.156320759134871
CHEMBL2203882	8.3	7.26760682599762	8.01659990372524	7.918333333333333	7.861690160117657
CHEMBL455095	6.03	7.255885246665753	6.698057534424653	6.136666666666667	6.238058333333322
CHEMBL2206966	7.83	7.267813848963413	7.884229500618095	7.888333333333333	7.156320759134871
CHEMBL2206964	8.06	7.267813848963413	7.884229500618095	7.888333333333333	7.156320759134871
CHEMBL605826	7.525	7.262374368641046	6.716853611225507	6.140000000000001	6.271865214639436
CHEMBL1672608	7.9	7.267737494734458	8.10650297157105	7.821666666666666	7.591019518432947
CHEMBL2063085	7.43	7.30331930152264	7.6498073899854555	7.956666666666667	7.915229779788288
CHEMBL601195	7.215	7.2988706913257975	7.28543689987428	6.8	7.560191666666653
CHEMBL1939386	4.9	7.294776809579554	6.341564517525642	6.79	7.02400410714286
CHEMBL2206960	7.71	7.304153201317307	6.475042424360292	6.36	5.810801847567779
CHEMBL589395	7.436666667000001	7.297699003286442	7.6314466953738185	5.865000000000001	7.389679206349191
CHEMBL501873	6.42	7.294440154796635	6.760550779166198	7.3133333333333335	7.001380737179503
CHEMBL584166	7.7	7.301898206515413	8.022408026623228	7.4433333333333325	7.551769285712623
CHEMBL1672604	6.55	7.302829964683523	8.206387135875165	7.656666666666666	7.797390583784813
CHEMBL2206959	8.145	7.305279650088472	7.886263459705201	7.995555555666667	7.785230640858637
CHEMBL2407590	7.43	7.296376572217089	7.160393209722703	6.888333333333333	7.367086696428573
CHEMBL1288513	7.405	7.3017349885593035	7.8198929582836625	7.311666666666667	7.765094711538077
CHEMBL2063081	7.72	7.303566972267816	7.9147219132281075	8.066666666666668	8.033664479166667
CHEMBL1672602	8.085	7.302829964683523	8.206387135875165	7.656666666666666	7.797390583784813
CHEMBL503228	5.3	7.291863238535105	6.575003739153365	7.273333333333333	7.272604464279485
CHEMBL1672599	8.015	7.290747785363999	7.425336070910978	6.953333333333333	6.804672266417467
CHEMBL2206978	7.94	7.290806813161688	7.5451336054596165	6.745	7.084958322050821
CHEMBL450753	5.88	7.291961980184954	6.327567715490252	6.140000000000001	5.741346388886668
CHEMBL2063082	7.68	7.290798112969137	7.214240128304203	8.066666666666666	6.950438333333319
CHEMBL603168	8.02	7.290775802782473	7.926114356562428	6.796666666666667	7.207612023811196
CHEMBL1288515	7.6	7.29098546565741	7.329650033197984	7.587777777666666	7.468508819294929
CHEMBL506565	6.1	7.292250870274643	5.529772312527546	6.140000000000001	5.984049662696187
CHEMBL1672609	8.155	7.290896713926781	7.4600793075051595	7.448333333333333	7.269200505478995
CHEMBL1672601	7.825	7.290920291261374	7.873449132726568	8.233333333333333	7.570234513879991
CHEMBL599875	7.46	7.290407554848087	7.822968180170781	6.734999999999999	7.174822499994171
CHEMBL599874	6.67	7.289734501135566	7.458652587622813	8.15	7.361373749995837
CHEMBL1672594	8.52	7.292047066577116	7.817422310714184	7.851666666666667	7.517340833331662
CHEMBL1672607	7.986666667000001	7.295759188134652	7.065195515351444	6.629444444333333	7.2696634198799845
CHEMBL556318	7.92	7.296626861141671	7.480870889159473	7.456666666666667	7.594786805550707
CHEMBL2206981	8.1	7.295293623041952	7.798943659254558	6.373333333333334	7.287392088097306
CHEMBL585404	7.92	7.296626861141671	7.480870889159473	7.456666666666667	7.594786805550707
CHEMBL1672595	7.7	7.294684968933785	7.564596468076967	6.669444444333333	7.353303888866324
CHEMBL1256599	5.745	7.3006898906348985	7.599969678925316	7.288333333333334	7.72599194444001
CHEMBL1256604	4.5	7.3006898906348985	7.599969678925316	7.288333333333334	7.72599194444001
CHEMBL591548	7.91	7.296002412099084	7.329310598475768	7.785	7.347588472222487
CHEMBL2206979	7.99	7.295441998752457	7.322319418573709	7.0183333333333335	7.35453113976489
CHEMBL600077	7.49	7.296848563913266	7.802895540055072	7.456666666666667	7.646553511896453
CHEMBL2206984	8.03	7.295975645983425	7.809794552519957	6.5616666666666665	7.13790037425542
CHEMBL600076	6.61	7.297273167249404	7.810812221923907	7.626666666666668	7.748666259917888
CHEMBL2206972	6.665	7.296648722607622	7.959680039012564	8.4	7.772647907765265
CHEMBL2206957	7.83	7.238599943987986	7.57806867015744	6.526666666666667	6.724888844196337
CHEMBL504783	6.17	7.239796330179538	8.411274280938608	7.917777777666667	7.572916666638348
CHEMBL1672587	8.183333333	7.239624404901019	7.164884110371341	7.155	7.624677916673346
CHEMBL2206973	6.705	7.238461534441176	7.57409313132165	7.343333333333334	7.00028191809238
CHEMBL1672596	7.875	7.239824052148504	7.885168810873655	7.73	7.797546666668358
CHEMBL2206968	7.305	7.238652148444385	7.602041147101478	7.343333333333334	7.035101633308076
CHEMBL510931	5.98	7.239624018104273	7.881990966313334	8.027777777666666	7.8152638888022326
CHEMBL2204319	8.06	7.239624404901019	7.164884110371341	7.155	7.624677916673346
CHEMBL1672610	8.22	7.2390066440888505	7.6604879288629295	7.511666666666667	7.5132110515799715
CHEMBL3823909	9.275	7.240022099947674	7.8351870431689505	7.873333333333332	7.799962499999982
CHEMBL3822850	9.59	7.240089487350691	7.900115216801583	7.873333333333332	7.876499999999994
CHEMBL591604	8.08	7.239627143170433	7.828392859215153	8.305833333333334	8.20650321924603
CHEMBL599872	7.993125	7.2389943017033405	8.005433986679016	8.2675	7.827851190474531
CHEMBL1256598	6.28	7.327397653777404	7.8514313842890395	7.899444444333334	7.889613968149477
CHEMBL591668	7.465	7.3250919630680285	9.548934813205285	8.686666666666667	8.570115347222513
CHEMBL2206967	7.46	7.3206626181389245	7.610218127490583	6.766666666666667	7.362023114969316
CHEMBL1256601	5.72	7.326870181145265	7.979983712673409	7.94	7.962955694433577
CHEMBL2063084	7.36	7.323245568552985	7.354938235325882	7.648888889000001	7.295051666668345
CHEMBL1672589	7.545	7.323184553430293	7.385996913002067	7.4433333333333325	7.457737500000003
CHEMBL527062	6.45	7.326530025960194	8.098137477411427	8.126666666666667	8.098139841269278
CHEMBL1671868	7.945	7.32369261210816	7.161230454442965	8.207777777666665	7.629724999940006
CHEMBL1672597	7.645	7.323252299554808	6.980145021812305	7.4433333333333325	7.096562500000015
CHEMBL603169	8.01	7.325350419116032	8.008968297677143	8.295	8.159704642857143
CHEMBL2206982	7.11	7.320284470333033	7.975621622565285	7.016666666666667	7.085952533779278
CHEMBL449392	4.87	7.325886649531641	7.255748101272697	7.785555555666668	7.356050000175028
CHEMBL605825	7.64	7.32503410985446	7.75990630814627	7.271666666666666	6.962583055555553
CHEMBL506069	4.48	7.200218440772893	7.409707208863299	7.253333333333333	7.148041666666685
CHEMBL1256605	4.92	7.229018810694093	7.3299213267767165	7.156666666666666	7.457536622022144
CHEMBL1256606	5.42	7.208183833053829	7.909993342868464	7.156666666666666	7.6964917063491995
CHEMBL1672591	7.52	7.429239423833115	8.571154345491305	8.945	8.531346249999995
CHEMBL2206983	7.115	7.4472326513506095	7.210412381171391	8.020000000000001	7.681503591213235
CHEMBL1672590	8.05	7.41347166845856	7.272912048313724	8.481666666666667	8.030390416666659
CHEMBL2206958	8.11	7.457283341848931	7.609365437480488	7.151111111	7.234253643784103
CHEMBL506689	6.28	7.0226835372948715	6.393432543553171	6.881666666666668	5.755149999999999
CHEMBL599873	7.913333333	7.304620763376662	8.570252335096892	7.740555555666667	7.53210408916318
CHEMBL602559	7.9	7.312770697837774	7.325467554975216	7.09	7.387766388890831
CHEMBL2206977	8.13	7.458570179140025	7.8400732612439406	7.628333333333334	7.820418888285903
CHEMBL503785	6.34	7.437748675360361	7.590238957766754	7.333333333333333	7.541412500000025
CHEMBL2206974	8.06	7.457283341848931	7.609365437480488	7.151111111	7.234253643784103
CHEMBL605613	7.69	7.304758281212556	7.887846245018725	7.739999999999999	7.926293948412697
CHEMBL2206963	7.995	7.2991446801485225	7.536378059735487	7.328333333333333	7.219797568149628
CHEMBL525240	4.65	7.300629392617322	7.958202648253652	7.526666666666667	7.631704166670023
CHEMBL2206970	7.935	7.296738372888604	6.211289374652697	5.586666666666667	6.054633333333336
CHEMBL591667	7.105	7.305227768661933	7.988008532981336	7.613333333333334	7.887833809523811
CHEMBL3824087	9.01	7.295061513943486	7.204922846499979	6.623333333333334	7.142529583333343
CHEMBL600075	7.275	7.3026447040685145	7.3390745605374725	7.759166666666666	7.1630592592588735
CHEMBL2063080	7.72	7.300292672113375	7.134904694310993	7.521666666666666	7.508014047619051
CHEMBL2063086	7.75	7.300605565944655	7.2893874123761755	7.491666666666667	7.714288061535981
CHEMBL506322	6.26	7.29769620913994	6.197580332142035	6.5183333333333335	6.780047500000002
CHEMBL2368723	5.77	7.301189438037404	8.021103885243864	7.526666666666667	7.757866666670023
CHEMBL602119	8.07	7.305386145868076	7.939770216700563	7.882777777666667	7.925208749895001
CHEMBL603171	6.88	7.303501773980883	7.656256761706732	7.741666666666667	7.615692361110003
CHEMBL2204318	8.17	7.325402383393267	8.181603536908545	8.629444444333334	8.044014116143456
CHEMBL603170	7.633333332999999	7.325544625834782	7.915254338905248	8.028333333333334	7.5520141269841226
CHEMBL1256602	6.56	7.3257158826919415	7.886625396608666	8.002222222333334	7.826012381175722
CHEMBL1256603	4.96	7.325999529627323	7.620207786680533	7.265000000000001	7.253999107142855
CHEMBL510416	4.73	7.325382750776946	7.8295098891515185	6.993333333333333	7.4262539087328046
CHEMBL2063087	7.55	7.323990037756337	7.449312179090901	7.496666666666667	7.291657944273864
CHEMBL449844	7.21	7.325626588549151	7.752721217460513	7.375	6.825495833333342
CHEMBL1672592	8.0	7.325403228329821	8.01448848649846	7.946666666666668	7.680304206335252
CHEMBL1672600	7.26	7.325485258614135	8.053244119003052	7.983333333333333	7.980093055544997
CHEMBL450002	5.9	7.32520799326514	6.812486062097976	7.158888889	6.985113005972377
CHEMBL3823642	8.9625	7.32740209756019	8.015344583111938	7.976666666666667	7.993712500000003
CHEMBL1672603	7.035	7.325581756781401	8.965625328091333	8.003333333333332	8.381420138881658
