# Supplementary material for: Cheminformatics Analysis and Modeling with MacrolactoneDB
Source: Sci Rep. 2020 Apr 14;10:6284. doi: 10.1038/s41598-020-63192-4 (PMC7156526; doi:10.1038/s41598-020-63192-4)
Supplement: Supplementary file 2 — Supplementary information2. [file 41598_2020_63192_MOESM2_ESM.zip › DataS1/CHEMBL379/pIC50_pEC50/predictions/10-fold/tuned/y_rand/3/ecfp6.csv]

IDs	ExperimentalAff	NB	SVR	KNN	RF
CHEMBL509769	6.22	7.728452849634309	7.920079478952908	8.1243333334	7.931765648592542
CHEMBL1256600	5.695	7.6295325635713755	7.729129875166836	7.6783333333999995	7.707098799845707
CHEMBL2206975	7.795	6.7464272096161	5.743521511433621	6.706	6.5477843537599965
CHEMBL2204317	8.7	6.964559987534472	8.270975126366997	7.247999999999999	6.951872722472595
CHEMBL1288514	7.5	7.916686340848405	8.926800417103024	8.1986666666	8.271441299423214
CHEMBL2203324	7.985	7.335156065191181	7.317451078235699	7.609999999999999	7.728476316594978
CHEMBL2206969	7.925	6.7653380464176855	6.305906408831301	6.228	6.467002968643068
CHEMBL2063079	8.0	7.37248448270942	8.773852845497977	7.534000000000001	7.7242638170602
CHEMBL1672588	7.855	7.229393920915911	8.63213992355666	7.361999999999999	7.5428804022214395
CHEMBL1672606	7.735	7.700047243432054	7.40089706119188	7.43	7.563192008330399
CHEMBL1672605	6.33	7.4650089245201	6.815595155693537	7.605500000000001	7.2609450645586895
CHEMBL2206976	7.885	6.806039320954476	6.653605416695647	6.110000000000001	6.565004556897879
CHEMBL3823434	7.923333332999999	7.408447696659069	6.922060424167654	7.9616666666	7.406737441442183
CHEMBL605620	7.92	7.214494927593248	6.356934773090676	7.554	6.913247736489893
CHEMBL1672598	7.735	7.242761239193359	7.386957983171758	7.3996666666	7.420236762401486
CHEMBL591648	5.84	7.1769421312688175	6.866964836773217	6.789	6.913174382174727
CHEMBL2203873	8.33	7.320490043519225	8.019733116252025	7.8216666666	7.7503581523162435
CHEMBL2206971	7.94	7.29617263386491	7.191681858452646	7.642	7.344210421065962
CHEMBL2206980	7.105	7.320197554505764	7.64986214947453	7.720666666600001	7.68606213084195
CHEMBL2206965	7.97	7.2935814425808045	7.048565587618839	7.279000000000001	7.229505225111248
CHEMBL2203882	8.3	7.288587409744644	6.802135005902415	7.8216666666	7.458710045590449
CHEMBL455095	6.03	7.2492954395512985	7.98394955123982	7.016000000000001	7.769882292359836
CHEMBL2206966	7.83	7.298434425257071	7.2351397424930814	7.181	7.331959151827728
CHEMBL2206964	8.06	7.294844895047094	6.712154386880085	7.279000000000001	7.099020710214771
CHEMBL605826	7.525	7.258957980940145	7.313349788116647	7.234	7.264716259999675
CHEMBL1672608	7.9	7.208286160602117	4.611734268615684	6.442	6.1227673361863815
CHEMBL2063085	7.43	7.298696636193702	4.824917914790227	6.8870000000000005	7.0692795638264565
CHEMBL601195	7.215	7.301206129167377	7.158676527206843	6.394666666600001	7.097158268455792
CHEMBL1939386	4.9	7.295543192701898	7.84614590285329	6.322000000000001	7.162595699365936
CHEMBL2206960	7.71	7.30097954517271	7.521399490148736	7.2553333334	7.2232092515829045
CHEMBL589395	7.436666667000001	7.300556705892789	7.294855624602015	7.697	7.133136028702301
CHEMBL501873	6.42	7.299557315424058	7.736861544166323	7.296000000000001	7.613729002375748
CHEMBL584166	7.7	7.308209666064538	6.772039360819301	7.727000000000001	7.7075814138726555
CHEMBL1672604	6.55	7.308722293927446	7.696987176563925	7.981999999999999	7.945612933428904
CHEMBL2206959	8.145	7.301166690098587	7.562693809968282	7.2553333334	7.3186997984321
CHEMBL2407590	7.43	7.297473082090488	7.961175034624314	6.364	7.192254929493526
CHEMBL1288513	7.405	7.295413584866415	6.719263319509446	6.822	6.508350556075688
CHEMBL2063081	7.72	7.3008186889596285	6.754493912744783	6.9193333334	7.118551281462455
CHEMBL1672602	8.085	7.308555547130662	7.645950545578081	7.981999999999999	7.932266773782357
CHEMBL503228	5.3	7.29398352164566	7.37393641419621	7.505	7.522480849154328
CHEMBL1672599	8.015	7.289447572099812	5.232886970188207	7.726000000000001	7.099397809805217
CHEMBL2206978	7.94	7.285928083949364	7.200509681330939	6.575	6.914234393745382
CHEMBL450753	5.88	7.2928100120797295	7.274799235841131	6.51	6.860951288461797
CHEMBL2063082	7.68	7.295788255416641	8.908765110802609	7.8826666666	7.756173522034357
CHEMBL603168	8.02	7.290762238541242	6.790941261161013	7.043000000000001	7.244068767174541
CHEMBL1288515	7.6	7.293223715828711	7.484111484126997	7.789999999999999	7.895475145563226
CHEMBL506565	6.1	7.292559851554562	6.6503804177345875	6.51	6.886919522580368
CHEMBL1672609	8.155	7.285410820995719	8.014932628555876	7.019	7.353730552053459
CHEMBL1672601	7.825	7.290450111796417	7.2691433606077345	7.468666666600001	7.46259154848262
CHEMBL599875	7.46	7.2858165991140345	8.013020713669544	7.0	7.508642547082217
CHEMBL599874	6.67	7.289250098453578	6.338525884925755	6.134	5.957681549879353
CHEMBL1672594	8.52	7.292977939099533	6.424985468445652	7.339	7.142139749347036
CHEMBL1672607	7.986666667000001	7.290265442654305	8.237177806678456	7.909000000000001	7.409949997135999
CHEMBL556318	7.92	7.296793941993284	7.746875214409028	7.231	7.3442981498907605
CHEMBL2206981	8.1	7.297715099995385	7.857433895817836	7.964	7.831200253466941
CHEMBL585404	7.92	7.296793941993284	7.746875214409028	7.231	7.3442981498907605
CHEMBL1672595	7.7	7.28805665297946	7.668455524601586	6.4799999999999995	7.042840460140082
CHEMBL1256599	5.745	7.3075260323903635	7.501670343293302	7.6659999999999995	7.648227281535049
CHEMBL1256604	4.5	7.3075260323903635	7.501670343293302	7.6659999999999995	7.648227281535049
CHEMBL591548	7.91	7.298520969017599	7.100875047204931	7.231	7.399255389915593
CHEMBL2206979	7.99	7.299006148654644	8.582199587774898	8.129000000000001	7.90716614347552
CHEMBL600077	7.49	7.300576522381757	6.834581362747134	7.899000000000001	7.611729733917691
CHEMBL2206984	8.03	7.290913601194485	7.821629995856501	6.406999999999999	6.718367895579175
CHEMBL600076	6.61	7.296488046003841	6.69804512316724	7.670999999999999	7.146904411132026
CHEMBL2206972	6.665	7.294999762624986	7.207568408033485	7.214	7.346688469070628
CHEMBL2206957	7.83	7.269126646143252	8.071286233811346	7.855000000000001	7.708579840704312
CHEMBL504783	6.17	7.224300717884215	6.3497148411480095	6.3759999999999994	6.910276533886858
CHEMBL1672587	8.183333333	7.23273807912254	7.087178724207268	7.45	7.386680350304255
CHEMBL2206973	6.705	7.272170901900808	7.496366109597954	7.231	7.64635701891994
CHEMBL1672596	7.875	7.242634078363251	6.293185307918257	7.343000000000001	7.469657636996632
CHEMBL2206968	7.305	7.273239282507755	7.986966066376591	7.988999999999999	7.704657773468616
CHEMBL510931	5.98	7.210222239702682	5.050682349524617	6.376	6.4500518674523155
CHEMBL2204319	8.06	7.229203237486389	5.122876474351041	7.45	7.14746753727981
CHEMBL1672610	8.22	7.247773664071644	6.424696417426686	7.154999999999999	6.59253290084464
CHEMBL3823909	9.275	7.205976105726224	6.99924062710531	6.899000000000001	6.730455797774101
CHEMBL3822850	9.59	7.213374876661793	7.495805815958863	6.899000000000001	6.9418361418482295
CHEMBL591604	8.08	7.223811227374554	4.9795002113051865	7.049000000000001	6.832065345251132
CHEMBL599872	7.993125	7.2429708143861005	6.884225751871622	6.792	7.287895067727886
CHEMBL1256598	6.28	6.9075225744449815	6.649699319398557	7.196	6.703326623085716
CHEMBL591668	7.465	7.723695769371592	8.301181532566913	8.347999999999999	7.991739352125317
CHEMBL2206967	7.46	7.2246324449890444	6.906965327639515	7.529999999999999	7.167804384567757
CHEMBL1256601	5.72	6.813235215302163	7.399616066932604	6.665000000000001	6.522199509397792
CHEMBL2063084	7.36	7.693641341990073	8.117145994435456	7.710000000000001	7.691107008568749
CHEMBL1672589	7.545	7.652106928741134	7.060642276622238	7.297	7.185521459867296
CHEMBL527062	6.45	6.908824053818715	5.835848397136111	6.950125	6.090193482318926
CHEMBL1671868	7.945	7.61401490159233	7.564188875173317	7.494	7.547271047903183
CHEMBL1672597	7.645	7.695967163895422	8.846059426949056	7.710000000000001	7.253163094488731
CHEMBL603169	8.01	7.680612507903127	7.091082470983313	8.125333333399999	7.726034506142029
CHEMBL2206982	7.11	7.249995640392148	6.813191435418837	7.052	7.191732586696041
CHEMBL449392	4.87	6.483020087429926	5.7579502499020565	6.336	5.96934608373183
CHEMBL605825	7.64	7.529990998466764	8.015231236770608	7.9875	7.940061940761793
CHEMBL506069	4.48	7.315048877509848	7.096534891119078	7.436	7.102571170210596
CHEMBL1256605	4.92	7.339715729876431	6.429807221659103	7.524000000000001	7.163283423265828
CHEMBL1256606	5.42	7.340168477130682	7.819882078023809	7.524000000000001	7.242659031729035
CHEMBL1672591	7.52	7.326517635428046	7.634859493656624	7.0413333334	7.584700447091067
CHEMBL2206983	7.115	7.318062942373409	7.929672923707749	6.623	6.949675106978541
CHEMBL1672590	8.05	7.3463924787791335	8.027334111846322	7.592625000000001	7.632751978755348
CHEMBL2206958	8.11	7.308232488333049	7.302548182482952	7.1526666666	7.2014700667362685
CHEMBL506689	6.28	7.347047400530495	7.4948266675986615	7.2540000000000004	7.352140134349487
CHEMBL599873	7.913333333	7.3612228783965	8.409229771526196	7.5115	8.137117523030275
CHEMBL602559	7.9	7.370652848912916	7.416571681917068	7.492	7.725290698986869
CHEMBL2206977	8.13	7.311149490499059	6.790006795492906	7.359	7.471476706513405
CHEMBL503785	6.34	7.292623548149882	4.201437769399181	6.401999999999999	5.954739079996438
CHEMBL2206974	8.06	7.308125072169173	7.0154924289708465	7.089	7.151703028129546
CHEMBL605613	7.69	7.309143889597621	7.821054822053849	7.76	7.8359131733202165
CHEMBL2206963	7.995	7.299499460065798	7.5206564478696	7.0920000000000005	7.297204931304936
CHEMBL525240	4.65	7.297420794408445	7.4672798403093505	7.337999999999999	7.355584665272445
CHEMBL2206970	7.935	7.298820337701765	7.613042468600778	6.95	7.205131484373098
CHEMBL591667	7.105	7.301100106754229	6.8281616570650865	6.789	7.044084881162926
CHEMBL3824087	9.01	7.2852816985645195	5.005612601063147	7.0329999999999995	6.449546642821468
CHEMBL600075	7.275	7.310148707467282	7.959443418808958	7.831	7.724087657210451
CHEMBL2063080	7.72	7.3020592454077144	7.816392020770792	7.2103333333999995	7.514142929668792
CHEMBL2063086	7.75	7.303430244149846	7.8414660992114396	7.575	7.678378668055892
CHEMBL506322	6.26	7.298677897306682	7.121976940333445	6.756333333399999	6.817737492104048
CHEMBL2368723	5.77	7.296792672942215	6.709147561023831	7.337999999999999	6.989878100834059
CHEMBL602119	8.07	7.300216621299469	7.595894153891649	7.426666666599999	7.411713560226513
CHEMBL603171	6.88	7.299160881181173	6.55529984462985	6.619999999999999	7.0370028800211175
CHEMBL2204318	8.17	7.33580776414181	7.212401588952836	6.9436666665999995	7.376778452199778
CHEMBL603170	7.633333332999999	7.431315713800169	7.56029791907903	7.7	7.690323765194799
CHEMBL1256602	6.56	7.378906101415124	4.970036795954261	7.1382916666	6.827082350152219
CHEMBL1256603	4.96	7.3979905572047855	8.08341918254505	7.416666666600001	7.406785492337805
CHEMBL510416	4.73	7.394504156231953	7.1430873867222155	7.371	7.2948278813167855
CHEMBL2063087	7.55	7.263608556083788	7.597948971920401	7.276000000000001	7.48616665713734
CHEMBL449844	7.21	7.303203853763385	7.299808095910467	7.691	7.2689082229630415
CHEMBL1672592	8.0	7.306836077150576	8.544373321323505	7.2756666666	7.431713941794273
CHEMBL1672600	7.26	7.312347562070021	7.351265400857888	7.1786666666	7.123910364945814
CHEMBL450002	5.9	7.396918694598491	7.119992352849355	7.371	7.263821206404427
CHEMBL3823642	8.9625	7.383477852452683	8.366103499201504	7.952	8.003573696120778
CHEMBL1672603	7.035	7.313587158586255	6.833918210945904	6.8306666666	6.989586391805772
