# Supplementary material for: Cheminformatics Analysis and Modeling with MacrolactoneDB
Source: Sci Rep. 2020 Apr 14;10:6284. doi: 10.1038/s41598-020-63192-4 (PMC7156526; doi:10.1038/s41598-020-63192-4)
Supplement: Supplementary file 2 — Supplementary information2. [file 41598_2020_63192_MOESM2_ESM.zip › DataS1/CHEMBL379/pIC50_pEC50/predictions/10-fold/tuned/y_rand/3/all.csv]

IDs	ExperimentalAff	NB	SVR	KNN	RF
CHEMBL509769	6.22	7.26893631595716	9.000162966397012	8.02	7.636614967845856
CHEMBL1256600	5.695	7.267780815470248	7.542137066630071	7.490000000000001	7.3127355522388875
CHEMBL2206975	7.795	7.2716434647789105	7.558587388964295	7.935	7.676470722238379
CHEMBL2204317	8.7	7.270181348085533	5.807965511014054	6.1	7.05760240585861
CHEMBL1288514	7.5	7.2682951526667745	5.250321435930452	4.9	6.167738665900325
CHEMBL2203324	7.985	7.270082911011287	6.897381295761123	7.6	6.9987127659978805
CHEMBL2206969	7.925	7.27184374815329	7.713315757949269	7.945000000000001	7.755138354305366
CHEMBL2063079	8.0	7.270632477652494	8.197880351631413	8.33	7.880875753653075
CHEMBL1672588	7.855	7.2675665131217	6.5555231417461	7.105	6.838067033729821
CHEMBL1672606	7.735	7.270160691860076	7.739702312906976	7.875	7.021085007335374
CHEMBL1672605	6.33	7.271904846068357	7.166772964829466	8.015	7.369522921835081
CHEMBL2206976	7.885	7.27175973224181	7.768894390546425	7.945	7.749825975727803
CHEMBL3823434	7.9233333329999995	7.265093549601961	6.310949621384966	4.96	6.30564047226302
CHEMBL605620	7.92	7.260327685073252	6.279051926924196	6.55	7.250742562611757
CHEMBL1672598	7.735	7.263051553909578	6.3328414159131485	4.65	6.457967263353031
CHEMBL591648	5.84	7.260537319417283	7.1945434545436555	7.639999999999999	7.348232643326486
CHEMBL2203873	8.33	7.264209997314159	7.634376276678085	7.985000000000001	7.41275806485132
CHEMBL2206971	7.94	7.2682292645099205	8.41046360180826	8.13	8.15141466762152
CHEMBL2206980	7.105	7.263998132507127	6.589544317910117	5.72	5.950513936017015
CHEMBL2206965	7.97	7.267638121393053	7.4710129969620125	7.99	7.752011054271085
CHEMBL2203882	8.3	7.2646347813812895	7.387480556335195	7.985000000000001	7.085747664718253
CHEMBL455095	6.03	7.261748352791338	8.256896162022775	7.92	7.63432207836042
CHEMBL2206966	7.83	7.267216809093238	7.560495658182084	7.99	7.910457138408206
CHEMBL2206964	8.06	7.267673871416075	7.69222524519196	7.99	7.804496475382573
CHEMBL605826	7.525	7.261594239466736	6.996142525370731	7.465	7.505834230924932
CHEMBL1672608	7.9	7.267227650821505	7.951262805212526	7.490000000000001	7.258487705643758
CHEMBL2063085	7.43	7.235724545531374	4.429664139404582	7.91	7.558754693499732
CHEMBL601195	7.215	7.158598610147563	6.651795712342106	7.75	6.653946828699199
CHEMBL1939386	4.9	6.901138760913369	6.75152097141246	7.110000000000001	7.136794885982617
CHEMBL2206960	7.71	7.150009821424831	6.845143608609884	7.105	6.850189199313376
CHEMBL589395	7.436666667000001	7.382227331439325	8.553587327325648	7.94	7.786244408679869
CHEMBL501873	6.42	7.624032488940513	6.371084461428665	7.7	7.899014735107758
CHEMBL584166	7.7	7.190801164511928	7.083252597009536	8.17	6.584207654276373
CHEMBL1672604	6.55	7.188139241547124	6.77971553846795	7.275	7.055359345746026
CHEMBL2206959	8.145	7.168702094757188	6.456797037745555	7.1049999999999995	6.903882720730985
CHEMBL2407590	7.43	7.632777330814676	9.784776834421109	8.07	7.317115814514624
CHEMBL1288513	7.405	7.267831585061507	6.688188106270249	6.28	7.109170902563067
CHEMBL2063081	7.72	7.264003853807707	7.394126644394507	7.795000000000001	7.235603161171155
CHEMBL1672602	8.085	7.215936246009502	7.301406904485705	8.02	7.6242755184386795
CHEMBL503228	5.3	7.299658931280381	6.4419209243326385	4.5	6.720480228994891
CHEMBL1672599	8.015	7.28722674750113	6.5272053964867185	8.11	7.494805873113148
CHEMBL2206978	7.94	7.281807244220624	5.087276309068019	4.92	5.974264032605301
CHEMBL450753	5.88	7.297315982115635	6.778337749386589	4.73	7.164216959822105
CHEMBL2063082	7.68	7.287998777330219	7.69297612747346	7.97	7.392647226734045
CHEMBL603168	8.02	7.292664473266576	7.695429960649051	8.33	7.791897204639302
CHEMBL1288515	7.6	7.293797969858132	6.773717432111753	7.21	6.615303606664961
CHEMBL506565	6.1	7.296498677546975	6.092875026447757	4.73	7.137961413257376
CHEMBL1672609	8.155	7.288099582023365	7.654375682159	7.436666667000001	7.524308162105273
CHEMBL1672601	7.825	7.287919893572194	7.387582802322501	8.11	7.641467822515514
CHEMBL599875	7.46	7.294469283059307	7.847459042258372	7.795	7.582534151775908
CHEMBL599874	6.67	7.293333244836073	8.399444297442377	9.01	7.785768266462714
CHEMBL1672594	8.52	7.28676964579688	7.498366926009353	7.710000000000001	7.036313049546303
CHEMBL1672607	7.986666667000001	7.145539207543282	7.075451165115348	8.08	7.573499098325638
CHEMBL556318	7.92	7.306123634172231	7.5075168485866985	8.0	7.572461821639639
CHEMBL2206981	8.1	7.307589721069832	7.961591282792819	7.72	7.567887496163074
CHEMBL585404	7.92	7.306123634172231	7.5075168485866985	8.0	7.572461821639639
CHEMBL1672595	7.7	7.508772870623039	7.6779553920236285	7.8549999999999995	7.641484290328451
CHEMBL1256599	5.745	7.5541538582788395	7.702347668632642	7.215	7.694532916355717
CHEMBL1256604	4.5	7.5541538582788395	7.702347668632642	7.215	7.694532916355717
CHEMBL591548	7.91	7.284057259650463	9.450744389138118	6.56	7.3927924315729525
CHEMBL2206979	7.99	7.255040045810342	8.063955099660335	7.499999999999999	7.24820884372857
CHEMBL600077	7.49	7.403914816112299	8.10306172065498	6.03	7.300532127962762
CHEMBL2206984	8.03	7.343126926066969	7.22576644345771	7.436666667000001	7.664513736456254
CHEMBL600076	6.61	7.434672249562361	7.743993634977189	5.77	6.8871441384479715
CHEMBL2206972	6.665	7.013683957375354	5.497327170765553	4.9	6.315880560517293
CHEMBL2206957	7.83	7.336026005033235	7.4276973346517945	7.9	7.849379737509517
CHEMBL504783	6.17	7.156222536042997	7.262264015766806	7.679999999999999	7.07171599536862
CHEMBL1672587	8.183333333	7.211138757202864	5.292989298854035	6.88	6.9362500917675645
CHEMBL2206973	6.705	7.328411648619468	7.346750765365969	7.83	7.470282885658156
CHEMBL1672596	7.875	7.222351179071792	5.883658703532123	5.72	6.818510575399509
CHEMBL2206968	7.305	7.339869551044654	6.735250443212566	7.71	7.631243222951742
CHEMBL510931	5.98	7.136612016133423	7.881050840943489	7.92	7.00016071345429
CHEMBL2204319	8.06	7.2163299316315666	4.852917824925247	6.879999999999999	7.105137457011937
CHEMBL1672610	8.22	7.266702770353071	6.419333160970061	4.87	6.605994726357433
CHEMBL3823909	9.275	7.189496574557599	6.694993757731013	5.7700000000000005	6.746165225275646
CHEMBL3822850	9.59	7.2065293092659894	7.459813892879677	8.05	7.078348389548089
CHEMBL591604	8.08	7.21380292696629	7.246976412087839	6.28	7.378966953953238
CHEMBL599872	7.993125	7.231426011183795	7.215577164700036	6.219999999999999	7.125599390294217
CHEMBL1256598	6.28	7.355778739198239	7.889778306641432	7.99	7.992312572506725
CHEMBL591668	7.465	7.3251162413938395	7.1480710885283845	7.91	7.2238390373993715
CHEMBL2206967	7.46	7.305767786239174	7.9785200757606205	5.9	7.143633112686788
CHEMBL1256601	5.72	7.354141108620551	8.20125657733221	8.3	8.138602853716703
CHEMBL2063084	7.36	7.323919365381783	8.440256260925304	8.13	7.727559578989793
CHEMBL1672589	7.545	7.3246061763418995	7.799568119102323	7.913333333	7.929098543502934
CHEMBL527062	6.45	7.3426937316013925	7.623451307183139	8.17	7.744943096783479
CHEMBL1671868	7.945	7.317394353476034	7.2769448272349475	6.879999999999999	6.901826491713283
CHEMBL1672597	7.645	7.324613551532718	7.090477840223407	7.913333333	7.861512985167264
CHEMBL603169	8.01	7.330466757946818	8.121039727599587	7.460000000000001	7.712922440806656
CHEMBL2206982	7.11	7.310652071081998	8.058475592247987	8.11	7.7900502400230085
CHEMBL449392	4.87	7.340433017463298	7.693139568211504	7.26	6.834406098599088
CHEMBL605825	7.64	7.324030825152024	7.572082924148937	8.52	7.54555079189257
CHEMBL506069	4.48	7.3496226968565805	6.615861779890067	6.280000000000001	7.073411044144334
CHEMBL1256605	4.92	7.257861241898557	5.399992720734917	5.3	6.0063458953373186
CHEMBL1256606	5.42	7.260191556706114	7.980021639259401	8.08	8.033594390279207
CHEMBL1672591	7.52	7.392858018105371	5.481493361000854	8.06	7.665637129331215
CHEMBL2206983	7.115	7.3756680659006415	7.5343290713006	7.995	7.451238302105849
CHEMBL1672590	8.05	7.379805196624411	7.49628012052366	7.275000000000001	7.64179971727516
CHEMBL2206958	8.11	7.3691180331626205	6.992217501009111	8.07	7.551695272481721
CHEMBL506689	6.28	7.28711337110792	8.117146103351516	7.43	6.806186031428723
CHEMBL599873	7.913333333	7.289226511672524	4.978118108386027	7.83	7.2293078295487385
CHEMBL602559	7.9	7.2973057204143235	5.523132143543072	7.110000000000001	7.037670811012436
CHEMBL2206977	8.13	7.369105441275003	6.564016729971075	6.45	7.015831904450641
CHEMBL503785	6.34	7.36829313704029	7.513387941060887	8.015	7.8411778715142075
CHEMBL2206974	8.06	7.370073211221304	7.14287007488021	7.49	7.617857896095652
CHEMBL605613	7.69	7.339757100022952	6.432531032466522	6.1	7.323732591877533
CHEMBL2206963	7.995	7.330441025840825	6.637927628659264	7.545	7.546027110722537
CHEMBL525240	4.65	7.263023829979019	6.749876527815805	6.33	6.959421590916858
CHEMBL2206970	7.935	7.333460383702101	6.315528312823937	4.48	7.5456070142841565
CHEMBL591667	7.105	7.327081429529009	6.403337975904678	7.94	7.352342804434714
CHEMBL3824087	9.01	7.142350174462591	5.46224006711232	6.279999999999999	6.122112376921985
CHEMBL600075	7.275	7.357149950369184	7.234425604655265	7.9233333329999995	7.3862328330503715
CHEMBL2063080	7.72	7.316722254448356	5.984592206561904	7.91	7.451469624911292
CHEMBL2063086	7.75	7.323493417488096	7.873869546685072	8.13	6.890511744586016
CHEMBL506322	6.26	7.2778962371791085	7.427519357909449	6.664999999999999	7.247430110045549
CHEMBL2368723	5.77	7.264295353530935	7.540493692567526	8.3	7.198033140908982
CHEMBL602119	8.07	7.305010374765759	8.263404420615608	7.71	7.409220504421636
CHEMBL603171	6.88	7.325503414324838	8.557596612678772	7.94	7.559961838107212
CHEMBL2204318	8.17	7.3210784498845305	5.594805979662652	7.5	7.266721981965504
CHEMBL603170	7.6333333329999995	7.320737230774955	5.642200788882775	8.02	7.28876383390983
CHEMBL1256602	6.56	7.325841779979584	7.2050213910835055	7.105	7.039716119380046
CHEMBL1256603	4.96	7.325283191698163	7.72982089110144	7.83	7.533262814360546
CHEMBL510416	4.73	7.32552381808539	7.284012716200891	8.11	7.411780448084159
CHEMBL2063087	7.55	7.323556335676034	7.084713001795706	8.085	7.573394810680554
CHEMBL449844	7.21	7.327358791291002	9.613987592217711	7.9399999999999995	7.706919993471948
CHEMBL1672592	8.0	7.32280776288314	7.7952367871750425	7.923333333	7.421898050581939
CHEMBL1672600	7.26	7.3207264112246255	7.407805600884927	8.015	7.050252390258532
CHEMBL450002	5.9	7.325850756970847	7.733113605972363	6.705	7.2011924345836835
CHEMBL3823642	8.9625	7.332291414679064	8.437455100867084	7.680000000000001	7.567571868902684
CHEMBL1672603	7.035	7.321923637740689	6.708142759120136	7.75	7.234192665858835
