# Supplementary material for: Cheminformatics Analysis and Modeling with MacrolactoneDB
Source: Sci Rep. 2020 Apr 14;10:6284. doi: 10.1038/s41598-020-63192-4 (PMC7156526; doi:10.1038/s41598-020-63192-4)
Supplement: Supplementary file 2 — Supplementary information2. [file 41598_2020_63192_MOESM2_ESM.zip › DataS1/CHEMBL379/pIC50_pEC50/predictions/10-fold/tuned/y_rand/3/mordred.csv]

IDs	ExperimentalAff	NB	SVR	KNN	RF
CHEMBL509769	6.22	7.102109624214496	7.424660910239436	6.495	7.262893038295682
CHEMBL1256600	5.695	7.101259957090345	8.12907911170291	7.277777777666667	6.919838258086827
CHEMBL2206975	7.795	7.352420599350851	7.190986426791299	6.636666666666667	7.45967293062101
CHEMBL2204317	8.7	7.441250612558586	8.315358230871002	8.960833333333333	7.878099570106185
CHEMBL1288514	7.5	7.156519137798839	7.312332795966152	6.802708333333334	7.510731139215945
CHEMBL2203324	7.985	7.378437054728601	7.330116657484185	6.676666666666667	6.9536375903203
CHEMBL2206969	7.925	7.331715247781516	7.001354430660139	6.636666666666667	7.404353609149261
CHEMBL2063079	8.0	7.362354798365347	7.92129376181157	8.512777777666665	8.05899500255538
CHEMBL1672588	7.855	7.419287295086235	8.243587467477894	7.571666666666666	7.5824619059063885
CHEMBL1672606	7.735	7.10752580079744	6.649818417827704	7.109999999999999	6.694455994647871
CHEMBL1672605	6.33	7.120053241154607	8.23325906126272	6.06	6.701797556318747
CHEMBL2206976	7.885	7.385066609289642	7.4928512716468125	7.739999999999999	7.734094996695505
CHEMBL3823434	7.923333332999999	7.185918993282262	6.32107085842935	7.343333333333334	7.089507368243424
CHEMBL605620	7.92	7.2641204520961615	7.662885385746753	7.587777777666666	7.700224318249849
CHEMBL1672598	7.735	7.260859735716807	7.349225895206095	7.496666666666666	7.473500796526292
CHEMBL591648	5.84	7.263459586999583	6.075120586456313	7.294444444333333	7.649862890705414
CHEMBL2203873	8.33	7.2592181139470116	7.024209621179628	7.433333333333334	7.177557721765484
CHEMBL2206971	7.94	7.259874231772137	7.996901514632901	7.621666666666667	7.12155406817705
CHEMBL2206980	7.105	7.260643541996039	6.143068861441824	6.215	6.437872581524542
CHEMBL2206965	7.97	7.260192527599492	5.96765601237623	5.051666666666667	6.319167533467663
CHEMBL2203882	8.3	7.259629691556435	7.241185467315821	7.433333333333334	6.988445184872116
CHEMBL455095	6.03	7.266816163217327	7.961234258044845	7.178333333333334	7.501411504005742
CHEMBL2206966	7.83	7.2601644401185785	5.95281337418607	5.051666666666667	6.230805092580213
CHEMBL2206964	8.06	7.2597059233554955	5.829935839668769	5.051666666666667	6.2214334139253875
CHEMBL605826	7.525	7.265242036124172	7.831049902171534	7.868333333333332	7.640487342812261
CHEMBL1672608	7.9	7.2570838685290635	7.150531578736141	6.858888889	7.244009118422877
CHEMBL2063085	7.43	7.299777023114489	7.264631709999822	7.527222222333333	7.460350152006359
CHEMBL601195	7.215	7.301825578303963	7.92010785722842	7.227777777666667	8.054422762667745
CHEMBL1939386	4.9	7.29614545597336	6.532841593912581	7.623333333333334	7.087317925132389
CHEMBL2206960	7.71	7.299236987821311	7.532766190945134	7.666666666666667	7.449894894691049
CHEMBL589395	7.436666667000001	7.301647870197017	7.316516024083736	7.5200000000000005	7.418359165935765
CHEMBL501873	6.42	7.301848347311385	7.990802641732852	7.278333333333333	7.537100277047174
CHEMBL584166	7.7	7.30146296278539	7.853499130296681	7.918333333333333	7.704663857982968
CHEMBL1672604	6.55	7.30001199127618	6.712561755831953	7.5	7.320110142394322
CHEMBL2206959	8.145	7.298803765466506	7.71820705064153	7.395	7.390827163931594
CHEMBL2407590	7.43	7.29802106759913	6.893944144532474	6.796666666666667	6.076570307433702
CHEMBL1288513	7.405	7.303295452595782	7.378768014989099	7.874375000000001	7.796312846486721
CHEMBL2063081	7.72	7.299964109086222	8.060790735878674	7.711111111000001	7.301533167144231
CHEMBL1672602	8.085	7.30035398223794	6.744213218496386	7.558333333333333	7.389262988790779
CHEMBL503228	5.3	7.290926922964284	8.15894396309645	7.988888888999999	7.605069195305333
CHEMBL1672599	8.015	7.291644552648181	7.062825813142043	7.135000000000001	6.878359016196838
CHEMBL2206978	7.94	7.2917092879020915	7.938239758774076	7.489375	7.704616781228371
CHEMBL450753	5.88	7.289649008482317	7.621975248244754	7.6883333333333335	7.502262649775131
CHEMBL2063082	7.68	7.2919380186923375	7.91846354070279	7.621666666666667	7.505419077774909
CHEMBL603168	8.02	7.29180116750681	7.441771222570596	7.326666666666667	7.36953243665673
CHEMBL1288515	7.6	7.291034623245541	6.37177553391942	7.212777777666666	6.770591595877602
CHEMBL506565	6.1	7.28976681533805	8.068294894188115	7.688333333333333	7.509255631190045
CHEMBL1672609	8.155	7.2911947952562315	8.273968843352153	7.764444444333333	7.598077881897625
CHEMBL1672601	7.825	7.291150889324906	6.8007048483175385	7.135000000000001	7.16391464530465
CHEMBL599875	7.46	7.2899527384735645	7.376793254775892	6.466666666666666	6.946386428972614
CHEMBL599874	6.67	7.289505456628735	7.1848580647071305	6.8066666666666675	6.7131594926469935
CHEMBL1672594	8.52	7.294464601971912	7.583050550734358	7.392777777666667	7.778694697008743
CHEMBL1672607	7.986666667000001	7.2966444157921755	7.299679657148702	7.522777777666666	7.438512244931594
CHEMBL556318	7.92	7.29626261501237	7.894074426962519	7.814444444333334	7.389772888543161
CHEMBL2206981	8.1	7.296928001003649	8.048653240763755	7.744375000000001	7.380277055628138
CHEMBL585404	7.92	7.29626261501237	7.894074426962519	7.814444444333334	7.389772888543161
CHEMBL1672595	7.7	7.295842956117839	7.451979921088808	7.579999999999999	7.347427395719145
CHEMBL1256599	5.745	7.298544662813086	8.548419542289352	7.419999999999999	7.394478122522681
CHEMBL1256604	4.5	7.298544662813086	8.548419542289352	7.419999999999999	7.394478122522681
CHEMBL591548	7.91	7.296436392649638	7.430052803176623	7.136666666666667	7.1879905028422035
CHEMBL2206979	7.99	7.2971088410723395	7.623910731918799	7.425000000000001	7.467257229548531
CHEMBL600077	7.49	7.296553923789906	7.956585176231401	7.824444444333333	7.727251782179288
CHEMBL2206984	8.03	7.296759708512778	8.249954473726703	7.621111111	7.357517723301816
CHEMBL600076	6.61	7.296763358664792	7.967415640632269	7.9911111109999995	7.633726721526294
CHEMBL2206972	6.665	7.297461949673237	7.197289736674564	7.414444444333333	7.829238752562056
CHEMBL2206957	7.83	7.128340503092029	7.597165181115432	6.555	7.231484134837823
CHEMBL504783	6.17	7.2050762620390225	7.656974348201832	7.63	6.866123066711197
CHEMBL1672587	8.183333333	7.362501608986727	7.806002845956019	7.265555555666666	7.126818247779153
CHEMBL2206973	6.705	7.17644173570989	6.889308412690287	7.0200000000000005	6.811470510497137
CHEMBL1672596	7.875	7.2249831746560575	7.57699045343514	6.9433333333333325	6.601023718168445
CHEMBL2206968	7.305	7.078990576302345	6.452541325458451	7.634444444333333	7.3533807002237825
CHEMBL510931	5.98	7.260439663661551	6.733294187973346	7.62	7.167862843498836
CHEMBL2204319	8.06	7.340085092376172	7.7644175252761976	7.156666666666666	7.3303452054451705
CHEMBL1672610	8.22	7.2317192520092926	6.78807129684559	6.19	6.7368437582680345
CHEMBL3823909	9.275	7.007336377980314	7.491954792010819	6.741666666666667	7.13469188326385
CHEMBL3822850	9.59	6.995627676180655	6.696090800132627	6.741666666666667	6.214789626321977
CHEMBL591604	8.08	7.4029838015971166	7.359912239870415	7.463333333333334	7.431234975193812
CHEMBL599872	7.993125	7.459591162530738	8.181581463691234	8.173333333333332	7.818452598790593
CHEMBL1256598	6.28	7.276874594764034	7.734042023517453	7.058333333333333	7.331438386247877
CHEMBL591668	7.465	7.382463380948977	8.03314526950366	8.0525	7.61197567378042
CHEMBL2206967	7.46	7.308506293229528	8.759931936935555	7.912777777666666	7.919310761384128
CHEMBL1256601	5.72	7.277369219286527	7.359891503873076	7.273333333333333	7.200046818167327
CHEMBL2063084	7.36	7.368144889674903	7.793485914650546	7.376666666666666	6.971835159558252
CHEMBL1672589	7.545	7.343791346564794	7.529498307180841	7.293333333333333	7.551847834712658
CHEMBL527062	6.45	7.326566434026717	6.699181872303463	6.605	6.70601323474536
CHEMBL1671868	7.945	7.377359465873673	7.048303706167637	7.741041666666667	7.117948012150897
CHEMBL1672597	7.645	7.3644160329460675	7.961025815835093	7.93	7.945572002304456
CHEMBL603169	8.01	7.372931468274848	7.903870647886869	8.527500000000002	8.219675066033092
CHEMBL2206982	7.11	7.314473632580809	7.943311063261664	7.6450000000000005	7.579034272373244
CHEMBL449392	4.87	7.3952157155137535	7.308283456009319	7.447777777666666	7.025977220131313
CHEMBL605825	7.64	7.331716106904226	7.697328796671886	7.8933333333333335	7.7414170474533845
CHEMBL506069	4.48	7.330245806749626	6.944209391728812	7.1866666666666665	7.157869773680881
CHEMBL1256605	4.92	7.34115608771276	8.054967790829117	8.104999999999999	8.14543403087719
CHEMBL1256606	5.42	7.341325801004747	8.159987989869308	8.104999999999999	8.134308156414217
CHEMBL1672591	7.52	7.331692949386205	7.150316805650533	6.413333333333333	6.609198732844509
CHEMBL2206983	7.115	7.329985103860274	6.030930562222821	7.431666666666666	6.965155279846756
CHEMBL1672590	8.05	7.331811926276015	6.969884765356355	6.413333333333334	6.780615715730762
CHEMBL2206958	8.11	7.3304071989463155	7.801239075410734	8.15	7.569213678572627
CHEMBL506689	6.28	7.339892465197034	8.037310612580818	7.648333333333333	7.674147104419194
CHEMBL599873	7.913333333	7.33626242540203	7.802406499067899	7.785	7.59536845175979
CHEMBL602559	7.9	7.335309502059824	8.023763655033626	7.426666666666667	7.625096728149483
CHEMBL2206977	8.13	7.330679897282995	7.621298884699684	7.836666666666666	7.264974234761622
CHEMBL503785	6.34	7.331572239829702	6.638475582305119	7.523333333333333	6.872165960750282
CHEMBL2206974	8.06	7.331403611822133	7.421169119043498	7.557222222333333	7.559726902922196
CHEMBL605613	7.69	7.300657518103919	6.638929238379778	6.398333333333333	6.236671857018321
CHEMBL2206963	7.995	7.2993837227105	6.811204072156575	6.903333333333333	6.717071521262405
CHEMBL525240	4.65	7.316886449694774	6.619678452112734	8.084999999999999	7.967568759711531
CHEMBL2206970	7.935	7.301411310351872	7.84031867518009	7.436666666666667	7.22996049303056
CHEMBL591667	7.105	7.301100970636851	7.417134200489206	8.096666666666666	8.148448052765133
CHEMBL3824087	9.01	7.301866597570063	7.907618061840457	7.510000000000001	7.581659078200975
CHEMBL600075	7.275	7.300685835847823	6.445889014851024	7.410000000000001	6.749326145519798
CHEMBL2063080	7.72	7.29858837183095	5.543712451525612	6.86	6.417101688054369
CHEMBL2063086	7.75	7.299260849534567	7.761239613966997	7.634444444333333	7.431159981585167
CHEMBL506322	6.26	7.300399161985486	8.92152134976325	7.3566666666666665	7.308910129364328
CHEMBL2368723	5.77	7.313795703024979	6.939448085783671	8.084999999999999	7.948844301006034
CHEMBL602119	8.07	7.30040665299327	8.018127487261086	7.668333333333334	7.7006096866655716
CHEMBL603171	6.88	7.300414259132261	6.392433482642521	7.909999999999999	7.605142172307227
CHEMBL2204318	8.17	7.327399734757833	8.391255690750945	7.8183333333333325	7.654451950438983
CHEMBL603170	7.633333332999999	7.324888363315168	7.649575092122439	8.037777777666667	7.323676726695854
CHEMBL1256602	6.56	7.321159438402509	6.780191275927726	6.863333333333333	6.829782997581581
CHEMBL1256603	4.96	7.321905255127561	7.651866501839613	7.825	6.35976861927483
CHEMBL510416	4.73	7.324172277307375	4.717638453477924	7.308333333333334	6.694420766365877
CHEMBL2063087	7.55	7.325485104634995	7.0766085830161165	5.836666666666667	6.445648736977308
CHEMBL449844	7.21	7.324002985378199	5.798934601782967	6.698333333333333	6.15471240389352
CHEMBL1672592	8.0	7.325283745372879	7.299638230615961	7.280000000000001	7.253622687979515
CHEMBL1672600	7.26	7.327745867757737	7.640131158055261	7.921666666666667	7.585731356852807
CHEMBL450002	5.9	7.322232425602759	7.172909651801169	7.308333333333334	7.1256342797169445
CHEMBL3823642	8.9625	7.329252116733982	7.752656223256046	7.948333333333333	7.781999776478249
CHEMBL1672603	7.035	7.32607273592156	6.953754475421127	7.665	7.556854974374083
