# Supplementary material for: Cheminformatics Analysis and Modeling with MacrolactoneDB
Source: Sci Rep. 2020 Apr 14;10:6284. doi: 10.1038/s41598-020-63192-4 (PMC7156526; doi:10.1038/s41598-020-63192-4)
Supplement: Supplementary file 2 — Supplementary information2. [file 41598_2020_63192_MOESM2_ESM.zip › DataS1/CHEMBL379/pIC50_pEC50/predictions/10-fold/tuned/y_rand/3/mrc.csv]

IDs	ExperimentalAff	NB	SVR	KNN	RF
CHEMBL509769	6.22	7.271249490937342	7.725017393863796	7.364444444444445	7.330993485708444
CHEMBL1256600	5.695	7.271164497271881	7.650017404638132	7.376111111111111	7.212552971766555
CHEMBL2206975	7.795	7.270989731206817	7.536636776230023	7.353333333333334	7.272545110486496
CHEMBL2204317	8.7	7.271974717824843	8.029706357561244	7.352222222222221	7.800194673086762
CHEMBL1288514	7.5	7.271164497271881	7.650017404638132	7.376111111111111	7.212552971766555
CHEMBL2203324	7.985	7.270989731206817	7.536636776230023	7.353333333333334	7.272545110486496
CHEMBL2206969	7.925	7.270989731206817	7.536636776230023	7.353333333333334	7.272545110486496
CHEMBL2063079	8.0	7.270989731206817	7.536636776230023	7.353333333333334	7.272545110486496
CHEMBL1672588	7.855	7.270989731206817	7.536636776230023	7.353333333333334	7.272545110486496
CHEMBL1672606	7.735	7.270989731206817	7.536636776230023	7.353333333333334	7.272545110486496
CHEMBL1672605	6.33	7.270989731206817	7.536636776230023	7.353333333333334	7.272545110486496
CHEMBL2206976	7.885	7.270989731206817	7.536636776230023	7.353333333333334	7.272545110486496
CHEMBL3823434	7.923333332999999	7.271249490937342	7.725017393863796	7.364444444444445	7.330993485708444
CHEMBL605620	7.92	7.2770303801914995	7.599867125371054	7.454074074111111	7.273242799232423
CHEMBL1672598	7.735	7.223535201934943	7.6001865338231	6.554444444444444	7.2238816212866945
CHEMBL591648	5.84	7.277609638712762	7.590088471090008	7.454074074111111	7.273242799232423
CHEMBL2203873	8.33	7.223535201934943	7.6001865338231	6.554444444444444	7.2238816212866945
CHEMBL2206971	7.94	7.223535201934943	7.6001865338231	6.554444444444444	7.2238816212866945
CHEMBL2206980	7.105	7.223535201934943	7.6001865338231	6.554444444444444	7.2238816212866945
CHEMBL2206965	7.97	7.223535201934943	7.6001865338231	6.554444444444444	7.2238816212866945
CHEMBL2203882	8.3	7.223535201934943	7.6001865338231	6.554444444444444	7.2238816212866945
CHEMBL455095	6.03	7.2770303801914995	7.599867125371054	7.454074074111111	7.273242799232423
CHEMBL2206966	7.83	7.223535201934943	7.6001865338231	6.554444444444444	7.2238816212866945
CHEMBL2206964	8.06	7.223535201934943	7.6001865338231	6.554444444444444	7.2238816212866945
CHEMBL605826	7.525	7.2770303801914995	7.599867125371054	7.454074074111111	7.273242799232423
CHEMBL1672608	7.9	7.223535201934943	7.6001865338231	6.554444444444444	7.2238816212866945
CHEMBL2063085	7.43	7.300453794651863	7.730122780780288	7.032777777777778	7.300354031617579
CHEMBL601195	7.215	7.300664317387234	7.774695504944043	7.624444444444445	7.414785519085623
CHEMBL1939386	4.9	7.300531373879203	7.457974839619393	7.424056482650061	7.654389394136044
CHEMBL2206960	7.71	7.300453794651863	7.730122780780288	7.032777777777778	7.300354031617579
CHEMBL589395	7.436666667000001	7.300664317387234	7.774695504944043	7.624444444444445	7.414785519085623
CHEMBL501873	6.42	7.3003115707977075	7.613475076839447	6.941666666666667	7.228960703185947
CHEMBL584166	7.7	7.300453794651863	7.730122780780288	7.032777777777778	7.300354031617579
CHEMBL1672604	6.55	7.300453794651863	7.730122780780288	7.032777777777778	7.300354031617579
CHEMBL2206959	8.145	7.300453794651863	7.730122780780288	7.032777777777778	7.300354031617579
CHEMBL2407590	7.43	7.300382356651859	7.90926031414647	6.9242592592222225	7.634006658562502
CHEMBL1288513	7.405	7.3003115707977075	7.613475076839447	6.941666666666667	7.228960703185947
CHEMBL2063081	7.72	7.300453794651863	7.730122780780288	7.032777777777778	7.300354031617579
CHEMBL1672602	8.085	7.300453794651863	7.730122780780288	7.032777777777778	7.300354031617579
CHEMBL503228	5.3	7.2916220546767505	7.777692659112734	7.571666666666666	7.183611278456698
CHEMBL1672599	8.015	7.291551360841232	7.54013265112336	7.164236111111112	7.267164453601464
CHEMBL2206978	7.94	7.291551360841232	7.54013265112336	7.164236111111112	7.267164453601464
CHEMBL450753	5.88	7.2916220546767505	7.777692659112734	7.571666666666666	7.183611278456698
CHEMBL2063082	7.68	7.291551360841232	7.54013265112336	7.164236111111112	7.267164453601464
CHEMBL603168	8.02	7.291629886749394	7.419835155577738	7.380277777777778	7.249897536449143
CHEMBL1288515	7.6	7.2916220546767505	7.777692659112734	7.571666666666666	7.183611278456698
CHEMBL506565	6.1	7.2916220546767505	7.777692659112734	7.571666666666666	7.183611278456698
CHEMBL1672609	8.155	7.291551360841232	7.54013265112336	7.164236111111112	7.267164453601464
CHEMBL1672601	7.825	7.291551360841232	7.54013265112336	7.164236111111112	7.267164453601464
CHEMBL599875	7.46	7.2916220546767505	7.777692659112734	7.571666666666666	7.183611278456698
CHEMBL599874	6.67	7.2916220546767505	7.777692659112734	7.571666666666666	7.183611278456698
CHEMBL1672594	8.52	7.291551360841232	7.54013265112336	7.164236111111112	7.267164453601464
CHEMBL1672607	7.986666667000001	7.297362654192186	7.600362572236156	7.830648148111111	7.406013540866349
CHEMBL556318	7.92	7.296337977663796	7.823337479555527	7.144074073999999	7.241333675000692
CHEMBL2206981	8.1	7.297362654192186	7.600362572236156	7.830648148111111	7.406013540866349
CHEMBL585404	7.92	7.296337977663796	7.823337479555527	7.144074073999999	7.241333675000692
CHEMBL1672595	7.7	7.297362654192186	7.600362572236156	7.830648148111111	7.406013540866349
CHEMBL1256599	5.745	7.2964560552865	7.634697962904126	7.274444444444445	7.426919497186516
CHEMBL1256604	4.5	7.2964560552865	7.634697962904126	7.274444444444445	7.426919497186516
CHEMBL591548	7.91	7.296337977663796	7.823337479555527	7.144074073999999	7.241333675000692
CHEMBL2206979	7.99	7.297362654192186	7.600362572236156	7.830648148111111	7.406013540866349
CHEMBL600077	7.49	7.296337977663796	7.823337479555527	7.144074073999999	7.241333675000692
CHEMBL2206984	8.03	7.297362654192186	7.600362572236156	7.830648148111111	7.406013540866349
CHEMBL600076	6.61	7.296337977663796	7.823337479555527	7.144074073999999	7.241333675000692
CHEMBL2206972	6.665	7.297362654192186	7.600362572236156	7.830648148111111	7.406013540866349
CHEMBL2206957	7.83	7.238502460836924	7.609981785413973	6.878333333333334	7.169228074012617
CHEMBL504783	6.17	7.239152057519507	7.44411937760259	7.051666666666667	7.091922544257186
CHEMBL1672587	8.183333333	7.238502460836924	7.609981785413973	6.878333333333334	7.169228074012617
CHEMBL2206973	6.705	7.238502460836924	7.609981785413973	6.878333333333334	7.169228074012617
CHEMBL1672596	7.875	7.238502460836924	7.609981785413973	6.878333333333334	7.169228074012617
CHEMBL2206968	7.305	7.238502460836924	7.609981785413973	6.878333333333334	7.169228074012617
CHEMBL510931	5.98	7.239152057519507	7.44411937760259	7.051666666666667	7.091922544257186
CHEMBL2204319	8.06	7.240523333427151	7.674318765314011	7.27888888888889	7.472899625594733
CHEMBL1672610	8.22	7.238502460836924	7.609981785413973	6.878333333333334	7.169228074012617
CHEMBL3823909	9.275	7.2401281468203775	7.9600389337881206	7.56	7.585293444973197
CHEMBL3822850	9.59	7.2401281468203775	7.9600389337881206	7.56	7.585293444973197
CHEMBL591604	8.08	7.239483689710852	7.672243906133134	7.051666666666667	7.274778002250355
CHEMBL599872	7.993125	7.239152057519507	7.44411937760259	7.051666666666667	7.091922544257186
CHEMBL1256598	6.28	7.283323522958157	7.329597355109245	7.015185185222223	6.971002037144287
CHEMBL591668	7.465	7.283323522958157	7.329597355109245	7.015185185222223	6.971002037144287
CHEMBL2206967	7.46	7.354994621009176	7.810017285955834	7.852222222222222	7.4786150856751785
CHEMBL1256601	5.72	7.283323522958157	7.329597355109245	7.015185185222223	6.971002037144287
CHEMBL2063084	7.36	7.354994621009176	7.810017285955834	7.852222222222222	7.4786150856751785
CHEMBL1672589	7.545	7.354994621009176	7.810017285955834	7.852222222222222	7.4786150856751785
CHEMBL527062	6.45	7.283323522958157	7.329597355109245	7.015185185222223	6.971002037144287
CHEMBL1671868	7.945	7.354994621009176	7.810017285955834	7.852222222222222	7.4786150856751785
CHEMBL1672597	7.645	7.354994621009176	7.810017285955834	7.852222222222222	7.4786150856751785
CHEMBL603169	8.01	7.283323522958157	7.329597355109245	7.015185185222223	6.971002037144287
CHEMBL2206982	7.11	7.354994621009176	7.810017285955834	7.852222222222222	7.4786150856751785
CHEMBL449392	4.87	7.308599285565204	7.745578456325622	7.358333333333334	7.418031759271015
CHEMBL605825	7.64	7.283323522958157	7.329597355109245	7.015185185222223	6.971002037144287
CHEMBL506069	4.48	7.334143370477436	7.597012572599161	7.659375	7.639278865326791
CHEMBL1256605	4.92	7.334166835732043	7.779494195979423	7.537777777777778	7.271787344474359
CHEMBL1256606	5.42	7.334166835732043	7.779494195979423	7.537777777777778	7.271787344474359
CHEMBL1672591	7.52	7.334227924977567	7.64960958711105	7.657777777777778	7.331063564594895
CHEMBL2206983	7.115	7.334227924977567	7.64960958711105	7.657777777777778	7.331063564594895
CHEMBL1672590	8.05	7.334227924977567	7.64960958711105	7.657777777777778	7.331063564594895
CHEMBL2206958	8.11	7.334227924977567	7.64960958711105	7.657777777777778	7.331063564594895
CHEMBL506689	6.28	7.334166835732043	7.779494195979423	7.537777777777778	7.271787344474359
CHEMBL599873	7.913333333	7.334166835732043	7.779494195979423	7.537777777777778	7.271787344474359
CHEMBL602559	7.9	7.333607787353058	7.310235715363588	7.1070370370000004	7.143231079427073
CHEMBL2206977	8.13	7.334227924977567	7.64960958711105	7.657777777777778	7.331063564594895
CHEMBL503785	6.34	7.333950337771255	7.745468956915923	6.99	7.098660511917648
CHEMBL2206974	8.06	7.334227924977567	7.64960958711105	7.657777777777778	7.331063564594895
CHEMBL605613	7.69	7.301231086722871	7.729701256829079	7.525555555555556	7.275270129055082
CHEMBL2206963	7.995	7.300057198237993	7.56461237100102	6.892777777777779	7.25070665058388
CHEMBL525240	4.65	7.300631779092764	7.315391683421433	7.4241666665	7.2994335159801915
CHEMBL2206970	7.935	7.300057198237993	7.56461237100102	6.892777777777779	7.25070665058388
CHEMBL591667	7.105	7.300057198237993	7.56461237100102	6.892777777777779	7.25070665058388
CHEMBL3824087	9.01	7.3010960069522755	7.61985976856984	7.5725	7.464306564758151
CHEMBL600075	7.275	7.301231086722871	7.729701256829079	7.525555555555556	7.275270129055082
CHEMBL2063080	7.72	7.300057198237993	7.56461237100102	6.892777777777779	7.25070665058388
CHEMBL2063086	7.75	7.300057198237993	7.56461237100102	6.892777777777779	7.25070665058388
CHEMBL506322	6.26	7.301231086722871	7.729701256829079	7.525555555555556	7.275270129055082
CHEMBL2368723	5.77	7.300631779092764	7.315391683421433	7.4241666665	7.2994335159801915
CHEMBL602119	8.07	7.302517298069262	7.878251197637212	7.5634953703333325	7.615671741109363
CHEMBL603171	6.88	7.302517298069262	7.878251197637212	7.5634953703333325	7.615671741109363
CHEMBL2204318	8.17	7.324254965150406	7.700260798127431	6.942754629666666	7.231937985765414
CHEMBL603170	7.633333332999999	7.325531771610641	7.613461941890886	7.654999999999999	7.295852033417998
CHEMBL1256602	6.56	7.32598098901463	7.724686518126692	7.573148148111112	7.442655491663852
CHEMBL1256603	4.96	7.32598098901463	7.724686518126692	7.573148148111112	7.442655491663852
CHEMBL510416	4.73	7.32598098901463	7.724686518126692	7.573148148111112	7.442655491663852
CHEMBL2063087	7.55	7.324254965150406	7.700260798127431	6.942754629666666	7.231937985765414
CHEMBL449844	7.21	7.32558346081555	7.636398915694508	7.60041583764781	7.288117553789135
CHEMBL1672592	8.0	7.324254965150406	7.700260798127431	6.942754629666666	7.231937985765414
CHEMBL1672600	7.26	7.324254965150406	7.700260798127431	6.942754629666666	7.231937985765414
CHEMBL450002	5.9	7.32598098901463	7.724686518126692	7.573148148111112	7.442655491663852
CHEMBL3823642	8.9625	7.325529737194725	7.504686518896387	7.165	7.186284979140042
CHEMBL1672603	7.035	7.324254965150406	7.700260798127431	6.942754629666666	7.231937985765414
