# Supplementary material for: Cheminformatics Analysis and Modeling with MacrolactoneDB
Source: Sci Rep. 2020 Apr 14;10:6284. doi: 10.1038/s41598-020-63192-4 (PMC7156526; doi:10.1038/s41598-020-63192-4)
Supplement: Supplementary file 2 — Supplementary information2. [file 41598_2020_63192_MOESM2_ESM.zip › DataS1/CHEMBL379/pIC50_pEC50/predictions/10-fold/tuned/y_rand/2/mordred_mrc.csv]

IDs	ExperimentalAff	NB	SVR	KNN	RF
CHEMBL509769	6.22	7.260789945347182	7.580390655670738	6.776111111	6.996323318642343
CHEMBL1256600	5.695	7.243237970038865	7.503544704880145	7.186666666666667	7.174083818409162
CHEMBL2206975	7.795	7.270566039707877	7.6644776433365	7.44	7.53131224424329
CHEMBL2204317	8.7	7.273270883082966	7.698264898348812	7.1049999999999995	7.3007118998051945
CHEMBL1288514	7.5	7.259613517364477	7.609628787327173	7.141666666666666	6.852649629108672
CHEMBL2203324	7.985	7.275282211113191	7.695430311429189	6.968333333333334	7.5044306878350255
CHEMBL2206969	7.925	7.270316873636726	7.6550352864975135	7.44	7.669624631599249
CHEMBL2063079	8.0	7.2717177089033616	7.614423378471726	6.31	7.071012107616744
CHEMBL1672588	7.855	7.2805736736862885	7.652036829406991	7.079999999999999	7.158956908271641
CHEMBL1672606	7.735	7.2773996383826525	7.640007954996453	7.47	7.483716189231789
CHEMBL1672605	6.33	7.284249121797919	7.693589399278752	7.756666666666665	7.4005912373912714
CHEMBL2206976	7.885	7.2682101274240765	7.6673521685317985	7.128888889	7.0062626601900595
CHEMBL3823434	7.923333332999999	7.2772801972736625	7.809384228109915	8.469999999999999	8.037164180306547
CHEMBL605620	7.92	7.25970400721119	7.606063020337242	7.930555555666667	7.863576496775787
CHEMBL1672598	7.735	7.262055149741802	7.593170671996278	6.706666666666666	7.266897164349894
CHEMBL591648	5.84	7.260189643520332	7.615137343522687	7.841111110999999	7.626917913868393
CHEMBL2203873	8.33	7.266921935046248	7.61502318732383	7.343333333333334	7.405603642003428
CHEMBL2206971	7.94	7.270539493426246	7.642471878124768	7.565	7.114226881915664
CHEMBL2206980	7.105	7.270240790471488	7.6439605064568195	6.963333333333334	6.852427368542886
CHEMBL2206965	7.97	7.271270611706627	7.643512250769869	6.683333333333334	7.207518534621347
CHEMBL2203882	8.3	7.267901986740646	7.6188081220545705	7.343333333333334	7.171565862261766
CHEMBL455095	6.03	7.25852629831369	7.558994904698064	7.761666666666667	7.9517295337148575
CHEMBL2206966	7.83	7.271280258347236	7.634270454127002	6.683333333333334	7.229254236095281
CHEMBL2206964	8.06	7.271577643774995	7.641571225973418	6.683333333333334	7.222181923036709
CHEMBL605826	7.525	7.2615018292133575	7.602248298934672	7.868333333333333	7.475029949975939
CHEMBL1672608	7.9	7.266124643668933	7.624051646466772	7.648333333333333	7.409009928594781
CHEMBL2063085	7.43	7.304060628903471	7.666463406303947	7.04	7.466004077578251
CHEMBL601195	7.215	7.336947398832935	7.761565636766382	7.428333333333332	7.678277177677347
CHEMBL1939386	4.9	6.8668220172058945	7.424928814406809	6.140000000000001	5.322338097716676
CHEMBL2206960	7.71	7.219030332533904	7.599004004897276	6.998333333333334	6.816436952703295
CHEMBL589395	7.436666667000001	7.350782244085022	7.778647320894983	8.031666666666666	7.759102263245265
CHEMBL501873	6.42	7.3735879646876	7.79197878682658	7.078333333333333	6.86282310195438
CHEMBL584166	7.7	7.339053450940132	7.752208636535783	7.3999999999999995	7.611037690764017
CHEMBL1672604	6.55	7.281383773848712	7.690844545913383	7.0633333333333335	6.847512147811467
CHEMBL2206959	8.145	7.233566661913087	7.621384693098865	7.796666666666667	6.556849433274474
CHEMBL2407590	7.43	7.131423672901061	7.527973706672898	6.2	5.444839494252888
CHEMBL1288513	7.405	7.27742525476977	7.633026890750016	7.812222222333333	7.478308616272665
CHEMBL2063081	7.72	7.277300297052139	7.648140544200137	6.954999999999999	7.2191180493504525
CHEMBL1672602	8.085	7.3200811951003715	7.730361385354041	6.955000000000001	7.137597666165479
CHEMBL503228	5.3	7.377949235249292	7.662086316192593	8.036666666666667	7.693065176085684
CHEMBL1672599	8.015	7.218202308076128	7.604391344130011	7.901666666666666	7.706406427231993
CHEMBL2206978	7.94	7.358783055518883	7.64243440237953	7.398333333333333	7.568909441023956
CHEMBL450753	5.88	7.238290455083362	7.666499194636689	7.158333333333334	6.94121609540408
CHEMBL2063082	7.68	7.204913602515826	7.591579326141348	7.383333333333333	7.434796462675157
CHEMBL603168	8.02	7.145169464763016	7.557044927225716	6.333333333333333	6.808419578889023
CHEMBL1288515	7.6	7.307030365013302	7.604644150226066	6.9433333333333325	6.9017071656889195
CHEMBL506565	6.1	7.243533064613827	7.675148904523994	7.158333333333334	6.961986735904633
CHEMBL1672609	8.155	7.312928988377001	7.612269591018012	7.7749999999999995	7.636607926892655
CHEMBL1672601	7.825	7.181905857309208	7.585384367077707	7.901666666666666	7.623980084733157
CHEMBL599875	7.46	7.242777616131835	7.565045741354465	7.5200000000000005	7.277233038290311
CHEMBL599874	6.67	7.137338547642344	7.538504522054859	6.718333333333334	6.852448967834504
CHEMBL1672594	8.52	7.319842398119757	7.655441789411659	8.503333333333332	7.7089234958839725
CHEMBL1672607	7.986666667000001	7.2945395814790706	7.578249187716015	6.635000000000001	6.941642056356003
CHEMBL556318	7.92	7.294387257540639	7.56233770532528	7.013333333333333	7.163378637877065
CHEMBL2206981	8.1	7.296610688120554	7.644826858025442	7.080000000000001	6.675315908557785
CHEMBL585404	7.92	7.294387257540639	7.56233770532528	7.013333333333333	7.163378637877065
CHEMBL1672595	7.7	7.29368017631096	7.5744682674031365	7.489999999999999	7.200975098995655
CHEMBL1256599	5.745	7.300382791023718	7.65899032331591	7.696666666666666	7.604638232572056
CHEMBL1256604	4.5	7.300382791023718	7.65899032331591	7.696666666666666	7.604638232572056
CHEMBL591548	7.91	7.2956876253923575	7.596262013221516	6.111666666666667	7.336211594118068
CHEMBL2206979	7.99	7.297593832942868	7.663463558308557	6.685	7.255528138425917
CHEMBL600077	7.49	7.296026996594375	7.592271233426446	7.663888889	7.591877750812591
CHEMBL2206984	8.03	7.297053455150499	7.656760592138071	7.852777777666667	7.706531117894384
CHEMBL600076	6.61	7.296287003007007	7.590801820227442	7.091666666666666	6.826140671922254
CHEMBL2206972	6.665	7.298261025554581	7.675755013203933	6.553333333333334	7.307342641566257
CHEMBL2206957	7.83	7.25241904301664	7.623833036708202	7.815	7.396489632107884
CHEMBL504783	6.17	7.209797768229122	7.432616512924085	6.515	6.874901292990191
CHEMBL1672587	8.183333333	7.228286688851338	7.598253963597174	6.805555555666667	6.090255672536882
CHEMBL2206973	6.705	7.242021884832101	7.577855404550019	7.486666666666667	7.56141867435272
CHEMBL1672596	7.875	7.2461382914554315	7.621578577120614	7.04	7.603767032909491
CHEMBL2206968	7.305	7.251273888418606	7.60589268856306	8.216666666666667	7.508803667321456
CHEMBL510931	5.98	7.198319493198959	7.425077347050167	6.131666666666667	6.777325789516132
CHEMBL2204319	8.06	7.227817319844751	7.580462726341763	7.807222222333333	7.306766996539757
CHEMBL1672610	8.22	7.2333948238581325	7.554465921772987	7.801666666666667	7.166782125912151
CHEMBL3823909	9.275	7.2330436546131125	7.611260593003681	6.866666666666667	6.809796071840811
CHEMBL3822850	9.59	7.233962538198431	7.608936965472828	6.866666666666667	6.6061326450898035
CHEMBL591604	8.08	7.225631437911459	7.553295410316882	7.920000000000001	7.70770522279653
CHEMBL599872	7.993125	7.2249760743109475	7.541298850454463	6.881666666666667	6.65793198288172
CHEMBL1256598	6.28	7.315853343424485	7.690782694044065	6.98	7.364979878153448
CHEMBL591668	7.465	7.333744546474781	7.739099675861123	7.733333333333333	7.290715635120814
CHEMBL2206967	7.46	7.315636033284006	7.610903439618356	7.628333333333333	7.355634278998219
CHEMBL1256601	5.72	7.3105768368831665	7.64152914806004	5.44	6.099529717262746
CHEMBL2063084	7.36	7.338046975931254	7.811519335678551	7.976111111000001	7.766724144724538
CHEMBL1672589	7.545	7.342799133042681	7.829591729905856	7.776666666666666	7.637230432575048
CHEMBL527062	6.45	7.314448765040712	7.641380556141965	7.922777777666667	7.351783881944129
CHEMBL1671868	7.945	7.333642601826344	7.773212588584805	6.813333333333333	7.488155568661214
CHEMBL1672597	7.645	7.3398823292394715	7.806751200481685	7.28	7.364212318529096
CHEMBL603169	8.01	7.332094655339384	7.729329863596474	7.913333333333333	7.5191488849580415
CHEMBL2206982	7.11	7.316323397972167	7.651326199111056	5.591666666666668	6.656354406104207
CHEMBL449392	4.87	7.3000269602694505	7.562429848571996	7.599999999999999	7.498190716347629
CHEMBL605825	7.64	7.3187497395452406	7.64087199751247	6.86	7.501163766841782
CHEMBL506069	4.48	7.340951091379438	7.560022036610834	7.476666666666667	7.37300786572523
CHEMBL1256605	4.92	7.329282073243207	7.493714004448089	7.065	7.299753948892016
CHEMBL1256606	5.42	7.329430894549628	7.502752393993149	7.065	7.485342951875874
CHEMBL1672591	7.52	7.33392006791686	7.633587675828726	7.5441666666666665	6.963894200244137
CHEMBL2206983	7.115	7.33487348936834	7.67535835292936	6.723333333333333	6.947688807666902
CHEMBL1672590	8.05	7.334038420036922	7.647482959507421	7.5441666666666665	6.946306068838265
CHEMBL2206958	8.11	7.33571760711799	7.6917695822577565	6.489999999999999	7.050742186159256
CHEMBL506689	6.28	7.330732723964195	7.529702511015214	7.22	7.269502911600039
CHEMBL599873	7.913333333	7.3345284780168365	7.622372809703777	7.94	8.047258862540144
CHEMBL602559	7.9	7.333307979206446	7.604401782457657	7.083333333333333	6.737627975564126
CHEMBL2206977	8.13	7.336124461184458	7.671034399257431	7.448333333333333	7.101835435379566
CHEMBL503785	6.34	7.331882961203719	7.614163454308188	6.206666666666666	6.2797975810135345
CHEMBL2206974	8.06	7.334984474535319	7.647806653771945	7.348333333333333	6.98280388703154
CHEMBL605613	7.69	7.2977901404673915	7.6246499295169645	6.401666666666666	6.522784222982361
CHEMBL2206963	7.995	7.304364676522225	7.722512546649943	7.276666666666666	7.655695506765025
CHEMBL525240	4.65	7.30607132125164	7.472268424110505	7.34	7.0692994885686895
CHEMBL2206970	7.935	7.302475518896417	7.670178889829362	6.776666666666666	7.229217199798114
CHEMBL591667	7.105	7.297481632875001	7.59966256725207	7.82	7.618224385848712
CHEMBL3824087	9.01	7.304368474374772	7.735657197427775	7.815	7.750192229137464
CHEMBL600075	7.275	7.299843387562044	7.629278946161527	5.28	6.506386314997172
CHEMBL2063080	7.72	7.30411730126509	7.73552395401278	7.527777777666667	7.45320283500389
CHEMBL2063086	7.75	7.301837943109557	7.702022815185127	6.645	6.812039316602137
CHEMBL506322	6.26	7.29695119585095	7.608101938041255	6.87	6.853376187992446
CHEMBL2368723	5.77	7.305468419284856	7.478069607329077	7.34	7.029062680221649
CHEMBL602119	8.07	7.300916812231247	7.671704237530546	7.204444444333332	7.809588936908924
CHEMBL603171	6.88	7.297414037709595	7.617079225665476	7.093333333333334	7.001249836307629
CHEMBL2204318	8.17	7.271770771877127	7.676934868177259	7.708333333333333	7.321916099531243
CHEMBL603170	7.633333332999999	7.362179733102089	7.757650173939462	7.251666666666668	7.256143049655704
CHEMBL1256602	6.56	7.504967974490367	7.783594595265398	7.561666666666667	7.991794515225116
CHEMBL1256603	4.96	7.53143373067043	7.8161263374527	8.261666666666667	7.468753469955569
CHEMBL510416	4.73	7.474163586546729	7.784150382109359	7.636666666666667	7.425001792220038
CHEMBL2063087	7.55	7.242301160529876	7.661073653976143	6.483333333333333	6.730604974990899
CHEMBL449844	7.21	7.158379293342842	7.5893953487526815	5.6816666666666675	5.989434809560496
CHEMBL1672592	8.0	7.191657495273914	7.6460210027039075	6.59	7.298492115876746
CHEMBL1672600	7.26	7.320572257371509	7.6931672065629995	6.39	6.896069155811029
CHEMBL450002	5.9	7.430819548871045	7.810240782451726	7.636666666666667	7.417677653761253
CHEMBL3823642	8.9625	7.446069137689695	7.614676766932797	7.3933333333333335	7.450381897008464
CHEMBL1672603	7.035	7.362282628112884	7.682283539718768	7.039999999999999	7.25432160176339
