# Supplementary material for: Cheminformatics Analysis and Modeling with MacrolactoneDB
Source: Sci Rep. 2020 Apr 14;10:6284. doi: 10.1038/s41598-020-63192-4 (PMC7156526; doi:10.1038/s41598-020-63192-4)
Supplement: Supplementary file 2 — Supplementary information2. [file 41598_2020_63192_MOESM2_ESM.zip › DataS1/CHEMBL379/pIC50_pEC50/predictions/10-fold/tuned/y_rand/2/2Drdkit.csv]

IDs	ExperimentalAff	NB	SVR	KNN	RF
CHEMBL509769	6.22	7.324551434259938	7.190963332218143	8.187716275421636	7.409570219592622
CHEMBL1256600	5.695	7.32718255182747	7.865093247185724	7.822517830721652	7.650788127780726
CHEMBL2206975	7.795	7.226543919244819	7.490639856445436	8.062060244717157	7.4619091290500865
CHEMBL2204317	8.7	7.226257294574141	7.382551686044494	7.747880921767241	6.758149905231351
CHEMBL1288514	7.5	7.278528298654435	7.417588111584523	7.295789346572593	7.333288385104956
CHEMBL2203324	7.985	7.214972899774425	7.3153308940261015	6.378002351406791	6.4550871487413835
CHEMBL2206969	7.925	7.232893952831185	7.415634992634687	8.140474521244117	7.535997781189701
CHEMBL2063079	8.0	7.254782691449592	7.623596624497623	6.978617787360811	6.91008537120616
CHEMBL1672588	7.855	7.251899836280384	7.433073392301758	7.115650737127915	6.967781735698832
CHEMBL1672606	7.735	7.257903127470007	7.472191817916242	7.649933909117821	7.172311641453816
CHEMBL1672605	6.33	7.260944059634871	8.089638161875325	7.840242260920544	7.720524208621324
CHEMBL2206976	7.885	7.2099785583806035	7.409070640741058	7.529656833025324	6.945110658366574
CHEMBL3823434	7.923333332999999	7.261990640447843	7.63903106630277	7.910192922387187	7.4910221154722265
CHEMBL605620	7.92	7.284956520978884	7.666144902928711	8.091060073451263	7.534949688422861
CHEMBL1672598	7.735	7.266903355729766	7.021916237510184	6.700835137017955	7.067530405293116
CHEMBL591648	5.84	7.279164437993968	7.698293776337473	7.3926267016881	7.2771240544415505
CHEMBL2203873	8.33	7.272779274515868	7.928477829020598	8.213880998663498	7.836234227225151
CHEMBL2206971	7.94	7.272228602369818	7.151126542208552	7.931160803318418	7.565184415201023
CHEMBL2206980	7.105	7.264101849802711	7.373303080649625	7.797981817103255	7.880977656565353
CHEMBL2206965	7.97	7.254135960629253	7.9170059258792245	6.4571251516914865	7.233620110465877
CHEMBL2203882	8.3	7.2790480121379915	8.10325727125754	8.241484225302294	7.9007340614726305
CHEMBL455095	6.03	7.28175108212507	7.437659536590391	6.877104640561836	7.320555663324608
CHEMBL2206966	7.83	7.254313741391268	7.940164351586344	6.514496201592116	7.266973364433927
CHEMBL2206964	8.06	7.25463504560341	7.887101229415724	6.576939492693905	7.248680699503758
CHEMBL605826	7.525	7.294342351277625	7.872792341744625	7.988363078283073	7.884123884960882
CHEMBL1672608	7.9	7.268149544041421	7.33165585251091	6.728451146456083	6.809331186854271
CHEMBL2063085	7.43	7.2294423380418396	7.462062114022425	5.603780852495214	6.558718994385222
CHEMBL601195	7.215	7.354974234007877	7.952526550671239	7.91817382146047	7.959016266647239
CHEMBL1939386	4.9	7.2578313686816385	7.759856923470091	7.347720608372143	6.854959029944253
CHEMBL2206960	7.71	7.186162420994256	6.9174243486668985	6.9932237695559705	7.042659239932972
CHEMBL589395	7.436666667000001	7.35820918679911	7.697648101400906	7.653864627599048	7.558941356234658
CHEMBL501873	6.42	7.424760859005612	7.575672394290878	7.696050841509619	7.559772077534193
CHEMBL584166	7.7	7.310512308980945	7.3856748115968305	7.306139919483504	7.218979412706818
CHEMBL1672604	6.55	7.282885164623432	7.304919225444403	8.054031580287765	7.10785098678873
CHEMBL2206959	8.145	7.181083178719328	6.593404508499887	6.994407519058956	6.874363290238816
CHEMBL2407590	7.43	7.352186922092726	8.425891266936429	7.260001059623318	7.2068583810719735
CHEMBL1288513	7.405	7.336879939296787	7.658260606101027	7.698617003664383	7.57456450117116
CHEMBL2063081	7.72	7.2299631433578915	7.24621924959434	5.626850455567678	6.926594444336403
CHEMBL1672602	8.085	7.29316317118488	7.182312409232624	7.731472359561786	7.769890430610489
CHEMBL503228	5.3	7.290443064904203	6.79210098367963	6.031355763476504	6.113568747935582
CHEMBL1672599	8.015	7.292250145691353	7.767075848076403	7.799908385295113	7.8493567991232815
CHEMBL2206978	7.94	7.291822765832116	6.652380600580435	6.220306527144196	6.530615930573454
CHEMBL450753	5.88	7.291298149886816	7.646036769552122	7.437545047638384	7.174059554811916
CHEMBL2063082	7.68	7.292408840778361	7.809245111010878	7.907944137653899	7.680806214227464
CHEMBL603168	8.02	7.291520151862233	7.607435294414465	7.78738011161305	7.782426971920094
CHEMBL1288515	7.6	7.290755196445773	7.486774950080553	6.94625878018597	7.04332813037372
CHEMBL506565	6.1	7.291326239496856	7.428056231069992	7.538832453584934	7.179995447977917
CHEMBL1672609	8.155	7.291887610138485	7.381531990043026	7.553130716498881	7.087017983835848
CHEMBL1672601	7.825	7.291865587204541	7.457412360647814	7.025016572277707	7.113173120651786
CHEMBL599875	7.46	7.290687477122801	7.317635056668658	6.639505487618267	6.898612688604409
CHEMBL599874	6.67	7.290527893190443	7.590271558792929	7.540494855565611	7.02074902489176
CHEMBL1672594	8.52	7.293134592633166	7.702944055273553	7.426477263669756	7.731669324249823
CHEMBL1672607	7.986666667000001	7.372447599653506	7.688936668490859	5.834688433383349	6.659145871672344
CHEMBL556318	7.92	7.332550188356426	7.9605860236084816	7.880684259122133	7.8304864998716015
CHEMBL2206981	8.1	7.374451460701613	7.578820837079418	7.7557966097620445	7.548675082862981
CHEMBL585404	7.92	7.332550188356426	7.9605860236084816	7.880684259122133	7.8304864998716015
CHEMBL1672595	7.7	7.208116635475475	7.208191307515776	6.722755124431299	6.681975319113094
CHEMBL1256599	5.745	7.286199723686173	8.216737298756085	7.585967883884356	7.654749591899857
CHEMBL1256604	4.5	7.286199723686173	8.216737298756085	7.585967883884356	7.654749591899857
CHEMBL591548	7.91	7.382593826889479	8.077169868502253	8.554505821439403	7.773111020262418
CHEMBL2206979	7.99	7.3697706282208415	7.235287470669744	7.160011498615588	7.31154686454842
CHEMBL600077	7.49	7.336234887859805	7.904538877801723	7.851815703191451	7.448863825848758
CHEMBL2206984	8.03	7.329647443659685	7.642592511712784	7.49526657960199	7.784822179810517
CHEMBL600076	6.61	7.311918457283672	7.704169226167073	6.7940537417739355	6.7047233145254825
CHEMBL2206972	6.665	7.4198459097506095	7.454698805539531	7.471250139627522	7.132622193792535
CHEMBL2206957	7.83	7.417972769374904	7.752439238019284	6.9644078379577765	7.496528430059352
CHEMBL504783	6.17	7.034036907755307	7.003704144836841	7.106204282360925	7.076207690971767
CHEMBL1672587	8.183333333	7.341088329380898	7.796748612277317	7.948069241317109	7.521304405990646
CHEMBL2206973	6.705	7.270666939274192	7.40491897554979	7.729411363529045	7.492463194027449
CHEMBL1672596	7.875	7.350674886779895	7.727444292746655	7.131665075584253	7.296781486429881
CHEMBL2206968	7.305	7.415116901451901	7.544348277666196	7.884867481440416	7.368487453296326
CHEMBL510931	5.98	7.028356831964285	7.106129980773448	7.395532692800498	7.479686652197183
CHEMBL2204319	8.06	7.348652443197505	7.881972306363346	7.948410267667305	7.507314603158797
CHEMBL1672610	8.22	7.345628458115569	7.691136085678651	7.543135656168668	7.8262370601796825
CHEMBL3823909	9.275	7.359943725889273	7.318387342823386	7.850053233369886	7.708458974840414
CHEMBL3822850	9.59	7.428850385336483	7.664621176873692	7.787757697099756	7.6480136334000495
CHEMBL591604	8.08	7.232637729911337	7.732697211781226	7.2460267182021445	7.6928725607501
CHEMBL599872	7.993125	7.169451888306613	7.5036283629814635	7.92741442158816	7.628431553814539
CHEMBL1256598	6.28	7.319377255630146	6.818910525645211	7.993125	6.813803792060549
CHEMBL591668	7.465	7.32176369975033	7.539356100836971	7.779242819341618	7.854109417058855
CHEMBL2206967	7.46	7.326094148267652	7.228540977471698	7.319174226902097	7.207739404331826
CHEMBL1256601	5.72	7.319762304686645	7.317636613613234	8.06	7.109689083067179
CHEMBL2063084	7.36	7.321936245678514	7.338942920231864	7.721701880648104	7.469058736464311
CHEMBL1672589	7.545	7.32306694923234	7.51441255346792	7.552365740531149	7.540639385227462
CHEMBL527062	6.45	7.321678966877493	7.6131394817660825	8.069363473931805	7.886227971128517
CHEMBL1671868	7.945	7.32128709438356	6.4074861957118605	5.96096849293969	5.855139736793623
CHEMBL1672597	7.645	7.322273508503312	7.32466770381173	7.5321417197772105	7.191291070187005
CHEMBL603169	8.01	7.3225315352467755	7.797758788447445	7.425730021912121	7.535592866852098
CHEMBL2206982	7.11	7.325311517607509	7.640863396789558	7.365007723101079	7.485825613826621
CHEMBL449392	4.87	7.310412477798198	5.985762041779108	6.255678433668197	6.043974510479451
CHEMBL605825	7.64	7.324927117055394	8.10268297026219	7.257240807035975	7.1812432246883295
CHEMBL506069	4.48	7.333695611766635	7.489967301708207	6.721476702389246	6.623686369665875
CHEMBL1256605	4.92	7.33348449188891	7.529821075000807	7.795	7.660914824739291
CHEMBL1256606	5.42	7.333612581501573	7.599653106350096	7.7	7.682979234151612
CHEMBL1672591	7.52	7.333692276845406	7.688933492703967	7.4536531400251995	7.373573469736193
CHEMBL2206983	7.115	7.334287951387757	7.518039132304731	7.293816257776635	7.337135493436401
CHEMBL1672590	8.05	7.333694475494508	7.585041651411643	7.294879847691866	7.164468450418798
CHEMBL2206958	8.11	7.334338767880992	7.578372050363452	7.128953255277671	7.4250880669922825
CHEMBL506689	6.28	7.3340135136235665	7.573950450480501	7.805415097773067	7.615984833215893
CHEMBL599873	7.913333333	7.334428963386496	7.725276574682415	7.322137296288486	7.27026190848299
CHEMBL602559	7.9	7.333944272169529	7.769832496605603	6.3420816733155	7.153403451974429
CHEMBL2206977	8.13	7.334805762479524	7.659955850980948	7.977571816221316	7.568322474767211
CHEMBL503785	6.34	7.333404374399302	7.536588139119122	7.828435590421647	7.579751313452593
CHEMBL2206974	8.06	7.3339201220119286	7.399586941614155	7.37108981244501	7.541262401600525
CHEMBL605613	7.69	7.212266212303972	7.631521510283393	7.6525594780897475	7.5709670668045
CHEMBL2206963	7.995	7.394775570562512	7.664351847992829	7.896949178437191	7.473109860139792
CHEMBL525240	4.65	7.069883271131395	7.343856774994504	7.388661774811449	7.0921613350462085
CHEMBL2206970	7.935	7.22756616941293	6.603768231257664	7.7474359654235325	6.99792044817296
CHEMBL591667	7.105	7.257386557827049	7.655348547608703	6.276530109269813	6.777560780740289
CHEMBL3824087	9.01	7.488458989504752	7.564658031272272	7.808360311139275	7.81820595801396
CHEMBL600075	7.275	7.213649740376657	7.435511303736062	7.358156972682836	7.307950262793823
CHEMBL2063080	7.72	7.39388508652594	7.854416543935853	7.501953077622884	7.891632014682043
CHEMBL2063086	7.75	7.337524497729421	7.708713075351859	7.802339530757434	7.528087433130459
CHEMBL506322	6.26	7.318770583053046	7.655965392961676	7.265055602465299	7.192668467773871
CHEMBL2368723	5.77	7.198230488571324	7.243943846175289	7.232624138025555	7.105850025732837
CHEMBL602119	8.07	7.261382549409854	7.6105547916599345	7.385489245904617	7.175582103800952
CHEMBL603171	6.88	7.253857098044323	7.541233421111096	7.8824254653608055	7.639333301611699
CHEMBL2204318	8.17	7.324619262928899	7.551291417571395	7.721111593518994	7.1036254777365295
CHEMBL603170	7.633333332999999	7.324641668408409	7.672405370757293	7.859070555684847	7.607600107265511
CHEMBL1256602	6.56	7.3243374752887	7.338093676522801	7.735	7.432686600006332
CHEMBL1256603	4.96	7.32425836873228	7.890513566136072	7.99	7.548070918998051
CHEMBL510416	4.73	7.324541156477544	7.790845712102584	7.764689093609367	7.55858937808201
CHEMBL2063087	7.55	7.325356605406598	7.834642947780587	6.849255771028179	7.2409340357405725
CHEMBL449844	7.21	7.324407767063054	7.068832251297721	7.863003339930926	7.062255782071725
CHEMBL1672592	8.0	7.32456542792634	7.406106868145688	6.872705534036886	7.1209439960454315
CHEMBL1672600	7.26	7.324801804373924	7.607438321065658	7.173726761812597	7.473666394756179
CHEMBL450002	5.9	7.324236698091391	7.719937351070197	7.706217774974306	7.306888680544904
CHEMBL3823642	8.9625	7.324887753369584	7.29478428925124	7.379765680535422	7.217760904019387
CHEMBL1672603	7.035	7.3248278591252145	7.636489326587132	6.622947761197412	6.816497716798901
