# Supplementary material for: Cheminformatics Analysis and Modeling with MacrolactoneDB
Source: Sci Rep. 2020 Apr 14;10:6284. doi: 10.1038/s41598-020-63192-4 (PMC7156526; doi:10.1038/s41598-020-63192-4)
Supplement: Supplementary file 2 — Supplementary information2. [file 41598_2020_63192_MOESM2_ESM.zip › DataS1/CHEMBL379/pIC50_pEC50/predictions/10-fold/tuned/y_rand/2/maccs.csv]

IDs	ExperimentalAff	NB	SVR	KNN	RF
CHEMBL509769	6.22	7.2444159242827295	7.038983720556953	7.169999999999999	6.9291756524936
CHEMBL1256600	5.695	7.249579515621752	7.295774432615122	7.533333333333334	7.459556631803517
CHEMBL2206975	7.795	7.284126660278299	7.680946238044559	8.414166666666667	7.814112473281941
CHEMBL2204317	8.7	7.279465322810693	6.8982102668629715	7.7925	6.949031601815133
CHEMBL1288514	7.5	7.264055325003519	6.000230511168834	6.203333333333333	5.8642720957333525
CHEMBL2203324	7.985	7.2842837183619045	7.424805551699539	7.7925	7.3434364836606285
CHEMBL2206969	7.925	7.285988992676133	7.813565552828269	7.512777777666667	7.705146649751022
CHEMBL2063079	8.0	7.286829562962905	7.813987787799487	8.271666666666667	8.091121321805776
CHEMBL1672588	7.855	7.284937530204307	7.789354628636762	7.881111110999999	7.603522050481135
CHEMBL1672606	7.735	7.280962566099247	7.4850268457788935	8.0925	7.468182742578881
CHEMBL1672605	6.33	7.281467601742305	6.881981854603286	7.942222222333334	7.315172898772355
CHEMBL2206976	7.885	7.2842837183619045	7.424805551699539	7.7925	7.3434364836606285
CHEMBL3823434	7.923333332999999	7.2613329543904666	7.640966773381084	7.563333333333333	7.173438815066769
CHEMBL605620	7.92	7.255581921585195	7.6198011515966435	6.646666666666667	7.0045596705366355
CHEMBL1672598	7.735	7.26227790188023	8.349396891041618	7.2941666666666665	7.446116394412132
CHEMBL591648	5.84	7.257125540302911	7.247793325924857	6.3177777776666675	6.421613186660725
CHEMBL2203873	8.33	7.263074283767157	7.175697181152106	6.945	7.213479122825427
CHEMBL2206971	7.94	7.263142454769383	7.357077208218843	8.300555555666667	7.8824318801658215
CHEMBL2206980	7.105	7.264523017638916	7.367650956127296	8.300555555666667	7.551023640211082
CHEMBL2206965	7.97	7.262390853095761	7.0844117259784305	7.234999999999999	6.639550978192471
CHEMBL2203882	8.3	7.263719096154812	8.007527517481098	6.945	7.383922671410857
CHEMBL455095	6.03	7.266366751799325	7.951436431672416	7.388333333333333	7.647926390439002
CHEMBL2206966	7.83	7.262390853095761	7.0844117259784305	7.234999999999999	6.639550978192471
CHEMBL2206964	8.06	7.262390853095761	7.0844117259784305	7.234999999999999	6.639550978192471
CHEMBL605826	7.525	7.256489762287162	7.4892844193751635	7.6433333333333335	7.085462328789203
CHEMBL1672608	7.9	7.265504374341587	8.188941027964727	7.351666666666667	7.602030487718142
CHEMBL2063085	7.43	7.300297915893585	7.82013570249794	6.541666666666667	6.7042334808587
CHEMBL601195	7.215	7.302207361308208	8.013529961417536	7.977777777666667	7.7821939392122275
CHEMBL1939386	4.9	7.297348794410624	6.654742295794905	7.047499999999999	7.113639343391474
CHEMBL2206960	7.71	7.300223773248602	7.75507923875097	7.5200000000000005	7.48555733091196
CHEMBL589395	7.436666667000001	7.30170215910776	8.226007461689623	7.951666666666667	7.597700674874677
CHEMBL501873	6.42	7.299081870857661	8.183196630693974	6.995	7.268152708892039
CHEMBL584166	7.7	7.301449747122878	7.364053852365605	7.782222222333334	7.496090694695041
CHEMBL1672604	6.55	7.301441923274037	7.002274320196453	7.388888889	7.159058250058721
CHEMBL2206959	8.145	7.300179485043961	7.650684481917897	6.533333333333334	7.237857605927027
CHEMBL2407590	7.43	7.297907908465593	5.77932930639004	6.215	7.01724265473888
CHEMBL1288513	7.405	7.300517785745346	6.070243231897796	5.9383333333333335	6.352103403449235
CHEMBL2063081	7.72	7.300252506838856	7.590248236308331	7.451666666666667	7.165065402688489
CHEMBL1672602	8.085	7.301441923274037	7.002274320196453	7.388888889	7.159058250058721
CHEMBL503228	5.3	7.290892152639117	7.492682268310785	7.747777777666666	7.520842183241112
CHEMBL1672599	8.015	7.291911324546805	7.8876639675006555	8.368333333333332	7.532453100649992
CHEMBL2206978	7.94	7.288800318155468	7.627242784647683	7.697708333333334	7.449259588727241
CHEMBL450753	5.88	7.2944746359929615	7.284699655131041	7.910000000000001	7.355509257602136
CHEMBL2063082	7.68	7.292100763155387	7.557301764959517	7.899999999999999	7.716344160353526
CHEMBL603168	8.02	7.292415814750097	7.598146894564037	6.8933333333333335	7.265740080653452
CHEMBL1288515	7.6	7.289324807732995	6.769801156809782	6.671666666666667	7.164305860828407
CHEMBL506565	6.1	7.294569937062308	7.614415638890668	7.910000000000001	7.3027597362716845
CHEMBL1672609	8.155	7.288923305395062	7.529616134023845	7.04	7.253372555164741
CHEMBL1672601	7.825	7.291943704962034	7.91142110681953	6.973333333333334	6.874366269390061
CHEMBL599875	7.46	7.289076242023816	7.107658275986934	6.648333333333333	6.769802340038823
CHEMBL599874	6.67	7.291720960779732	7.267876359799898	7.281666666666666	7.575760976941048
CHEMBL1672594	8.52	7.293321305901082	7.885234186111488	7.918888889000001	7.382210306135299
CHEMBL1672607	7.986666667000001	7.297865947416888	7.859674822030337	8.145000000000001	7.896036937523761
CHEMBL556318	7.92	7.295107414821777	7.651441524014823	7.9333333333333345	7.639958600220731
CHEMBL2206981	8.1	7.296780499681283	7.47224711070063	7.686666666666667	7.257127706461065
CHEMBL585404	7.92	7.295107414821777	7.651441524014823	7.9333333333333345	7.639958600220731
CHEMBL1672595	7.7	7.297336838120092	7.630197819029599	7.898333333333333	7.136747437870742
CHEMBL1256599	5.745	7.2957468756078	7.005470917815666	7.170000000000001	7.117617525781518
CHEMBL1256604	4.5	7.2957468756078	7.005470917815666	7.170000000000001	7.117617525781518
CHEMBL591548	7.91	7.2961455425563955	7.489230868283025	7.991666666666667	7.59616281364969
CHEMBL2206979	7.99	7.29646554119151	6.934959751434315	6.98	6.699597795335981
CHEMBL600077	7.49	7.294871216324847	7.702115703611733	7.9333333333333345	7.7422549899943
CHEMBL2206984	8.03	7.297201290043011	7.567091842126368	7.498333333333334	7.504547284774208
CHEMBL600076	6.61	7.295346767839323	6.883381461298365	7.944444444333333	7.665113875157378
CHEMBL2206972	6.665	7.297538376538514	7.496651117085188	7.357777777666667	7.238868927908569
CHEMBL2206957	7.83	7.239845388273608	7.8244046087939125	7.55	7.4370193690516855
CHEMBL504783	6.17	7.236866038815523	7.002202677597381	7.318888889	7.213715922568159
CHEMBL1672587	8.183333333	7.239768241440785	7.619457544163112	6.25	7.232051458331472
CHEMBL2206973	6.705	7.239660227009397	7.463529052180917	7.468333333333334	7.624953691530121
CHEMBL1672596	7.875	7.239464578098541	7.616310465676548	6.756666666666667	7.259716594288312
CHEMBL2206968	7.305	7.2397396702393655	7.712959659871018	7.468333333333334	7.618189959146716
CHEMBL510931	5.98	7.237823952284442	7.687072238217212	7.332222222333333	7.3918544556873345
CHEMBL2204319	8.06	7.239768241440785	7.619457544163112	6.25	7.232051458331472
CHEMBL1672610	8.22	7.2391972622664875	6.713427267703395	6.06	6.467014932622399
CHEMBL3823909	9.275	7.2356912534805105	5.884742493658052	5.971666666666667	6.129571732576279
CHEMBL3822850	9.59	7.235756507688881	5.979082488257063	5.971666666666667	6.149229865692991
CHEMBL591604	8.08	7.2392610081244335	7.407944740357692	7.198333333333333	7.547921804686506
CHEMBL599872	7.993125	7.239143203083036	7.132766549842046	6.635000000000001	6.918074864191725
CHEMBL1256598	6.28	7.321067098159795	7.559774937685649	6.656666666666666	6.882254325114874
CHEMBL591668	7.465	7.323600177979647	7.413791066107326	7.046111110999999	7.473072810570097
CHEMBL2206967	7.46	7.322456767983832	6.530512335002893	6.316666666666666	6.092359193122195
CHEMBL1256601	5.72	7.320701623576653	5.763921850165392	6.677499999999999	6.429776573660059
CHEMBL2063084	7.36	7.323115431906936	7.9104507271593825	6.7250000000000005	7.125811168449329
CHEMBL1672589	7.545	7.323746918748282	7.61004611494344	8.17	7.368329152455068
CHEMBL527062	6.45	7.3213453848539665	5.268549035650064	6.68	6.979402176730506
CHEMBL1671868	7.945	7.322337774192916	7.104820252386329	7.8933333333333335	7.024002979121475
CHEMBL1672597	7.645	7.324008210695123	8.138900099880896	8.17	7.88558250931534
CHEMBL603169	8.01	7.323958273666853	7.635246203320801	7.111666666666667	7.2599137199260415
CHEMBL2206982	7.11	7.323635390010784	8.046530489181666	8.005555555666666	7.911858908454778
CHEMBL449392	4.87	7.328002011825245	7.8716777626980505	8.087777777666668	7.984888433203496
CHEMBL605825	7.64	7.324000091807955	8.027595409928441	8.496666666666668	7.821229770096019
CHEMBL506069	4.48	7.624295857166236	8.587281257544046	8.103333333333333	7.998973902530822
CHEMBL1256605	4.92	7.236740777409781	7.540185955021116	7.401666666666666	7.262086681406081
CHEMBL1256606	5.42	7.211310087636508	6.7223433152598275	7.401666666666666	7.0159915135904045
CHEMBL1672591	7.52	7.4696724812873	6.924704010858171	7.843333333333334	7.694123093853542
CHEMBL2206983	7.115	7.346052451712456	8.383578963106388	6.826666666666665	7.144210670247595
CHEMBL1672590	8.05	7.499353606026552	7.909914302893618	7.963333333333334	7.778075865354254
CHEMBL2206958	8.11	7.286050856772235	7.649600364659719	6.745	7.2761306682793885
CHEMBL506689	6.28	7.140279839753117	7.488892244107426	7.126666666666666	7.314004123073422
CHEMBL599873	7.913333333	7.427773501127982	6.642145564538431	6.3549999999999995	6.899607491518789
CHEMBL602559	7.9	7.392675249529168	7.913251300854775	7.908333333333334	7.519342457571469
CHEMBL2206977	8.13	7.282780314369971	7.909886819272998	7.831666666666666	7.670067863508031
CHEMBL503785	6.34	7.3546074032602675	7.365115827572055	7.076041666666666	7.27203103185041
CHEMBL2206974	8.06	7.286050856772235	7.649600364659719	6.745	7.2761306682793885
CHEMBL605613	7.69	7.304491113263505	7.644839574308794	7.933333333333333	7.851633708507526
CHEMBL2206963	7.995	7.29907092599591	7.309853714769748	7.259999999999999	7.125163874142857
CHEMBL525240	4.65	7.297175517338598	6.82130181920739	6.838333333333334	6.906266562501514
CHEMBL2206970	7.935	7.29995028124965	7.92056700890031	7.408333333333334	7.550728930150196
CHEMBL591667	7.105	7.305214905277146	7.810154608746625	7.815	7.934624694273005
CHEMBL3824087	9.01	7.2976318239318525	7.776428675876577	7.05	7.340178577723109
CHEMBL600075	7.275	7.302341474836333	7.257040772645798	6.281666666666666	7.11971751110178
CHEMBL2063080	7.72	7.300403626884136	7.541694192588896	7.400000000000001	7.387352242353277
CHEMBL2063086	7.75	7.30030261866253	7.599861956668793	7.400000000000001	7.44091389874697
CHEMBL506322	6.26	7.300615142756915	8.310469875445921	6.658333333333334	7.21343027631985
CHEMBL2368723	5.77	7.297036132803882	7.058133724386041	6.838333333333334	6.929001238840201
CHEMBL602119	8.07	7.302974993225557	7.62020098013944	7.596666666666667	7.415742044871254
CHEMBL603171	6.88	7.304316308149421	6.188674226782727	7.37	7.336302527034086
CHEMBL2204318	8.17	7.29653857029514	6.257227974094653	6.796666666666667	7.156558834644239
CHEMBL603170	7.633333332999999	7.283439190241674	6.800396833951743	6.383333333333334	6.504472844065645
CHEMBL1256602	6.56	7.365154698991395	7.5295861655993255	7.573888889	7.440424897760214
CHEMBL1256603	4.96	7.370192546646623	7.214643392250628	7.401666666666666	7.250087303255878
CHEMBL510416	4.73	7.3630813038379195	6.419127792666422	7.538333333333334	7.0088910983514525
CHEMBL2063087	7.55	7.321099119734523	7.653669328259219	8.201111111000001	7.165277442608076
CHEMBL449844	7.21	7.3174800657758485	7.799949507201339	7.141666666666667	7.373455320927025
CHEMBL1672592	8.0	7.29580460048277	7.156262428255622	6.5	6.853654640140744
CHEMBL1672600	7.26	7.29582821786981	6.339585805553788	6.236666666666667	6.482490926085628
CHEMBL450002	5.9	7.353861242445487	6.3738530526393395	7.2749999999999995	7.062220224580379
CHEMBL3823642	8.9625	7.4064771337868445	8.040123043390857	7.95	7.901946967886655
CHEMBL1672603	7.035	7.2988375887463945	6.764481660342411	7.071666666666668	7.213160684298327
