# Supplementary material for: Cheminformatics Analysis and Modeling with MacrolactoneDB
Source: Sci Rep. 2020 Apr 14;10:6284. doi: 10.1038/s41598-020-63192-4 (PMC7156526; doi:10.1038/s41598-020-63192-4)
Supplement: Supplementary file 2 — Supplementary information2. [file 41598_2020_63192_MOESM2_ESM.zip › DataS1/CHEMBL379/pIC50_pEC50/predictions/10-fold/tuned/y_rand/2/ecfp6.csv]

IDs	ExperimentalAff	NB	SVR	KNN	RF
CHEMBL509769	6.22	7.269537252232052	7.375010588581376	8.107000000000001	7.8491728430317815
CHEMBL1256600	5.695	7.26942433697459	7.495105670514439	6.503	7.840357790942615
CHEMBL2206975	7.795	7.277257918844837	6.5159005253905855	7.106	7.57225608131878
CHEMBL2204317	8.7	7.26755307925449	6.628976819565516	6.7253333334	6.901343521122514
CHEMBL1288514	7.5	7.271989576315008	7.470860783398312	7.484999999999999	7.45391815446419
CHEMBL2203324	7.985	7.27412996789848	7.400717309176592	7.026999999999999	7.1323729465595
CHEMBL2206969	7.925	7.276738648561286	6.76412401873102	7.078	7.3664731176224905
CHEMBL2063079	8.0	7.273758853328187	6.025750129487981	7.739999999999999	7.404548776372966
CHEMBL1672588	7.855	7.271705381702537	5.6608961743267745	7.599666666600001	7.274132803533856
CHEMBL1672606	7.735	7.26771618635873	5.9896143728094	6.505	6.72445888183595
CHEMBL1672605	6.33	7.2668157010107715	7.333981512996486	6.8340000000000005	6.861021614648695
CHEMBL2206976	7.885	7.276562216322511	6.81895422678597	7.506	7.409770165912416
CHEMBL3823434	7.923333332999999	7.266826366505142	7.547051145477101	6.962625	7.056101206401603
CHEMBL605620	7.92	7.303625954515842	7.745076355048395	7.457000000000001	7.539724164981156
CHEMBL1672598	7.735	7.227637397325225	7.409731776149767	7.544	7.3647195237531555
CHEMBL591648	5.84	7.241673452814271	6.660041741195888	7.178	6.893776623090705
CHEMBL2203873	8.33	7.11635453441338	6.0349323244851165	6.901999999999999	6.65497491242036
CHEMBL2206971	7.94	7.136836200290565	6.630599901794715	6.4616666666	7.038872460904766
CHEMBL2206980	7.105	7.119629499720696	6.501479017850395	6.338	6.734916576047133
CHEMBL2206965	7.97	7.144754156919766	7.235413936818105	7.2426666666	7.1424242999309975
CHEMBL2203882	8.3	7.150776535686081	5.754979617200137	6.901999999999999	6.791053960469494
CHEMBL455095	6.03	7.434266502769801	8.335469421757264	7.4670000000000005	7.756188321905938
CHEMBL2206966	7.83	7.1406341794675185	7.154200624796092	7.4616666666	7.410444542752094
CHEMBL2206964	8.06	7.143500006741306	7.140207242913975	7.2426666666	7.114833329212375
CHEMBL605826	7.525	7.260691807828414	6.3962210832223185	7.866	7.180132804452018
CHEMBL1672608	7.9	7.1941228268047945	6.489951031147065	6.978666666600001	6.759302413807407
CHEMBL2063085	7.43	7.5727666030825125	7.503251315650056	6.9959999999999996	7.752187182907591
CHEMBL601195	7.215	6.942705510110203	6.575142444151668	6.747999999999999	6.700703265676419
CHEMBL1939386	4.9	7.329614829497617	7.5829507133852125	7.677	7.430253176651103
CHEMBL2206960	7.71	7.766381323579061	8.77481337159827	8.2913333334	8.299863266962653
CHEMBL589395	7.436666667000001	7.078068123139346	7.111868138220992	7.397	7.410421342356611
CHEMBL501873	6.42	6.945222921851192	6.542540048589229	6.712000000000001	6.857113674287209
CHEMBL584166	7.7	7.197367128416497	7.127158845222326	7.106	7.127080071027486
CHEMBL1672604	6.55	7.22190008092647	7.224154997835566	7.159666666600001	7.090256417239632
CHEMBL2206959	8.145	7.762729660994104	8.849545651206599	8.2913333334	8.355762594841636
CHEMBL2407590	7.43	7.259562430706492	6.557251326584954	7.922999999999999	7.408989668329865
CHEMBL1288513	7.405	7.024209186417907	6.205885650271387	5.965000000000001	5.603353405022577
CHEMBL2063081	7.72	7.644849285274631	7.409070601465894	7.7735	7.833384417425708
CHEMBL1672602	8.085	7.229241740686053	6.910288785670245	7.159666666600001	7.128120440117691
CHEMBL503228	5.3	7.42646090746057	7.778403998309282	7.798	7.649007780574676
CHEMBL1672599	8.015	7.099868719074215	4.824541304857408	7.047	6.536813871420913
CHEMBL2206978	7.94	6.896750813116663	5.511531513567664	6.354	6.008885399630122
CHEMBL450753	5.88	7.268973247816244	6.455962028890242	6.801	6.693797445897352
CHEMBL2063082	7.68	7.463963058202862	8.714726615216371	8.051	7.770062410666356
CHEMBL603168	8.02	7.545392273026467	8.26506170848584	7.575666666599998	7.900466160499274
CHEMBL1288515	7.6	7.418365286613351	7.171896106331268	7.737	7.635502314535436
CHEMBL506565	6.1	7.218121682365774	6.130439105434975	6.801	6.573104884387066
CHEMBL1672609	8.155	7.145927170534715	6.866805063654783	7.5573333334	7.075208843695641
CHEMBL1672601	7.825	7.200258246338176	7.248209603786036	6.909999999999999	6.993233229121159
CHEMBL599875	7.46	7.2911392741433545	6.937751337050092	7.2	7.286680617509091
CHEMBL599874	6.67	7.363836192147888	7.59898755483018	7.093999999999999	7.242614784104371
CHEMBL1672594	8.52	7.407601045571036	5.570499292157687	7.468000000000001	7.362649273053093
CHEMBL1672607	7.986666667000001	7.366367423681691	7.772335750408514	7.553	7.535018321369838
CHEMBL556318	7.92	7.22396729655218	7.0414609079134305	7.087999999999999	7.078983269381012
CHEMBL2206981	8.1	7.453349850012762	8.149437621790561	8.175999999999998	8.139692666923901
CHEMBL585404	7.92	7.22396729655218	7.0414609079134305	7.087999999999999	7.078983269381012
CHEMBL1672595	7.7	7.316498293290149	7.013223378636821	6.8906666666000005	7.340556851097204
CHEMBL1256599	5.745	7.129263992426477	7.507179794568888	7.1643333334	7.095066756542801
CHEMBL1256604	4.5	7.129263992426477	7.507179794568888	7.1643333334	7.095066756542801
CHEMBL591548	7.91	7.2004988788107935	5.879509539964792	7.087999999999999	6.983278052573358
CHEMBL2206979	7.99	7.453326218646092	8.349664359920805	8.222999999999999	8.042535483530434
CHEMBL600077	7.49	7.270076287097026	7.394017353977883	7.893625	7.7598665148283805
CHEMBL2206984	8.03	7.396922789762905	8.530621377130817	7.707666666600001	7.67296505947041
CHEMBL600076	6.61	7.3321290901599	7.762605938995769	7.574625	7.478606299499157
CHEMBL2206972	6.665	7.4109328753587285	7.4639191666798546	7.623	7.3263727237946386
CHEMBL2206957	7.83	7.2316104600211215	7.621670880819925	7.4843333334	7.330878867830075
CHEMBL504783	6.17	7.2385328072359405	7.723987417338246	7.455	7.185608464983584
CHEMBL1672587	8.183333333	7.240471049671028	5.527600881263502	6.3759999999999994	6.672243884343998
CHEMBL2206973	6.705	7.2282704289090285	7.1836780912466125	7.1370000000000005	7.207935571717092
CHEMBL1672596	7.875	7.234477224303884	7.166410307757397	6.802	6.622990560232333
CHEMBL2206968	7.305	7.227191747167739	6.996097151179281	6.726999999999999	6.810322669059815
CHEMBL510931	5.98	7.246246038866121	8.230928194879544	7.455	7.506634001307171
CHEMBL2204319	8.06	7.240363558229506	6.534922022627622	6.376	6.683892770523781
CHEMBL1672610	8.22	7.228921465534145	6.3835320691546995	6.678999999999999	6.375674535580271
CHEMBL3823909	9.275	7.244966130984342	8.547749856507885	7.475	7.708629960481569
CHEMBL3822850	9.59	7.245015516158732	7.03252346148311	7.475	7.684526160495708
CHEMBL591604	8.08	7.251421382311137	8.259843942499574	7.978	7.732046905148851
CHEMBL599872	7.993125	7.243334488889057	6.8117026094589335	7.386	7.334475842210862
CHEMBL1256598	6.28	7.3133649688097035	4.600224447196144	6.584625	5.996411052695286
CHEMBL591668	7.465	7.3216002757426795	7.604465254499803	7.292	7.17960697729774
CHEMBL2206967	7.46	7.329612057000977	7.382868063508132	6.876500000000002	7.528235960011832
CHEMBL1256601	5.72	7.314973424422465	7.893298702811447	6.8212916666	7.402210869184047
CHEMBL2063084	7.36	7.3237161484769455	8.083012962069095	7.479666666600001	7.791902844162462
CHEMBL1672589	7.545	7.325639852797921	6.916814617078968	7.195333333399999	7.053463085190745
CHEMBL527062	6.45	7.3145929176097555	5.90555424618636	6.5333333334	6.293663372592895
CHEMBL1671868	7.945	7.32284731117893	7.412264187095907	7.423	7.62917208802927
CHEMBL1672597	7.645	7.324373472747622	6.123718169298465	6.854000000000001	6.86550779961177
CHEMBL603169	8.01	7.321022025953951	6.86133430865461	6.8836666666	7.185240080224885
CHEMBL2206982	7.11	7.327953402349257	5.515557532928372	6.142000000000001	6.650079968266891
CHEMBL449392	4.87	7.322344090993404	6.8931003673102555	7.411	7.379654168752601
CHEMBL605825	7.64	7.319208957493061	7.274827883694752	7.4363333334	7.299476161360071
CHEMBL506069	4.48	7.335661431104456	7.404602600700619	7.132	7.547808297641771
CHEMBL1256605	4.92	7.3395191264138235	7.504972539532349	7.452	7.604636779719142
CHEMBL1256606	5.42	7.339403523488557	7.784900124496577	7.452	7.610374320430388
CHEMBL1672591	7.52	7.329556666280192	8.57178137259834	7.003	7.476200307543986
CHEMBL2206983	7.115	7.33317497409434	7.032501162093938	6.911	7.234936967458212
CHEMBL1672590	8.05	7.329462055603492	7.910894893533339	6.62	7.337036939236072
CHEMBL2206958	8.11	7.3339313616076725	7.665623553533022	7.411625000000001	7.890671678239616
CHEMBL506689	6.28	7.337496649518657	8.01575126352882	7.7776666666	7.5824098391405865
CHEMBL599873	7.913333333	7.335620958438978	7.237448228932916	6.590999999999999	7.014221618580994
CHEMBL602559	7.9	7.335221566507185	6.742129493684503	7.342999999999999	7.620850286886897
CHEMBL2206977	8.13	7.332626435551404	6.034876634564167	7.090999999999999	6.299674277599523
CHEMBL503785	6.34	7.3351713136635635	6.090386868246722	7.45	7.563819468217693
CHEMBL2206974	8.06	7.333941923695183	7.5529272905392215	7.3	7.509852567552688
CHEMBL605613	7.69	7.179660675570829	6.7615742983069005	6.6739999999999995	6.6911526494157725
CHEMBL2206963	7.995	7.427545068018068	7.60186461633112	7.516333333400001	7.429327614914684
CHEMBL525240	4.65	7.2762707937899345	7.565578859981842	6.6583333334	7.188208612697679
CHEMBL2206970	7.935	7.4289106292363645	7.524822329491606	7.213625	7.431421422803517
CHEMBL591667	7.105	7.198448287787767	7.647203510194593	6.686	7.046468275683406
CHEMBL3824087	9.01	7.355098910754373	7.006508254938123	7.165000000000001	7.587068338006158
CHEMBL600075	7.275	7.2345508870371145	7.714148715241198	7.610666666599999	7.538788469981432
CHEMBL2063080	7.72	7.398287723252063	8.88801061820299	7.612	7.632607234565081
CHEMBL2063086	7.75	7.368524648461974	6.905476904266747	7.247999999999999	7.547540516376902
CHEMBL506322	6.26	7.154528491478835	7.13324279826387	7.290000000000001	7.024056752481042
CHEMBL2368723	5.77	7.283316819320729	7.208037279907583	6.6583333334	7.280710032636803
CHEMBL602119	8.07	7.314986284635438	8.252042662193578	7.44	7.829691722061763
CHEMBL603171	6.88	7.203376861243745	8.918801049149897	7.389	7.302525188017586
CHEMBL2204318	8.17	7.327965809903779	6.587852600367021	7.19	7.682937819326163
CHEMBL603170	7.633333332999999	7.3223405456648845	7.083285251089026	6.706999999999999	7.268642635602563
CHEMBL1256602	6.56	7.320558863806307	5.86986968660416	6.811	6.700622249141587
CHEMBL1256603	4.96	7.321406819185217	7.329702917285563	7.084999999999999	7.258959760423823
CHEMBL510416	4.73	7.321628561723639	7.565664370930021	7.172999999999999	7.516810347903837
CHEMBL2063087	7.55	7.3254888213475615	7.097487051767141	7.5526666665999995	7.326586639315016
CHEMBL449844	7.21	7.329188322425755	7.485118584675808	7.49	7.935738529307052
CHEMBL1672592	8.0	7.324856817553238	6.804374092047572	6.867	7.053500648179483
CHEMBL1672600	7.26	7.328468211154841	6.744992201183833	7.654333333399999	7.577738948245798
CHEMBL450002	5.9	7.321449418265794	7.546066576950137	7.172999999999999	7.5413131835237674
CHEMBL3823642	8.9625	7.326573442872041	7.306617103994354	6.867	7.1527735299806015
CHEMBL1672603	7.035	7.328218374830848	7.781441362962537	7.551	7.6157325315713695
