# Supplementary material for: Cheminformatics Analysis and Modeling with MacrolactoneDB
Source: Sci Rep. 2020 Apr 14;10:6284. doi: 10.1038/s41598-020-63192-4 (PMC7156526; doi:10.1038/s41598-020-63192-4)
Supplement: Supplementary file 2 — Supplementary information2. [file 41598_2020_63192_MOESM2_ESM.zip › DataS1/CHEMBL379/pIC50_pEC50/predictions/10-fold/tuned/y_rand/2/all.csv]

IDs	ExperimentalAff	NB	SVR	KNN	RF
CHEMBL509769	6.22	7.271691574914689	8.636384658313428	7.83	7.358993411871065
CHEMBL1256600	5.695	7.27835307775337	6.890443498094602	6.17	7.28919883701148
CHEMBL2206975	7.795	7.271931905473393	8.34022489306754	7.46	8.18352711040776
CHEMBL2204317	8.7	7.2721324527357565	8.464486711414203	7.824999999999999	7.603444545499267
CHEMBL1288514	7.5	7.2797038738809565	7.049130081800926	7.990000000000001	7.158550421209976
CHEMBL2203324	7.985	7.27126456718295	7.908316474367251	8.05	7.675499277426837
CHEMBL2206969	7.925	7.270767551115039	6.086512298113619	8.9625	7.947707979082639
CHEMBL2063079	8.0	7.265028139887735	7.3987010699085305	6.45	6.625566493264164
CHEMBL1672588	7.855	7.260096406685505	5.603196761761649	6.1	7.105212079801423
CHEMBL1672606	7.735	7.266410176219427	8.74048327429901	7.92	7.7428581993940835
CHEMBL1672605	6.33	7.2635165090400875	6.169598879740168	5.88	6.654531640628203
CHEMBL2206976	7.885	7.272429268805783	8.197832867858626	8.9625	7.089763321137878
CHEMBL3823434	7.9233333329999995	7.279075003276744	9.593990235860176	8.11	7.924463185348414
CHEMBL605620	7.92	7.355552185489763	6.823984694109155	7.5	7.084609567628455
CHEMBL1672598	7.735	7.344122601789422	8.372106942447028	8.11	7.852770942039213
CHEMBL591648	5.84	7.141650238223827	5.577876816344874	4.48	5.845923307704032
CHEMBL2203873	8.33	7.27441372069597	8.166833385357348	7.795	7.520189095569374
CHEMBL2206971	7.94	7.172716910806079	6.834885622813504	5.72	7.12536574074023
CHEMBL2206980	7.105	7.232682393057662	7.787214894500577	6.705	7.324663963285206
CHEMBL2206965	7.97	7.115454748941068	5.970356179372045	4.900000000000001	7.022669502310282
CHEMBL2203882	8.3	7.175680799847895	7.798079335629259	7.795	7.518636804721919
CHEMBL455095	6.03	7.6317871243761966	6.212781363610363	6.42	7.759921707380249
CHEMBL2206966	7.83	7.1403152798538105	6.324974282154445	4.9	7.136847349531512
CHEMBL2206964	8.06	7.109649216253652	6.446491980383092	4.9	7.089897702540986
CHEMBL605826	7.525	7.249233878108155	7.570105535010631	7.72	6.871417172617416
CHEMBL1672608	7.9	7.183315039078671	6.883218979662933	6.34	7.345177038685664
CHEMBL2063085	7.43	7.285720869845444	8.899462167980408	9.01	7.5912763973561175
CHEMBL601195	7.215	7.28241162312635	6.287447278355243	5.879999999999999	7.071499531254217
CHEMBL1939386	4.9	7.219566699956744	4.581612429870905	6.22	6.70850377479874
CHEMBL2206960	7.71	7.278570273888138	7.602075651241067	8.1	7.031278571426154
CHEMBL589395	7.436666667000001	7.3194449456944435	8.277058635735104	8.07	7.2733096102015224
CHEMBL501873	6.42	7.368699902255823	7.8234844468802685	7.9	7.879166004036128
CHEMBL584166	7.7	7.265027357210686	6.371777059025524	7.985000000000001	7.3669703067029495
CHEMBL1672604	6.55	7.257391229957914	6.379786198704748	4.96	6.694718119208924
CHEMBL2206959	8.145	7.277617652713263	7.483225393734079	8.1	7.111090007436375
CHEMBL2407590	7.43	7.311262215214383	9.528196140456046	7.64	7.146925044223281
CHEMBL1288513	7.405	7.331287677899466	6.76624080878195	7.105	6.913235028934547
CHEMBL2063081	7.72	7.278355519433438	8.1165754563704	7.69	7.318102733333381
CHEMBL1672602	8.085	7.267383870464045	7.159439420826894	7.11	6.749144798278634
CHEMBL503228	5.3	7.2896747012278995	6.826993559958396	4.48	7.172039303066333
CHEMBL1672599	8.015	7.290393014789063	5.909626057707317	6.28	7.189853348622687
CHEMBL2206978	7.94	7.300183937376891	6.560940613158177	7.5	7.509064326421382
CHEMBL450753	5.88	7.28288238665973	7.736141801483164	7.75	7.114100409628517
CHEMBL2063082	7.68	7.291558514410934	8.95895696232813	7.94	7.898554482467647
CHEMBL603168	8.02	7.2942629163170345	5.882735581349706	7.275	7.370556106350363
CHEMBL1288515	7.6	7.2975531070102315	7.898638181060495	8.06	7.91454604083306
CHEMBL506565	6.1	7.282593374185316	7.610407146309075	7.749999999999999	7.113491838199744
CHEMBL1672609	8.155	7.293834226655525	8.241437328735937	6.880000000000001	7.379719890662267
CHEMBL1672601	7.825	7.2899435844795235	6.698331605310408	6.28	7.259034550673688
CHEMBL599875	7.46	7.294860351125174	7.250016231980041	7.735000000000001	7.205998834116224
CHEMBL599874	6.67	7.297076095488748	7.468247170977136	6.33	7.287389595525995
CHEMBL1672594	8.52	7.288025772597163	7.23976201626493	7.855	6.686766173935541
CHEMBL1672607	7.986666667000001	7.283282914516996	9.895858822200154	8.17	7.678923884125453
CHEMBL556318	7.92	7.264658284019595	6.2129050081290425	5.72	7.15474118303037
CHEMBL2206981	8.1	7.296625701577494	6.484788383948065	6.88	7.1227771676525675
CHEMBL585404	7.92	7.264658284019595	6.2129050081290425	5.72	7.15474118303037
CHEMBL1672595	7.7	7.282733170837372	7.130393587822099	7.21	7.107254313816468
CHEMBL1256599	5.745	7.251841441053788	5.725875003963979	5.300000000000001	6.001252592177616
CHEMBL1256604	4.5	7.251841441053788	5.725875003963979	5.300000000000001	6.001252592177616
CHEMBL591548	7.91	7.27233988300958	5.800756443583418	7.644999999999999	7.455012816006722
CHEMBL2206979	7.99	7.303921703585271	5.373967847258414	6.17	7.333068399467333
CHEMBL600077	7.49	7.231017293753221	6.170053718896477	8.0	7.425080818240191
CHEMBL2206984	8.03	7.299407540267359	7.366745466595796	9.01	7.692286488689911
CHEMBL600076	6.61	7.22496023058874	6.255941004811647	4.9	6.475712773639787
CHEMBL2206972	6.665	7.297620152960316	5.770117544401864	6.33	7.226646754499877
CHEMBL2206957	7.83	7.242978268915789	7.0333884776413695	5.88	7.31606361194106
CHEMBL504783	6.17	7.228486267882811	6.040986975224665	7.215	6.812812999335002
CHEMBL1672587	8.183333333	7.2417633544707725	7.608112128218546	7.985	7.659715834998468
CHEMBL2206973	6.705	7.244053353361781	7.945831576185088	8.03	7.746639617219049
CHEMBL1672596	7.875	7.238054615680754	4.52583560041857	7.885	6.104014497352319
CHEMBL2206968	7.305	7.2425578134747965	7.537075579481328	7.6	7.60101350033539
CHEMBL510931	5.98	7.229767346500273	8.164351256049592	8.13	7.016546262394481
CHEMBL2204319	8.06	7.241377832151838	7.371691052926901	7.985000000000001	7.7824503315264595
CHEMBL1672610	8.22	7.2435658300527885	7.144221547524569	8.01	7.4477605043010024
CHEMBL3823909	9.275	7.222261642537691	7.581966730521642	8.085	6.86524014880371
CHEMBL3822850	9.59	7.220626580431799	5.461879424635657	5.42	6.29502383266793
CHEMBL591604	8.08	7.242967948334767	7.957232568764158	7.36	7.609299227005464
CHEMBL599872	7.993125	7.244683124366629	7.771385355844177	6.219999999999999	7.312802265207808
CHEMBL1256598	6.28	7.3373322308982045	7.205335234014836	7.105	6.9525400872192336
CHEMBL591668	7.465	7.333268951591647	7.355365428088665	7.5	7.1763823898261805
CHEMBL2206967	7.46	7.300744871371067	6.378523201219351	5.42	6.974777062037174
CHEMBL1256601	5.72	7.336105762323197	5.844664873009524	5.745	6.578595662409371
CHEMBL2063084	7.36	7.324024453213987	7.591179143240733	7.986666667000001	7.729651259935124
CHEMBL1672589	7.545	7.324146742026519	7.788594768080551	7.969999999999999	7.956116562917552
CHEMBL527062	6.45	7.338456736564793	7.6011518094015775	7.215	7.390626158438714
CHEMBL1671868	7.945	7.323319761326081	7.860645177889052	8.1	7.666314306790709
CHEMBL1672597	7.645	7.322947233536634	5.8205722551888295	7.97	6.856925866814204
CHEMBL603169	8.01	7.337828236831105	6.701067429791225	6.664999999999999	7.502815817604053
CHEMBL2206982	7.11	7.306342948389425	7.364553480943459	7.46	7.106637191840756
CHEMBL449392	4.87	7.336971705626066	7.876356811159297	6.03	6.137616187991593
CHEMBL605825	7.64	7.336309538692699	7.548082642327619	7.9	7.610291511653871
CHEMBL506069	4.48	7.331278168558722	8.233933983400899	6.88	7.080163769856443
CHEMBL1256605	4.92	7.3396872290692725	7.619938410871423	7.72	7.627204840232189
CHEMBL1256606	5.42	7.339913116971481	7.204694622073682	7.105	7.292029317135062
CHEMBL1672591	7.52	7.335771431466329	8.223998351418114	8.1	7.141045337923262
CHEMBL2206983	7.115	7.339203310124588	7.371044002955211	7.794999999999999	7.3790996058618825
CHEMBL1672590	8.05	7.335613943729251	7.6629646885073	7.925	7.283727472100511
CHEMBL2206958	8.11	7.3371664160059815	7.97176448267221	7.360000000000001	7.3523563469334485
CHEMBL506689	6.28	7.335809038047205	7.576945204272622	7.735000000000001	7.613286520713512
CHEMBL599873	7.913333333	7.333079028387606	8.347769349480497	8.33	7.944658104945928
CHEMBL602559	7.9	7.329535332156821	7.256906107586298	7.035	7.0450353494978675
CHEMBL2206977	8.13	7.336542298969774	7.258451125417929	7.735	7.455328822133087
CHEMBL503785	6.34	7.329930864419267	6.253133582285164	5.77	6.509323744629306
CHEMBL2206974	8.06	7.338500226409356	7.686517855137703	7.885	7.929850377397223
CHEMBL605613	7.69	7.301077296419081	7.868014902125358	6.705000000000001	7.7542441317324275
CHEMBL2206963	7.995	7.339611271374963	7.417707935611466	8.17	7.651826098089459
CHEMBL525240	4.65	7.183575233597983	5.685000016266722	5.300000000000001	6.12200347718095
CHEMBL2206970	7.935	7.338649802971585	7.830924430490674	9.275	7.691685359822714
CHEMBL591667	7.105	7.288108717414282	7.16132850836029	6.665	6.806517738711347
CHEMBL3824087	9.01	7.278289620050908	7.512613395557073	5.98	7.174812553732337
CHEMBL600075	7.275	7.316129802722301	6.914204403307535	8.13	7.234055930672281
CHEMBL2063080	7.72	7.3340253100032	8.45418573124403	7.986666667	7.448149873516542
CHEMBL2063086	7.75	7.339566810769018	7.478754638741448	7.825	7.590292071531982
CHEMBL506322	6.26	7.2755700690572285	7.563743411529456	8.183333333	6.958319716410924
CHEMBL2368723	5.77	7.198786337623652	6.89862768781566	7.11	6.180327718252447
CHEMBL602119	8.07	7.317302372200096	7.6778638801369485	7.913333333	7.666462368317747
CHEMBL603171	6.88	7.290613830262233	6.863100055923693	6.665000000000001	7.585471277891536
CHEMBL2204318	8.17	7.338213880073187	7.695458518648389	8.02	7.760754359290806
CHEMBL603170	7.6333333329999995	7.330111390607799	5.8253040873902595	4.9	7.358039559974824
CHEMBL1256602	6.56	7.3127627209715	7.205080251874955	7.105	7.268545909584889
CHEMBL1256603	4.96	7.312603598186052	6.765258836786893	6.665	6.785264753011883
CHEMBL510416	4.73	7.316575291508957	7.570819186692086	7.9	7.315808714865041
CHEMBL2063087	7.55	7.335554764895685	8.386870579182693	8.13	7.757210008678861
CHEMBL449844	7.21	7.3049332319648554	5.2078334907520745	4.65	5.785021417822635
CHEMBL1672592	8.0	7.3291405844214905	7.850130120305915	7.46	7.351402606644773
CHEMBL1672600	7.26	7.343600287120595	9.133393549222513	7.935	8.19051552971981
CHEMBL450002	5.9	7.319121676605646	5.603387761666534	4.5	6.595538468286286
CHEMBL3823642	8.9625	7.2939968450560535	6.665580229187521	6.1	6.576588980859165
CHEMBL1672603	7.035	7.342936225576659	8.15930628736694	7.71	7.667898590442774
