# Supplementary material for: Cheminformatics Analysis and Modeling with MacrolactoneDB
Source: Sci Rep. 2020 Apr 14;10:6284. doi: 10.1038/s41598-020-63192-4 (PMC7156526; doi:10.1038/s41598-020-63192-4)
Supplement: Supplementary file 2 — Supplementary information2. [file 41598_2020_63192_MOESM2_ESM.zip › DataS1/CHEMBL379/pIC50_pEC50/predictions/10-fold/tuned/y_rand/2/mordred.csv]

IDs	ExperimentalAff	NB	SVR	KNN	RF
CHEMBL509769	6.22	7.220474004653601	7.750795293958418	6.591111111	7.35018690773226
CHEMBL1256600	5.695	7.158180913870475	6.18036200500487	6.565	6.40756388495519
CHEMBL2206975	7.795	7.2924928115788425	7.3094400437236535	7.66	7.69180187396433
CHEMBL2204317	8.7	7.315150869021421	7.113859286711718	7.919999999999999	7.419887729934353
CHEMBL1288514	7.5	7.298171218667021	8.800470697051814	7.875555555666666	7.809611588676042
CHEMBL2203324	7.985	7.2972409873377995	6.429780263192439	7.113333333333333	7.064716640027675
CHEMBL2206969	7.925	7.283504525708875	6.770602912377748	7.66	7.657164986874672
CHEMBL2063079	8.0	7.229753731249778	6.273908078179537	5.388333333333333	6.405182114748634
CHEMBL1672588	7.855	7.2505005843294175	7.260580814322624	6.918333333333334	6.6098595040683
CHEMBL1672606	7.735	7.270577627724323	7.174148960155679	6.636666666666667	6.8594171993805775
CHEMBL1672605	6.33	7.288724540373008	6.896548306633503	6.756666666666667	6.692065376881604
CHEMBL2206976	7.885	7.297421752274976	8.487222804072342	7.702708333333334	7.743903071986734
CHEMBL3823434	7.923333332999999	7.269165854282844	7.017350501274541	6.413333333333333	6.2558011266053155
CHEMBL605620	7.92	7.2600937360445466	7.584146557508785	6.325	7.221089618051716
CHEMBL1672598	7.735	7.261640194252643	7.07722571618329	6.685	7.480213806819497
CHEMBL591648	5.84	7.259521805591339	7.5212504053241505	5.75	6.313379452296232
CHEMBL2203873	8.33	7.267008316668683	7.183598926368302	6.888333333333333	7.168004876192115
CHEMBL2206971	7.94	7.268932293593804	8.017935270098587	7.564444444333333	7.460276622530776
CHEMBL2206980	7.105	7.267522389540641	6.867580963776715	7.039999999999999	6.81285044983717
CHEMBL2206965	7.97	7.268470023753805	6.711939894933846	7.207222222333333	7.009405416361783
CHEMBL2203882	8.3	7.267407318526735	7.5622927930182415	6.888333333333333	7.317103848677682
CHEMBL455095	6.03	7.261894501501545	6.9021981421128205	6.546666666666667	6.646573081180747
CHEMBL2206966	7.83	7.2687635207673855	7.2121070956586495	7.207222222333333	7.211771806693773
CHEMBL2206964	8.06	7.2688840172610645	7.0386786000367865	7.207222222333333	6.979831550310255
CHEMBL605826	7.525	7.2626113301696975	7.314893495736794	7.003333333333333	7.013343402878583
CHEMBL1672608	7.9	7.265075972269616	8.271705195844202	6.831111110999999	7.659759817690063
CHEMBL2063085	7.43	7.424009923417018	8.572266027827919	7.233333333333333	7.724630557920867
CHEMBL601195	7.215	7.218578014202178	7.166561353780577	7.551666666666667	7.8368818850237405
CHEMBL1939386	4.9	7.528442202491531	4.5019935182071835	7.712777777666666	7.237972698386586
CHEMBL2206960	7.71	7.473521430474811	7.756763307814976	7.848333333333334	7.422921198628338
CHEMBL589395	7.436666667000001	7.179282074201731	5.307401180127539	6.203333333333333	6.314459088538842
CHEMBL501873	6.42	7.097917070016428	6.130237535241844	5.903333333333333	6.83231196540224
CHEMBL584166	7.7	7.309122560352691	7.694326671584588	7.940555555666667	7.7874771533037865
CHEMBL1672604	6.55	7.369361453209899	6.668214126512436	7.213333333333334	7.4339054661609705
CHEMBL2206959	8.145	7.459813510238995	6.943781562071007	7.1066666666666665	7.610491849155373
CHEMBL2407590	7.43	7.32650880464018	6.165368413852275	7.949444444333333	6.918880829802577
CHEMBL1288513	7.405	7.261651620366125	8.212927181655783	6.133333333333333	7.0037793186731285
CHEMBL2063081	7.72	7.446127010686366	8.02628704932236	7.278333333333333	7.45667634909486
CHEMBL1672602	8.085	7.334730662533093	7.4425808348635885	7.251666666666668	7.734863605634213
CHEMBL503228	5.3	7.318911815478113	7.789922463604627	7.7299999999999995	7.644475964058333
CHEMBL1672599	8.015	7.290278592686987	7.807197883826982	7.538333333333334	6.908310735047852
CHEMBL2206978	7.94	7.289777591254181	7.845585310632118	7.246666666666667	7.518404657911242
CHEMBL450753	5.88	7.304544418711036	7.740285377847286	7.891666666666667	7.69975235967124
CHEMBL2063082	7.68	7.290773468063084	6.982298863610061	6.38	6.3145295523272775
CHEMBL603168	8.02	7.288516026723435	7.8002044515364535	7.298333333333333	7.425170216079017
CHEMBL1288515	7.6	7.308476095087104	7.8022894666039955	7.978333333333333	7.742917395308462
CHEMBL506565	6.1	7.302106009917528	8.477945251575608	7.891666666666667	7.714229445167048
CHEMBL1672609	8.155	7.294597645341017	8.766483773218214	6.923333333333335	7.8335123741189765
CHEMBL1672601	7.825	7.293187308823277	7.144457692124966	7.538333333333333	7.400854354014903
CHEMBL599875	7.46	7.307538936828797	7.799268129626913	8.005555555666668	7.869537548586107
CHEMBL599874	6.67	7.309900879249686	8.125178062791864	7.943888889	7.83312355305737
CHEMBL1672594	8.52	7.274301877323385	6.816562924557844	6.585000000000001	5.962623360613184
CHEMBL1672607	7.986666667000001	7.295555735975734	6.889469982370942	7.453333333333333	7.554841696935946
CHEMBL556318	7.92	7.294161407386737	6.680180104030812	7.025000000000001	6.636591601251951
CHEMBL2206981	8.1	7.299027315613732	7.913184960360583	6.515000000000001	7.245773157963513
CHEMBL585404	7.92	7.294161407386737	6.680180104030812	7.025000000000001	6.636591601251951
CHEMBL1672595	7.7	7.294282389932576	6.388651832189895	6.258333333333333	6.590883110946127
CHEMBL1256599	5.745	7.292691808986648	7.409049537694459	6.795000000000001	7.51199046688082
CHEMBL1256604	4.5	7.292691808986648	7.409049537694459	6.795000000000001	7.51199046688082
CHEMBL591548	7.91	7.295944880798594	7.7213200801395505	7.346666666666668	7.5008673076728885
CHEMBL2206979	7.99	7.299678130731884	4.771192541191221	6.285	6.506451526433535
CHEMBL600077	7.49	7.29626623015113	7.47089863018507	8.299999999999999	7.406322120844778
CHEMBL2206984	8.03	7.298526170605624	7.087682974297367	6.8500000000000005	7.066121492637991
CHEMBL600076	6.61	7.29626605481143	7.0428576302909125	7.640000000000001	6.820407731996138
CHEMBL2206972	6.665	7.2995620900808	7.425567654867772	7.401666666666666	7.269017626996272
CHEMBL2206957	7.83	7.234076863091091	7.162518385224038	7.095	7.6190425190147195
CHEMBL504783	6.17	7.239910936614664	6.269728179826975	5.844444444333333	5.872477042822357
CHEMBL1672587	8.183333333	7.238926308389336	7.874775115534936	7.87	7.851173974026406
CHEMBL2206973	6.705	7.236531952074485	8.322419942410724	7.766666666666667	7.720144136910127
CHEMBL1672596	7.875	7.235150214163129	7.332017351254342	6.233333333333334	6.749852140792349
CHEMBL2206968	7.305	7.232968463780989	7.084561456696653	6.267777777666666	7.156545090074458
CHEMBL510931	5.98	7.243604560623747	7.302040900934868	5.710000000000001	6.376495378222573
CHEMBL2204319	8.06	7.238368195815793	7.585661442697235	7.68	7.397784512233401
CHEMBL1672610	8.22	7.237313950597042	7.380129782773343	7.338333333333334	7.279454017860896
CHEMBL3823909	9.275	7.232497473706804	7.301649533392441	6.9750000000000005	7.705553540839632
CHEMBL3822850	9.59	7.232172916224749	8.22525937684962	6.9750000000000005	7.4047512603282835
CHEMBL591604	8.08	7.240401200308644	7.4131701036821465	6.953333333333333	7.006042201977071
CHEMBL599872	7.993125	7.244066915454676	7.752704230984284	6.79	6.749381115661317
CHEMBL1256598	6.28	7.328872445952136	7.980445844807005	8.345	8.111460441468173
CHEMBL591668	7.465	7.322897778833096	7.622371500903594	7.061041666666667	7.521304548410549
CHEMBL2206967	7.46	7.3229647642238564	7.612413779934184	7.265000000000001	7.470250732560945
CHEMBL1256601	5.72	7.328406203169064	6.80529011324968	7.4316666666666675	7.102446826945344
CHEMBL2063084	7.36	7.320914247531951	6.259127605224774	6.488333333333333	6.0680746935955225
CHEMBL1672589	7.545	7.3205416329338115	7.759919641660201	8.18	7.772874825343698
CHEMBL527062	6.45	7.326733540313736	6.781342430436351	7.760000000000001	7.308326796563336
CHEMBL1671868	7.945	7.322449632548849	7.961261778930447	8.031666666666666	7.66847914673132
CHEMBL1672597	7.645	7.320308116970733	6.894746547612113	7.546666666666667	7.114924553569303
CHEMBL603169	8.01	7.322960121498467	7.475820517664542	6.273333333333333	7.2499155534891875
CHEMBL2206982	7.11	7.323046051799113	6.683391554114633	6.646666666666666	7.627586354982304
CHEMBL449392	4.87	7.321095236806759	9.022891505803312	7.178333333333334	7.0404446729300965
CHEMBL605825	7.64	7.32585932522003	7.836519092039691	8.32	8.145591059332764
CHEMBL506069	4.48	7.34144338315564	7.66907341159464	7.308333333333334	7.422953551274747
CHEMBL1256605	4.92	7.32986241760802	4.74974075166465	6.761666666666667	5.780184385437128
CHEMBL1256606	5.42	7.330905869234107	7.44986995251446	6.761666666666667	7.283901276450442
CHEMBL1672591	7.52	7.334923381623033	8.265518392564324	7.390000000000001	7.657872027413804
CHEMBL2206983	7.115	7.333400316754575	6.547672518022981	7.155	7.1167269424851725
CHEMBL1672590	8.05	7.3346885107846065	7.80239647566605	7.390000000000001	7.855254983552864
CHEMBL2206958	8.11	7.333573246099663	6.664729223992378	6.715	6.811051545140166
CHEMBL506689	6.28	7.336672746745911	7.9176973457188105	8.084999999999999	7.887152794815384
CHEMBL599873	7.913333333	7.33228906658061	8.421710632276202	7.807222222333333	7.483171150919096
CHEMBL602559	7.9	7.336037383891256	7.2915763824026065	7.913333333333334	7.722137711209603
CHEMBL2206977	8.13	7.334324758256851	7.437257657621295	7.036666666666666	6.68142676969978
CHEMBL503785	6.34	7.335742391031157	7.615308915165247	7.592777777666666	7.41532987783201
CHEMBL2206974	8.06	7.334234161116701	7.939502529312691	7.783333333333334	7.401290083913512
CHEMBL605613	7.69	7.301843846117194	6.821256100327312	7.515000000000001	7.308603132443373
CHEMBL2206963	7.995	7.2985045305329095	6.5033244498277165	6.63	6.653615780627283
CHEMBL525240	4.65	7.299024856426667	6.193723717724716	7.326666666666667	7.007845056104896
CHEMBL2206970	7.935	7.299377765273875	8.225776396095327	7.055	7.185145692885465
CHEMBL591667	7.105	7.303629949470921	8.075557103880747	7.581666666666667	7.144299497659907
CHEMBL3824087	9.01	7.295439708857648	7.493348098181188	7.243333333333333	7.318707279153495
CHEMBL600075	7.275	7.299565506208229	7.893450502619779	6.905555555666667	6.952274271866461
CHEMBL2063080	7.72	7.299143510392362	7.0674149129352	7.668333333333333	7.145894296142925
CHEMBL2063086	7.75	7.300191515111591	7.180945804022053	7.717777777666666	7.298432802559082
CHEMBL506322	6.26	7.300707596021397	7.38614555376421	6.794999999999999	7.5412985331837215
CHEMBL2368723	5.77	7.299460013635102	6.497294216787105	7.326666666666667	7.270685331505761
CHEMBL602119	8.07	7.300324178906754	7.2440853596716375	6.771666666666666	7.134410570849801
CHEMBL603171	6.88	7.302762518351877	8.344034443197849	7.333333333333333	7.3500406688129
CHEMBL2204318	8.17	7.324287699826364	6.8791660103555605	7.116666666666667	6.958023972386285
CHEMBL603170	7.633333332999999	7.3274567574005385	7.769680631213759	7.951666666666665	7.7252509599254005
CHEMBL1256602	6.56	7.327487347624765	7.7302335010134575	6.039999999999999	7.680087257870864
CHEMBL1256603	4.96	7.328326502819918	6.710388605092674	7.456666666666666	6.646573969908432
CHEMBL510416	4.73	7.329178819916799	8.535550458137067	7.710000000000001	7.667510265994915
CHEMBL2063087	7.55	7.32354429411686	7.014278475842899	7.248333333333334	7.599428716300666
CHEMBL449844	7.21	7.323662886499001	7.595822214071915	7.489999999999999	7.260398165303386
CHEMBL1672592	8.0	7.3241991068942305	8.517330385962453	7.4816666666666665	7.229839112206271
CHEMBL1672600	7.26	7.325717543643082	7.043591453746585	6.6933333333333325	6.62163235625534
CHEMBL450002	5.9	7.327700523147085	8.035359637020122	7.710000000000001	7.531111042180997
CHEMBL3823642	8.9625	7.3253494254831955	7.146577736856357	7.210555555666667	7.028566628384341
CHEMBL1672603	7.035	7.325555433697744	7.544737105179478	7.426666666666667	6.989230695270943
