# Supplementary material for: Cheminformatics Analysis and Modeling with MacrolactoneDB
Source: Sci Rep. 2020 Apr 14;10:6284. doi: 10.1038/s41598-020-63192-4 (PMC7156526; doi:10.1038/s41598-020-63192-4)
Supplement: Supplementary file 2 — Supplementary information2. [file 41598_2020_63192_MOESM2_ESM.zip › DataS1/CHEMBL379/pIC50_pEC50/predictions/10-fold/tuned/y_rand/2/mrc.csv]

IDs	ExperimentalAff	NB	SVR	KNN	RF
CHEMBL509769	6.22	7.2704752095984215	7.62522663987024	7.27888888888889	7.162692307692409
CHEMBL1256600	5.695	7.2705956976689965	7.559794494933672	7.631388888888888	7.238156565666832
CHEMBL2206975	7.795	7.271658368269081	7.599582579798537	6.849444444444444	7.344936755946171
CHEMBL2204317	8.7	7.271608418599411	7.702992228840232	7.371296296222221	7.290015264102464
CHEMBL1288514	7.5	7.2705956976689965	7.559794494933672	7.631388888888888	7.238156565666832
CHEMBL2203324	7.985	7.271658368269081	7.599582579798537	6.849444444444444	7.344936755946171
CHEMBL2206969	7.925	7.271658368269081	7.599582579798537	6.849444444444444	7.344936755946171
CHEMBL2063079	8.0	7.271658368269081	7.599582579798537	6.849444444444444	7.344936755946171
CHEMBL1672588	7.855	7.271658368269081	7.599582579798537	6.849444444444444	7.344936755946171
CHEMBL1672606	7.735	7.271658368269081	7.599582579798537	6.849444444444444	7.344936755946171
CHEMBL1672605	6.33	7.271658368269081	7.599582579798537	6.849444444444444	7.344936755946171
CHEMBL2206976	7.885	7.271658368269081	7.599582579798537	6.849444444444444	7.344936755946171
CHEMBL3823434	7.923333332999999	7.2704752095984215	7.62522663987024	7.27888888888889	7.162692307692409
CHEMBL605620	7.92	7.305919341773654	7.774790996862934	7.621296296333333	7.525781250000234
CHEMBL1672598	7.735	7.22947718358757	7.4601459522373315	6.310555555555556	7.145772727272412
CHEMBL591648	5.84	7.328363746482676	8.134551806960816	7.621296296333333	7.525781250000234
CHEMBL2203873	8.33	7.22947718358757	7.4601459522373315	6.310555555555556	7.145772727272412
CHEMBL2206971	7.94	7.22947718358757	7.4601459522373315	6.310555555555556	7.145772727272412
CHEMBL2206980	7.105	7.22947718358757	7.4601459522373315	6.310555555555556	7.145772727272412
CHEMBL2206965	7.97	7.22947718358757	7.4601459522373315	6.310555555555556	7.145772727272412
CHEMBL2203882	8.3	7.22947718358757	7.4601459522373315	6.310555555555556	7.145772727272412
CHEMBL455095	6.03	7.305919341773654	7.774790996862934	7.621296296333333	7.525781250000234
CHEMBL2206966	7.83	7.22947718358757	7.4601459522373315	6.310555555555556	7.145772727272412
CHEMBL2206964	8.06	7.22947718358757	7.4601459522373315	6.310555555555556	7.145772727272412
CHEMBL605826	7.525	7.305919341773654	7.774790996862934	7.621296296333333	7.525781250000234
CHEMBL1672608	7.9	7.22947718358757	7.4601459522373315	6.310555555555556	7.145772727272412
CHEMBL2063085	7.43	7.167663336904216	7.540287963326774	6.722569444444444	7.085478801157947
CHEMBL601195	7.215	7.344656283873321	7.870333097829117	7.2555555555555555	7.234871794846184
CHEMBL1939386	4.9	7.436555930398198	7.887410177640077	7.533068008402614	7.648622546296492
CHEMBL2206960	7.71	7.167663336904216	7.540287963326774	6.722569444444444	7.085478801157947
CHEMBL589395	7.436666667000001	7.344656283873321	7.870333097829117	7.2555555555555555	7.234871794846184
CHEMBL501873	6.42	7.465652165488945	7.7828260795520245	7.412222222222223	7.565757575757715
CHEMBL584166	7.7	7.167663336904216	7.540287963326774	6.722569444444444	7.085478801157947
CHEMBL1672604	6.55	7.167663336904216	7.540287963326774	6.722569444444444	7.085478801157947
CHEMBL2206959	8.145	7.167663336904216	7.540287963326774	6.722569444444444	7.085478801157947
CHEMBL2407590	7.43	7.413360362169079	7.632733441463452	7.718333333333334	7.838681870252187
CHEMBL1288513	7.405	7.465652165488945	7.7828260795520245	7.412222222222223	7.565757575757715
CHEMBL2063081	7.72	7.167663336904216	7.540287963326774	6.722569444444444	7.085478801157947
CHEMBL1672602	8.085	7.167663336904216	7.540287963326774	6.722569444444444	7.085478801157947
CHEMBL503228	5.3	7.291567963245842	7.559939321683249	6.902777777777778	7.137844827586347
CHEMBL1672599	8.015	7.291455690857772	7.624576957644647	7.397592592555556	7.251120689654842
CHEMBL2206978	7.94	7.291455690857772	7.624576957644647	7.397592592555556	7.251120689654842
CHEMBL450753	5.88	7.291567963245842	7.559939321683249	6.902777777777778	7.137844827586347
CHEMBL2063082	7.68	7.291455690857772	7.624576957644647	7.397592592555556	7.251120689654842
CHEMBL603168	8.02	7.2919426442051245	7.589948444362336	7.301111111111112	7.331294642857304
CHEMBL1288515	7.6	7.291567963245842	7.559939321683249	6.902777777777778	7.137844827586347
CHEMBL506565	6.1	7.291567963245842	7.559939321683249	6.902777777777778	7.137844827586347
CHEMBL1672609	8.155	7.291455690857772	7.624576957644647	7.397592592555556	7.251120689654842
CHEMBL1672601	7.825	7.291455690857772	7.624576957644647	7.397592592555556	7.251120689654842
CHEMBL599875	7.46	7.291567963245842	7.559939321683249	6.902777777777778	7.137844827586347
CHEMBL599874	6.67	7.291567963245842	7.559939321683249	6.902777777777778	7.137844827586347
CHEMBL1672594	8.52	7.291455690857772	7.624576957644647	7.397592592555556	7.251120689654842
CHEMBL1672607	7.986666667000001	7.2968218707833445	7.610182810999244	7.343148148111112	7.34139008618933
CHEMBL556318	7.92	7.298746425829364	7.799884164193301	7.842777777777777	7.81350000000017
CHEMBL2206981	8.1	7.2968218707833445	7.610182810999244	7.343148148111112	7.34139008618933
CHEMBL585404	7.92	7.298746425829364	7.799884164193301	7.842777777777777	7.81350000000017
CHEMBL1672595	7.7	7.2968218707833445	7.610182810999244	7.343148148111112	7.34139008618933
CHEMBL1256599	5.745	7.296461633427834	7.599349990235986	6.875	7.226868686878966
CHEMBL1256604	4.5	7.296461633427834	7.599349990235986	6.875	7.226868686878966
CHEMBL591548	7.91	7.298746425829364	7.799884164193301	7.842777777777777	7.81350000000017
CHEMBL2206979	7.99	7.2968218707833445	7.610182810999244	7.343148148111112	7.34139008618933
CHEMBL600077	7.49	7.298746425829364	7.799884164193301	7.842777777777777	7.81350000000017
CHEMBL2206984	8.03	7.2968218707833445	7.610182810999244	7.343148148111112	7.34139008618933
CHEMBL600076	6.61	7.298746425829364	7.799884164193301	7.842777777777777	7.81350000000017
CHEMBL2206972	6.665	7.2968218707833445	7.610182810999244	7.343148148111112	7.34139008618933
CHEMBL2206957	7.83	7.239180299516155	7.620195124626342	7.144444444444444	7.259928160930949
CHEMBL504783	6.17	7.2388926744297315	7.694727094611075	7.220370370333334	7.190156249968481
CHEMBL1672587	8.183333333	7.239180299516155	7.620195124626342	7.144444444444444	7.259928160930949
CHEMBL2206973	6.705	7.239180299516155	7.620195124626342	7.144444444444444	7.259928160930949
CHEMBL1672596	7.875	7.239180299516155	7.620195124626342	7.144444444444444	7.259928160930949
CHEMBL2206968	7.305	7.239180299516155	7.620195124626342	7.144444444444444	7.259928160930949
CHEMBL510931	5.98	7.2388926744297315	7.694727094611075	7.220370370333334	7.190156249968481
CHEMBL2204319	8.06	7.23923371340987	7.599762219830336	7.539444444444445	7.36821428571421
CHEMBL1672610	8.22	7.239180299516155	7.620195124626342	7.144444444444444	7.259928160930949
CHEMBL3823909	9.275	7.238658467858882	7.674203018647285	6.933333333333334	7.010465385802334
CHEMBL3822850	9.59	7.238658467858882	7.674203018647285	6.933333333333334	7.010465385802334
CHEMBL591604	8.08	7.238882669386912	7.532844295152289	7.220370370333333	7.231426028285593
CHEMBL599872	7.993125	7.2388926744297315	7.694727094611075	7.220370370333334	7.190156249968481
CHEMBL1256598	6.28	7.324522422372983	7.589894191191561	7.505	7.384310344827522
CHEMBL591668	7.465	7.324522422372983	7.589894191191561	7.505	7.384310344827522
CHEMBL2206967	7.46	7.321794693883393	7.729976932465989	7.410555555555555	7.242974137914079
CHEMBL1256601	5.72	7.324522422372983	7.589894191191561	7.505	7.384310344827522
CHEMBL2063084	7.36	7.321794693883393	7.729976932465989	7.410555555555555	7.242974137914079
CHEMBL1672589	7.545	7.321794693883393	7.729976932465989	7.410555555555555	7.242974137914079
CHEMBL527062	6.45	7.324522422372983	7.589894191191561	7.505	7.384310344827522
CHEMBL1671868	7.945	7.321794693883393	7.729976932465989	7.410555555555555	7.242974137914079
CHEMBL1672597	7.645	7.321794693883393	7.729976932465989	7.410555555555555	7.242974137914079
CHEMBL603169	8.01	7.324522422372983	7.589894191191561	7.505	7.384310344827522
CHEMBL2206982	7.11	7.321794693883393	7.729976932465989	7.410555555555555	7.242974137914079
CHEMBL449392	4.87	7.323842862897347	7.405244040606958	6.718333333333334	6.98711703703611
CHEMBL605825	7.64	7.324522422372983	7.589894191191561	7.505	7.384310344827522
CHEMBL506069	4.48	7.189799681821852	7.375079443385685	6.558333333333334	6.805194816655203
CHEMBL1256605	4.92	7.073088613396842	7.359904601247352	7.283333333333333	6.96176747312894
CHEMBL1256606	5.42	7.073088613396842	7.359904601247352	7.283333333333333	6.96176747312894
CHEMBL1672591	7.52	7.498113231291102	7.755050429942197	7.686666666666667	7.544080459758443
CHEMBL2206983	7.115	7.498113231291102	7.755050429942197	7.686666666666667	7.544080459758443
CHEMBL1672590	8.05	7.498113231291102	7.755050429942197	7.686666666666667	7.544080459758443
CHEMBL2206958	8.11	7.498113231291102	7.755050429942197	7.686666666666667	7.544080459758443
CHEMBL506689	6.28	7.073088613396842	7.359904601247352	7.283333333333333	6.96176747312894
CHEMBL599873	7.913333333	7.073088613396842	7.359904601247352	7.283333333333333	6.96176747312894
CHEMBL602559	7.9	7.374588764357961	7.884947394705438	7.344814814777777	7.510416666642551
CHEMBL2206977	8.13	7.498113231291102	7.755050429942197	7.686666666666667	7.544080459758443
CHEMBL503785	6.34	7.2093300846391255	7.5452831868485735	7.2025	7.237721805192629
CHEMBL2206974	8.06	7.498113231291102	7.755050429942197	7.686666666666667	7.544080459758443
CHEMBL605613	7.69	7.212519717755465	7.510320806573214	7.135000000000001	7.1998697916564245
CHEMBL2206963	7.995	7.387337538447914	7.775283505949785	7.440740740777778	7.463527542372989
CHEMBL525240	4.65	7.186920274431395	7.295404634263637	6.615	6.800493428130619
CHEMBL2206970	7.935	7.387337538447914	7.775283505949785	7.440740740777778	7.463527542372989
CHEMBL591667	7.105	7.387337538447914	7.775283505949785	7.440740740777778	7.463527542372989
CHEMBL3824087	9.01	7.184236191975197	7.561961392074594	6.8925	6.925339995590861
CHEMBL600075	7.275	7.212519717755465	7.510320806573214	7.135000000000001	7.1998697916564245
CHEMBL2063080	7.72	7.387337538447914	7.775283505949785	7.440740740777778	7.463527542372989
CHEMBL2063086	7.75	7.387337538447914	7.775283505949785	7.440740740777778	7.463527542372989
CHEMBL506322	6.26	7.212519717755465	7.510320806573214	7.135000000000001	7.1998697916564245
CHEMBL2368723	5.77	7.186920274431395	7.295404634263637	6.615	6.800493428130619
CHEMBL602119	8.07	7.21713824084388	7.619506966453996	7.794814814777778	7.236410256384395
CHEMBL603171	6.88	7.21713824084388	7.619506966453996	7.794814814777778	7.236410256384395
CHEMBL2204318	8.17	7.406632185257339	7.755033782087833	7.703888888888888	7.4298587570506225
CHEMBL603170	7.633333332999999	7.151137701636469	7.560102576282947	7.0125925925555554	6.975714285714276
CHEMBL1256602	6.56	7.236329498977309	7.499706875437609	7.363125	7.272412634419566
CHEMBL1256603	4.96	7.236329498977309	7.499706875437609	7.363125	7.272412634419566
CHEMBL510416	4.73	7.236329498977309	7.499706875437609	7.363125	7.272412634419566
CHEMBL2063087	7.55	7.406632185257339	7.755033782087833	7.703888888888888	7.4298587570506225
CHEMBL449844	7.21	7.2831826890131275	7.511229081815652	7.146527105612674	7.567510321433017
CHEMBL1672592	8.0	7.406632185257339	7.755033782087833	7.703888888888888	7.4298587570506225
CHEMBL1672600	7.26	7.406632185257339	7.755033782087833	7.703888888888888	7.4298587570506225
CHEMBL450002	5.9	7.236329498977309	7.499706875437609	7.363125	7.272412634419566
CHEMBL3823642	8.9625	7.487752184111517	7.9750120642306594	8.2075	8.144710277778062
CHEMBL1672603	7.035	7.406632185257339	7.755033782087833	7.703888888888888	7.4298587570506225
