# Supplementary material for: Cheminformatics Analysis and Modeling with MacrolactoneDB
Source: Sci Rep. 2020 Apr 14;10:6284. doi: 10.1038/s41598-020-63192-4 (PMC7156526; doi:10.1038/s41598-020-63192-4)
Supplement: Supplementary file 2 — Supplementary information2. [file 41598_2020_63192_MOESM2_ESM.zip › DataS1/CHEMBL379/pIC50_pEC50/predictions/10-fold/tuned/y_rand/5/mordred_mrc.csv]

IDs	ExperimentalAff	NB	SVR	KNN	RF
CHEMBL509769	6.22	7.266506578495104	7.52821892816266	7.515000000000001	7.506492227789204
CHEMBL1256600	5.695	7.26293307081425	7.55106231735715	7.146111111	7.335658122905917
CHEMBL2206975	7.795	7.273936343621163	7.605981603036093	6.505	6.79043464037772
CHEMBL2204317	8.7	7.27646322165669	7.623701685426137	6.706666666666666	7.238900470204868
CHEMBL1288514	7.5	7.272438952521766	7.611424878104774	7.546666666666667	7.416310988550014
CHEMBL2203324	7.985	7.275976842954211	7.623925516641322	7.241666666666667	7.18964447297609
CHEMBL2206969	7.925	7.273159666076991	7.599430100583424	6.505	6.970449804477076
CHEMBL2063079	8.0	7.270897624685238	7.599004352188588	6.796666666666667	7.116367753168163
CHEMBL1672588	7.855	7.271569479007216	7.584507611701659	8.283333333333333	7.72742222738535
CHEMBL1672606	7.735	7.269221177434004	7.5504889877771895	6.95	7.480221067706589
CHEMBL1672605	6.33	7.270598218558287	7.569977918618206	7.726666666666667	7.098250670674821
CHEMBL2206976	7.885	7.276164078082789	7.629067218274015	7.598333333333334	7.37441014591457
CHEMBL3823434	7.923333332999999	7.282412776998878	7.596776929621937	7.867708333333333	7.5408157702936425
CHEMBL605620	7.92	7.2834596883319564	7.612211307303387	6.521666666666666	7.058942451423281
CHEMBL1672598	7.735	7.246487216040955	7.612006651876386	7.1499999999999995	7.421305053102195
CHEMBL591648	5.84	7.262925425708814	7.60453381366088	7.186666666666667	7.340977380526182
CHEMBL2203873	8.33	7.249631638402868	7.610666181002178	7.155	7.518943444112503
CHEMBL2206971	7.94	7.267412457009505	7.611667254879621	7.861666666666667	7.363844334903112
CHEMBL2206980	7.105	7.219756165053634	7.5696423428544435	6.753333333333333	7.212418086345597
CHEMBL2206965	7.97	7.223987748174137	7.580838104933672	7.405	7.274117531003472
CHEMBL2203882	8.3	7.231794473617254	7.599173540547852	7.155	6.592392757319389
CHEMBL455095	6.03	7.40912107498012	7.6360295774470615	7.793333333333333	7.575562477068456
CHEMBL2206966	7.83	7.233013704332462	7.587817477219896	7.405	7.391331742929916
CHEMBL2206964	8.06	7.220365091123957	7.580574071256546	7.405	7.282911790673399
CHEMBL605826	7.525	7.2871308037754075	7.619956891649244	8.0675	7.626773761774786
CHEMBL1672608	7.9	7.226077026150163	7.581513672579867	8.365	7.508927362137388
CHEMBL2063085	7.43	7.299632895613135	7.743992060002	6.919999999999999	7.374625392881068
CHEMBL601195	7.215	7.301340285647121	7.662873534092292	7.806111111	7.3583194330592185
CHEMBL1939386	4.9	7.310496266401948	7.8088005608755475	8.265833333333333	7.339445701262016
CHEMBL2206960	7.71	7.301621583370961	7.746284014578822	7.890000000000001	7.390918763425062
CHEMBL589395	7.436666667000001	7.299254154809428	7.615153335625882	7.873333333333334	7.448224642627546
CHEMBL501873	6.42	7.29743720777369	7.549866120369964	7.6816666666666675	7.113981060675668
CHEMBL584166	7.7	7.301957261650553	7.721753830596692	8.405000000000001	8.006934647411686
CHEMBL1672604	6.55	7.3019061143299835	7.717501586762401	6.483333333333334	6.993030871350543
CHEMBL2206959	8.145	7.301846079948971	7.777360774072357	7.109999999999999	7.558028521604786
CHEMBL2407590	7.43	7.298227683235382	7.626113006295396	7.784999999999999	6.686145703535589
CHEMBL1288513	7.405	7.300677276717868	7.645734112019149	8.029444444333334	7.703200115314967
CHEMBL2063081	7.72	7.301189412824615	7.784898427254733	8.063333333333333	7.758998066915812
CHEMBL1672602	8.085	7.301346926881502	7.713940343252765	7.04	7.152152115771746
CHEMBL503228	5.3	7.290861348016345	7.616543182988062	6.614999999999999	6.822033006983003
CHEMBL1672599	8.015	7.290946202617519	7.632641894054034	7.575	7.458948730985368
CHEMBL2206978	7.94	7.293987440322188	7.771690786104158	7.291666666666668	7.632209679420605
CHEMBL450753	5.88	7.292482246822603	7.684186243922689	7.036666666666666	7.224048694810233
CHEMBL2063082	7.68	7.290904485870852	7.626728891026232	7.216666666666666	7.854749909259145
CHEMBL603168	8.02	7.289371655539752	7.549532075662018	6.419999999999999	6.505222149256415
CHEMBL1288515	7.6	7.292106747399401	7.6660726263686625	7.27	7.101001393432674
CHEMBL506565	6.1	7.292268453631088	7.680561016940284	7.036666666666666	7.1158837768601595
CHEMBL1672609	8.155	7.292153889293275	7.673760113801761	6.787222222333334	7.137735475572226
CHEMBL1672601	7.825	7.2909034416666385	7.620872013200959	7.575	7.471017820149727
CHEMBL599875	7.46	7.2920937322117405	7.644670778953222	7.788333333333333	7.047313385621612
CHEMBL599874	6.67	7.2920040585069135	7.649662796659166	7.176666666666667	7.293817743466143
CHEMBL1672594	8.52	7.29002976100262	7.58785008807523	5.646666666666667	6.854497510736094
CHEMBL1672607	7.986666667000001	7.2972842911565	7.661679015792844	7.861666666666667	7.610390684726486
CHEMBL556318	7.92	7.299543700917998	7.7488377197181775	8.26	7.86799948680429
CHEMBL2206981	8.1	7.293312256510397	7.581444193048929	7.31	7.5599778635446215
CHEMBL585404	7.92	7.299543700917998	7.7488377197181775	8.26	7.86799948680429
CHEMBL1672595	7.7	7.298727758632082	7.683734687424859	7.890000000000001	7.634526780136904
CHEMBL1256599	5.745	7.30039433781651	7.713503582383383	7.5183333333333335	7.3380700357305315
CHEMBL1256604	4.5	7.30039433781651	7.713503582383383	7.5183333333333335	7.3380700357305315
CHEMBL591548	7.91	7.297058070261719	7.68551106588671	7.761666666666667	7.479714796000604
CHEMBL2206979	7.99	7.291983758129967	7.544384305762234	6.900000000000001	6.842878073736968
CHEMBL600077	7.49	7.298179958386655	7.719019240636759	7.933333333333334	7.13415252975912
CHEMBL2206984	8.03	7.29515678322839	7.6144841819753	8.641666666666666	8.008825063861378
CHEMBL600076	6.61	7.298020439037746	7.7098761573327605	8.008333333333333	7.063444636650296
CHEMBL2206972	6.665	7.291821617240998	7.527120788919733	7.175000000000001	6.994573445143214
CHEMBL2206957	7.83	7.271506451973119	7.626652458646465	7.821666666666666	7.151898694602255
CHEMBL504783	6.17	7.200768137162164	7.496273918525305	6.015000000000001	6.876551279758909
CHEMBL1672587	8.183333333	7.2518148721532	7.64660726498355	7.256666666666667	7.0402560515877
CHEMBL2206973	6.705	7.263633270949518	7.636086367925582	6.276666666666667	6.923695367058595
CHEMBL1672596	7.875	7.304018108293232	7.6588866670246665	7.581666666666666	7.634141917993222
CHEMBL2206968	7.305	7.279057138322792	7.613462517658862	7.146111111	7.143931044961303
CHEMBL510931	5.98	7.170437122336004	7.489751814247788	6.906666666666666	7.345947823248345
CHEMBL2204319	8.06	7.248716687880777	7.626571862007432	7.323333333333333	7.43034587962347
CHEMBL1672610	8.22	7.250868420986022	7.628758762791476	7.708333333333333	7.2365893816109965
CHEMBL3823909	9.275	7.2249291613857025	7.35564973279019	6.953333333333333	6.77786317873418
CHEMBL3822850	9.59	7.231955000298756	7.365599864800106	6.953333333333333	6.756018479661716
CHEMBL591604	8.08	7.214837026183739	7.5801869717738	7.25	7.319917876982508
CHEMBL599872	7.993125	7.163616810803453	7.556247939887377	6.038333333333334	7.136531997364783
CHEMBL1256598	6.28	7.328414862592238	7.840196628590623	7.6883333333333335	7.776977765987358
CHEMBL591668	7.465	7.322738161682676	7.714365052764204	7.06	6.683871524264543
CHEMBL2206967	7.46	7.32314251450293	7.683018295159556	7.093333333333334	7.4937244324399455
CHEMBL1256601	5.72	7.3270784411776315	7.811071925238623	6.881666666666667	6.852477373718793
CHEMBL2063084	7.36	7.3213087968501185	7.7270172621359885	7.958333333333333	7.66458190413841
CHEMBL1672589	7.545	7.321300453846238	7.747923365524723	7.878333333333333	7.386311948781429
CHEMBL527062	6.45	7.328004730532522	7.824512951619217	8.227777777666667	7.974052291002693
CHEMBL1671868	7.945	7.320855978124648	7.700125338993487	6.830000000000001	6.646328134920496
CHEMBL1672597	7.645	7.321178550780515	7.761834175124286	7.956666666666667	7.6009675080551355
CHEMBL603169	8.01	7.3221838143280715	7.697888750746081	6.47	7.1420088399073425
CHEMBL2206982	7.11	7.324530747263647	7.748051836993296	7.641666666666667	7.456391729696078
CHEMBL449392	4.87	7.316573769371638	7.855064838717847	7.4366666666666665	7.33887156683532
CHEMBL605825	7.64	7.324698750406227	7.682973644243936	7.222222222333333	7.355623536295638
CHEMBL506069	4.48	7.445400155939236	7.400453700125986	7.77	7.340372294981381
CHEMBL1256605	4.92	7.191488738412386	7.485611382059044	7.335000000000001	7.83965399739223
CHEMBL1256606	5.42	7.188755791296848	7.493309750458198	7.335000000000001	7.860667843704743
CHEMBL1672591	7.52	7.398157570904487	7.753244299086038	7.913333333333333	7.426591636909077
CHEMBL2206983	7.115	7.385103468829464	7.761369426146614	7.098333333333334	7.424150631197385
CHEMBL1672590	8.05	7.383790873326137	7.739855084579162	7.913333333333333	7.252753586524267
CHEMBL2206958	8.11	7.381362082729485	7.748935692599031	7.885000000000001	7.495329191876915
CHEMBL506689	6.28	7.238105293549026	7.568013810348097	7.7683333333333335	7.439381469696152
CHEMBL599873	7.913333333	7.271397154248239	7.5805750688326	6.495	7.16367472387096
CHEMBL602559	7.9	7.325455096412116	7.63174763266014	6.333333333333333	6.775006572012609
CHEMBL2206977	8.13	7.425008658169318	7.7682681959375355	8.386111111	7.704557924293952
CHEMBL503785	6.34	7.441628385266224	7.7152140083617935	7.04	7.289640069249666
CHEMBL2206974	8.06	7.41580656405598	7.772485408044373	7.125	7.618434559354336
CHEMBL605613	7.69	7.210494939990181	7.651734697187784	7.708333333333333	7.76020613135267
CHEMBL2206963	7.995	7.448922730126309	7.7624286580438175	7.831666666666666	7.933576263014597
CHEMBL525240	4.65	6.748856130979719	7.406874884606097	6.383333333333333	5.992505359827447
CHEMBL2206970	7.935	7.313457635000261	7.741514370156636	7.948333333333333	7.246104284673014
CHEMBL591667	7.105	7.229632056275912	7.675204552490563	6.753333333333334	7.3686500200436
CHEMBL3824087	9.01	7.367109235823226	7.639868024034001	7.578333333333333	7.49307642774597
CHEMBL600075	7.275	7.216790791016994	7.634322913479543	7.7250000000000005	7.334864579193571
CHEMBL2063080	7.72	7.506546328317804	7.780716702055038	8.216666666666667	7.717069359905522
CHEMBL2063086	7.75	7.4277359089138	7.7470286500180405	7.649999999999999	7.53612017340369
CHEMBL506322	6.26	7.220499234833456	7.61253860692388	7.808333333333334	7.320589672818637
CHEMBL2368723	5.77	6.913152713067358	7.463783591871602	6.383333333333333	7.019831956634794
CHEMBL602119	8.07	7.26583285879463	7.652424227834706	6.8644444443333335	7.558051399621132
CHEMBL603171	6.88	7.202329473408891	7.651454033620008	6.29	6.559161833457165
CHEMBL2204318	8.17	7.305678714837363	7.652607403736612	7.976666666666667	6.844821957667328
CHEMBL603170	7.633333332999999	7.3359673710508275	7.650045796422799	6.976666666666667	7.026136331638265
CHEMBL1256602	6.56	7.406790810208609	7.8822343013597225	6.9354861109999995	7.802208589145889
CHEMBL1256603	4.96	7.419474490377177	7.914634857177764	8.003333333333332	7.9205021465634555
CHEMBL510416	4.73	7.379800970146127	7.745474967118713	7.945	7.584847331138565
CHEMBL2063087	7.55	7.341023794995674	7.7189039743732195	7.395	7.630951404804338
CHEMBL449844	7.21	7.282183377446064	7.62968328085526	7.139444444333333	6.516444135655451
CHEMBL1672592	8.0	7.276950687475318	7.599020499931517	7.364444444333333	6.651970287692166
CHEMBL1672600	7.26	7.316817861552692	7.640098232219117	6.5	6.983937454529225
CHEMBL450002	5.9	7.374315725339085	7.772266166848959	7.945	7.522204100515272
CHEMBL3823642	8.9625	7.2989911456777286	7.584246093253568	7.045000000000001	6.954399188992721
CHEMBL1672603	7.035	7.28330452211062	7.5759278102557985	6.513333333333333	6.619666709240924
