# Supplementary material for: Cheminformatics Analysis and Modeling with MacrolactoneDB
Source: Sci Rep. 2020 Apr 14;10:6284. doi: 10.1038/s41598-020-63192-4 (PMC7156526; doi:10.1038/s41598-020-63192-4)
Supplement: Supplementary file 2 — Supplementary information2. [file 41598_2020_63192_MOESM2_ESM.zip › DataS1/CHEMBL379/pIC50_pEC50/predictions/10-fold/tuned/y_rand/5/2Drdkit.csv]

IDs	ExperimentalAff	NB	SVR	KNN	RF
CHEMBL509769	6.22	7.270067765589198	7.380178628480471	6.352454308440075	7.013806334287313
CHEMBL1256600	5.695	7.26984105248921	7.084696468881791	7.876149318826994	7.251399182639143
CHEMBL2206975	7.795	7.271759229778119	7.62677289554675	7.1260852673343935	7.38969277006021
CHEMBL2204317	8.7	7.272179227170048	7.7665967621950065	6.513614229546716	6.992885882110002
CHEMBL1288514	7.5	7.270689952158403	7.426329594521101	7.185630196574514	7.18562354387064
CHEMBL2203324	7.985	7.272087253012445	7.716110668934501	6.0161253895979625	7.10317355295679
CHEMBL2206969	7.925	7.27172625645565	7.810666371896963	7.040242633433693	7.28271545387223
CHEMBL2063079	8.0	7.271062528638396	7.837017851761734	7.662015979937627	7.6472883827119675
CHEMBL1672588	7.855	7.2711301110874365	7.778158296440918	7.873431958233379	7.8068565498434825
CHEMBL1672606	7.735	7.271367696870454	7.810383023867532	7.694972336029109	7.922374663666774
CHEMBL1672605	6.33	7.271084469715791	7.698524061833278	6.612330351403544	7.138936191993671
CHEMBL2206976	7.885	7.271828856825878	7.401935198174593	7.512180184115523	6.75623787064017
CHEMBL3823434	7.923333332999999	7.2723515867999105	7.794138135517018	7.401517112857266	7.137600250633023
CHEMBL605620	7.92	7.263284610966125	7.771811962555756	7.301104980301191	7.109555041038029
CHEMBL1672598	7.735	7.263036362378352	7.373485531393246	7.512246484745275	7.254699725517232
CHEMBL591648	5.84	7.263284145104054	7.715630500319456	7.013805700432116	6.725190160787314
CHEMBL2203873	8.33	7.262390999962813	7.279320705718284	7.35540357859104	7.296011635239037
CHEMBL2206971	7.94	7.262480813261758	8.119279622566012	6.978148213017453	7.104578436945429
CHEMBL2206980	7.105	7.262636163902657	7.288011248468134	7.468128568903867	7.450769693539617
CHEMBL2206965	7.97	7.262629886290027	7.576526626949043	7.086590448298955	6.62160663910514
CHEMBL2203882	8.3	7.2623260234152776	7.184852118812962	7.386198173882839	7.22365734966357
CHEMBL455095	6.03	7.262876472354226	7.548204072037787	8.525847550743523	7.729854872547903
CHEMBL2206966	7.83	7.262621861813867	7.495755706490268	7.103710188897423	6.738001641311494
CHEMBL2206964	8.06	7.262596169896144	7.4381930763489486	7.047714182496892	6.60351633046464
CHEMBL605826	7.525	7.263125195050403	7.951086526604971	8.066082240594499	7.893403724096461
CHEMBL1672608	7.9	7.262657276785944	7.567395523494515	7.908882889888291	7.564304674249559
CHEMBL2063085	7.43	7.317185115497742	7.233665388557073	7.726933202057763	7.009868009241698
CHEMBL601195	7.215	7.287484514012338	7.604394572563343	7.68203478586864	7.885581965100232
CHEMBL1939386	4.9	7.396358072758026	8.626230112762276	7.259036773755488	7.260169907534952
CHEMBL2206960	7.71	7.354559190342141	7.649306502330617	7.741524435822458	7.814623352190168
CHEMBL589395	7.436666667000001	7.284469955063869	7.975806710659519	7.884128734732928	7.810147143403832
CHEMBL501873	6.42	7.235290732265178	7.491544008842574	7.666214107315115	6.851883213593848
CHEMBL584166	7.7	7.282274513921927	7.803250204634815	7.173808868972806	7.259087291940653
CHEMBL1672604	6.55	7.321055572441804	8.152383262106468	7.430653614445346	7.313355117641345
CHEMBL2206959	8.145	7.356411463621896	7.6690288468126155	7.737836781954727	7.758109306361912
CHEMBL2407590	7.43	7.395285625647086	6.818327463754034	7.656595730695618	6.571152332723702
CHEMBL1288513	7.405	7.328463467025002	7.769762796685658	7.828561741986158	7.796698953082599
CHEMBL2063081	7.72	7.325608294692847	7.753402248633321	7.667691024396126	7.208896991807325
CHEMBL1672602	8.085	7.307116451509263	7.724670951238513	7.461592283390315	7.377024630312194
CHEMBL503228	5.3	7.291662793937745	7.835607784449502	7.790317752954584	7.45404139190179
CHEMBL1672599	8.015	7.291294316398746	7.528055392533842	6.572611963416672	6.749107004654534
CHEMBL2206978	7.94	7.292805781055224	7.572480183330105	7.49617427729489	7.470813082840297
CHEMBL450753	5.88	7.290467552592797	6.91860247416956	7.112840326075979	7.114564312995385
CHEMBL2063082	7.68	7.290903524250916	7.39613646732572	6.319943713849223	7.454659503276537
CHEMBL603168	8.02	7.2918941521448115	7.826208326499911	6.849370151955543	7.086141265577568
CHEMBL1288515	7.6	7.29273905658859	7.936949753472742	8.154619091817779	7.964796907791212
CHEMBL506565	6.1	7.290546506523138	7.1047147777219015	6.843217197614544	7.101798432396453
CHEMBL1672609	8.155	7.292093661182768	7.890373424323	8.062218878847395	7.92115632149579
CHEMBL1672601	7.825	7.291316535572828	7.780653994362588	6.44468173996278	7.517426031452762
CHEMBL599875	7.46	7.292657927913282	7.994329869318163	8.178041216713632	7.791501817259179
CHEMBL599874	6.67	7.292752412442555	7.840535617095302	7.85463418005144	7.996290779316309
CHEMBL1672594	8.52	7.290388034595524	6.6915885498882535	7.266160778555372	7.268502832349003
CHEMBL1672607	7.986666667000001	7.312415094213931	7.7706941791279505	6.782923786989672	6.916223996638107
CHEMBL556318	7.92	7.250264567566069	7.550853981849304	6.9755520700813465	7.260787100012891
CHEMBL2206981	8.1	7.3691675369447855	7.785325146313898	7.6845153778021205	7.672748372443506
CHEMBL585404	7.92	7.250264567566069	7.550853981849304	6.9755520700813465	7.260787100012891
CHEMBL1672595	7.7	7.34254360074537	7.744402493381225	7.427280870743624	7.479213433090431
CHEMBL1256599	5.745	7.219664070548913	7.312045905757355	7.456479133365583	6.760773854719375
CHEMBL1256604	4.5	7.219664070548913	7.312045905757355	7.456479133365583	6.760773854719375
CHEMBL591548	7.91	7.274785407649176	7.75937356225837	7.800771602720737	7.300414513467299
CHEMBL2206979	7.99	7.363994688248738	7.097985502709545	7.632410091165619	7.705788831412067
CHEMBL600077	7.49	7.250375163153786	7.485857925022204	6.536170616774277	6.7693394647056655
CHEMBL2206984	8.03	7.354307273922558	7.801267009046626	8.28991432863383	7.751659172439704
CHEMBL600076	6.61	7.253700068087808	7.666411378662174	7.464915592601386	7.668688872895515
CHEMBL2206972	6.665	7.3541160660387845	7.863471814580745	7.7066082192999446	7.906901571291781
CHEMBL2206957	7.83	7.241429407470753	8.443061112433018	8.382490771714238	8.07768903990102
CHEMBL504783	6.17	7.2392854058594915	8.486037907227518	7.119605480513399	6.667826395499756
CHEMBL1672587	8.183333333	7.2384550535119505	7.437042041383748	6.594996558642318	6.524791547070249
CHEMBL2206973	6.705	7.240742497718271	7.611480790825212	7.7118696425524265	7.625551234560821
CHEMBL1672596	7.875	7.238815441420789	7.627294615293607	7.767379968178243	7.592368901015076
CHEMBL2206968	7.305	7.241107277521669	7.363439222761858	7.655712482589677	7.465193021387027
CHEMBL510931	5.98	7.238298169770713	7.8385709399785775	7.5309904824779155	7.559497918315403
CHEMBL2204319	8.06	7.238653191097144	7.391161964579126	6.611185873465653	6.700455140546678
CHEMBL1672610	8.22	7.239804689232191	7.694811137059816	7.76755877532326	7.681884630729167
CHEMBL3823909	9.275	7.239333819177501	8.16473552054191	7.853343055661971	7.076600851521354
CHEMBL3822850	9.59	7.238712836511881	7.782342204648206	7.845027998078651	7.046691689270482
CHEMBL591604	8.08	7.238424965550437	7.452674698065302	7.561500773062588	7.534855044089847
CHEMBL599872	7.993125	7.238521572651477	7.334542433986886	7.563464352849941	7.374637807534675
CHEMBL1256598	6.28	7.324478724557333	7.9295330051432105	8.22	7.764722239030379
CHEMBL591668	7.465	7.323741978739524	7.99737748832385	8.284267147150473	8.170781803202004
CHEMBL2206967	7.46	7.32256343779053	7.607557153041525	6.753601457560843	6.702570736318937
CHEMBL1256601	5.72	7.324404967225165	7.86729278620053	7.875	7.8008600872158524
CHEMBL2063084	7.36	7.323377757754684	7.551802354354134	6.748528706264731	7.418324175625601
CHEMBL1672589	7.545	7.323445540496465	7.619941568281482	7.297546354300893	7.950341121016901
CHEMBL527062	6.45	7.323857557387251	7.549519509561877	7.612160056984283	7.553584050924107
CHEMBL1671868	7.945	7.323193234342351	7.493292705873947	7.79067213801341	7.483975824513642
CHEMBL1672597	7.645	7.323510515405283	7.686350456104411	7.914340282340664	7.8016303102801965
CHEMBL603169	8.01	7.323590146648767	7.613309705447555	7.112886610855129	7.2992568062378735
CHEMBL2206982	7.11	7.322784347471467	7.428441972852959	6.72686290292441	7.138192728879543
CHEMBL449392	4.87	7.323415037901678	7.75481839953161	7.261621727261999	6.238568209729803
CHEMBL605825	7.64	7.323435675547911	7.307445725602615	6.437118681594337	6.901239856700992
CHEMBL506069	4.48	7.258985539054645	6.414656353601818	7.143562350293945	7.25154557235899
CHEMBL1256605	4.92	7.305451912949801	7.902033806115578	7.9	7.6350742540070815
CHEMBL1256606	5.42	7.308273204200332	7.925346945186846	7.825	7.694060224439283
CHEMBL1672591	7.52	7.332973198167251	7.6254552009076155	7.862985898229848	7.5056501165624105
CHEMBL2206983	7.115	7.357783623802984	7.627827550277824	7.435758685328956	7.294290316363381
CHEMBL1672590	8.05	7.338844277512646	7.7375898476386835	8.079048521713128	8.008965010746516
CHEMBL2206958	8.11	7.363880752932325	7.888481166753521	7.699956183447214	7.7446300326489474
CHEMBL506689	6.28	7.304359394190971	7.470980352037517	6.243797323525642	6.794401323421691
CHEMBL599873	7.913333333	7.328756274264157	7.362539771347943	6.46145533867406	6.913881267638382
CHEMBL602559	7.9	7.318957544468743	7.588081253681216	8.02849799546629	7.8444697973137405
CHEMBL2206977	8.13	7.3708943407891	7.547773473022796	7.297310456978403	7.46731302854026
CHEMBL503785	6.34	7.339839189028739	7.718641126919695	7.698264152560118	7.565704941715588
CHEMBL2206974	8.06	7.351243479953336	7.533090268748501	6.786600282712036	7.211484839756695
CHEMBL605613	7.69	7.395870026512464	7.799842667701384	7.655397057296125	7.747094034805599
CHEMBL2206963	7.995	7.196574069121067	7.99799783911368	7.685840060809707	7.590528922488632
CHEMBL525240	4.65	7.347613828829477	7.199463099685033	7.399259793770129	7.515145509251635
CHEMBL2206970	7.935	7.057923070391894	6.870206657720921	6.548239609172926	7.088160158715422
CHEMBL591667	7.105	7.43161507645905	7.704793269038101	7.141743086955546	7.5888277325700315
CHEMBL3824087	9.01	7.520961276059074	7.519345582388844	7.421866369830863	7.225259014706851
CHEMBL600075	7.275	7.409005705188077	7.474386520392791	7.32191152402915	7.489208705080332
CHEMBL2063080	7.72	7.256500535010159	7.9806768724995045	6.892937976213773	7.0099296081334295
CHEMBL2063086	7.75	7.193897489549746	7.530806065241826	7.2056283789515	7.430502956347194
CHEMBL506322	6.26	7.578701216369823	7.173869783960999	7.876794122687316	7.916483807312578
CHEMBL2368723	5.77	7.323015584200881	7.0170194441216145	6.843553521286752	6.798478937798914
CHEMBL602119	8.07	7.389927206116113	7.8789814298797225	7.901962719500597	7.857458327952601
CHEMBL603171	6.88	7.4387857309440255	7.860909237556488	7.170842371169433	7.391706024153643
CHEMBL2204318	8.17	7.353257320544895	8.026134871787411	7.753123904341512	7.5628142299098435
CHEMBL603170	7.633333332999999	7.410034953962367	7.83606237343346	7.608870272290336	7.8644337129301505
CHEMBL1256602	6.56	7.4458501209727075	7.936526394064538	8.01	7.930869752074744
CHEMBL1256603	4.96	7.474737228930058	8.16078495030513	8.3	8.153235728053286
CHEMBL510416	4.73	7.368936851920268	7.9822823975052835	7.845357958395384	7.752819132759302
CHEMBL2063087	7.55	7.263547826269614	7.839928109906891	7.278161696925624	7.41284571042142
CHEMBL449844	7.21	7.438795513506019	8.012152943541295	8.058228218391452	7.398763439015303
CHEMBL1672592	8.0	7.38143782732358	7.811222266442352	7.1550378743580705	6.992512347892143
CHEMBL1672600	7.26	7.34682809183177	7.559835982705392	8.363714297690278	7.912169847468449
CHEMBL450002	5.9	7.4212479236024125	7.754107926060209	7.811336549299962	7.669609767262506
CHEMBL3823642	8.9625	7.212859781857684	6.976736364951394	6.406615978939158	6.771230192488855
CHEMBL1672603	7.035	7.414073599638669	8.383625320820261	8.100872621138288	7.574890736885342
