# Supplementary material for: Cheminformatics Analysis and Modeling with MacrolactoneDB
Source: Sci Rep. 2020 Apr 14;10:6284. doi: 10.1038/s41598-020-63192-4 (PMC7156526; doi:10.1038/s41598-020-63192-4)
Supplement: Supplementary file 2 — Supplementary information2. [file 41598_2020_63192_MOESM2_ESM.zip › DataS1/CHEMBL379/pIC50_pEC50/predictions/10-fold/tuned/y_rand/5/maccs.csv]

IDs	ExperimentalAff	NB	SVR	KNN	RF
CHEMBL509769	6.22	7.27759246588175	6.739639661482336	6.333333333333333	6.904254166664993
CHEMBL1256600	5.695	7.27709971756629	8.005461775281596	7.16	7.274179642857141
CHEMBL2206975	7.795	7.27020217778263	7.8199549305114715	8.016666666666667	7.565237852169221
CHEMBL2204317	8.7	7.269826605252029	8.624512694953317	7.815	7.698547984601179
CHEMBL1288514	7.5	7.269321813688096	7.869954930511405	7.136666666666667	6.932852956350769
CHEMBL2203324	7.985	7.269350842530224	7.57974878111682	7.815	7.508194417743205
CHEMBL2206969	7.925	7.269505039339834	7.914511020524827	7.985	7.745816327977558
CHEMBL2063079	8.0	7.268961508413765	7.510457520215176	7.697500000000001	7.636663437499999
CHEMBL1672588	7.855	7.268202120235316	7.179731860295924	7.0249999999999995	6.577825833329993
CHEMBL1672606	7.735	7.268242966230964	6.929858194059079	7.664999999999999	6.830302299485649
CHEMBL1672605	6.33	7.267494669842376	6.00086958377527	6.16	6.185375000000009
CHEMBL2206976	7.885	7.269350842530224	7.57974878111682	7.815	7.508194417743205
CHEMBL3823434	7.923333332999999	7.278257771540535	8.000626513306152	7.333333333333333	7.28583085317294
CHEMBL605620	7.92	7.286599719069466	7.825243338791115	7.951666666666667	7.946939543650797
CHEMBL1672598	7.735	7.280232581439628	7.613638330637368	6.272222222333333	6.434768750028335
CHEMBL591648	5.84	7.282319892126005	7.159966652732518	7.506666666666667	7.373302559523807
CHEMBL2203873	8.33	7.264973218045406	7.01488308112577	5.794999999999999	6.808796036324792
CHEMBL2206971	7.94	7.264166168803945	6.65131530696058	7.463333333333334	7.218727651511817
CHEMBL2206980	7.105	7.2628557018026365	7.438737426722451	7.463333333333334	7.318174999933332
CHEMBL2206965	7.97	7.265160316836305	7.389965424729819	5.516666666666667	5.855814820318569
CHEMBL2203882	8.3	7.267264286978892	6.906633811684014	5.794999999999999	7.152755037948165
CHEMBL455095	6.03	7.230612933070816	6.509845103988692	5.836666666666667	6.470906666666661
CHEMBL2206966	7.83	7.265160316836305	7.389965424729819	5.516666666666667	5.855814820318569
CHEMBL2206964	8.06	7.265160316836305	7.389965424729819	5.516666666666667	5.855814820318569
CHEMBL605826	7.525	7.274928930199458	7.473193483426055	7.3066666666666675	7.132567777772773
CHEMBL1672608	7.9	7.2735791314548	7.350538182031823	7.306041666666666	7.51112595820845
CHEMBL2063085	7.43	7.294921219359745	7.681422544360861	8.046666666666667	7.911844510593568
CHEMBL601195	7.215	7.301770455792262	7.6951947529373514	6.984999999999999	7.588705000000005
CHEMBL1939386	4.9	7.305130938768634	6.217665526542729	7.3999999999999995	7.305026319443403
CHEMBL2206960	7.71	7.29426169001899	7.991873400930975	8.430000000000001	8.009568392154252
CHEMBL589395	7.436666667000001	7.3153282903901715	9.29276800092924	7.328333333333333	7.712593948411808
CHEMBL501873	6.42	7.321370012530331	7.35544460054003	7.041666666666667	6.788690416666318
CHEMBL584166	7.7	7.287651179535875	7.32974448997673	6.109999999999999	6.441812083333319
CHEMBL1672604	6.55	7.28578122188162	7.843697609063239	6.085	7.228228809512128
CHEMBL2206959	8.145	7.288697039935984	7.359670430093655	8.06	7.001444962005012
CHEMBL2407590	7.43	7.317456637985896	7.477990563642046	5.995	6.816029186504398
CHEMBL1288513	7.405	7.319252582867974	7.745357875691622	8.093333333333332	8.139522738092321
CHEMBL2063081	7.72	7.2944726237315125	7.92805777661916	7.963333333333334	7.953289909817409
CHEMBL1672602	8.085	7.28578122188162	7.843697609063239	6.085	7.228228809512128
CHEMBL503228	5.3	7.295446984460129	7.143300012525424	7.308333333333334	7.231455803570712
CHEMBL1672599	8.015	7.288428547534003	7.6406291176032415	7.786666666666666	7.4250935141854475
CHEMBL2206978	7.94	7.2880491661505635	7.5597739454085815	7.926666666666667	7.628462214425701
CHEMBL450753	5.88	7.29955853399615	7.288643870658822	7.591666666666666	7.824509583340013
CHEMBL2063082	7.68	7.28920968636873	7.205093024295538	7.7	7.340984861110838
CHEMBL603168	8.02	7.292304401796665	7.538841681235626	7.44	7.439332083333345
CHEMBL1288515	7.6	7.290625636023441	7.979827055431242	7.473333333333334	7.990224940477842
CHEMBL506565	6.1	7.298926863569812	7.113480154086494	7.591666666666666	7.750322083343344
CHEMBL1672609	8.155	7.287865969946775	7.653017656993088	7.1933333333333325	7.185194516059763
CHEMBL1672601	7.825	7.289701204392195	7.4503444060234205	6.881666666666668	6.677825000000001
CHEMBL599875	7.46	7.29069899311809	7.540291099491496	7.493333333333332	7.127256003787416
CHEMBL599874	6.67	7.290681318810379	7.125817505472105	7.303333333333334	6.7109873611111075
CHEMBL1672594	8.52	7.290751321247011	7.179397498092834	7.228333333333334	6.999629910714285
CHEMBL1672607	7.986666667000001	7.248993529656686	7.0573283452782265	6.265000000000001	7.054059216269832
CHEMBL556318	7.92	7.281551236470188	8.37306709190803	7.37	7.693716765876986
CHEMBL2206981	8.1	7.294647180941279	7.95136685527459	7.763333333333333	7.511714193979059
CHEMBL585404	7.92	7.281551236470188	8.37306709190803	7.37	7.693716765876986
CHEMBL1672595	7.7	7.242249630534235	6.572603179370266	5.585000000000001	5.990741250000008
CHEMBL1256599	5.745	7.3669756218912585	8.149792647336898	8.21	8.46574166666666
CHEMBL1256604	4.5	7.3669756218912585	8.149792647336898	8.21	8.46574166666666
CHEMBL591548	7.91	7.2890403250242874	7.0763382201087355	6.383333333333333	6.912499791666672
CHEMBL2206979	7.99	7.294673197599924	8.039891386200768	7.983333333333334	7.883339291336414
CHEMBL600077	7.49	7.283111087927774	7.450337499779242	7.37	7.8461799603224
CHEMBL2206984	8.03	7.2872830130452915	7.449785171105977	7.661666666666666	6.884887341313337
CHEMBL600076	6.61	7.286860693918819	6.779292942773542	7.276666666666667	6.919891190458199
CHEMBL2206972	6.665	7.285830287013126	7.4858640332257	7.374444444333332	6.867540435098853
CHEMBL2206957	7.83	7.255445222760597	7.476356570031288	7.001666666666666	7.350131598766837
CHEMBL504783	6.17	7.177907957759364	6.909744894044514	6.47	5.689041666647499
CHEMBL1672587	8.183333333	7.268145624973167	7.80516673209232	7.9816666666666665	7.689146309523799
CHEMBL2206973	6.705	7.252558249506854	7.597937387120662	7.141666666666667	6.8350691110585755
CHEMBL1672596	7.875	7.260980526267209	7.900367065727788	7.7749999999999995	7.766405972223328
CHEMBL2206968	7.305	7.2504852984805375	6.436016415630216	7.141666666666667	6.557920409776199
CHEMBL510931	5.98	7.1818656446226425	6.9055228245042874	7.288333333333334	7.221550000000003
CHEMBL2204319	8.06	7.268145624973167	7.80516673209232	7.9816666666666665	7.689146309523799
CHEMBL1672610	8.22	7.251372643887609	7.347030812321587	5.632222222333334	5.7164836112188855
CHEMBL3823909	9.275	7.190002760523372	7.250332711591628	6.863333333333333	7.349041666666685
CHEMBL3822850	9.59	7.194695425821352	7.360171744912601	6.863333333333333	7.362591666666686
CHEMBL591604	8.08	7.257636630538258	7.813035372518928	7.536111110999999	7.651905482723737
CHEMBL599872	7.993125	7.246512082095508	7.302703979142126	7.237777777666667	7.1023549834439
CHEMBL1256598	6.28	7.323444541435174	6.876765447372284	7.441666666666666	7.372726418654504
CHEMBL591668	7.465	7.3231425404399255	7.287551023643777	6.655	7.141002083333326
CHEMBL2206967	7.46	7.32149060737429	5.484704604350247	5.418333333333334	5.299056397133205
CHEMBL1256601	5.72	7.323216096869253	6.2400692588953515	7.256666666666667	6.80004593749428
CHEMBL2063084	7.36	7.322905260411451	7.499832316697811	6.836666666666666	6.403515443497473
CHEMBL1672589	7.545	7.3233861771472695	7.525152222645941	7.153333333333333	6.695524999999984
CHEMBL527062	6.45	7.323109706057803	7.019538952240493	6.505	6.967207698412132
CHEMBL1671868	7.945	7.3222621304020965	6.4259086445452365	6.975555555666666	6.770450000160012
CHEMBL1672597	7.645	7.323349571646555	7.647510831242853	7.153333333333332	7.592681249999981
CHEMBL603169	8.01	7.3231446020037705	7.837120046336805	6.965	6.565062916666667
CHEMBL2206982	7.11	7.322333805840096	7.446423700498732	6.238333333333333	6.793698547147293
CHEMBL449392	4.87	7.327317363665804	8.015886361364613	7.591666666666666	7.930741666664982
CHEMBL605825	7.64	7.322974591331686	7.6997662852867474	7.523333333333333	7.6416142505411235
CHEMBL506069	4.48	7.333363813052223	6.1359027608477446	7.34	7.02173666666665
CHEMBL1256605	4.92	7.334575789341886	7.764116727965084	7.685	7.8030291666683125
CHEMBL1256606	5.42	7.334343415561711	7.9787651617740165	7.685	7.778126666665003
CHEMBL1672591	7.52	7.333895806044349	6.969118206698606	6.474999999999999	6.682873660714286
CHEMBL2206983	7.115	7.333904496546589	7.193910939940021	7.128333333333333	6.969942667748911
CHEMBL1672590	8.05	7.333767715029339	7.437600201225744	7.021666666666666	7.266022232142862
CHEMBL2206958	8.11	7.334576533813916	7.818043892468292	7.9511111109999995	7.524211100551859
CHEMBL506689	6.28	7.334884998521052	7.671940047293584	6.701666666666667	6.991554861111122
CHEMBL599873	7.913333333	7.333085001403262	7.151557475307153	7.250833333333333	7.456183188097294
CHEMBL602559	7.9	7.333740170339792	6.992005575290629	7.0183333333333335	7.303889322914996
CHEMBL2206977	8.13	7.334890477107093	7.754998658993681	7.705000000000001	7.62052925716458
CHEMBL503785	6.34	7.334252943530717	7.251032133605572	6.753333333333333	7.973018749999986
CHEMBL2206974	8.06	7.334576533813916	7.818043892468292	7.9511111109999995	7.524211100551859
CHEMBL605613	7.69	7.303163782762409	7.8695467982298055	7.984444444333334	8.004091560758376
CHEMBL2206963	7.995	7.2974573119179045	6.8754726303677245	5.743333333333333	6.4244640293111175
CHEMBL525240	4.65	7.304331673285086	7.588566046589663	7.646666666666666	7.588445833333331
CHEMBL2206970	7.935	7.297832634848007	7.290366233573806	7.185	7.5421078617216
CHEMBL591667	7.105	7.30305962638531	7.699387441304971	7.836666666666666	7.649883611107421
CHEMBL3824087	9.01	7.301234550824268	7.93458460578826	6.96	7.510174166665006
CHEMBL600075	7.275	7.299108466696155	7.5665259328774255	7.441666666666667	7.471117585533243
CHEMBL2063080	7.72	7.300432082567116	7.6499237811976535	7.568333333333334	7.57510264790765
CHEMBL2063086	7.75	7.300195933871756	7.923046555864314	7.665	7.88122260260574
CHEMBL506322	6.26	7.301927207723339	7.74236799240396	7.318333333333334	7.670541944431658
CHEMBL2368723	5.77	7.304425960385264	7.30319976281706	7.646666666666666	7.597883333333333
CHEMBL602119	8.07	7.304542540748374	7.805766548659612	7.383333333333334	7.246003333333349
CHEMBL603171	6.88	7.301975103893413	7.965172835752924	7.815	7.5038349999988485
CHEMBL2204318	8.17	7.325401039956842	7.466761987774182	7.261666666666667	6.51671788689843
CHEMBL603170	7.633333332999999	7.326130988591143	7.535772559647407	7.386666666666668	7.401538392857146
CHEMBL1256602	6.56	7.3240972113280804	7.400002156361385	7.275000000000001	7.429542556199501
CHEMBL1256603	4.96	7.323693233469304	7.209969866412342	6.996111111	7.0466573973729645
CHEMBL510416	4.73	7.323817017494429	6.974438445501066	7.38	7.139929900781664
CHEMBL2063087	7.55	7.324793681747852	7.389716343563231	6.7588888890000005	7.1021617574419
CHEMBL449844	7.21	7.32501140595542	7.8216113357899655	6.81	5.916312499999998
CHEMBL1672592	8.0	7.3257339198464475	7.569130535455525	8.043333333333333	8.317966666664994
CHEMBL1672600	7.26	7.325194220082243	7.409961328494221	6.626666666666668	6.925935416666652
CHEMBL450002	5.9	7.324583959506326	7.880106525995634	7.508333333333333	7.482681597210841
CHEMBL3823642	8.9625	7.324189471349309	8.120465155962656	8.01	8.006102500000019
CHEMBL1672603	7.035	7.325610586984762	8.36207656145226	6.888333333333333	7.680578333333338
