# Supplementary material for: Cheminformatics Analysis and Modeling with MacrolactoneDB
Source: Sci Rep. 2020 Apr 14;10:6284. doi: 10.1038/s41598-020-63192-4 (PMC7156526; doi:10.1038/s41598-020-63192-4)
Supplement: Supplementary file 2 — Supplementary information2. [file 41598_2020_63192_MOESM2_ESM.zip › DataS1/CHEMBL379/pIC50_pEC50/predictions/10-fold/tuned/y_rand/5/ecfp6.csv]

IDs	ExperimentalAff	NB	SVR	KNN	RF
CHEMBL509769	6.22	7.266035017562218	7.099198182013949	6.802000000000001	6.739793778397922
CHEMBL1256600	5.695	7.270735133174022	7.623307406520566	7.4496666666	7.629212295401664
CHEMBL2206975	7.795	7.273956280014936	6.427198467603824	7.524625	7.082699295233907
CHEMBL2204317	8.7	7.272326257264378	8.848516379834422	7.88	7.690820998343004
CHEMBL1288514	7.5	7.27238885086155	7.323811259751586	7.5691666666	7.584157673910454
CHEMBL2203324	7.985	7.274395607529342	7.325413896458965	7.2780000000000005	7.391280559344371
CHEMBL2206969	7.925	7.273956128761895	7.512241488377343	7.965999999999999	7.640223291137939
CHEMBL2063079	8.0	7.272335248055201	7.584052061707876	7.706333333399999	7.317034878408257
CHEMBL1672588	7.855	7.271757827597068	7.9625615211789285	7.467000000000001	7.5595465567839
CHEMBL1672606	7.735	7.269936825014663	7.527348777389459	6.868	7.209325619898651
CHEMBL1672605	6.33	7.268468998289134	7.775405215826929	6.629999999999998	7.023937085622323
CHEMBL2206976	7.885	7.2745444276555435	7.508992511660655	7.698625	7.6704583533270885
CHEMBL3823434	7.923333332999999	7.268636347185694	6.515802411957765	7.802	7.283399641613264
CHEMBL605620	7.92	7.276911557802555	7.44509943120158	7.7620000000000005	7.810385735608625
CHEMBL1672598	7.735	7.2616131838076345	6.6794660422873084	6.742	7.046423047895687
CHEMBL591648	5.84	7.2802736068567295	7.808046134987014	7.522	7.4387552616477555
CHEMBL2203873	8.33	7.283424713690873	8.119525817754374	7.5840000000000005	7.728586189696795
CHEMBL2206971	7.94	7.282867751572173	7.873174462938563	7.6240000000000006	7.7165016242083935
CHEMBL2206980	7.105	7.281069073946289	7.068346429284872	7.698	7.465698017240964
CHEMBL2206965	7.97	7.2797061155566825	7.950470536736011	7.494	7.663117149796761
CHEMBL2203882	8.3	7.276750998976917	8.113189745954804	7.5840000000000005	7.6290679947398985
CHEMBL455095	6.03	7.253606177561645	5.370271178010733	7.1413333334	6.718233408365034
CHEMBL2206966	7.83	7.279939162174152	7.524878245502231	7.522	7.531864463110224
CHEMBL2206964	8.06	7.27893578931274	7.7470558290700335	7.494	7.676247456467843
CHEMBL605826	7.525	7.272393188774639	8.139964650577916	7.264	7.409577065213857
CHEMBL1672608	7.9	7.26730798455707	7.471066248662749	7.240666666599999	7.222234100946124
CHEMBL2063085	7.43	7.340245138831725	9.278507570824056	7.950999999999999	7.788358943687092
CHEMBL601195	7.215	7.2646602574733015	7.402348112848828	6.449000000000001	6.915488249439831
CHEMBL1939386	4.9	7.288366006182124	7.686801074605822	7.494	7.35455689092075
CHEMBL2206960	7.71	7.346119316768941	7.53628366083445	7.852000000000001	7.747800535159769
CHEMBL589395	7.436666667000001	7.262985799795929	9.320535155312715	7.929666666599999	7.4806698536575915
CHEMBL501873	6.42	7.249808011393609	6.004649557174761	6.711333333400001	7.0094589629003545
CHEMBL584166	7.7	7.30598293894272	6.741881485620929	7.047	7.337155932293794
CHEMBL1672604	6.55	7.308318255839658	7.68536238412552	7.435999999999998	7.528130723772782
CHEMBL2206959	8.145	7.344146293792155	7.2237599576820894	7.852000000000001	7.701211587961288
CHEMBL2407590	7.43	7.294385234700706	7.843683959516639	7.786	7.274266193015828
CHEMBL1288513	7.405	7.269709243913325	6.8118755811387075	7.3469999999999995	7.055150634649209
CHEMBL2063081	7.72	7.34928120841277	7.83283292038746	7.7536666666	7.8237555731252515
CHEMBL1672602	8.085	7.310345946861867	7.844043950965378	7.436	7.542130364057855
CHEMBL503228	5.3	6.961397628035532	6.112227567820558	6.4963333334	5.89218189607976
CHEMBL1672599	8.015	7.26131084337745	7.60635562149933	7.2204999999999995	7.478136577648302
CHEMBL2206978	7.94	7.241007187941509	7.565735532936128	7.115	6.852379325306618
CHEMBL450753	5.88	7.3974095897882455	8.532064089336	7.997291666600001	8.020375561738613
CHEMBL2063082	7.68	7.258488948358219	6.675761675880612	7.233	7.185969346599789
CHEMBL603168	8.02	7.441246249217467	7.450509123858427	7.688	7.68787828164969
CHEMBL1288515	7.6	6.947836783239473	6.5830801132399275	6.3469999999999995	6.291317271021489
CHEMBL506565	6.1	7.393904970743224	8.641265770469692	7.997291666599999	8.005165381928386
CHEMBL1672609	8.155	7.358001720011918	8.114804597520692	7.610000000000001	7.570464674027011
CHEMBL1672601	7.825	7.258547953850863	7.61516855995048	7.178	7.441085715444403
CHEMBL599875	7.46	7.084112273249191	7.082225411565333	6.5120000000000005	6.623872712290901
CHEMBL599874	6.67	6.992960249474986	6.237193746443725	6.534000000000001	6.299377623195565
CHEMBL1672594	8.52	7.408655285183476	6.864517394659923	7.416666666599999	7.396102567460702
CHEMBL1672607	7.986666667000001	7.383277160172933	8.956452850865602	7.212000000000001	7.393117458527311
CHEMBL556318	7.92	7.3330309239889235	8.247495966203907	8.11	7.66713329440294
CHEMBL2206981	8.1	7.358239475591815	7.5208124679783435	7.6955	7.648786811038641
CHEMBL585404	7.92	7.3330309239889235	8.247495966203907	8.11	7.66713329440294
CHEMBL1672595	7.7	7.368995396489749	7.101774036090889	7.348000000000001	7.361390072862144
CHEMBL1256599	5.745	7.161376236355805	6.142269183290946	6.986333333199999	6.567887107702701
CHEMBL1256604	4.5	7.161376236355805	6.142269183290946	6.986333333199999	6.567887107702701
CHEMBL591548	7.91	7.322949914267178	9.033496868228372	8.110000000000001	7.704243652510137
CHEMBL2206979	7.99	7.361175003316495	7.362301272133786	7.805499999999999	7.710697435974233
CHEMBL600077	7.49	7.290958289202102	7.862323430022037	7.735000000000001	7.558480695423853
CHEMBL2206984	8.03	7.337312943789164	7.605602524878526	7.281625	7.655100938634162
CHEMBL600076	6.61	7.30169866419266	7.7311645496622	8.094999999999999	7.580222892778665
CHEMBL2206972	6.665	7.347575761074973	8.046070650231695	7.5905000000000005	7.328600513890672
CHEMBL2206957	7.83	7.235080082459294	6.256679671936384	5.886	6.515561293277191
CHEMBL504783	6.17	7.241238536406026	8.218909149992513	7.195666666599999	7.400708334141629
CHEMBL1672587	8.183333333	7.239467136532707	6.540551737790942	6.6333333334	7.196326037310014
CHEMBL2206973	6.705	7.237926596137297	7.039591620467209	7.5680000000000005	7.393249175644385
CHEMBL1672596	7.875	7.2402770931212705	7.032266767026284	7.084333333399999	7.1037649984938405
CHEMBL2206968	7.305	7.238156213674067	7.5737173273241245	7.418000000000001	7.4744509888039525
CHEMBL510931	5.98	7.240914861655128	8.110329252423233	7.1956666666	7.358972622280277
CHEMBL2204319	8.06	7.23937696220137	4.802389353059357	6.6333333334	7.123566552475821
CHEMBL1672610	8.22	7.2387240099092605	9.188744199151376	7.7620000000000005	7.572594997225503
CHEMBL3823909	9.275	7.246692881060677	7.734988849824804	7.5550000000000015	7.994889318782301
CHEMBL3822850	9.59	7.2464722652504445	9.44438800100579	7.555	7.9599089258354025
CHEMBL591604	8.08	7.2363712014163974	3.2008069376531942	6.26	6.480062609368865
CHEMBL599872	7.993125	7.236826396884738	8.102923494049534	7.407000000000001	7.2711836082528905
CHEMBL1256598	6.28	6.957004837434743	5.519844245833425	6.0120000000000005	6.262468551409005
CHEMBL591668	7.465	7.0998259866269535	5.4676480462802495	6.406999999999999	6.811984686014349
CHEMBL2206967	7.46	7.611096925737022	8.118646839551209	7.656333333399999	7.826709790454414
CHEMBL1256601	5.72	6.94908671711761	5.3999273657445785	5.824000000000001	6.261180241658996
CHEMBL2063084	7.36	7.125814800057107	6.36111237203699	6.706	6.6243163812225445
CHEMBL1672589	7.545	7.446144487195219	8.82041282850285	7.643000000000001	7.249355788978922
CHEMBL527062	6.45	7.115419885246071	7.36193911558657	6.482000000000001	7.169588423065924
CHEMBL1671868	7.945	7.283626949973724	7.47882571547774	7.6616666666	7.427049960664127
CHEMBL1672597	7.645	7.4021407075709735	8.840119907822167	7.451999999999998	7.095589138464829
CHEMBL603169	8.01	7.040810333736467	5.6858835481958305	6.601999999999999	6.450668417587556
CHEMBL2206982	7.11	7.6397289919755975	8.743136517983462	7.8013333334	7.8315563525275635
CHEMBL449392	4.87	7.466579995204843	7.88244166133893	7.134666666599999	7.896517838864929
CHEMBL605825	7.64	7.227011795782714	7.433022425598988	7.401000000000001	7.479806389023529
CHEMBL506069	4.48	7.328467375981092	7.513911626598648	6.917624999999999	7.112306271900979
CHEMBL1256605	4.92	7.329406380307995	6.429743706111955	7.1283333334000005	7.031826721451809
CHEMBL1256606	5.42	7.329537901592748	7.755246558588704	7.1283333334000005	7.167375899627837
CHEMBL1672591	7.52	7.337558797956888	6.915870512420642	8.116999999999999	7.620758186959491
CHEMBL2206983	7.115	7.335852062526053	7.1060665961502005	8.0476666666	7.755156622194719
CHEMBL1672590	8.05	7.336507767369076	5.465850833579186	7.0563333334000005	6.8696148137327695
CHEMBL2206958	8.11	7.333531825075353	7.041552162739489	7.109999999999999	7.135403107632843
CHEMBL506689	6.28	7.329260942659699	7.129893721986492	7.255	7.102697957897875
CHEMBL599873	7.913333333	7.3347998234048575	7.957053697995117	7.578	7.730578797138552
CHEMBL602559	7.9	7.334948728423275	7.534800602758662	7.028499999999999	7.383996967030309
CHEMBL2206977	8.13	7.334073492774311	8.649037047698076	7.465000000000001	7.594329070327704
CHEMBL503785	6.34	7.333722091024845	7.685425546852857	7.241	7.719266766088217
CHEMBL2206974	8.06	7.333991451991342	7.398994763562975	6.8756666666	7.277133158697166
CHEMBL605613	7.69	7.297160841461204	7.393788494618832	7.0446666665999995	6.890165250702753
CHEMBL2206963	7.995	7.289591102173523	6.387303189361944	7.5280000000000005	7.241420892265262
CHEMBL525240	4.65	7.296118362648973	8.253665890266587	6.970000000000001	6.991828146115745
CHEMBL2206970	7.935	7.290290468716108	7.254750397947957	7.6209999999999996	7.347509096644952
CHEMBL591667	7.105	7.291812121173173	7.672321941901817	7.287999999999999	7.197846375791275
CHEMBL3824087	9.01	7.3049790464218125	7.097620244717199	7.422624999999999	7.132270589800484
CHEMBL600075	7.275	7.291263083902725	6.771843116903469	6.3376666666000006	6.820590263939662
CHEMBL2063080	7.72	7.291177249704363	5.877847085349289	6.983000000000001	7.147844737069433
CHEMBL2063086	7.75	7.289239988576277	6.827494944746459	7.321	7.370655072368043
CHEMBL506322	6.26	7.329270935899642	8.581454686074952	8.0463333332	8.249509861475653
CHEMBL2368723	5.77	7.294517591181117	7.481835465084399	6.970000000000001	6.907778891944878
CHEMBL602119	8.07	7.286496497586675	7.017203945527523	6.614625000000001	6.553789573674949
CHEMBL603171	6.88	7.296308004330904	7.041085102318967	7.562	7.1139443211619
CHEMBL2204318	8.17	7.325520497108981	7.5651171630933405	6.805	7.106731500241027
CHEMBL603170	7.633333332999999	7.322033739278833	8.669590244328425	7.493	7.539042315873513
CHEMBL1256602	6.56	7.308499632578731	4.580258093454212	6.085	5.810941556665026
CHEMBL1256603	4.96	7.312677897948246	7.754969895191699	6.653999999999999	7.431715119808634
CHEMBL510416	4.73	7.315099270566393	6.5722955798716995	7.0699999999999985	7.141514869384046
CHEMBL2063087	7.55	7.326376460654374	5.763764003546051	7.4079999999999995	6.544449834070116
CHEMBL449844	7.21	7.322885066144007	5.51462628029288	7.047	6.866506236772731
CHEMBL1672592	8.0	7.318853793542342	7.564170207435502	6.995666666599999	6.959158629229199
CHEMBL1672600	7.26	7.320142867896438	6.546185276903351	7.412000000000001	7.132819757913036
CHEMBL450002	5.9	7.316317213379457	7.596665529500491	7.0699999999999985	7.359876822657459
CHEMBL3823642	8.9625	7.319536901594365	6.934796156124484	7.502000000000001	6.950607340867331
CHEMBL1672603	7.035	7.319991632431169	6.930942316820712	6.927	7.330864920651749
