# Supplementary material for: Cheminformatics Analysis and Modeling with MacrolactoneDB
Source: Sci Rep. 2020 Apr 14;10:6284. doi: 10.1038/s41598-020-63192-4 (PMC7156526; doi:10.1038/s41598-020-63192-4)
Supplement: Supplementary file 2 — Supplementary information2. [file 41598_2020_63192_MOESM2_ESM.zip › DataS1/CHEMBL379/pIC50_pEC50/predictions/10-fold/tuned/y_rand/5/all.csv]

IDs	ExperimentalAff	NB	SVR	KNN	RF
CHEMBL509769	6.22	6.952956869949688	6.739960855782853	6.55	6.92839254092109
CHEMBL1256600	5.695	7.137685067935601	7.940769941943558	7.43	7.156761298981554
CHEMBL2206975	7.795	7.372885740377666	8.029786680937304	7.945	7.50460866029619
CHEMBL2204317	8.7	7.307391916981368	6.797260371167068	5.72	7.2067486943982315
CHEMBL1288514	7.5	7.303006186476304	8.22278622953773	9.275	8.327310203366862
CHEMBL2203324	7.985	7.4274744985207795	8.525004677118307	8.01	7.825465924050292
CHEMBL2206969	7.925	7.381265758071801	7.049667199226189	7.105	7.3053246114379276
CHEMBL2063079	8.0	7.397726472497062	7.860815038754141	7.549999999999999	7.466900050220472
CHEMBL1672588	7.855	7.364554132024259	7.3294587885061055	7.490000000000001	7.501556913020538
CHEMBL1672606	7.735	7.2898183234632885	6.623598944327024	7.275	7.597973599125748
CHEMBL1672605	6.33	7.298637983977345	7.057591599739374	7.64	7.204724930761895
CHEMBL2206976	7.885	7.376083067413181	7.132557983884592	7.105	7.27998839739453
CHEMBL3823434	7.9233333329999995	7.165434977632214	6.9015834671156675	8.03	7.337296629670095
CHEMBL605620	7.92	7.132714977846616	7.8748959123742726	7.43	7.3564113295708715
CHEMBL1672598	7.735	6.8326665121003805	6.289320387422801	5.98	6.003663387070487
CHEMBL591648	5.84	7.148076469389564	8.583862823651783	7.7	7.426948269058347
CHEMBL2203873	8.33	7.453997643128318	7.34682357866342	7.935	7.358052387753545
CHEMBL2206971	7.94	7.511050184596078	7.993001603564775	8.183333333	7.923422015094531
CHEMBL2206980	7.105	7.461441421947342	7.255559125332967	8.13	7.4116555474766255
CHEMBL2206965	7.97	7.549671782357011	7.871010910543784	7.6	7.605432243690427
CHEMBL2203882	8.3	7.3798791195673	7.471636896129175	7.9350000000000005	7.544412210421807
CHEMBL455095	6.03	7.10014499641333	5.874402299301395	6.340000000000001	7.274499544889815
CHEMBL2206966	7.83	7.550326102770448	8.009829026503981	7.6	7.595754535355225
CHEMBL2206964	8.06	7.550130989518794	7.618012855106697	7.6	7.586756754478182
CHEMBL605826	7.525	7.398897060429086	5.490653119467337	8.145	7.642741778883369
CHEMBL1672608	7.9	7.322809504601556	10.048142800169863	9.01	7.518230248017014
CHEMBL2063085	7.43	7.299384278688209	6.296223653378969	8.13	7.274432414426858
CHEMBL601195	7.215	7.308238963547723	8.83711621987279	8.02	7.626118892384008
CHEMBL1939386	4.9	7.278902161122795	9.572283327983037	8.06	7.050366312618001
CHEMBL2206960	7.71	7.299584397977671	7.711605076022464	7.83	7.663623471344671
CHEMBL589395	7.436666667000001	7.310842629122905	7.879624186613948	7.734999999999999	7.343127542984668
CHEMBL501873	6.42	7.3101692925140105	6.885532893568821	8.52	7.873158301296997
CHEMBL584166	7.7	7.300052639657374	7.157379311559926	8.03	7.7133430762165185
CHEMBL1672604	6.55	7.302546727903024	7.698300058134557	6.17	7.323870747756185
CHEMBL2206959	8.145	7.299159660967787	7.504423364482228	7.83	7.6533084568775465
CHEMBL2407590	7.43	7.302154023053977	13.294346817894198	6.1	6.959967322457356
CHEMBL1288513	7.405	7.306654293289692	6.44939170994441	6.22	6.753232608090055
CHEMBL2063081	7.72	7.300164926985262	7.2314250950194365	5.3	7.52035646410552
CHEMBL1672602	8.085	7.302297430620526	7.445985648427487	7.68	7.563418421989739
CHEMBL503228	5.3	7.29390379737081	6.341137491469761	7.21	6.4915277033661924
CHEMBL1672599	8.015	7.279859738657849	6.83539992663419	7.92	6.744763997401561
CHEMBL2206978	7.94	7.25609379056858	6.281022036661017	6.17	7.401230323660042
CHEMBL450753	5.88	7.350504072490387	7.485430575809404	7.430000000000001	7.536410499125354
CHEMBL2063082	7.68	7.280003563505607	6.5529607907357015	7.436666667000001	7.226575261283668
CHEMBL603168	8.02	7.302679249572966	7.945603256340065	7.430000000000001	7.6048137067825845
CHEMBL1288515	7.6	7.2684862527019085	6.594102968367762	7.83	6.803960788688817
CHEMBL506565	6.1	7.350354108642242	7.863921068811552	7.429999999999999	7.523308714034574
CHEMBL1672609	8.155	7.273183523088294	7.804209763075131	7.735000000000001	7.411762884835172
CHEMBL1672601	7.825	7.2869443864778525	7.809129712385204	7.92	7.215609135673175
CHEMBL599875	7.46	7.29563602048673	7.68547685738774	8.7	7.675322319147143
CHEMBL599874	6.67	7.283078866398032	7.728806146374653	7.7	8.011270977793565
CHEMBL1672594	8.52	7.286848536873747	6.8058254644078655	7.545	7.279663559621517
CHEMBL1672607	7.986666667000001	7.310847651975547	7.999138115365347	5.9	7.5310967232873285
CHEMBL556318	7.92	7.248526583747953	8.881555867666755	7.710000000000001	7.014912659562815
CHEMBL2206981	8.1	7.352856308232926	6.955584698157927	8.085	7.114631066666104
CHEMBL585404	7.92	7.248526583747953	8.881555867666755	7.710000000000001	7.014912659562815
CHEMBL1672595	7.7	7.2886730318573765	8.017758968640948	8.13	7.105475594197799
CHEMBL1256599	5.745	7.246691544919	6.301820221888923	6.42	6.591718421790575
CHEMBL1256604	4.5	7.246691544919	6.301820221888923	6.42	6.591718421790575
CHEMBL591548	7.91	7.275520455767828	9.406254426451675	8.06	7.742396575093535
CHEMBL2206979	7.99	7.359747070803696	6.9259858329232875	7.72	7.359954798061544
CHEMBL600077	7.49	7.242183262990793	8.441317081938251	7.436666667000001	6.680172255302526
CHEMBL2206984	8.03	7.342667763369646	8.029675756765663	8.0	7.796377310048037
CHEMBL600076	6.61	7.239444429178479	6.628105585200323	4.87	6.10714316799233
CHEMBL2206972	6.665	7.364028465904051	7.480938494157853	7.9233333329999995	7.736715775247601
CHEMBL2206957	7.83	7.22777601085657	7.76634250291395	7.405	7.286672526454379
CHEMBL504783	6.17	7.155423951656303	7.339501390610934	5.9	6.597596387224609
CHEMBL1672587	8.183333333	7.078062730576857	6.2842956104024	7.885	7.1776146759302755
CHEMBL2206973	6.705	7.188533282164501	6.822734000875107	6.42	7.057765195930552
CHEMBL1672596	7.875	6.860156802192787	6.161957904400713	6.1	6.761575572075991
CHEMBL2206968	7.305	7.2318941563894885	8.535277611032182	8.33	7.40422928321991
CHEMBL510931	5.98	7.4105787111385135	8.83227986487787	6.665000000000001	7.2863717443767175
CHEMBL2204319	8.06	7.128154270048866	7.683028632556553	7.885	7.282674866073371
CHEMBL1672610	8.22	7.081443436636113	8.07997292197686	7.26	7.447776681541091
CHEMBL3823909	9.275	7.437280505177682	7.959122501783856	9.01	8.15548153934085
CHEMBL3822850	9.59	7.285071574154245	6.942740845548048	6.55	7.289599575888031
CHEMBL591604	8.08	7.214453048267708	7.546719159293659	7.919999999999999	7.6627165029843285
CHEMBL599872	7.993125	7.357368078736938	7.558643737421482	8.17	7.773243102690228
CHEMBL1256598	6.28	7.697371231332164	8.020442485998121	7.92	7.887696173531371
CHEMBL591668	7.465	7.070403066043029	7.372542491926352	8.1	7.082123921958463
CHEMBL2206967	7.46	7.539080281581021	8.50775377984278	7.875	7.542143799792967
CHEMBL1256601	5.72	7.63517588665127	7.970369065211075	8.07	7.927106888641458
CHEMBL2063084	7.36	7.0159043006013935	5.9722360315473795	6.22	6.726437216842272
CHEMBL1672589	7.545	7.136216158086707	7.528024778911759	7.035	7.179844523570589
CHEMBL527062	6.45	7.6058408398305115	7.629496617003945	7.825	7.499619313612922
CHEMBL1671868	7.945	7.199268459058639	7.694126291026991	7.75	7.363460301540904
CHEMBL1672597	7.645	7.119588886157708	6.371541640091624	7.035	6.976125227948692
CHEMBL603169	8.01	6.965004108432127	6.263428226835484	6.340000000000001	6.711443999256036
CHEMBL2206982	7.11	7.307666210926824	6.325694211324113	4.65	7.476251636263532
CHEMBL449392	4.87	7.549929758391704	7.464138972747298	8.0	7.512319385538223
CHEMBL605825	7.64	7.481319256462069	7.491694105134834	7.7	7.723234461384639
CHEMBL506069	4.48	7.332726262147023	6.395727854918398	5.300000000000001	6.710680725859593
CHEMBL1256605	4.92	7.3372821186489245	7.533361935528097	7.6333333329999995	7.697314906305365
CHEMBL1256606	5.42	7.337563558242858	7.8808856267196425	7.925	7.886206392356812
CHEMBL1672591	7.52	7.336215360605161	8.251976072743332	6.88	7.957150915181342
CHEMBL2206983	7.115	7.333032979126299	7.907502475717287	8.07	7.241240183323625
CHEMBL1672590	8.05	7.33584013221993	8.93736504795206	8.145	8.007360356937781
CHEMBL2206958	8.11	7.333929248046048	7.237470285867751	7.735	7.866009401044676
CHEMBL506689	6.28	7.337797412485486	7.5511504828607166	5.745	7.073435698367718
CHEMBL599873	7.913333333	7.331858837379024	7.576712558869527	7.525	7.337889216058368
CHEMBL602559	7.9	7.334136925550898	8.275064658870011	8.1	7.83746483775578
CHEMBL2206977	8.13	7.328609059770163	4.511137735668374	4.96	6.199251102843988
CHEMBL503785	6.34	7.3383057310493705	8.082100610158488	8.06	8.042232649642008
CHEMBL2206974	8.06	7.3306352160589645	6.963018756971863	7.855	7.251436035463043
CHEMBL605613	7.69	7.3000533079050705	6.695473813511255	7.9	6.767246031133708
CHEMBL2206963	7.995	7.301404083497009	6.988257786921746	8.11	7.767645388337047
CHEMBL525240	4.65	7.3094009690133666	7.8707877573618354	7.735	7.401708701659543
CHEMBL2206970	7.935	7.299826666972877	6.9283487995223645	5.695	7.043183698738922
CHEMBL591667	7.105	7.298160036913667	5.9884350996426985	7.215	7.415349624456315
CHEMBL3824087	9.01	7.300562822493423	6.302170661613509	7.875	7.110662548567964
CHEMBL600075	7.275	7.30082935872833	6.895225317919612	5.745	7.027663915344221
CHEMBL2063080	7.72	7.301001060137369	6.3490373844862	7.9	7.4894585844449555
CHEMBL2063086	7.75	7.300029431534794	7.50258972504284	8.085	6.792111506077519
CHEMBL506322	6.26	7.297448120892052	6.437177224785371	8.03	7.4023082655413255
CHEMBL2368723	5.77	7.307757896298562	7.588025268087276	7.7	7.470269332849232
CHEMBL602119	8.07	7.2965538534819565	5.759674672786225	4.5	6.740459091031268
CHEMBL603171	6.88	7.298226836136321	7.679435090677549	7.215	6.746232338169762
CHEMBL2204318	8.17	7.353090489137517	8.16194444048217	7.935	7.500743471391836
CHEMBL603170	7.6333333329999995	7.257857911433021	7.679628159412869	9.59	7.406801739205524
CHEMBL1256602	6.56	7.264406183477544	8.01082276684981	8.07	7.983293175420068
CHEMBL1256603	4.96	7.252979393049868	7.950527482708918	8.05	7.732610622924455
CHEMBL510416	4.73	7.273682734619063	6.796338731065743	6.665	6.966732724659323
CHEMBL2063087	7.55	7.426548890800998	8.224483565034387	8.183333333	7.660695607213877
CHEMBL449844	7.21	7.347172283602472	8.118510118486352	7.885	7.561246742509976
CHEMBL1672592	8.0	7.337157452090223	6.980691930798071	7.72	7.611695969118739
CHEMBL1672600	7.26	7.324313004186431	6.777208580749385	7.115	7.2465965143420545
CHEMBL450002	5.9	7.298970434181247	8.159601095339138	7.94	7.546702900128204
CHEMBL3823642	8.9625	7.230328861171422	5.5475795375707095	5.72	6.597907332172553
CHEMBL1672603	7.035	7.355410141208272	8.137570749800357	8.02	7.543031869625097
