# Supplementary material for: Cheminformatics Analysis and Modeling with MacrolactoneDB
Source: Sci Rep. 2020 Apr 14;10:6284. doi: 10.1038/s41598-020-63192-4 (PMC7156526; doi:10.1038/s41598-020-63192-4)
Supplement: Supplementary file 2 — Supplementary information2. [file 41598_2020_63192_MOESM2_ESM.zip › DataS1/CHEMBL379/pIC50_pEC50/predictions/10-fold/tuned/y_rand/5/mordred.csv]

IDs	ExperimentalAff	NB	SVR	KNN	RF
CHEMBL509769	6.22	7.271266946243015	6.090849848662728	6.871666666666667	7.166225810797892
CHEMBL1256600	5.695	7.27736849363332	7.8435000558429655	7.721666666666668	7.682734340899296
CHEMBL2206975	7.795	7.2725705918799886	7.758799669021242	7.821041666666666	7.343783189686579
CHEMBL2204317	8.7	7.271921190121915	7.063616161435499	7.6000000000000005	7.450474684802781
CHEMBL1288514	7.5	7.275538031323259	7.7007747734251115	7.53	7.59024191799865
CHEMBL2203324	7.985	7.271599582176784	7.966274566208492	7.94	7.655019646350565
CHEMBL2206969	7.925	7.272369972360949	7.148399320822971	7.821041666666667	7.434704185880371
CHEMBL2063079	8.0	7.271136254435807	7.564799253160416	6.858333333333334	6.669407754002739
CHEMBL1672588	7.855	7.267920047866804	7.4367981327097175	7.073333333333333	7.106270276110784
CHEMBL1672606	7.735	7.2687840773670445	7.0111428148265365	6.495	7.02616389612646
CHEMBL1672605	6.33	7.266418860856364	6.001888774722058	6.66	6.705616116898124
CHEMBL2206976	7.885	7.273746493639705	7.656505492268149	6.747708333333333	7.222324083577914
CHEMBL3823434	7.923333332999999	7.271688955239313	7.00191914982112	6.636666666666667	6.528573738834635
CHEMBL605620	7.92	7.261526137422164	7.171266334542878	7.361111111	6.762867346844504
CHEMBL1672598	7.735	7.266898221195737	7.743314451589605	8.095	7.925288123541236
CHEMBL591648	5.84	7.261840379847498	7.28416769374147	7.797777777666666	7.326881524029639
CHEMBL2203873	8.33	7.270820527249534	7.428361393877324	6.735	7.357961374220699
CHEMBL2206971	7.94	7.272259382377765	7.250909729759119	7.55	6.77820467055402
CHEMBL2206980	7.105	7.274693136418606	7.298647586407654	7.676111111	7.61551835109054
CHEMBL2206965	7.97	7.2737285521165616	7.052967822353228	6.7	6.947862424975556
CHEMBL2203882	8.3	7.2737624719528275	7.421005999291285	6.735	7.360614749087822
CHEMBL455095	6.03	7.243493041123083	6.3949437367323085	6.531666666666666	6.331474346899187
CHEMBL2206966	7.83	7.273560311170307	7.232455851200523	6.7	6.993842683535754
CHEMBL2206964	8.06	7.274173354205316	7.2993857646666385	6.7	6.984763993883044
CHEMBL605826	7.525	7.268175547789761	7.163707997043296	8.076666666666668	7.682662136856659
CHEMBL1672608	7.9	7.264661764234775	7.847663106581418	7.261666666666667	7.3723498592409475
CHEMBL2063085	7.43	7.363998534072772	7.232133656593534	7.245	7.145314140200151
CHEMBL601195	7.215	7.269177322531457	7.8233207963977645	7.978333333333334	7.19986228173479
CHEMBL1939386	4.9	6.936125381591194	8.118898592433201	5.778333333333333	6.223639247685362
CHEMBL2206960	7.71	7.326081154963505	8.420759906201473	8.211666666666666	7.260188796493111
CHEMBL589395	7.436666667000001	7.303421148045407	7.14291311166841	7.778333333333333	7.717751351061151
CHEMBL501873	6.42	7.318458730808657	8.405669511281772	8.609166666666667	7.727084433072622
CHEMBL584166	7.7	7.278488050977309	6.955113880027843	6.273333333333333	7.133323620185735
CHEMBL1672604	6.55	7.292784803032799	8.69622096661068	7.554375	7.033398204351803
CHEMBL2206959	8.145	7.331206603362761	7.8977927532089165	7.476666666666667	7.530558667317247
CHEMBL2407590	7.43	7.427280610112591	7.439922289203718	8.06	7.174532920797717
CHEMBL1288513	7.405	7.2712497373366425	8.23316733515546	7.417777777666667	7.124174779023413
CHEMBL2063081	7.72	7.346652959074452	7.323882878157974	7.286666666666666	6.986250921988447
CHEMBL1672602	8.085	7.299347684531704	8.092586448456434	7.561666666666667	7.435154968156768
CHEMBL503228	5.3	7.29519134986927	7.1676473708428095	7.246666666666667	6.993434633143818
CHEMBL1672599	8.015	7.291323541235503	6.754600749014132	7.206111111000001	6.782816392393171
CHEMBL2206978	7.94	7.288768556477152	7.624182309282675	6.553333333333334	7.302137315216863
CHEMBL450753	5.88	7.294049295014047	6.591830905612769	7.503333333333333	7.4010259501020705
CHEMBL2063082	7.68	7.291302495224314	7.5201832029616416	7.461111111	6.911150912270603
CHEMBL603168	8.02	7.2924222880004255	8.093617835312829	8.074166666666667	7.724097140153467
CHEMBL1288515	7.6	7.2947757206559025	8.049217368187287	8.028333333333334	7.720733303153094
CHEMBL506565	6.1	7.293897724640415	6.598956200630527	7.503333333333333	7.554741649295867
CHEMBL1672609	8.155	7.290544339871951	7.410624222919994	7.123333333333332	7.402750931296163
CHEMBL1672601	7.825	7.291198251007748	6.481181881830532	7.206111111000001	6.840188490812827
CHEMBL599875	7.46	7.292406563596351	6.659128967013368	6.761666666666667	7.302064070562278
CHEMBL599874	6.67	7.293447377236043	7.273204438243242	6.828333333333333	6.565599043486312
CHEMBL1672594	8.52	7.290418117584963	7.810386707309755	7.6499999999999995	7.384250676243301
CHEMBL1672607	7.986666667000001	7.296381725656503	7.82022495159913	8.463333333333333	7.695141556906148
CHEMBL556318	7.92	7.299601426856501	7.126940052628985	7.501666666666668	6.638828420953274
CHEMBL2206981	8.1	7.293811067197104	7.399930217012425	7.704375	7.455541715235923
CHEMBL585404	7.92	7.299601426856501	7.126940052628985	7.501666666666668	6.638828420953274
CHEMBL1672595	7.7	7.296436806462056	7.2678992093485135	6.883333333333333	7.109493147735769
CHEMBL1256599	5.745	7.29985780702208	7.566139087348125	7.505	7.381319544468619
CHEMBL1256604	4.5	7.29985780702208	7.566139087348125	7.505	7.381319544468619
CHEMBL591548	7.91	7.297448408927203	7.4809205495398	7.635000000000001	7.6426161881998835
CHEMBL2206979	7.99	7.293371940139026	6.784668819707921	7.644375	7.376115941626832
CHEMBL600077	7.49	7.29931781562484	7.632085265398253	6.453333333333333	6.877107169286932
CHEMBL2206984	8.03	7.294237535450385	7.580212595274428	7.94	7.629794021149674
CHEMBL600076	6.61	7.299612338598377	7.337733129823647	7.031111110999999	7.285017337099162
CHEMBL2206972	6.665	7.292729420281543	5.7760076465061765	7.096666666666668	6.936353739872094
CHEMBL2206957	7.83	7.069994636305488	6.743170355897444	6.830000000000001	7.375868745042734
CHEMBL504783	6.17	7.290543597459168	8.039185532722417	6.966666666666666	6.837601737771925
CHEMBL1672587	8.183333333	7.440785000140279	7.580273566183909	7.775000000000001	7.488534083986013
CHEMBL2206973	6.705	7.104023401382072	8.140081584961923	7.919999999999999	7.875342352017705
CHEMBL1672596	7.875	7.342353413625418	7.3890416564199874	8.36	7.787587824895147
CHEMBL2206968	7.305	6.974789494028618	7.522515002480684	5.953333333333333	6.3368088095248325
CHEMBL510931	5.98	7.334485442097326	8.20339354959533	7.483333333333333	7.426249432879721
CHEMBL2204319	8.06	7.401673571339321	7.507673112958987	8.19	7.840881530247518
CHEMBL1672610	8.22	7.277964804299993	7.840308052128332	6.685555555666667	7.627040229834355
CHEMBL3823909	9.275	6.952140567290545	7.430940685554052	6.798333333333333	7.242182683532831
CHEMBL3822850	9.59	6.963145609179451	7.430410260819901	6.798333333333333	7.366515907739551
CHEMBL591604	8.08	7.3451750161427904	7.641557444549722	7.471666666666667	7.4515789285584875
CHEMBL599872	7.993125	7.294631626762373	7.187650725424891	7.631111110999999	7.513491086283571
CHEMBL1256598	6.28	7.325783508881315	8.020152034340992	8.471666666666666	8.115478195680232
CHEMBL591668	7.465	7.320682972369991	7.929505619567531	7.223333333333334	7.284351387651724
CHEMBL2206967	7.46	7.322478918277899	6.009502195681054	6.06	7.1052054631580885
CHEMBL1256601	5.72	7.325715761899146	6.6604713018898805	6.826666666666667	6.676180565476233
CHEMBL2063084	7.36	7.320795806179302	8.5688668327555	6.11	6.032710508425866
CHEMBL1672589	7.545	7.32216768978772	7.621903845115571	6.8308333333333335	7.688006971312879
CHEMBL527062	6.45	7.322530577561869	7.3473759895378405	6.890000000000001	7.710805702500241
CHEMBL1671868	7.945	7.321425174926109	8.301675647676358	7.523333333333333	7.638694781317704
CHEMBL1672597	7.645	7.322429342388002	7.140516839781628	7.899166666666667	7.442405566302758
CHEMBL603169	8.01	7.320991546228497	7.888179650978617	6.196666666666666	6.867334381827694
CHEMBL2206982	7.11	7.322465396149657	7.326107591412433	7.207777777666667	7.124285334382696
CHEMBL449392	4.87	7.335162790493777	7.262433033906599	7.646666666666666	7.55339357535328
CHEMBL605825	7.64	7.320848657403111	6.838509103976594	6.917222222333334	6.432819808206898
CHEMBL506069	4.48	7.198554013027227	7.857868898865938	7.165	7.325625268892167
CHEMBL1256605	4.92	7.535600472006602	7.912559825017226	7.8843749999999995	7.916436721844691
CHEMBL1256606	5.42	7.503732675113489	7.850240917682548	7.8843749999999995	7.791139539720548
CHEMBL1672591	7.52	7.399926858550927	9.099682156455629	7.791111110999999	7.349226218356231
CHEMBL2206983	7.115	7.420560087606401	7.960874667958834	7.386666666666667	7.673167828203078
CHEMBL1672590	8.05	7.396745281740653	7.743816352500161	7.791111110999999	7.396074077147813
CHEMBL2206958	8.11	7.330535870092643	7.2141858250419375	7.305	7.054527829237127
CHEMBL506689	6.28	7.304725931670981	6.6488945535734345	7.333333333333333	7.277357731260626
CHEMBL599873	7.913333333	7.293858336215276	8.303806999329673	7.063333333333333	7.300798864294386
CHEMBL602559	7.9	7.341979472289377	7.345935882382378	7.0633333333333335	6.980798810345473
CHEMBL2206977	8.13	7.3038674840618505	6.667399800994758	6.09	6.647346982472974
CHEMBL503785	6.34	7.454109806576466	7.375610449060005	8.133333333333333	7.466066694557672
CHEMBL2206974	8.06	7.406941797044781	7.742767172113254	7.509444444333333	7.945746193143525
CHEMBL605613	7.69	7.3021673925085695	6.049124600452531	6.161666666666666	6.725200909376225
CHEMBL2206963	7.995	7.297913347133002	6.676927188713316	6.621666666666667	7.415288726433937
CHEMBL525240	4.65	7.2953938734616015	8.225219440295243	7.239999999999999	7.108110711189283
CHEMBL2206970	7.935	7.296724711496901	7.348393118851563	7.023333333333333	6.7750975388550305
CHEMBL591667	7.105	7.303687064392936	6.978364767127269	6.505	6.2995978581672
CHEMBL3824087	9.01	7.291101538093754	7.40666063291137	7.5922222223333335	7.19244379322041
CHEMBL600075	7.275	7.302328318597424	8.015528317607655	7.704999999999999	7.1551850644788395
CHEMBL2063080	7.72	7.299773141237388	6.542236934926871	7.891666666666667	7.500903361231064
CHEMBL2063086	7.75	7.301765445905513	8.089966264001228	7.801666666666667	7.655687287312557
CHEMBL506322	6.26	7.29843183794394	7.013353522812375	7.461041666666667	7.063611064400574
CHEMBL2368723	5.77	7.299722651163958	7.242476531515484	7.239999999999999	6.864392313370907
CHEMBL602119	8.07	7.299941804330937	7.613064842794282	7.7316666666666665	7.587380046081905
CHEMBL603171	6.88	7.301832826374262	7.474404916310556	5.636666666666667	6.503594096179885
CHEMBL2204318	8.17	7.323317668414388	8.044727155494481	7.7543750000000005	7.191590137439468
CHEMBL603170	7.633333332999999	7.3169984062479605	7.711717334832787	5.9799999999999995	7.48558231294941
CHEMBL1256602	6.56	7.3207875917013805	7.209827968261548	7.203333333333333	7.167225921999961
CHEMBL1256603	4.96	7.315590777503075	7.540162270392379	6.716666666666666	7.385796929355514
CHEMBL510416	4.73	7.323693454603849	4.569604104478605	7.186666666666667	6.2604467840601625
CHEMBL2063087	7.55	7.33010013815433	7.893092844594635	7.153333333333333	6.958505807496584
CHEMBL449844	7.21	7.31672783296879	7.342621713748818	7.815	7.383258885162889
CHEMBL1672592	8.0	7.32227130302158	7.36503876028814	7.531666666666666	7.3723202899655265
CHEMBL1672600	7.26	7.319547019389302	7.730459114290378	7.388333333333333	7.360351427948295
CHEMBL450002	5.9	7.314271172752365	6.592521263339622	7.186666666666667	7.083299014961415
CHEMBL3823642	8.9625	7.3464576891706725	8.27733601401439	7.9816666666666665	7.97970281745873
CHEMBL1672603	7.035	7.312960934991964	5.671413226170769	6.836666666666666	6.509507595281525
