# Supplementary material for: Cheminformatics Analysis and Modeling with MacrolactoneDB
Source: Sci Rep. 2020 Apr 14;10:6284. doi: 10.1038/s41598-020-63192-4 (PMC7156526; doi:10.1038/s41598-020-63192-4)
Supplement: Supplementary file 2 — Supplementary information2. [file 41598_2020_63192_MOESM2_ESM.zip › DataS1/CHEMBL379/pIC50_pEC50/predictions/10-fold/tuned/y_rand/5/mrc.csv]

IDs	ExperimentalAff	NB	SVR	KNN	RF
CHEMBL509769	6.22	7.27136311291362	7.699909801267935	7.202222222222222	7.290641025615432
CHEMBL1256600	5.695	7.271253708372942	7.579909810746335	6.983888888888888	7.292796717181781
CHEMBL2206975	7.795	7.270897209619613	7.600283852821089	6.775	7.227291666660682
CHEMBL2204317	8.7	7.271213110101813	7.3797665391543275	7.298333333333333	7.445718425923156
CHEMBL1288514	7.5	7.271253708372942	7.579909810746335	6.983888888888888	7.292796717181781
CHEMBL2203324	7.985	7.270897209619613	7.600283852821089	6.775	7.227291666660682
CHEMBL2206969	7.925	7.270897209619613	7.600283852821089	6.775	7.227291666660682
CHEMBL2063079	8.0	7.270897209619613	7.600283852821089	6.775	7.227291666660682
CHEMBL1672588	7.855	7.270897209619613	7.600283852821089	6.775	7.227291666660682
CHEMBL1672606	7.735	7.270897209619613	7.600283852821089	6.775	7.227291666660682
CHEMBL1672605	6.33	7.270897209619613	7.600283852821089	6.775	7.227291666660682
CHEMBL2206976	7.885	7.270897209619613	7.600283852821089	6.775	7.227291666660682
CHEMBL3823434	7.923333332999999	7.27136311291362	7.699909801267935	7.202222222222222	7.290641025615432
CHEMBL605620	7.92	7.289681775724584	7.729539454010391	7.245555555555557	7.31460937500006
CHEMBL1672598	7.735	7.2401254904014545	7.540149938696282	7.295	7.140935606054528
CHEMBL591648	5.84	7.291636652885941	7.641739818573522	7.245555555555557	7.31460937500006
CHEMBL2203873	8.33	7.2401254904014545	7.540149938696282	7.295	7.140935606054528
CHEMBL2206971	7.94	7.2401254904014545	7.540149938696282	7.295	7.140935606054528
CHEMBL2206980	7.105	7.2401254904014545	7.540149938696282	7.295	7.140935606054528
CHEMBL2206965	7.97	7.2401254904014545	7.540149938696282	7.295	7.140935606054528
CHEMBL2203882	8.3	7.2401254904014545	7.540149938696282	7.295	7.140935606054528
CHEMBL455095	6.03	7.289681775724584	7.729539454010391	7.245555555555557	7.31460937500006
CHEMBL2206966	7.83	7.2401254904014545	7.540149938696282	7.295	7.140935606054528
CHEMBL2206964	8.06	7.2401254904014545	7.540149938696282	7.295	7.140935606054528
CHEMBL605826	7.525	7.289681775724584	7.729539454010391	7.245555555555557	7.31460937500006
CHEMBL1672608	7.9	7.2401254904014545	7.540149938696282	7.295	7.140935606054528
CHEMBL2063085	7.43	7.301121334934478	7.822886511338314	7.167777777777778	7.377894736841986
CHEMBL601195	7.215	7.299349177335711	7.449749097591022	7.084444444444444	7.158461538461453
CHEMBL1939386	4.9	7.299496782441594	6.688307391251317	7.159312660996574	6.916398055555404
CHEMBL2206960	7.71	7.301121334934478	7.822886511338314	7.167777777777778	7.377894736841986
CHEMBL589395	7.436666667000001	7.299349177335711	7.449749097591022	7.084444444444444	7.158461538461453
CHEMBL501873	6.42	7.299974787365422	7.565147271916321	7.366388888888888	7.24179292927278
CHEMBL584166	7.7	7.301121334934478	7.822886511338314	7.167777777777778	7.377894736841986
CHEMBL1672604	6.55	7.301121334934478	7.822886511338314	7.167777777777778	7.377894736841986
CHEMBL2206959	8.145	7.301121334934478	7.822886511338314	7.167777777777778	7.377894736841986
CHEMBL2407590	7.43	7.300084612490792	7.757402802058518	7.390925925888889	7.53296982635583
CHEMBL1288513	7.405	7.299974787365422	7.565147271916321	7.366388888888888	7.24179292927278
CHEMBL2063081	7.72	7.301121334934478	7.822886511338314	7.167777777777778	7.377894736841986
CHEMBL1672602	8.085	7.301121334934478	7.822886511338314	7.167777777777778	7.377894736841986
CHEMBL503228	5.3	7.171866060668002	7.544850816686159	7.278333333333332	7.18775143679306
CHEMBL1672599	8.015	7.417415104671194	7.790055326634664	7.740555555555555	7.483318965517295
CHEMBL2206978	7.94	7.417415104671194	7.790055326634664	7.740555555555555	7.483318965517295
CHEMBL450753	5.88	7.171866060668002	7.544850816686159	7.278333333333332	7.18775143679306
CHEMBL2063082	7.68	7.417415104671194	7.790055326634664	7.740555555555555	7.483318965517295
CHEMBL603168	8.02	7.180289773553812	7.49713256039359	7.152592592555556	7.163095238071449
CHEMBL1288515	7.6	7.171866060668002	7.544850816686159	7.278333333333332	7.18775143679306
CHEMBL506565	6.1	7.171866060668002	7.544850816686159	7.278333333333332	7.18775143679306
CHEMBL1672609	8.155	7.417415104671194	7.790055326634664	7.740555555555555	7.483318965517295
CHEMBL1672601	7.825	7.417415104671194	7.790055326634664	7.740555555555555	7.483318965517295
CHEMBL599875	7.46	7.171866060668002	7.544850816686159	7.278333333333332	7.18775143679306
CHEMBL599874	6.67	7.171866060668002	7.544850816686159	7.278333333333332	7.18775143679306
CHEMBL1672594	8.52	7.417415104671194	7.790055326634664	7.740555555555555	7.483318965517295
CHEMBL1672607	7.986666667000001	7.296066619082409	7.600150546246993	7.301481481444444	7.195887212637905
CHEMBL556318	7.92	7.2978808625870935	8.029906321863274	7.382500000000001	7.466249999999991
CHEMBL2206981	8.1	7.296066619082409	7.600150546246993	7.301481481444444	7.195887212637905
CHEMBL585404	7.92	7.2978808625870935	8.029906321863274	7.382500000000001	7.466249999999991
CHEMBL1672595	7.7	7.296066619082409	7.600150546246993	7.301481481444444	7.195887212637905
CHEMBL1256599	5.745	7.2975485223412155	7.559732046117212	7.7848148147777785	7.352929292909135
CHEMBL1256604	4.5	7.2975485223412155	7.559732046117212	7.7848148147777785	7.352929292909135
CHEMBL591548	7.91	7.2978808625870935	8.029906321863274	7.382500000000001	7.466249999999991
CHEMBL2206979	7.99	7.296066619082409	7.600150546246993	7.301481481444444	7.195887212637905
CHEMBL600077	7.49	7.2978808625870935	8.029906321863274	7.382500000000001	7.466249999999991
CHEMBL2206984	8.03	7.296066619082409	7.600150546246993	7.301481481444444	7.195887212637905
CHEMBL600076	6.61	7.2978808625870935	8.029906321863274	7.382500000000001	7.466249999999991
CHEMBL2206972	6.665	7.296066619082409	7.600150546246993	7.301481481444444	7.195887212637905
CHEMBL2206957	7.83	7.264362487933489	7.645138631512832	7.508703703666665	7.330201149413788
CHEMBL504783	6.17	7.198448130840377	7.309979475898364	6.9188888888888895	6.962656249999894
CHEMBL1672587	8.183333333	7.264362487933489	7.645138631512832	7.508703703666665	7.330201149413788
CHEMBL2206973	6.705	7.264362487933489	7.645138631512832	7.508703703666665	7.330201149413788
CHEMBL1672596	7.875	7.264362487933489	7.645138631512832	7.508703703666665	7.330201149413788
CHEMBL2206968	7.305	7.264362487933489	7.645138631512832	7.508703703666665	7.330201149413788
CHEMBL510931	5.98	7.198448130840377	7.309979475898364	6.9188888888888895	6.962656249999894
CHEMBL2204319	8.06	7.237345932945916	7.789873303973642	7.042962963	7.365476190499978
CHEMBL1672610	8.22	7.264362487933489	7.645138631512832	7.508703703666665	7.330201149413788
CHEMBL3823909	9.275	7.237339874712254	7.625138555607085	7.493333333333333	7.560783913690471
CHEMBL3822850	9.59	7.237339874712254	7.625138555607085	7.493333333333333	7.560783913690471
CHEMBL591604	8.08	7.219516384011331	7.504488144200682	6.918888888888889	7.218632601574471
CHEMBL599872	7.993125	7.198448130840377	7.309979475898364	6.9188888888888895	6.962656249999894
CHEMBL1256598	6.28	7.3279470217379705	7.819508419285554	7.322592592555555	7.426580459758613
CHEMBL591668	7.465	7.3279470217379705	7.819508419285554	7.322592592555555	7.426580459758613
CHEMBL2206967	7.46	7.318298924503642	7.625058051628448	6.660902777777778	7.199737787362126
CHEMBL1256601	5.72	7.3279470217379705	7.819508419285554	7.322592592555555	7.426580459758613
CHEMBL2063084	7.36	7.318298924503642	7.625058051628448	6.660902777777778	7.199737787362126
CHEMBL1672589	7.545	7.318298924503642	7.625058051628448	6.660902777777778	7.199737787362126
CHEMBL527062	6.45	7.3279470217379705	7.819508419285554	7.322592592555555	7.426580459758613
CHEMBL1671868	7.945	7.318298924503642	7.625058051628448	6.660902777777778	7.199737787362126
CHEMBL1672597	7.645	7.318298924503642	7.625058051628448	6.660902777777778	7.199737787362126
CHEMBL603169	8.01	7.3279470217379705	7.819508419285554	7.322592592555555	7.426580459758613
CHEMBL2206982	7.11	7.318298924503642	7.625058051628448	6.660902777777778	7.199737787362126
CHEMBL449392	4.87	7.325809882075131	7.5469426684390175	7.22	7.225948796296282
CHEMBL605825	7.64	7.3279470217379705	7.819508419285554	7.322592592555555	7.426580459758613
CHEMBL506069	4.48	7.353478435499653	8.033931888594086	7.973333333333334	8.212752245370353
CHEMBL1256605	4.92	7.346887991197649	7.694700463202949	7.193148148111111	7.423568548354862
CHEMBL1256606	5.42	7.346887991197649	7.694700463202949	7.193148148111111	7.423568548354862
CHEMBL1672591	7.52	7.325194447624442	7.62031597685169	7.350555555555555	7.265977011500019
CHEMBL2206983	7.115	7.325194447624442	7.62031597685169	7.350555555555555	7.265977011500019
CHEMBL1672590	8.05	7.325194447624442	7.62031597685169	7.350555555555555	7.265977011500019
CHEMBL2206958	8.11	7.325194447624442	7.62031597685169	7.350555555555555	7.265977011500019
CHEMBL506689	6.28	7.346887991197649	7.694700463202949	7.193148148111111	7.423568548354862
CHEMBL599873	7.913333333	7.346887991197649	7.694700463202949	7.193148148111111	7.423568548354862
CHEMBL602559	7.9	7.329782361306175	7.360123171710642	7.298333333333334	7.067857142857088
CHEMBL2206977	8.13	7.325194447624442	7.62031597685169	7.350555555555555	7.265977011500019
CHEMBL503785	6.34	7.349849433396959	7.787637737248815	7.9475	7.77873165013233
CHEMBL2206974	8.06	7.325194447624442	7.62031597685169	7.350555555555555	7.265977011500019
CHEMBL605613	7.69	7.593634605870298	7.799663695549622	8.02111111111111	7.700930989562547
CHEMBL2206963	7.995	7.0844017646278825	7.530150476153349	7.069814814777777	7.060833333338942
CHEMBL525240	4.65	7.25800290353403	7.296616679591533	6.1850000000000005	6.5369282715987485
CHEMBL2206970	7.935	7.0844017646278825	7.530150476153349	7.069814814777777	7.060833333338942
CHEMBL591667	7.105	7.0844017646278825	7.530150476153349	7.069814814777777	7.060833333338942
CHEMBL3824087	9.01	7.3498378283503305	7.545025917525259	7.558333333249999	7.362567835027266
CHEMBL600075	7.275	7.593634605870298	7.799663695549622	8.02111111111111	7.700930989562547
CHEMBL2063080	7.72	7.0844017646278825	7.530150476153349	7.069814814777777	7.060833333338942
CHEMBL2063086	7.75	7.0844017646278825	7.530150476153349	7.069814814777777	7.060833333338942
CHEMBL506322	6.26	7.593634605870298	7.799663695549622	8.02111111111111	7.700930989562547
CHEMBL2368723	5.77	7.25800290353403	7.296616679591533	6.1850000000000005	6.5369282715987485
CHEMBL602119	8.07	7.5145079930892145	7.565016814754524	7.427222222222222	7.560769230769337
CHEMBL603171	6.88	7.5145079930892145	7.565016814754524	7.427222222222222	7.560769230769337
CHEMBL2204318	8.17	7.334215857365652	7.819777972834245	6.956111111111111	7.46296257061021
CHEMBL603170	7.633333332999999	7.314918100083511	7.445127544786992	7.181851851888889	7.194404761928557
CHEMBL1256602	6.56	7.314035786768068	7.364779913339272	7.390555555555555	7.0999462365484325
CHEMBL1256603	4.96	7.314035786768068	7.364779913339272	7.390555555555555	7.0999462365484325
CHEMBL510416	4.73	7.314035786768068	7.364779913339272	7.390555555555555	7.0999462365484325
CHEMBL2063087	7.55	7.334215857365652	7.819777972834245	6.956111111111111	7.46296257061021
CHEMBL449844	7.21	7.319904485455897	7.926115595118066	7.50191332278703	7.567685949257789
CHEMBL1672592	8.0	7.334215857365652	7.819777972834245	6.956111111111111	7.46296257061021
CHEMBL1672600	7.26	7.334215857365652	7.819777972834245	6.956111111111111	7.46296257061021
CHEMBL450002	5.9	7.314035786768068	7.364779913339272	7.390555555555555	7.0999462365484325
CHEMBL3823642	8.9625	7.321055414601275	7.835061476761627	7.86125	7.594171828718849
CHEMBL1672603	7.035	7.334215857365652	7.819777972834245	6.956111111111111	7.46296257061021
