# Supplementary material for: Cheminformatics Analysis and Modeling with MacrolactoneDB
Source: Sci Rep. 2020 Apr 14;10:6284. doi: 10.1038/s41598-020-63192-4 (PMC7156526; doi:10.1038/s41598-020-63192-4)
Supplement: Supplementary file 2 — Supplementary information2. [file 41598_2020_63192_MOESM2_ESM.zip › DataS1/CHEMBL379/pIC50_pEC50/predictions/10-fold/tuned/y_rand/summary.xlsx]

## Sheet: R2_mean
MLs	NB	SVR	KNN	RF	RF_KNN
2Drdkit	0.049	0.027	0.006	0.005	0.007
all	0.055	0.035	0.011	0.008	0.012
ecfp6	0.049	0.027	0.005	0.01	0.007
maccs	0.074	0.027	0.02	0.025	0.022
mordred	0.069	0.046	0.008	0.006	0.008
mordred_mrc	0.048	0.032	0.011	0.012	0.014

## Sheet: MAE_mean
MLs	NB	SVR	KNN	RF	RF_KNN
2Drdkit	0.827	0.762	0.819	0.837	0.824
all	0.827	0.759	0.824	0.858	0.836
ecfp6	0.827	0.764	0.844	0.844	0.842
maccs	0.827	0.759	0.829	0.826	0.825
mordred	0.828	0.767	0.832	0.86	0.842
mordred_mrc	0.824	0.764	0.824	0.851	0.836

## Sheet: R2_max
MLs	NB	SVR	KNN	RF	RF_KNN
2Drdkit	0.12	0.1	0.02	0.01	0.02
all	0.13	0.08	0.04	0.03	0.05
ecfp6	0.1	0.09	0.03	0.06	0.06
maccs	0.12	0.11	0.1	0.13	0.12
mordred	0.14	0.1	0.02	0.03	0.02
mordred_mrc	0.11	0.08	0.05	0.04	0.06

## Sheet: MAE_max
MLs	NB	SVR	KNN	RF	RF_KNN
2Drdkit	0.83	0.77	0.85	0.88	0.86
all	0.85	0.76	0.85	0.9	0.86
ecfp6	0.84	0.77	0.87	0.87	0.86
maccs	0.84	0.77	0.87	0.86	0.85
mordred	0.84	0.77	0.88	0.9	0.87
mordred_mrc	0.83	0.77	0.86	0.89	0.87
