# Supplementary material for: Cheminformatics Analysis and Modeling with MacrolactoneDB
Source: Sci Rep. 2020 Apr 14;10:6284. doi: 10.1038/s41598-020-63192-4 (PMC7156526; doi:10.1038/s41598-020-63192-4)
Supplement: Supplementary file 2 — Supplementary information2. [file 41598_2020_63192_MOESM2_ESM.zip › DataS1/CHEMBL379/pIC50_pEC50/predictions/10-fold/tuned/DNN.csv]

maccs_exp	maccs_IDs	maccs_pred	ecfp6_exp	ecfp6_IDs	ecfp6_pred	mordred_exp	mordred_IDs	mordred_pred	2Drdkit_exp	2Drdkit_IDs	2Drdkit_pred	mrc_exp	mrc_IDs	mrc_pred	mordred_mrc_exp	mordred_mrc_IDs	mordred_mrc_pred	all_exp	all_IDs	all_pred
6.22	CHEMBL509769	6.177424907684326	6.22	CHEMBL509769	6.025126457214356	6.22	CHEMBL509769	6.036895751953125	6.22	CHEMBL509769	6.175459861755371	6.22	CHEMBL509769	7.735760688781737	6.22	CHEMBL509769	6.0407304763793945	6.22	CHEMBL509769	5.813734531402588
5.695	CHEMBL1256600	5.96479606628418	5.695	CHEMBL1256600	5.478387355804443	5.695	CHEMBL1256600	5.515031814575195	5.695	CHEMBL1256600	5.4285993576049805	5.695	CHEMBL1256600	6.5903682708740225	5.695	CHEMBL1256600	5.367107391357422	5.695	CHEMBL1256600	5.5034379959106445
7.795	CHEMBL2206975	8.255009651184082	7.795	CHEMBL2206975	8.387422561645508	7.795	CHEMBL2206975	7.138260841369629	7.795	CHEMBL2206975	8.049829483032228	7.795	CHEMBL2206975	7.89884090423584	7.795	CHEMBL2206975	7.88507080078125	7.795	CHEMBL2206975	8.23844051361084
8.7	CHEMBL2204317	6.821701526641847	8.7	CHEMBL2204317	7.44148063659668	8.7	CHEMBL2204317	7.679691791534424	8.7	CHEMBL2204317	7.170560359954834	8.7	CHEMBL2204317	9.291214942932127	8.7	CHEMBL2204317	7.67412519454956	8.7	CHEMBL2204317	6.769489765167236
7.5	CHEMBL1288514	7.457907199859619	7.5	CHEMBL1288514	7.539412975311278	7.5	CHEMBL1288514	7.117302894592285	7.5	CHEMBL1288514	7.47415018081665	7.5	CHEMBL1288514	6.5903682708740225	7.5	CHEMBL1288514	7.526915073394775	7.5	CHEMBL1288514	7.414690017700195
7.985	CHEMBL2203324	7.8307743072509775	7.985	CHEMBL2203324	8.067644119262695	7.985	CHEMBL2203324	7.833136558532715	7.985	CHEMBL2203324	8.046378135681152	7.985	CHEMBL2203324	7.89884090423584	7.985	CHEMBL2203324	7.983901023864746	7.985	CHEMBL2203324	8.141547203063965
7.925	CHEMBL2206969	6.832866668701173	7.925	CHEMBL2206969	7.4043312072753915	7.925	CHEMBL2206969	7.100076198577881	7.925	CHEMBL2206969	7.576932907104492	7.925	CHEMBL2206969	7.89884090423584	7.925	CHEMBL2206969	7.8628668785095215	7.925	CHEMBL2206969	7.417006015777588
8.0	CHEMBL2063079	7.763630867004394	8.0	CHEMBL2063079	8.158449172973633	8.0	CHEMBL2063079	7.175095558166504	8.0	CHEMBL2063079	7.787660598754883	8.0	CHEMBL2063079	7.89884090423584	8.0	CHEMBL2063079	7.816318988800049	8.0	CHEMBL2063079	8.031899452209473
7.855	CHEMBL1672588	7.6228837966918945	7.855	CHEMBL1672588	8.113222122192383	7.855	CHEMBL1672588	7.426262855529785	7.855	CHEMBL1672588	7.894124507904053	7.855	CHEMBL1672588	7.89884090423584	7.855	CHEMBL1672588	7.879384517669678	7.855	CHEMBL1672588	7.931346416473389
7.735	CHEMBL1672606	7.61742639541626	7.735	CHEMBL1672606	8.073713302612305	7.735	CHEMBL1672606	7.57457971572876	7.735	CHEMBL1672606	7.690751552581787	7.735	CHEMBL1672606	7.89884090423584	7.735	CHEMBL1672606	7.722860336303711	7.735	CHEMBL1672606	7.999429225921631
6.33	CHEMBL1672605	6.87522029876709	6.33	CHEMBL1672605	7.800703525543213	6.33	CHEMBL1672605	6.561066150665282	6.33	CHEMBL1672605	7.14318323135376	6.33	CHEMBL1672605	7.89884090423584	6.33	CHEMBL1672605	6.952847957611084	6.33	CHEMBL1672605	7.556436538696289
7.885	CHEMBL2206976	7.8307743072509775	7.885	CHEMBL2206976	8.054447174072267	7.885	CHEMBL2206976	6.936523914337157	7.885	CHEMBL2206976	7.506943225860597	7.885	CHEMBL2206976	7.89884090423584	7.885	CHEMBL2206976	7.810365200042725	7.885	CHEMBL2206976	8.017134666442871
7.9233333329999995	CHEMBL3823434	9.032432556152344	7.9233333329999995	CHEMBL3823434	8.800915718078613	7.9233333329999995	CHEMBL3823434	9.072222709655762	7.9233333329999995	CHEMBL3823434	8.8378267288208	7.9233333329999995	CHEMBL3823434	7.735760688781737	7.9233333329999995	CHEMBL3823434	9.030743598937988	7.9233333329999995	CHEMBL3823434	8.20240592956543
7.92	CHEMBL605620	7.683661460876465	7.92	CHEMBL605620	7.445341110229492	7.92	CHEMBL605620	7.171015739440918	7.92	CHEMBL605620	7.804892539978027	7.92	CHEMBL605620	6.300159454345702	7.92	CHEMBL605620	7.929858207702638	7.92	CHEMBL605620	7.58034610748291
7.735	CHEMBL1672598	8.125546455383299	7.735	CHEMBL1672598	7.325627326965332	7.735	CHEMBL1672598	7.5506834983825675	7.735	CHEMBL1672598	8.090005874633789	7.735	CHEMBL1672598	7.565917015075684	7.735	CHEMBL1672598	7.9449400901794425	7.735	CHEMBL1672598	7.545560836791992
5.84	CHEMBL591648	7.023078441619872	5.84	CHEMBL591648	7.224954128265381	5.84	CHEMBL591648	6.87400484085083	5.84	CHEMBL591648	7.530143737792969	5.84	CHEMBL591648	6.450416088104247	5.84	CHEMBL591648	7.87249231338501	5.84	CHEMBL591648	7.5625901222229
8.33	CHEMBL2203873	7.8073811531066895	8.33	CHEMBL2203873	7.7573814392089835	8.33	CHEMBL2203873	7.724106311798097	8.33	CHEMBL2203873	7.815800666809082	8.33	CHEMBL2203873	7.565917015075684	8.33	CHEMBL2203873	7.982194423675537	8.33	CHEMBL2203873	7.867149353027344
7.94	CHEMBL2206971	6.212054252624513	7.94	CHEMBL2206971	7.592090606689452	7.94	CHEMBL2206971	7.090737342834473	7.94	CHEMBL2206971	7.294921875	7.94	CHEMBL2206971	7.565917015075684	7.94	CHEMBL2206971	7.829554557800293	7.94	CHEMBL2206971	7.895622730255127
7.105	CHEMBL2206980	5.866466999053955	7.105	CHEMBL2206980	7.801718711853027	7.105	CHEMBL2206980	7.608700275421143	7.105	CHEMBL2206980	7.911130905151367	7.105	CHEMBL2206980	7.565917015075684	7.105	CHEMBL2206980	8.000693321228027	7.105	CHEMBL2206980	7.9491705894470215
7.97	CHEMBL2206965	8.012639045715332	7.97	CHEMBL2206965	7.6876564025878915	7.97	CHEMBL2206965	7.721505165100098	7.97	CHEMBL2206965	8.109775543212889	7.97	CHEMBL2206965	7.565917015075684	7.97	CHEMBL2206965	8.011958122253418	7.97	CHEMBL2206965	7.94202995300293
8.3	CHEMBL2203882	8.037187576293945	8.3	CHEMBL2203882	7.606982231140138	8.3	CHEMBL2203882	7.674307346343994	8.3	CHEMBL2203882	7.719602584838867	8.3	CHEMBL2203882	7.565917015075684	8.3	CHEMBL2203882	7.9868226051330575	8.3	CHEMBL2203882	7.834382057189941
6.03	CHEMBL455095	6.166930198669434	6.03	CHEMBL455095	5.934175968170166	6.03	CHEMBL455095	5.780329704284668	6.03	CHEMBL455095	6.297403335571289	6.03	CHEMBL455095	6.300159454345702	6.03	CHEMBL455095	6.279465198516847	6.03	CHEMBL455095	5.951868534088135
7.83	CHEMBL2206966	8.012639045715332	7.83	CHEMBL2206966	7.444704055786133	7.83	CHEMBL2206966	7.719414710998535	7.83	CHEMBL2206966	8.121447563171388	7.83	CHEMBL2206966	7.565917015075684	7.83	CHEMBL2206966	8.019471168518066	7.83	CHEMBL2206966	7.840184211730957
8.06	CHEMBL2206964	8.012639045715332	8.06	CHEMBL2206964	7.65118408203125	8.06	CHEMBL2206964	7.748827457427978	8.06	CHEMBL2206964	8.061345100402832	8.06	CHEMBL2206964	7.565917015075684	8.06	CHEMBL2206964	8.022090911865233	8.06	CHEMBL2206964	7.990774154663086
7.525	CHEMBL605826	7.351152420043945	7.525	CHEMBL605826	7.567670822143555	7.525	CHEMBL605826	7.27540397644043	7.525	CHEMBL605826	7.488222122192383	7.525	CHEMBL605826	6.300159454345702	7.525	CHEMBL605826	7.743077278137207	7.525	CHEMBL605826	7.751764297485352
7.9	CHEMBL1672608	7.106194019317628	7.9	CHEMBL1672608	7.803546905517577	7.9	CHEMBL1672608	7.693389415740968	7.9	CHEMBL1672608	7.863690853118896	7.9	CHEMBL1672608	7.565917015075684	7.9	CHEMBL1672608	7.972270011901855	7.9	CHEMBL1672608	7.745222568511963
7.43	CHEMBL2063085	7.925738334655763	7.43	CHEMBL2063085	7.464438915252685	7.43	CHEMBL2063085	7.993741512298584	7.43	CHEMBL2063085	7.853164672851562	7.43	CHEMBL2063085	7.98173189163208	7.43	CHEMBL2063085	7.977192878723144	7.43	CHEMBL2063085	7.261783123016357
7.215	CHEMBL601195	5.913219451904298	7.215	CHEMBL601195	7.021411895751952	7.215	CHEMBL601195	7.400723457336426	7.215	CHEMBL601195	6.6189680099487305	7.215	CHEMBL601195	7.786834239959718	7.215	CHEMBL601195	7.477450847625732	7.215	CHEMBL601195	6.972938060760498
4.9	CHEMBL1939386	4.808683395385742	4.9	CHEMBL1939386	4.839439392089844	4.9	CHEMBL1939386	4.629308700561523	4.9	CHEMBL1939386	4.247373104095459	4.9	CHEMBL1939386	4.882050514221191	4.9	CHEMBL1939386	4.781520366668701	4.9	CHEMBL1939386	5.3860392570495605
7.71	CHEMBL2206960	7.463303565979004	7.71	CHEMBL2206960	7.838566303253174	7.71	CHEMBL2206960	8.018057823181152	7.71	CHEMBL2206960	7.7238426208496085	7.71	CHEMBL2206960	7.98173189163208	7.71	CHEMBL2206960	7.987221240997314	7.71	CHEMBL2206960	7.301758289337158
7.436666667000001	CHEMBL589395	6.9445085525512695	7.436666667000001	CHEMBL589395	6.8833985328674325	7.436666667000001	CHEMBL589395	7.043048858642577	7.436666667000001	CHEMBL589395	7.141787528991699	7.436666667000001	CHEMBL589395	7.786834239959718	7.436666667000001	CHEMBL589395	7.3022966384887695	7.436666667000001	CHEMBL589395	6.433865547180176
6.42	CHEMBL501873	6.4519100189208975	6.42	CHEMBL501873	6.1262288093566895	6.42	CHEMBL501873	6.117857456207275	6.42	CHEMBL501873	5.987022399902344	6.42	CHEMBL501873	6.686516284942628	6.42	CHEMBL501873	6.2189717292785645	6.42	CHEMBL501873	5.912822723388672
7.7	CHEMBL584166	8.012643814086914	7.7	CHEMBL584166	7.719769954681396	7.7	CHEMBL584166	7.850115299224853	7.7	CHEMBL584166	7.757860660552978	7.7	CHEMBL584166	7.98173189163208	7.7	CHEMBL584166	7.939902305603027	7.7	CHEMBL584166	7.604457378387451
6.55	CHEMBL1672604	9.184492111206056	6.55	CHEMBL1672604	7.666210174560548	6.55	CHEMBL1672604	7.894996166229247	6.55	CHEMBL1672604	7.558884620666504	6.55	CHEMBL1672604	7.98173189163208	6.55	CHEMBL1672604	7.956120491027832	6.55	CHEMBL1672604	7.8227362632751465
8.145	CHEMBL2206959	7.992606163024902	8.145	CHEMBL2206959	8.106447219848633	8.145	CHEMBL2206959	8.090719223022461	8.145	CHEMBL2206959	7.470858097076416	8.145	CHEMBL2206959	7.98173189163208	8.145	CHEMBL2206959	7.999724864959718	8.145	CHEMBL2206959	8.053796768188477
7.43	CHEMBL2407590	4.9043073654174805	7.43	CHEMBL2407590	5.355017185211182	7.43	CHEMBL2407590	8.189067840576174	7.43	CHEMBL2407590	4.3049798011779785	7.43	CHEMBL2407590	7.887855052947997	7.43	CHEMBL2407590	6.857727527618407	7.43	CHEMBL2407590	5.522703647613525
7.405	CHEMBL1288513	7.483830451965332	7.405	CHEMBL1288513	7.529298305511475	7.405	CHEMBL1288513	7.825429439544678	7.405	CHEMBL1288513	7.449663162231445	7.405	CHEMBL1288513	6.686516284942628	7.405	CHEMBL1288513	7.919001579284668	7.405	CHEMBL1288513	7.303574562072754
7.72	CHEMBL2063081	7.87641716003418	7.72	CHEMBL2063081	7.9031219482421875	7.72	CHEMBL2063081	8.020889282226562	7.72	CHEMBL2063081	7.666990280151367	7.72	CHEMBL2063081	7.98173189163208	7.72	CHEMBL2063081	7.977355003356934	7.72	CHEMBL2063081	7.554607391357422
8.085	CHEMBL1672602	9.184492111206056	8.085	CHEMBL1672602	7.555692195892334	8.085	CHEMBL1672602	7.9104347229003915	8.085	CHEMBL1672602	7.77449893951416	8.085	CHEMBL1672602	7.98173189163208	8.085	CHEMBL1672602	7.956686496734619	8.085	CHEMBL1672602	7.674638271331787
5.3	CHEMBL503228	5.010185718536377	5.3	CHEMBL503228	5.450805187225342	5.3	CHEMBL503228	5.778367519378662	5.3	CHEMBL503228	5.568371295928955	5.3	CHEMBL503228	6.527270317077638	5.3	CHEMBL503228	5.387308120727539	5.3	CHEMBL503228	5.510670185089111
8.015	CHEMBL1672599	7.3559489250183105	8.015	CHEMBL1672599	7.6818413734436035	8.015	CHEMBL1672599	7.604966163635254	8.015	CHEMBL1672599	7.856750011444093	8.015	CHEMBL1672599	7.7506961822509775	8.015	CHEMBL1672599	7.719228744506836	8.015	CHEMBL1672599	8.089783668518066
7.94	CHEMBL2206978	7.739001274108888	7.94	CHEMBL2206978	8.336380958557129	7.94	CHEMBL2206978	8.112995147705076	7.94	CHEMBL2206978	8.306674003601074	7.94	CHEMBL2206978	7.7506961822509775	7.94	CHEMBL2206978	8.011739730834961	7.94	CHEMBL2206978	8.443089485168457
5.88	CHEMBL450753	6.127454280853272	5.88	CHEMBL450753	6.480574131011963	5.88	CHEMBL450753	6.3779826164245605	5.88	CHEMBL450753	7.158908367156982	5.88	CHEMBL450753	6.527270317077638	5.88	CHEMBL450753	6.21381139755249	5.88	CHEMBL450753	6.362450122833252
7.68	CHEMBL2063082	7.401085376739503	7.68	CHEMBL2063082	7.773181438446045	7.68	CHEMBL2063082	7.975587844848633	7.68	CHEMBL2063082	8.338618278503418	7.68	CHEMBL2063082	7.7506961822509775	7.68	CHEMBL2063082	7.9350929260253915	7.68	CHEMBL2063082	7.53896427154541
8.02	CHEMBL603168	7.953115940093994	8.02	CHEMBL603168	8.124211311340332	8.02	CHEMBL603168	8.039065361022951	8.02	CHEMBL603168	8.165374755859375	8.02	CHEMBL603168	7.5738487243652335	8.02	CHEMBL603168	7.951660633087157	8.02	CHEMBL603168	7.823787689208984
7.6	CHEMBL1288515	7.199573040008545	7.6	CHEMBL1288515	7.5818843841552725	7.6	CHEMBL1288515	7.819417476654053	7.6	CHEMBL1288515	7.545840263366699	7.6	CHEMBL1288515	6.527270317077638	7.6	CHEMBL1288515	7.6570725440979	7.6	CHEMBL1288515	7.788362503051758
6.1	CHEMBL506565	5.935909748077393	6.1	CHEMBL506565	6.627931594848633	6.1	CHEMBL506565	6.403080463409424	6.1	CHEMBL506565	7.686243534088135	6.1	CHEMBL506565	6.527270317077638	6.1	CHEMBL506565	6.210935115814209	6.1	CHEMBL506565	6.564090728759766
8.155	CHEMBL1672609	7.662158489227295	8.155	CHEMBL1672609	7.845053195953369	8.155	CHEMBL1672609	8.006011009216309	8.155	CHEMBL1672609	8.253453254699707	8.155	CHEMBL1672609	7.7506961822509775	8.155	CHEMBL1672609	7.901919841766357	8.155	CHEMBL1672609	7.6527557373046875
7.825	CHEMBL1672601	7.48075532913208	7.825	CHEMBL1672601	7.3048057556152335	7.825	CHEMBL1672601	7.888336658477782	7.825	CHEMBL1672601	7.944838047027588	7.825	CHEMBL1672601	7.7506961822509775	7.825	CHEMBL1672601	7.94356632232666	7.825	CHEMBL1672601	7.532532691955566
7.46	CHEMBL599875	7.523653507232666	7.46	CHEMBL599875	7.678356647491455	7.46	CHEMBL599875	7.9212822914123535	7.46	CHEMBL599875	7.838584899902344	7.46	CHEMBL599875	6.527270317077638	7.46	CHEMBL599875	7.846874713897705	7.46	CHEMBL599875	7.81157922744751
6.67	CHEMBL599874	6.970793724060059	6.67	CHEMBL599874	7.858638286590576	6.67	CHEMBL599874	7.986132144927978	6.67	CHEMBL599874	7.877747535705566	6.67	CHEMBL599874	6.527270317077638	6.67	CHEMBL599874	7.837089538574219	6.67	CHEMBL599874	7.891717433929443
8.52	CHEMBL1672594	6.785224437713622	8.52	CHEMBL1672594	7.835578441619872	8.52	CHEMBL1672594	8.029522895812987	8.52	CHEMBL1672594	8.445714950561522	8.52	CHEMBL1672594	7.7506961822509775	8.52	CHEMBL1672594	7.905125141143799	8.52	CHEMBL1672594	7.7693257331848145
7.986666667000001	CHEMBL1672607	7.86446475982666	7.986666667000001	CHEMBL1672607	7.905710220336914	7.986666667000001	CHEMBL1672607	7.720770835876465	7.986666667000001	CHEMBL1672607	7.226378917694093	7.986666667000001	CHEMBL1672607	7.903719425201416	7.986666667000001	CHEMBL1672607	7.034947395324707	7.986666667000001	CHEMBL1672607	7.767777919769287
7.92	CHEMBL556318	7.873633861541747	7.92	CHEMBL556318	8.450783729553223	7.92	CHEMBL556318	7.470836639404298	7.92	CHEMBL556318	7.66005802154541	7.92	CHEMBL556318	7.6940670013427725	7.92	CHEMBL556318	7.789276599884032	7.92	CHEMBL556318	8.06921100616455
8.1	CHEMBL2206981	8.844202041625977	8.1	CHEMBL2206981	8.338420867919924	8.1	CHEMBL2206981	7.816786289215088	8.1	CHEMBL2206981	7.1834049224853525	8.1	CHEMBL2206981	7.903719425201416	8.1	CHEMBL2206981	6.945507526397705	8.1	CHEMBL2206981	8.163958549499512
7.92	CHEMBL585404	7.873633861541747	7.92	CHEMBL585404	8.450783729553223	7.92	CHEMBL585404	7.470836639404298	7.92	CHEMBL585404	7.66005802154541	7.92	CHEMBL585404	7.6940670013427725	7.92	CHEMBL585404	7.789276599884032	7.92	CHEMBL585404	8.06921100616455
7.7	CHEMBL1672595	8.399810791015625	7.7	CHEMBL1672595	8.331147193908691	7.7	CHEMBL1672595	8.327524185180664	7.7	CHEMBL1672595	7.960014820098878	7.7	CHEMBL1672595	7.903719425201416	7.7	CHEMBL1672595	8.217765808105469	7.7	CHEMBL1672595	8.27474308013916
5.745	CHEMBL1256599	5.830790519714356	5.745	CHEMBL1256599	5.693105220794678	5.745	CHEMBL1256599	5.537253379821777	5.745	CHEMBL1256599	5.6586265563964835	5.745	CHEMBL1256599	6.761709690093994	5.745	CHEMBL1256599	5.630201816558838	5.745	CHEMBL1256599	5.786521911621094
4.5	CHEMBL1256604	5.830790519714356	4.5	CHEMBL1256604	5.693105220794678	4.5	CHEMBL1256604	5.537253379821777	4.5	CHEMBL1256604	5.6586265563964835	4.5	CHEMBL1256604	6.761709690093994	4.5	CHEMBL1256604	5.630201816558838	4.5	CHEMBL1256604	5.786521911621094
7.91	CHEMBL591548	8.068735122680664	7.91	CHEMBL591548	8.026542663574219	7.91	CHEMBL591548	7.721678256988525	7.91	CHEMBL591548	7.6143903732299805	7.91	CHEMBL591548	7.6940670013427725	7.91	CHEMBL591548	7.079917907714844	7.91	CHEMBL591548	7.690929889678955
7.99	CHEMBL2206979	8.371486663818361	7.99	CHEMBL2206979	8.248992919921875	7.99	CHEMBL2206979	7.918392658233643	7.99	CHEMBL2206979	7.762950420379639	7.99	CHEMBL2206979	7.903719425201416	7.99	CHEMBL2206979	7.548426628112793	7.99	CHEMBL2206979	8.153592109680176
7.49	CHEMBL600077	7.915718078613281	7.49	CHEMBL600077	8.330075263977049	7.49	CHEMBL600077	7.542824268341064	7.49	CHEMBL600077	7.623004913330077	7.49	CHEMBL600077	7.6940670013427725	7.49	CHEMBL600077	7.633133888244629	7.49	CHEMBL600077	7.995670795440674
8.03	CHEMBL2206984	8.328612327575684	8.03	CHEMBL2206984	8.082232475280763	8.03	CHEMBL2206984	7.9023518562316895	8.03	CHEMBL2206984	7.629434585571289	8.03	CHEMBL2206984	7.903719425201416	8.03	CHEMBL2206984	7.743582725524902	8.03	CHEMBL2206984	8.106520652770996
6.61	CHEMBL600076	7.744227886199951	6.61	CHEMBL600076	7.883987426757812	6.61	CHEMBL600076	7.464021682739258	6.61	CHEMBL600076	7.560030937194824	6.61	CHEMBL600076	7.6940670013427725	6.61	CHEMBL600076	7.604366779327393	6.61	CHEMBL600076	7.593948841094971
6.665	CHEMBL2206972	8.401680946350098	6.665	CHEMBL2206972	7.823108673095702	6.665	CHEMBL2206972	7.745727062225343	6.665	CHEMBL2206972	7.444886207580566	6.665	CHEMBL2206972	7.903719425201416	6.665	CHEMBL2206972	7.0456318855285645	6.665	CHEMBL2206972	7.737525939941406
7.83	CHEMBL2206957	7.7409234046936035	7.83	CHEMBL2206957	7.767366409301758	7.83	CHEMBL2206957	7.9433226585388175	7.83	CHEMBL2206957	8.266185760498049	7.83	CHEMBL2206957	7.6471266746521	7.83	CHEMBL2206957	8.111191749572754	7.83	CHEMBL2206957	8.131924629211426
6.17	CHEMBL504783	6.1698665618896475	6.17	CHEMBL504783	6.909703731536865	6.17	CHEMBL504783	7.160967350006104	6.17	CHEMBL504783	6.690788269042969	6.17	CHEMBL504783	6.437642574310303	6.17	CHEMBL504783	6.745410919189452	6.17	CHEMBL504783	6.5658063888549805
8.183333333	CHEMBL1672587	7.773029804229736	8.183333333	CHEMBL1672587	7.529240131378174	8.183333333	CHEMBL1672587	7.610494136810303	8.183333333	CHEMBL1672587	7.782546520233153	8.183333333	CHEMBL1672587	7.6471266746521	8.183333333	CHEMBL1672587	7.751876354217528	8.183333333	CHEMBL1672587	7.52739143371582
6.705	CHEMBL2206973	8.542908668518066	6.705	CHEMBL2206973	7.459053993225098	6.705	CHEMBL2206973	7.802650451660156	6.705	CHEMBL2206973	8.001782417297362	6.705	CHEMBL2206973	7.6471266746521	6.705	CHEMBL2206973	7.942731857299805	6.705	CHEMBL2206973	7.627865314483643
7.875	CHEMBL1672596	7.821474552154541	7.875	CHEMBL1672596	7.6715736389160165	7.875	CHEMBL1672596	7.8161864280700675	7.875	CHEMBL1672596	7.858497142791747	7.875	CHEMBL1672596	7.6471266746521	7.875	CHEMBL1672596	8.01494026184082	7.875	CHEMBL1672596	7.663809299468994
7.305	CHEMBL2206968	7.597573757171631	7.305	CHEMBL2206968	7.647655487060548	7.305	CHEMBL2206968	7.903523921966553	7.305	CHEMBL2206968	7.6453919410705575	7.305	CHEMBL2206968	7.6471266746521	7.305	CHEMBL2206968	8.12519359588623	7.305	CHEMBL2206968	7.807013511657715
5.98	CHEMBL510931	6.254854202270508	5.98	CHEMBL510931	5.986363887786865	5.98	CHEMBL510931	6.118424415588379	5.98	CHEMBL510931	6.286304950714111	5.98	CHEMBL510931	6.437642574310303	5.98	CHEMBL510931	6.153231620788574	5.98	CHEMBL510931	5.975020885467529
8.06	CHEMBL2204319	7.773029804229736	8.06	CHEMBL2204319	7.678680419921875	8.06	CHEMBL2204319	7.6433753967285165	8.06	CHEMBL2204319	7.8084473609924325	8.06	CHEMBL2204319	7.4604430198669425	8.06	CHEMBL2204319	7.80457067489624	8.06	CHEMBL2204319	8.05141544342041
8.22	CHEMBL1672610	7.835446834564209	8.22	CHEMBL1672610	7.762665271759032	8.22	CHEMBL1672610	7.70924711227417	8.22	CHEMBL1672610	7.945725440979004	8.22	CHEMBL1672610	7.6471266746521	8.22	CHEMBL1672610	7.862047672271728	8.22	CHEMBL1672610	7.883547306060791
9.275	CHEMBL3823909	8.991539001464844	9.275	CHEMBL3823909	8.486611366271973	9.275	CHEMBL3823909	8.366989135742188	9.275	CHEMBL3823909	9.45973300933838	9.275	CHEMBL3823909	8.05205249786377	9.275	CHEMBL3823909	8.978799819946289	9.275	CHEMBL3823909	8.876605033874512
9.59	CHEMBL3822850	8.93653678894043	9.59	CHEMBL3822850	8.489272117614746	9.59	CHEMBL3822850	8.387569427490233	9.59	CHEMBL3822850	9.181417465209961	9.59	CHEMBL3822850	8.05205249786377	9.59	CHEMBL3822850	8.990828514099121	9.59	CHEMBL3822850	8.623112678527832
8.08	CHEMBL591604	7.752961158752441	8.08	CHEMBL591604	7.424601078033447	8.08	CHEMBL591604	7.68543815612793	8.08	CHEMBL591604	7.810542583465576	8.08	CHEMBL591604	6.789515972137451	8.08	CHEMBL591604	7.826460361480713	8.08	CHEMBL591604	7.477126598358154
7.993125	CHEMBL599872	7.335472583770753	7.993125	CHEMBL599872	7.166059494018555	7.993125	CHEMBL599872	7.4944396018981925	7.993125	CHEMBL599872	7.701786518096924	7.993125	CHEMBL599872	6.437642574310303	7.993125	CHEMBL599872	7.609008312225343	7.993125	CHEMBL599872	7.2778849601745605
6.28	CHEMBL1256598	5.103883743286133	6.28	CHEMBL1256598	4.774242401123047	6.28	CHEMBL1256598	5.303979396820068	6.28	CHEMBL1256598	4.897631645202637	6.28	CHEMBL1256598	6.383625030517577	6.28	CHEMBL1256598	4.963920593261719	6.28	CHEMBL1256598	4.933407306671143
7.465	CHEMBL591668	6.727640628814697	7.465	CHEMBL591668	7.140284538269043	7.465	CHEMBL591668	7.811191082000732	7.465	CHEMBL591668	6.739085674285889	7.465	CHEMBL591668	6.383625030517577	7.465	CHEMBL591668	5.908944606781006	7.465	CHEMBL591668	7.182309150695801
7.46	CHEMBL2206967	7.6471924781799325	7.46	CHEMBL2206967	7.669666767120361	7.46	CHEMBL2206967	7.610038757324219	7.46	CHEMBL2206967	7.0497331619262695	7.46	CHEMBL2206967	7.763656139373778	7.46	CHEMBL2206967	7.694550037384032	7.46	CHEMBL2206967	7.550235748291016
5.72	CHEMBL1256601	4.9607648849487305	5.72	CHEMBL1256601	4.741843700408936	5.72	CHEMBL1256601	5.608509540557861	5.72	CHEMBL1256601	5.357076644897461	5.72	CHEMBL1256601	6.383625030517577	5.72	CHEMBL1256601	5.0147318840026855	5.72	CHEMBL1256601	4.9112653732299805
7.36	CHEMBL2063084	7.6926727294921875	7.36	CHEMBL2063084	7.467806816101074	7.36	CHEMBL2063084	8.003424644470215	7.36	CHEMBL2063084	7.589812755584718	7.36	CHEMBL2063084	7.763656139373778	7.36	CHEMBL2063084	7.841785907745361	7.36	CHEMBL2063084	7.3356099128723145
7.545	CHEMBL1672589	7.945028781890869	7.545	CHEMBL1672589	7.446146011352539	7.545	CHEMBL1672589	7.881692886352539	7.545	CHEMBL1672589	7.67672872543335	7.545	CHEMBL1672589	7.763656139373778	7.545	CHEMBL1672589	7.841214179992676	7.545	CHEMBL1672589	7.77071475982666
6.45	CHEMBL527062	5.8281822204589835	6.45	CHEMBL527062	5.547060489654541	6.45	CHEMBL527062	6.942451000213622	6.45	CHEMBL527062	5.685032844543457	6.45	CHEMBL527062	6.383625030517577	6.45	CHEMBL527062	5.411749839782715	6.45	CHEMBL527062	5.758365631103516
7.945	CHEMBL1671868	7.499126434326173	7.945	CHEMBL1671868	7.33790397644043	7.945	CHEMBL1671868	8.000994682312013	7.945	CHEMBL1671868	7.745537757873535	7.945	CHEMBL1671868	7.763656139373778	7.945	CHEMBL1671868	7.745028972625732	7.945	CHEMBL1671868	7.535163402557373
7.645	CHEMBL1672597	7.926162242889403	7.645	CHEMBL1672597	7.3452606201171875	7.645	CHEMBL1672597	7.997770309448242	7.645	CHEMBL1672597	7.615999221801758	7.645	CHEMBL1672597	7.763656139373778	7.645	CHEMBL1672597	7.857968330383301	7.645	CHEMBL1672597	7.711004257202148
8.01	CHEMBL603169	7.2346553802490225	8.01	CHEMBL603169	7.987836360931396	8.01	CHEMBL603169	7.9881720542907715	8.01	CHEMBL603169	7.697448253631593	8.01	CHEMBL603169	6.383625030517577	8.01	CHEMBL603169	7.097774982452393	8.01	CHEMBL603169	7.79112434387207
7.11	CHEMBL2206982	7.4909515380859375	7.11	CHEMBL2206982	7.060004711151122	7.11	CHEMBL2206982	7.169144153594972	7.11	CHEMBL2206982	6.881964683532715	7.11	CHEMBL2206982	7.763656139373778	7.11	CHEMBL2206982	7.165782451629639	7.11	CHEMBL2206982	7.158236503601074
4.87	CHEMBL449392	5.262145042419434	4.87	CHEMBL449392	4.7929959297180185	4.87	CHEMBL449392	6.1922950744628915	4.87	CHEMBL449392	6.0210065841674805	4.87	CHEMBL449392	4.873960018157959	4.87	CHEMBL449392	5.961849689483643	4.87	CHEMBL449392	4.534939765930176
7.64	CHEMBL605825	7.623844623565674	7.64	CHEMBL605825	7.600387096405028	7.64	CHEMBL605825	7.324953556060791	7.64	CHEMBL605825	6.6912474632263175	7.64	CHEMBL605825	6.383625030517577	7.64	CHEMBL605825	7.3786377906799325	7.64	CHEMBL605825	7.118563175201416
4.48	CHEMBL506069	5.76192569732666	4.48	CHEMBL506069	4.721728324890137	4.48	CHEMBL506069	4.796380043029785	4.48	CHEMBL506069	4.924661159515381	4.48	CHEMBL506069	4.95232629776001	4.48	CHEMBL506069	4.7191596031188965	4.48	CHEMBL506069	4.822418212890625
4.92	CHEMBL1256605	5.539431571960449	4.92	CHEMBL1256605	5.440152168273926	4.92	CHEMBL1256605	5.54617166519165	4.92	CHEMBL1256605	5.883824348449707	4.92	CHEMBL1256605	6.260846614837647	4.92	CHEMBL1256605	5.431679248809815	4.92	CHEMBL1256605	5.772260665893555
5.42	CHEMBL1256606	6.323982238769531	5.42	CHEMBL1256606	6.332947731018066	5.42	CHEMBL1256606	6.3220624923706055	5.42	CHEMBL1256606	6.027616500854492	5.42	CHEMBL1256606	6.260846614837647	5.42	CHEMBL1256606	5.950686931610107	5.42	CHEMBL1256606	6.637542724609375
7.52	CHEMBL1672591	7.543478965759277	7.52	CHEMBL1672591	7.603718757629394	7.52	CHEMBL1672591	7.912631034851074	7.52	CHEMBL1672591	7.805176734924316	7.52	CHEMBL1672591	7.49623441696167	7.52	CHEMBL1672591	7.894517421722412	7.52	CHEMBL1672591	7.886306285858154
7.115	CHEMBL2206983	6.837567329406737	7.115	CHEMBL2206983	7.1781744956970215	7.115	CHEMBL2206983	7.450755596160889	7.115	CHEMBL2206983	7.086268424987793	7.115	CHEMBL2206983	7.49623441696167	7.115	CHEMBL2206983	7.259569644927978	7.115	CHEMBL2206983	7.414348602294922
8.05	CHEMBL1672590	7.73162841796875	8.05	CHEMBL1672590	8.06330680847168	8.05	CHEMBL1672590	7.945215702056885	8.05	CHEMBL1672590	7.777575492858888	8.05	CHEMBL1672590	7.49623441696167	8.05	CHEMBL1672590	7.938981533050537	8.05	CHEMBL1672590	8.249372482299805
8.11	CHEMBL2206958	7.806925296783447	8.11	CHEMBL2206958	7.979004859924316	8.11	CHEMBL2206958	8.135810852050781	8.11	CHEMBL2206958	7.815306663513184	8.11	CHEMBL2206958	7.49623441696167	8.11	CHEMBL2206958	8.004982948303223	8.11	CHEMBL2206958	8.158019065856934
6.28	CHEMBL506689	5.9296207427978525	6.28	CHEMBL506689	6.0353546142578125	6.28	CHEMBL506689	6.008513927459718	6.28	CHEMBL506689	5.736275672912598	6.28	CHEMBL506689	6.260846614837647	6.28	CHEMBL506689	6.0281004905700675	6.28	CHEMBL506689	6.358746528625488
7.913333333	CHEMBL599873	7.136321544647218	7.913333333	CHEMBL599873	7.344356060028076	7.913333333	CHEMBL599873	7.649125576019287	7.913333333	CHEMBL599873	7.478991508483888	7.913333333	CHEMBL599873	6.260846614837647	7.913333333	CHEMBL599873	7.6682071685791025	7.913333333	CHEMBL599873	7.081279754638672
7.9	CHEMBL602559	7.972217559814452	7.9	CHEMBL602559	7.907100200653076	7.9	CHEMBL602559	8.175012588500978	7.9	CHEMBL602559	7.568512916564941	7.9	CHEMBL602559	7.307864665985107	7.9	CHEMBL602559	7.754158020019531	7.9	CHEMBL602559	7.647975921630859
8.13	CHEMBL2206977	7.847832202911378	8.13	CHEMBL2206977	7.847033023834228	8.13	CHEMBL2206977	7.886124610900879	8.13	CHEMBL2206977	7.783436775207519	8.13	CHEMBL2206977	7.49623441696167	8.13	CHEMBL2206977	7.893855094909668	8.13	CHEMBL2206977	7.699738502502441
6.34	CHEMBL503785	7.266038417816162	6.34	CHEMBL503785	7.161433696746826	6.34	CHEMBL503785	7.427330017089844	6.34	CHEMBL503785	7.216020584106445	6.34	CHEMBL503785	8.804160118103027	6.34	CHEMBL503785	6.895607948303223	6.34	CHEMBL503785	7.233479022979736
8.06	CHEMBL2206974	7.806925296783447	8.06	CHEMBL2206974	7.864701747894287	8.06	CHEMBL2206974	7.957478523254394	8.06	CHEMBL2206974	7.864579200744629	8.06	CHEMBL2206974	7.49623441696167	8.06	CHEMBL2206974	7.913071632385254	8.06	CHEMBL2206974	7.735370635986328
7.69	CHEMBL605613	7.820144176483153	7.69	CHEMBL605613	7.838642597198486	7.69	CHEMBL605613	7.6259446144104	7.69	CHEMBL605613	7.898190021514893	7.69	CHEMBL605613	6.121123313903809	7.69	CHEMBL605613	7.3896121978759775	7.69	CHEMBL605613	7.273958206176758
7.995	CHEMBL2206963	8.080417633056639	7.995	CHEMBL2206963	8.11905574798584	7.995	CHEMBL2206963	7.793416500091553	7.995	CHEMBL2206963	7.786018848419189	7.995	CHEMBL2206963	7.486385822296143	7.995	CHEMBL2206963	7.735071659088135	7.995	CHEMBL2206963	7.736048221588135
4.65	CHEMBL525240	4.853106021881104	4.65	CHEMBL525240	4.865353584289551	4.65	CHEMBL525240	4.510400772094727	4.65	CHEMBL525240	4.547154903411865	4.65	CHEMBL525240	4.325516700744629	4.65	CHEMBL525240	4.425957202911377	4.65	CHEMBL525240	4.637606620788574
7.935	CHEMBL2206970	7.1475768089294425	7.935	CHEMBL2206970	7.991564750671388	7.935	CHEMBL2206970	7.506825447082519	7.935	CHEMBL2206970	7.9978718757629395	7.935	CHEMBL2206970	7.486385822296143	7.935	CHEMBL2206970	7.393981456756593	7.935	CHEMBL2206970	7.434741973876953
7.105	CHEMBL591667	7.888946056365968	7.105	CHEMBL591667	7.9635071754455575	7.105	CHEMBL591667	7.703782081604004	7.105	CHEMBL591667	7.486141681671143	7.105	CHEMBL591667	7.486385822296143	7.105	CHEMBL591667	6.769970417022705	7.105	CHEMBL591667	7.735111713409424
9.01	CHEMBL3824087	9.37834358215332	9.01	CHEMBL3824087	9.489895820617676	9.01	CHEMBL3824087	9.073197364807127	9.01	CHEMBL3824087	9.28367805480957	9.01	CHEMBL3824087	8.243598937988281	9.01	CHEMBL3824087	8.161380767822267	9.01	CHEMBL3824087	9.305532455444336
7.275	CHEMBL600075	8.255200386047362	7.275	CHEMBL600075	8.119338035583496	7.275	CHEMBL600075	7.249220371246338	7.275	CHEMBL600075	7.467243671417236	7.275	CHEMBL600075	6.121123313903809	7.275	CHEMBL600075	7.18891716003418	7.275	CHEMBL600075	7.522150993347168
7.72	CHEMBL2063080	8.098728179931639	7.72	CHEMBL2063080	8.279660224914549	7.72	CHEMBL2063080	7.557905197143555	7.72	CHEMBL2063080	7.648453712463379	7.72	CHEMBL2063080	7.486385822296143	7.72	CHEMBL2063080	7.7036094665527335	7.72	CHEMBL2063080	8.097326278686523
7.75	CHEMBL2063086	7.753216743469237	7.75	CHEMBL2063086	7.750770568847656	7.75	CHEMBL2063086	7.520166873931885	7.75	CHEMBL2063086	7.5555787086486825	7.75	CHEMBL2063086	7.486385822296143	7.75	CHEMBL2063086	7.435245037078857	7.75	CHEMBL2063086	7.224717140197754
6.26	CHEMBL506322	5.968722343444824	6.26	CHEMBL506322	6.575915813446045	6.26	CHEMBL506322	5.924767017364503	6.26	CHEMBL506322	5.815021514892577	6.26	CHEMBL506322	6.121123313903809	6.26	CHEMBL506322	5.771428108215332	6.26	CHEMBL506322	6.02490234375
5.77	CHEMBL2368723	4.9167447090148935	5.77	CHEMBL2368723	5.1897149085998535	5.77	CHEMBL2368723	4.436792373657227	5.77	CHEMBL2368723	4.737208366394043	5.77	CHEMBL2368723	4.325516700744629	5.77	CHEMBL2368723	4.621114730834961	5.77	CHEMBL2368723	4.633372783660889
8.07	CHEMBL602119	7.302750110626222	8.07	CHEMBL602119	7.91371488571167	8.07	CHEMBL602119	7.7475080490112305	8.07	CHEMBL602119	7.897616386413574	8.07	CHEMBL602119	7.310626983642577	8.07	CHEMBL602119	7.679400444030763	8.07	CHEMBL602119	7.3223395347595215
6.88	CHEMBL603171	7.236332893371582	6.88	CHEMBL603171	7.595885276794434	6.88	CHEMBL603171	7.710923194885254	6.88	CHEMBL603171	7.012330532073975	6.88	CHEMBL603171	7.310626983642577	6.88	CHEMBL603171	6.769219398498535	6.88	CHEMBL603171	7.5314860343933105
8.17	CHEMBL2204318	8.108500480651855	8.17	CHEMBL2204318	7.45235538482666	8.17	CHEMBL2204318	7.97801399230957	8.17	CHEMBL2204318	8.02183723449707	8.17	CHEMBL2204318	7.527544021606445	8.17	CHEMBL2204318	7.758670330047607	8.17	CHEMBL2204318	7.368509292602539
7.6333333329999995	CHEMBL603170	8.067697525024414	7.6333333329999995	CHEMBL603170	7.654360294342041	7.6333333329999995	CHEMBL603170	7.754786014556885	7.6333333329999995	CHEMBL603170	7.878390312194824	7.6333333329999995	CHEMBL603170	7.371370315551758	7.6333333329999995	CHEMBL603170	7.7638492584228525	7.6333333329999995	CHEMBL603170	7.85758113861084
6.56	CHEMBL1256602	5.674721717834473	6.56	CHEMBL1256602	5.172685623168945	6.56	CHEMBL1256602	5.499461650848389	6.56	CHEMBL1256602	5.680722236633301	6.56	CHEMBL1256602	6.511173725128174	6.56	CHEMBL1256602	5.563485622406006	6.56	CHEMBL1256602	5.453086853027344
4.96	CHEMBL1256603	5.813971996307372	4.96	CHEMBL1256603	6.163111686706543	4.96	CHEMBL1256603	5.564676284790039	4.96	CHEMBL1256603	6.09343957901001	4.96	CHEMBL1256603	6.511173725128174	4.96	CHEMBL1256603	5.7268104553222665	4.96	CHEMBL1256603	6.281009674072266
4.73	CHEMBL510416	6.216371059417725	4.73	CHEMBL510416	5.845568656921388	4.73	CHEMBL510416	5.53166389465332	4.73	CHEMBL510416	5.307791709899902	4.73	CHEMBL510416	6.511173725128174	4.73	CHEMBL510416	5.717927932739258	4.73	CHEMBL510416	6.521226406097412
7.55	CHEMBL2063087	8.310120582580566	7.55	CHEMBL2063087	7.625349044799805	7.55	CHEMBL2063087	7.956985950469972	7.55	CHEMBL2063087	7.857643604278564	7.55	CHEMBL2063087	7.527544021606445	7.55	CHEMBL2063087	7.262454032897949	7.55	CHEMBL2063087	7.53359842300415
7.21	CHEMBL449844	7.0531959533691415	7.21	CHEMBL449844	6.426323890686035	7.21	CHEMBL449844	6.333537578582764	7.21	CHEMBL449844	6.652569770812987	7.21	CHEMBL449844	6.521695137023926	7.21	CHEMBL449844	6.958465099334718	7.21	CHEMBL449844	6.2426042556762695
8.0	CHEMBL1672592	8.174734115600586	8.0	CHEMBL1672592	7.753579139709473	8.0	CHEMBL1672592	8.039216995239258	8.0	CHEMBL1672592	8.296938896179201	8.0	CHEMBL1672592	7.527544021606445	8.0	CHEMBL1672592	8.169326782226562	8.0	CHEMBL1672592	8.096685409545898
7.26	CHEMBL1672600	8.173820495605469	7.26	CHEMBL1672600	7.196662425994872	7.26	CHEMBL1672600	7.966551303863525	7.26	CHEMBL1672600	7.879606246948242	7.26	CHEMBL1672600	7.527544021606445	7.26	CHEMBL1672600	7.877571582794189	7.26	CHEMBL1672600	7.7834649085998535
5.9	CHEMBL450002	5.793380260467528	5.9	CHEMBL450002	6.130504131317139	5.9	CHEMBL450002	6.0383830070495605	5.9	CHEMBL450002	6.140418529510497	5.9	CHEMBL450002	6.511173725128174	5.9	CHEMBL450002	6.716110706329347	5.9	CHEMBL450002	6.204444885253906
8.9625	CHEMBL3823642	9.78675937652588	8.9625	CHEMBL3823642	9.486177444458008	8.9625	CHEMBL3823642	9.272479057312012	8.9625	CHEMBL3823642	9.657232284545898	8.9625	CHEMBL3823642	8.35498046875	8.9625	CHEMBL3823642	9.31654167175293	8.9625	CHEMBL3823642	9.46607780456543
7.035	CHEMBL1672603	6.751180648803711	7.035	CHEMBL1672603	6.970077991485597	7.035	CHEMBL1672603	6.496537208557129	7.035	CHEMBL1672603	5.994765758514403	7.035	CHEMBL1672603	7.527544021606445	7.035	CHEMBL1672603	6.385903358459473	7.035	CHEMBL1672603	6.667737007141113
