# Supplementary material for: Cheminformatics Analysis and Modeling with MacrolactoneDB
Source: Sci Rep. 2020 Apr 14;10:6284. doi: 10.1038/s41598-020-63192-4 (PMC7156526; doi:10.1038/s41598-020-63192-4)
Supplement: Supplementary file 2 — Supplementary information2. [file 41598_2020_63192_MOESM2_ESM.zip › DataS1/CHEMBL379/pIC50_pEC50/predictions/10-fold/tuned/mordred_mrc.csv]

IDs	ExperimentalAff	NB	SVR	KNN	RF	DNN	consensus	RF_DNN	RF_KNN
CHEMBL509769	6.22	6.210525296528593	6.9779520493462766	6.243333333333332	6.208469893870992	6.0407304763793945	6.336202209891718	6.124600185125193	6.225901613602162
CHEMBL1256600	5.695	5.75136691676216	6.793962189080732	5.508333333333334	6.070977522839501	5.367107391357422	5.89834947067463	5.719042457098461	5.789655428086418
CHEMBL2206975	7.795	7.562602394410392	7.709780017050352	7.698333333333332	7.66012971271673	7.88507080078125	7.703183251658412	7.77260025674899	7.679231523025031
CHEMBL2204317	8.7	6.593044299841528	7.722798965292799	7.71	7.502506187587386	7.67412519454956	7.440494929454255	7.588315691068473	7.606253093793693
CHEMBL1288514	7.5	7.472038853180808	7.403924895964688	7.6660416666666675	7.223743777483348	7.526915073394775	7.458532853338058	7.375329425439062	7.444892722075007
CHEMBL2203324	7.985	8.085741606268593	7.815186264058973	7.815	7.981709928696881	7.983901023864746	7.936307764577839	7.982805476280813	7.8983549643484405
CHEMBL2206969	7.925	7.516707762346402	7.688774927519232	7.698333333333332	7.814214296153014	7.8628668785095215	7.716179439572301	7.838540587331268	7.756273814743173
CHEMBL2063079	8.0	7.7046271998089075	7.6411668567169615	7.8	7.732347776948978	7.816318988800049	7.738892164454978	7.774333382874513	7.766173888474489
CHEMBL1672588	7.855	7.797744637173116	7.6688323612607645	7.746666666666667	7.7899089281621325	7.879384517669678	7.776507422186471	7.834646722915905	7.7682877974144
CHEMBL1672606	7.735	7.592554916506129	7.5795993205315675	7.658333333333334	7.499309778333464	7.722860336303711	7.610531537001641	7.611085057318587	7.5788215558333984
CHEMBL1672605	6.33	7.365399797223938	7.504085216763871	7.2	6.997663433263135	6.952847957611084	7.203999280972406	6.975255695437109	7.098831716631567
CHEMBL2206976	7.885	7.616786663461037	7.779707896768111	7.555	7.392015966022317	7.810365200042725	7.630775145258838	7.601190583032521	7.473507983011158
CHEMBL3823434	7.923333332999999	8.874133543569517	7.661030816141717	9.291666666666666	8.344179100012994	9.030743598937988	8.640350745065778	8.687461349475491	8.817922883339829
CHEMBL605620	7.92	7.439079810987702	7.403629560338361	7.9077777776666665	7.711016037512777	7.929858207702638	7.6782722788416296	7.820437122607707	7.809396907589722
CHEMBL1672598	7.735	7.704078432813004	7.5941527759080705	8.015	7.9097292584202705	7.9449400901794425	7.833580111464157	7.927334674299857	7.9623646292101355
CHEMBL591648	5.84	7.847313553740072	7.464452240355	7.563333333333333	7.4263855486259125	7.87249231338501	7.634795397887865	7.649438931005461	7.4948594409796225
CHEMBL2203873	8.33	7.663855654738174	7.705094778414457	7.926666666666668	7.776137162905716	7.982194423675537	7.810789737280109	7.8791657932906265	7.851401914786192
CHEMBL2206971	7.94	7.454456193683307	7.788405935629897	7.448333333333332	7.3632866642877985	7.829554557800293	7.576807336946925	7.596420611044046	7.4058099988105655
CHEMBL2206980	7.105	7.95397226459535	7.847701042785813	7.716666666666666	7.933228872142589	8.000693321228027	7.89045243348369	7.966961096685308	7.824947769404627
CHEMBL2206965	7.97	7.960078182908225	7.863302590884409	7.761666666666668	7.7448064508882535	8.011958122253418	7.868362402720194	7.878382286570836	7.753236558777461
CHEMBL2203882	8.3	7.673231950179707	7.785421864071362	7.926666666666668	7.7256182173857315	7.9868226051330575	7.8195522606873045	7.856220411259395	7.8261424420262
CHEMBL455095	6.03	6.105082831852517	6.965666558744543	6.226666666666668	6.201589516369307	6.279465198516848	6.355694154429977	6.240527357443078	6.2141280915179875
CHEMBL2206966	7.83	7.835695263424014	7.846340195903273	7.761666666666668	7.828634978190312	8.019471168518066	7.858361654540467	7.924053073354189	7.795150822428489
CHEMBL2206964	8.06	8.077658991090598	7.873957478204317	7.761666666666668	7.693635678216852	8.022090911865233	7.885801945208733	7.857863295041042	7.72765117244176
CHEMBL605826	7.525	7.416303502578321	7.472224759155626	7.256666666666668	7.116972692413015	7.743077278137207	7.401048979790167	7.430024985275111	7.186819679539841
CHEMBL1672608	7.9	7.856067047333875	7.677141869799487	7.963888889000001	7.9183073810701075	7.972270011901855	7.877535039821065	7.9452886964859815	7.941098135035054
CHEMBL2063085	7.43	7.923900820523876	7.7593273393594036	7.7666666666666675	7.682499304523223	7.977192878723144	7.821917401959263	7.829846091623184	7.724582985594945
CHEMBL601195	7.215	7.2824992369394925	7.532837047866138	7.37	7.057717651994032	7.477450847625732	7.344100956885081	7.267584249809882	7.213858825997017
CHEMBL1939386	4.9	4.550183824977687	7.296605458104397	4.966666666666667	5.952259756424772	4.781520366668701	5.5094472145684446	5.366890061546737	5.459463211545719
CHEMBL2206960	7.71	7.692652736566264	7.844740241616522	7.825	7.755290065309214	7.987221240997314	7.820980856897863	7.871255653153264	7.790145032654607
CHEMBL589395	7.436666667000001	7.164137434075467	7.4100253620712415	7.477777777666668	7.208674040758778	7.3022966384887695	7.312582250612185	7.255485339623774	7.343225909212723
CHEMBL501873	6.42	6.150972555914843	7.051833498139013	6.16	6.11104048032397	6.2189717292785645	6.3385636527312785	6.165006104801267	6.135520240161985
CHEMBL584166	7.7	7.547385566756416	7.584000156397637	7.974444444333334	7.738623899912598	7.939902305603027	7.756871274600603	7.839263102757813	7.8565341721229665
CHEMBL1672604	6.55	7.9805750565236995	7.737851216255678	7.670000000000001	7.321670065915718	7.956120491027832	7.733243365944586	7.638895278471775	7.49583503295786
CHEMBL2206959	8.145	8.1577799571752	7.908807426208543	8.041666666666666	7.798656016346978	7.999724864959718	7.981326986271421	7.8991904406533475	7.920161341506822
CHEMBL2407590	7.43	7.060830904843973	7.604169360890966	7.53	6.45922289268866	6.857727527618407	7.102390137208401	6.658475210153534	6.99461144634433
CHEMBL1288513	7.405	7.479803914814677	7.4479955722631965	7.579999999999999	7.349248347683795	7.919001579284668	7.555209882809267	7.634124963484231	7.464624173841897
CHEMBL2063081	7.72	7.98081647194409	7.86350515202812	7.916666666666668	7.827129724911147	7.977355003356934	7.913094603781391	7.9022423641340405	7.871898195788908
CHEMBL1672602	8.085	7.778648989072193	7.678941648871683	7.7	7.846233304176861	7.956686496734619	7.792102087771072	7.90145990045574	7.773116652088431
CHEMBL503228	5.3	5.924042090044331	7.074903494059964	5.6933333333333325	5.862882622870795	5.387308120727539	5.988493932207192	5.625095371799167	5.778107978102064
CHEMBL1672599	8.015	7.44202270658875	7.556757852931787	7.565	7.713083785533008	7.719228744506836	7.599218617912077	7.716156265019922	7.639041892766504
CHEMBL2206978	7.94	8.13666027334643	7.926861577204044	7.741666666666667	7.911525862153176	8.011739730834961	7.945690822041056	7.961632796494069	7.826596264409922
CHEMBL450753	5.88	6.37910810956635	7.0745569610511545	6.173333333333335	6.433025812247948	6.21381139755249	6.454767122750255	6.323418604900219	6.303179572790642
CHEMBL2063082	7.68	7.706064459909093	7.604673098653853	7.747777777666668	7.761901619116153	7.9350929260253915	7.751101976274231	7.848497272570772	7.754839698391411
CHEMBL603168	8.02	7.902016285081759	7.550491607508311	7.963333333333334	7.904843614625464	7.951660633087157	7.854469094727205	7.928252123856311	7.934088473979399
CHEMBL1288515	7.6	7.271195382647194	7.393187742079808	7.6327083333333325	7.322126325122439	7.6570725440979	7.455258065456135	7.48959943461017	7.477417329227886
CHEMBL506565	6.1	6.287284301674314	7.089047192290317	6.173333333333333	6.490574034489673	6.210935115814209	6.450234795520369	6.3507545751519405	6.331953683911503
CHEMBL1672609	8.155	7.587373831636193	7.667049542684865	7.825	7.9100781786332774	7.901919841766357	7.778284278944139	7.905999010199817	7.867539089316638
CHEMBL1672601	7.825	7.413540387418168	7.581887718781829	7.565	7.833827730235255	7.94356632232666	7.667564431752382	7.8886970262809575	7.699413865117627
CHEMBL599875	7.46	7.487540212966871	7.490407658882765	7.691666666666666	7.646468396359791	7.846874713897705	7.63259152975476	7.7466715551287475	7.669067531513228
CHEMBL599874	6.67	7.484428099012983	7.507598629914991	7.6927777776666675	7.569153300142451	7.837089538574219	7.618209469062262	7.703121419358335	7.63096553890456
CHEMBL1672594	8.52	7.858765672395926	7.670016919769636	7.975	7.750167376294848	7.905125141143799	7.831815021920842	7.827646258719323	7.862583688147424
CHEMBL1672607	7.986666667000001	7.706473724973337	7.6663779113427974	7.7666666666666675	7.827308739349908	7.034947395324707	7.600354887531483	7.4311280673373075	7.796987703008288
CHEMBL556318	7.92	7.712114750295907	7.437530405692325	7.711666666666666	7.427914586830941	7.789276599884032	7.615700601873973	7.608595593357487	7.569790626748803
CHEMBL2206981	8.1	7.996952152745247	7.854638445249844	7.45	7.5319102919300285	6.945507526397705	7.555801683264565	7.238708909163867	7.490955145965014
CHEMBL585404	7.92	7.712114750295907	7.437530405692325	7.711666666666666	7.427914586830941	7.789276599884032	7.615700601873973	7.608595593357487	7.569790626748803
CHEMBL1672595	7.7	8.538155626281764	7.794813444411355	8.131666666666666	7.960560043491716	8.217765808105469	8.128592317791394	8.089162925798593	8.046113355079191
CHEMBL1256599	5.745	5.7304238847521045	6.721660970137153	5.6450000000000005	5.649166233465753	5.630201816558838	5.875290580982769	5.639684025012295	5.647083116732876
CHEMBL1256604	4.5	5.7304238847521045	6.721660970137153	5.6450000000000005	5.649166233465753	5.630201816558838	5.875290580982769	5.639684025012295	5.647083116732876
CHEMBL591548	7.91	7.7715480564120805	7.554075674274262	8.003333333333332	7.845722498540872	7.079917907714844	7.650919494055079	7.462820203127858	7.924527915937102
CHEMBL2206979	7.99	7.908484827530455	7.93602760893949	7.725	7.977448689025178	7.548426628112793	7.819077550721582	7.762937658568985	7.851224344512589
CHEMBL600077	7.49	7.652912306300823	7.441225679393339	7.619444444333332	7.269515930871737	7.633133888244629	7.523246449828773	7.451324909558183	7.444480187602535
CHEMBL2206984	8.03	8.045953451379724	7.841798085098372	7.938333333333333	8.01194622095273	7.743582725524902	7.916322763257813	7.877764473238816	7.975139777143031
CHEMBL600076	6.61	7.52725565728702	7.388285464285534	7.563333333333333	7.216078058025137	7.604366779327393	7.459863858451683	7.410222418676264	7.389705695679234
CHEMBL2206972	6.665	7.901044687132527	7.8500450011034335	7.94	7.648037261695106	7.0456318855285645	7.676951767091927	7.346834573611835	7.794018630847553
CHEMBL2206957	7.83	8.038898264506622	7.860272330699901	8.041666666666666	8.01750461309715	8.111191749572754	8.013906724908619	8.064348181334953	8.029585639881908
CHEMBL504783	6.17	6.890097142167349	7.11508691978136	6.223333333333333	6.354791622847568	6.745410919189452	6.665743987463811	6.5501012710185105	6.28906247809045
CHEMBL1672587	8.183333333	7.449803190542041	7.522234492020347	7.704999999999999	7.5213171478107075	7.751876354217527	7.590046236918124	7.6365967510141175	7.613158573905354
CHEMBL2206973	6.705	7.6109309491012676	7.677233621478268	7.926666666666668	7.787742355325763	7.942731857299805	7.7890610899743535	7.865237106312784	7.857204510996215
CHEMBL1672596	7.875	7.662588597944352	7.645919135083952	7.85	7.649033486276567	8.01494026184082	7.7644962962291375	7.8319868740586935	7.749516743138283
CHEMBL2206968	7.305	7.896986519383173	7.885796123071543	7.9316666666666675	7.967786771664425	8.12519359588623	7.961485935334409	8.046490183775328	7.949726719165547
CHEMBL510931	5.98	6.239336703232423	6.98163186521536	6.243333333333332	6.227332523974817	6.153231620788574	6.368973209308901	6.190282072381695	6.235332928654074
CHEMBL2204319	8.06	7.503073942497274	7.540908779075178	7.579999999999999	7.700310009083584	7.80457067489624	7.625772681110455	7.752440341989912	7.640155004541791
CHEMBL1672610	8.22	7.794973328344315	7.6457254081424715	7.7266666666666675	7.815892348702188	7.862047672271728	7.7690610848254735	7.838970010486958	7.771279507684428
CHEMBL3823909	9.275	8.662854799867906	7.626304643926643	8.631944444333334	8.645267851741657	8.978799819946289	8.509034311963166	8.812033835843973	8.638606148037496
CHEMBL3822850	9.59	8.573808751297799	7.63738963473428	8.631944444333334	8.507921973764043	8.990828514099121	8.468378663645716	8.749375243931581	8.569933209048688
CHEMBL591604	8.08	7.547867606839278	7.4630258181351685	7.854444444333332	7.690748644981768	7.826460361480713	7.676509375154052	7.75860450323124	7.772596544657549
CHEMBL599872	7.993125	7.115629072711194	7.340385827642879	7.747777777666666	7.31407086308205	7.609008312225343	7.425374370665627	7.4615395876536965	7.530924320374359
CHEMBL1256598	6.28	5.163838224672904	6.754416208802527	5.068333333333333	5.102244012896816	4.963920593261719	5.41055047459346	5.033082303079267	5.085288673115075
CHEMBL591668	7.465	7.220858601768567	7.43956615697529	7.0683333333333325	6.707557556731322	5.908944606781006	6.869052051117903	6.308251081756164	6.887945445032328
CHEMBL2206967	7.46	7.862050673411921	7.879550846239128	7.913333333333332	7.7802063483789405	7.694550037384032	7.825938247749471	7.737378192881486	7.846769840856137
CHEMBL1256601	5.72	5.365748589337392	6.802718265536412	5.633333333333333	5.111561922123003	5.0147318840026855	5.585618798866565	5.063146903062844	5.372447627728167
CHEMBL2063084	7.36	7.816044182692897	7.6904100920244876	7.813333333333333	7.784059410952147	7.841785907745361	7.789126585349645	7.812922659348754	7.798696372142739
CHEMBL1672589	7.545	7.759169017291146	7.73087127727525	7.963888889000001	7.846780701689791	7.841214179992676	7.828384813049773	7.843997440841234	7.905334795344896
CHEMBL527062	6.45	5.798691254195508	7.122005141343138	6.397708333333332	5.827282970608714	5.411749839782715	6.111487507852681	5.619516405195714	6.112495651971023
CHEMBL1671868	7.945	7.6567573296569345	7.661196553991211	7.456666666666668	7.68031701501241	7.745028972625732	7.639993307590591	7.712672993819071	7.568491840839538
CHEMBL1672597	7.645	7.59929112903508	7.735307541608559	7.876666666666668	7.8778349028670975	7.857968330383301	7.789413714112141	7.867901616625199	7.877250784766883
CHEMBL603169	8.01	7.53944026546669	7.501213586987326	7.830000000000001	7.533406829100605	7.097774982452393	7.500367132801403	7.315590905776499	7.681703414550303
CHEMBL2206982	7.11	7.553231715147989	7.838958300918994	7.7	7.803868412183967	7.165782451629639	7.612368175976118	7.484825431906803	7.751934206091984
CHEMBL449392	4.87	5.119509088273809	6.618346367163595	4.966666666666667	5.428856641864876	5.961849689483643	5.619045690690518	5.695353165674259	5.197761654265771
CHEMBL605825	7.64	7.3706857730256035	7.499339609221772	7.424444444333331	7.442490885086308	7.3786377906799325	7.42311970046939	7.41056433788312	7.43346766470982
CHEMBL506069	4.48	4.839148708955653	6.9993889590102825	5.1066666666666665	5.2006446081348345	4.7191596031188965	5.373001709177267	4.959902105626865	5.1536556374007505
CHEMBL1256605	4.92	5.794090414585797	6.800062471875032	5.593333333333334	5.656002284226183	5.431679248809815	5.8550335505660325	5.543840766517999	5.624667808779758
CHEMBL1256606	5.42	6.147117108335506	6.831022172472893	5.593333333333334	6.4041609730507885	5.950686931610107	6.185264103760526	6.177423952330448	5.9987471531920615
CHEMBL1672591	7.52	7.933597508682477	7.7208809791004835	7.7666666666666675	7.777978135013767	7.894517421722412	7.818728142237161	7.83624777836809	7.772322400840217
CHEMBL2206983	7.115	7.584190511813552	7.814100863592306	7.5166666666666675	7.566033720238836	7.259569644927978	7.548112281447868	7.412801682583407	7.541350193452752
CHEMBL1672590	8.05	8.035911422188768	7.749354063102423	7.7666666666666675	7.845805416447988	7.938981533050537	7.867343820291277	7.892393474749262	7.8062360415573275
CHEMBL2206958	8.11	8.055646934731389	7.856721668074456	7.911666666666666	7.95277032831193	8.004982948303223	7.956357709217532	7.978876638307576	7.932218497489298
CHEMBL506689	6.28	6.007918451946236	7.063906986218225	6.1433333333333335	6.171523197751834	6.0281004905700675	6.282956491963939	6.099811844160951	6.157428265542584
CHEMBL599873	7.913333333	7.385394022461702	7.493443108959327	7.333333333333332	7.594750825990642	7.6682071685791025	7.495025691864821	7.631478997284873	7.464042079661987
CHEMBL602559	7.9	7.79610902819298	7.5561206584365905	8.003333333333332	7.895172319669133	7.754158020019531	7.800978671930312	7.824665169844332	7.949252826501232
CHEMBL2206977	8.13	7.868645978970777	7.916001124674066	7.966666666666666	7.7357187215814225	7.893855094909668	7.87617751736052	7.814786908245545	7.851192694124045
CHEMBL503785	6.34	7.811338948419538	7.662560374165491	7.868333333333332	7.568271926765549	6.895607948303223	7.561222506197426	7.231939937534386	7.718302630049441
CHEMBL2206974	8.06	7.518660670224067	7.722441078909383	7.474999999999999	7.745189985739822	7.913071632385254	7.674872673451705	7.829130809062538	7.610094992869911
CHEMBL605613	7.69	7.620788320456134	7.488853721736826	7.848819444333332	7.815031709720143	7.3896121978759775	7.632621078824482	7.602321953798061	7.8319255770267375
CHEMBL2206963	7.995	7.9262265467886115	7.860472472522932	7.953333333333332	7.749013018041966	7.735071659088135	7.844823405954995	7.74204233856505	7.851173175687649
CHEMBL525240	4.65	5.094585575717852	7.211739522386932	4.75	5.565296176937145	4.425957202911377	5.409515695590661	4.995626689924261	5.157648088468573
CHEMBL2206970	7.935	7.59895681107416	7.791120372909006	7.926666666666668	7.680161199049237	7.393981456756593	7.678177301291133	7.537071327902915	7.803413932857952
CHEMBL591667	7.105	7.6414296349937025	7.4856267635483205	7.37	7.368078564794233	6.769970417022705	7.327021076071793	7.069024490908469	7.369039282397116
CHEMBL3824087	9.01	8.709079358286763	7.7128232271253765	8.929444444333331	8.761152155755106	8.161380767822267	8.454775990664569	8.461266461788686	8.845298300044218
CHEMBL600075	7.275	7.28759187251565	7.337845568958062	7.659375	7.209424900373411	7.18891716003418	7.336630900376261	7.199171030203795	7.434399950186705
CHEMBL2063080	7.72	8.076427579463084	7.864539852154998	7.421666666666668	7.610215638019258	7.703609466552732	7.735291840571348	7.656912552285995	7.515941152342963
CHEMBL2063086	7.75	7.645292913641424	7.695905457266443	7.66	7.3079376906605455	7.435245037078857	7.548876219729453	7.371591363869701	7.483968845330272
CHEMBL506322	6.26	6.083497963060527	7.00386492315906	6.226666666666668	6.170576651785532	5.771428108215332	6.2512068625774235	5.9710023800004315	6.1986216592261005
CHEMBL2368723	5.77	4.886378947236247	6.94812969363634	4.750000000000001	5.249039270832888	4.621114730834961	5.290932528508088	4.935077000833925	4.999519635416444
CHEMBL602119	8.07	7.77389713357945	7.621626351635803	7.9433333333333325	7.901455068829273	7.679400444030763	7.783942466281724	7.790427756430018	7.922394201081303
CHEMBL603171	6.88	7.523399075638199	7.441936581183365	7.52	7.479054425624063	6.769219398498535	7.346721896188832	7.124136912061299	7.499527212812032
CHEMBL2204318	8.17	7.841346605835457	7.789933204197912	7.685	7.847801840577494	7.758670330047607	7.784550396131694	7.803236085312551	7.766400920288747
CHEMBL603170	7.633333332999999	7.407071925146607	7.4801030274999025	7.8066666666666675	7.549518517504993	7.7638492584228525	7.601441879048204	7.656683887963922	7.6780925920858305
CHEMBL1256602	6.56	5.541862520544941	6.8389565494972215	5.3533333333333335	5.368430220734137	5.563485622406006	5.733213649303128	5.465957921570071	5.360881777033735
CHEMBL1256603	4.96	5.509399893586257	6.7788101117760275	5.508333333333333	6.057036441799608	5.7268104553222665	5.916078047163498	5.891923448560937	5.78268488756647
CHEMBL510416	4.73	6.289043533121165	7.275130561964227	6.581041666666668	6.202729510064522	5.717927932739258	6.413174640911168	5.96032872140189	6.391885588365595
CHEMBL2063087	7.55	7.717907576590111	7.74772958606638	7.778333333333332	7.767493426132081	7.262454032897949	7.654783591003971	7.514973729515015	7.772913379732707
CHEMBL449844	7.21	6.996341310439067	7.583523913508933	7.578333333333332	6.654400348150928	6.958465099334718	7.154212800953395	6.806432723742823	7.11636684074213
CHEMBL1672592	8.0	8.074937522361601	7.769481125596697	8.031666666666666	7.94830866442788	8.169326782226562	7.998744152255881	8.058817723327222	7.9899876655472735
CHEMBL1672600	7.26	7.744332482325977	7.686450757834221	7.858333333333332	7.850905608256259	7.877571582794189	7.803518752908795	7.864238595525224	7.854619470794795
CHEMBL450002	5.9	6.07677624462913	7.132534592367272	6.581041666666668	5.9627884838992005	6.716110706329348	6.493850338778323	6.339449595114274	6.271915075282934
CHEMBL3823642	8.9625	9.079635702797347	7.687308219528703	9.291666666666666	8.859010094231202	9.31654167175293	8.84683247099537	9.087775882992066	9.075338380448933
CHEMBL1672603	7.035	6.3924939969183265	7.5210467340679505	6.871666666666666	6.587210304026332	6.385903358459473	6.75166421202775	6.486556831242902	6.729438485346499
