# Supplementary material for: Cheminformatics Analysis and Modeling with MacrolactoneDB
Source: Sci Rep. 2020 Apr 14;10:6284. doi: 10.1038/s41598-020-63192-4 (PMC7156526; doi:10.1038/s41598-020-63192-4)
Supplement: Supplementary file 2 — Supplementary information2. [file 41598_2020_63192_MOESM2_ESM.zip › DataS1/CHEMBL379/pIC50_pEC50/predictions/10-fold/tuned/2Drdkit.csv]

IDs	ExperimentalAff	NB	SVR	KNN	RF	DNN	consensus	RF_DNN	RF_KNN
CHEMBL509769	6.22	6.272809022710224	6.152933876692172	6.1200299238218525	6.090832045305409	6.175459861755371	6.162412946057005	6.13314595353039	6.105430984563631
CHEMBL1256600	5.695	5.938263869949242	6.072203400512861	5.467769934352417	6.190833489997423	5.4285993576049805	5.819534010483385	5.809716423801202	5.82930171217492
CHEMBL2206975	7.795	7.542345431879928	7.601648849958309	7.983639516746503	8.12322991112958	8.049829483032228	7.860138638549309	8.086529697080904	8.05343471393804
CHEMBL2204317	8.7	7.092417313634077	7.081838129981216	8.062337552814878	7.484392975988102	7.170560359954834	7.378309266474622	7.327476667971467	7.773365264401489
CHEMBL1288514	7.5	7.350799083283799	7.545071117261378	7.4554056902947154	7.375039849536062	7.47415018081665	7.4400931842385205	7.424595015176356	7.415222769915388
CHEMBL2203324	7.985	8.031653766074978	8.062695707532049	7.9612069905373	8.002522577713947	8.046378135681152	8.020891435507885	8.02445035669755	7.981864784125623
CHEMBL2206969	7.925	7.376196027677588	7.438821498690787	7.7354587501404675	7.520340904019716	7.576932907104492	7.52955001752661	7.548636905562104	7.627899827080092
CHEMBL2063079	8.0	7.797805095985558	7.834792959334178	7.899542826389736	7.9000475706973265	7.787660598754883	7.843969810232336	7.843854084726105	7.899795198543531
CHEMBL1672588	7.855	7.990339600077768	8.003949729217446	7.982009671395612	7.832967674637119	7.894124507904053	7.9406782366464	7.863546091270585	7.907488673016365
CHEMBL1672606	7.735	7.443815894012508	7.438845323656302	7.752998435943093	7.837761099541073	7.690751552581787	7.632834461146953	7.76425632606143	7.795379767742083
CHEMBL1672605	6.33	7.808867141191372	7.6091855747354185	6.950072276111624	6.962986191715758	7.14318323135376	7.294858883021587	7.053084711534758	6.956529233913691
CHEMBL2206976	7.885	7.691351413681465	7.722741470606215	7.609430014885906	7.619294629633673	7.506943225860598	7.629952150933571	7.563118927747135	7.61436232225979
CHEMBL3823434	7.923333332999999	9.003126214378971	8.929367972195449	9.294629187809548	8.959752018849306	8.8378267288208	9.004940424410815	8.898789373835054	9.127190603329428
CHEMBL605620	7.92	7.2361977660586	7.405793536360925	7.8359824527770705	7.7428884058435345	7.804892539978027	7.6051509402036315	7.7738904729107805	7.789435429310302
CHEMBL1672598	7.735	7.555659103630169	7.755964274393365	7.930138785106338	7.898663097708079	8.090005874633789	7.846086227094348	7.994334486170934	7.914400941407209
CHEMBL591648	5.84	7.652313112186695	7.824933585938513	7.498147497869648	7.409721515366124	7.530143737792969	7.58305188983079	7.4699326265795465	7.453934506617886
CHEMBL2203873	8.33	7.616181701472257	7.700232515866633	7.684244847436298	7.887180220740919	7.815800666809082	7.740727990465038	7.851490443775001	7.785712534088608
CHEMBL2206971	7.94	7.745532736247988	7.989194606999687	7.406004588378887	7.603493850238763	7.294921875	7.607829531373065	7.449207862619382	7.504749219308826
CHEMBL2206980	7.105	8.13845780251857	8.211267683587161	7.723667298636912	7.854280729579017	7.911130905151367	7.967760883894606	7.882705817365192	7.788974014107964
CHEMBL2206965	7.97	8.098961941672671	8.144818468969952	7.837041559951293	7.84947698825316	8.109775543212889	8.008014900411993	7.979626265733025	7.843259274102227
CHEMBL2203882	8.3	7.668467705410618	7.766364380540812	7.560135447776742	7.773786375665095	7.719602584838867	7.697671298846427	7.746694480251981	7.666960911720919
CHEMBL455095	6.03	6.293738515400799	6.295500574582999	6.146370396677605	6.207229460980731	6.297403335571289	6.248048456642684	6.25231639827601	6.176799928829167
CHEMBL2206966	7.83	8.073891646026091	8.124603343884269	7.82949440382336	7.803306001147837	8.121447563171388	7.9905485916105885	7.9623767821596125	7.816400202485598
CHEMBL2206964	8.06	8.133291602089377	8.169587756198679	7.826444632037133	7.798765070262197	8.061345100402832	7.997886832198044	7.930055085332515	7.812604851149665
CHEMBL605826	7.525	7.394720115120305	7.533125120754758	7.294837859571352	7.1590260501393965	7.488222122192383	7.373986253555638	7.323624086165889	7.226931954855374
CHEMBL1672608	7.9	7.641870646419936	7.658600132976358	7.948980373153927	7.8566285332181645	7.863690853118896	7.793954107777457	7.86015969316853	7.902804453186046
CHEMBL2063085	7.43	7.908574220143456	7.8504435089337505	8.003346832588218	7.763137860248189	7.853164672851562	7.875733418953035	7.808151266549875	7.8832423464182035
CHEMBL601195	7.215	7.537539265284701	7.770901834593081	6.967168855625267	6.982588538346927	6.6189680099487305	7.175433300759741	6.800778274147829	6.974878696986097
CHEMBL1939386	4.9	4.684204541576183	4.464034260956779	4.86722756629714	6.250994603166489	4.247373104095459	4.90276681521841	5.249183853630974	5.559111084731814
CHEMBL2206960	7.71	8.034118598816741	8.023275618615964	8.040832487878967	7.7630492032517004	7.723842620849607	7.917023705882596	7.743445912050653	7.901940845565334
CHEMBL589395	7.436666667000001	7.068568586171132	7.300984725024885	7.470328700652841	7.21207676562378	7.141787528991699	7.238749261292867	7.17693214730774	7.34120273313831
CHEMBL501873	6.42	5.980468667923704	6.005491111969639	6.0760122353869495	6.1192733110111925	5.987022399902344	6.033653545238765	6.053147855456768	6.097642773199071
CHEMBL584166	7.7	7.588894214009848	7.623625237973868	8.03075888006077	7.768477517955223	7.757860660552978	7.753923302110538	7.7631690892541005	7.899618199007996
CHEMBL1672604	6.55	8.098461088761901	8.28567278063614	7.660212400041697	7.258130597922357	7.558884620666504	7.77227229760572	7.40850760929443	7.459171498982027
CHEMBL2206959	8.145	7.981953576062271	7.937779385556874	8.04192005852943	7.617174850571883	7.470858097076416	7.809937193559375	7.544016473824149	7.8295474545506565
CHEMBL2407590	7.43	7.3327563118895975	7.357976576821456	7.53361922622211	6.7971389335189425	4.3049798011779785	6.665294169926017	5.5510593673484605	7.165379079870526
CHEMBL1288513	7.405	7.235324156939253	7.346893259675901	7.529884744767653	7.4183359215767934	7.449663162231445	7.3960202490382105	7.43399954190412	7.474110333172224
CHEMBL2063081	7.72	8.230954078962272	8.21883816852716	7.8139756360118735	7.769972993140024	7.666990280151367	7.94014623135854	7.718481636645695	7.791974314575949
CHEMBL1672602	8.085	7.744151517756686	7.787952570972505	7.829408779853749	7.822332939604918	7.77449893951416	7.791668949540404	7.798415939559539	7.825870859729333
CHEMBL503228	5.3	6.12020363524489	6.272479214058374	5.7515427228644205	5.9714321567044415	5.568371295928955	5.936805804960216	5.769901726316698	5.861487439784431
CHEMBL1672599	8.015	7.237270747546932	7.336617302368622	7.584132720540928	7.588661905591287	7.856750011444093	7.5206865374983725	7.72270595851769	7.586397313066108
CHEMBL2206978	7.94	8.23617956368111	8.276498663297279	8.074325751304059	7.94925788855697	8.306674003601074	8.168587174088099	8.127965946079023	8.011791819930515
CHEMBL450753	5.88	6.562593616032668	6.509576712374872	6.180277609511508	6.318184777196053	7.158908367156982	6.545908216454417	6.738546572176517	6.249231193353781
CHEMBL2063082	7.68	7.813587831775442	7.896306407849567	7.892939839708192	7.733027584514579	8.338618278503418	7.93489598847024	8.035822931509	7.812983712111386
CHEMBL603168	8.02	7.746616487375108	7.878462274434062	8.004079789049126	7.863624934883301	8.165374755859375	7.931631648320194	8.014499845371338	7.933852361966213
CHEMBL1288515	7.6	6.950511141358947	7.193197842210313	7.430773194247693	7.299662222219888	7.545840263366699	7.283996932680708	7.422751242793294	7.365217708233791
CHEMBL506565	6.1	6.673063189593799	6.5600359291866255	6.1972599253958025	6.5750219657263775	7.686243534088135	6.738324908798148	7.130632749907257	6.38614094556109
CHEMBL1672609	8.155	7.519849868440486	7.598951100553732	7.822232377894082	7.840372583726027	8.253453254699707	7.8069718370628065	8.046912919212867	7.831302480810054
CHEMBL1672601	7.825	7.534433816182759	7.637129273464532	7.757333872132447	7.805443436257996	7.944838047027588	7.735835689013063	7.875140741642792	7.781388654195222
CHEMBL599875	7.46	7.448946632012807	7.538271798113197	7.657358910617976	7.6758367499345885	7.838584899902344	7.631799798116182	7.757210824918467	7.666597830276283
CHEMBL599874	6.67	7.587869649770795	7.724350121989183	7.688887310459987	7.588890411686152	7.877747535705566	7.6935490059223355	7.733318973695859	7.638888861073069
CHEMBL1672594	8.52	7.951485179478606	7.897621119700138	7.9638695263264925	7.9192747784148825	8.445714950561522	8.035593110896327	8.182494864488202	7.9415721523706875
CHEMBL1672607	7.986666667000001	7.542060734242865	7.507958314550762	7.763816353326836	7.906756942995414	7.226378917694093	7.589394252561993	7.566567930344753	7.835286648161125
CHEMBL556318	7.92	7.522904670095773	7.757335737639707	7.569809986308652	7.337223976299706	7.66005802154541	7.56946647837785	7.498640998922558	7.453516981304179
CHEMBL2206981	8.1	7.890112993463259	7.93174876716908	7.7019761075322535	7.601788885577163	7.1834049224853525	7.661806335245421	7.392596904031258	7.651882496554708
CHEMBL585404	7.92	7.522904670095773	7.757335737639707	7.569809986308652	7.337223976299706	7.66005802154541	7.56946647837785	7.498640998922558	7.453516981304179
CHEMBL1672595	7.7	8.36226709597373	8.192360197315857	8.248399395266718	8.05513040775266	7.960014820098878	8.163634383281567	8.007572613925769	8.15176490150969
CHEMBL1256599	5.745	5.778022497204957	5.965778586959575	5.633223727387303	5.580658566468083	5.6586265563964835	5.72326198688328	5.619642561432283	5.606941146927693
CHEMBL1256604	4.5	5.778022497204957	5.965778586959575	5.633223727387303	5.580658566468083	5.6586265563964835	5.72326198688328	5.619642561432283	5.606941146927693
CHEMBL591548	7.91	7.728204490728452	7.847332503170077	7.949707096750327	7.795342180451938	7.6143903732299805	7.786995328866155	7.704866276840959	7.872524638601132
CHEMBL2206979	7.99	8.080661987351492	8.170098057270426	7.86606945099308	7.818485477837963	7.762950420379639	7.93965307876652	7.790717949108801	7.842277464415521
CHEMBL600077	7.49	7.471774093411528	7.6824216143299875	7.428143979798576	7.0882125285096445	7.623004913330077	7.458711425875963	7.355608720919861	7.25817825415411
CHEMBL2206984	8.03	7.9580181849162726	7.928039297439056	7.9869129910158705	7.884416261777207	7.629434585571289	7.877364264143938	7.756925423674248	7.935664626396539
CHEMBL600076	6.61	7.601313526077157	7.8641060759378	7.384171802971696	7.133972668638752	7.560030937194824	7.508719002164045	7.347001802916788	7.259072235805224
CHEMBL2206972	6.665	7.902630409488919	7.915934471922536	8.01548540661134	7.736254012892921	7.444886207580566	7.803038101699256	7.590570110236744	7.875869709752131
CHEMBL2206957	7.83	8.190023928053725	8.151827174499147	8.041630197387526	7.965278414360247	8.266185760498049	8.122989094959738	8.115732087429148	8.003454305873888
CHEMBL504783	6.17	6.508656539712021	6.410607956805041	6.236127175964887	6.5169136507995145	6.690788269042969	6.4726187184648865	6.603850959921242	6.376520413382201
CHEMBL1672587	8.183333333	7.57814710573688	7.672863830522743	7.597881506985147	7.515627966267669	7.782546520233152	7.629413385949118	7.64908724325041	7.556754736626408
CHEMBL2206973	6.705	7.454589410945064	7.565873123883318	8.066053733195998	7.788594050938294	8.001782417297362	7.775378547252008	7.895188234117828	7.927323892067147
CHEMBL1672596	7.875	7.795591186316682	7.86134259075679	7.803839881643808	7.748406590610678	7.858497142791747	7.813535478423941	7.803451866701213	7.776123236127242
CHEMBL2206968	7.305	7.7984166502924275	7.533975851356713	7.668841897154664	7.79192152943079	7.6453919410705575	7.687709573861031	7.718656735250674	7.7303817132927275
CHEMBL510931	5.98	6.381321340145413	6.386763584362985	6.156209928478497	6.242704702382832	6.286304950714111	6.290660901216767	6.264504826548471	6.1994573154306645
CHEMBL2204319	8.06	7.619864084637369	7.695296795594477	7.609099061363964	7.62284792327709	7.8084473609924325	7.671111045173066	7.715647642134761	7.615973492320527
CHEMBL1672610	8.22	7.704963637910937	7.7876953172339825	7.726141785790562	7.849755097562423	7.945725440979004	7.802856255895381	7.897740269270713	7.787948441676493
CHEMBL3823909	9.275	8.413661549296771	7.9355238466695415	8.760755558000302	8.536601492190336	9.45973300933838	8.621255091099066	8.998167250764357	8.648678525095319
CHEMBL3822850	9.59	8.280953817649321	8.145070812721581	8.708044092323691	8.481587219693456	9.181417465209961	8.559414681519602	8.831502342451708	8.594815656008574
CHEMBL591604	8.08	7.4776078219895235	7.633809876760237	7.8644954653311485	7.8282683151283585	7.810542583465576	7.722944812534969	7.819405449296967	7.846381890229754
CHEMBL599872	7.993125	7.1026555184832585	7.296432645654148	7.645117907687753	7.530426094545209	7.701786518096924	7.455283736893458	7.6161063063210666	7.587772001116481
CHEMBL1256598	6.28	5.487965130349124	5.428094916159438	4.96	5.166099255952385	4.897631645202637	5.187958189532717	5.031865450577511	5.063049627976192
CHEMBL591668	7.465	7.422170612459017	7.70348513252818	6.756574679420125	6.700441011911828	6.739085674285889	7.064351422121007	6.719763343098858	6.728507845665977
CHEMBL2206967	7.46	8.012582104193946	8.008832250248378	7.864549571568992	7.797314746195773	7.0497331619262695	7.746602366826673	7.423523954061022	7.830932158882383
CHEMBL1256601	5.72	5.567919451060789	5.453923083193704	4.92	5.18505465277778	5.357076644897461	5.296794766385947	5.27106564883762	5.052527326388891
CHEMBL2063084	7.36	7.663125833475402	7.640657041633299	7.9498471956678625	7.7345904205881215	7.589812755584718	7.715606649389881	7.66220158808642	7.842218808127992
CHEMBL1672589	7.545	7.821751674977093	7.911633747659326	7.916984430583327	7.853119612283697	7.67672872543335	7.836043638187358	7.764924168858523	7.885052021433512
CHEMBL527062	6.45	5.936652993309817	6.113569787432562	5.4097328294575036	5.6661310925110575	5.685032844543457	5.76222390945088	5.675581968527258	5.537931960984281
CHEMBL1671868	7.945	7.452145301392598	7.5952728376187135	7.857329582828907	7.6038588014607855	7.745537757873535	7.650828856234907	7.67469827966716	7.730594192144846
CHEMBL1672597	7.645	7.62168169901769	7.809059973067278	7.769225249397364	7.82875651827825	7.615999221801758	7.728944532312468	7.722377870040004	7.798990883837806
CHEMBL603169	8.01	7.538850978552222	7.722266209512504	7.644770660643575	7.545694913385402	7.697448253631593	7.62980620314506	7.621571583508498	7.5952327870144885
CHEMBL2206982	7.11	7.669720781320011	7.622067490060733	7.337235163481893	7.7587724778884555	6.881964683532715	7.453952119256762	7.320368580710586	7.5480038206851745
CHEMBL449392	4.87	4.751142688901992	4.945031621694486	5.188371563594738	5.435395219906386	6.0210065841674805	5.268189535653017	5.728200902036933	5.311883391750563
CHEMBL605825	7.64	7.399806820693017	7.603807695410342	7.3178991349077425	7.400258902510973	6.6912474632263175	7.282604003349678	7.045753182868645	7.359079018709357
CHEMBL506069	4.48	5.560979577432183	5.415913801206279	4.9529822315509415	5.351227075065963	4.924661159515381	5.24115276895415	5.137944117290672	5.152104653308452
CHEMBL1256605	4.92	5.818620211871259	5.81982087602998	5.72	5.710906597222222	5.883824348449707	5.790634406714633	5.797365472835965	5.715453298611111
CHEMBL1256606	5.42	5.8937060530312415	5.871149286949023	6.56	6.154551676587968	6.027616500854492	6.101404703484545	6.09108408872123	6.357275838293984
CHEMBL1672591	7.52	7.899956559869747	7.962387075352416	7.828592006879059	7.730993053900659	7.805176734924316	7.84542108618524	7.768084894412487	7.779792530389859
CHEMBL2206983	7.115	7.694612688036409	7.588441206563281	7.607452247140457	7.581246037948054	7.086268424987793	7.511604120935199	7.333757231467923	7.594349142544255
CHEMBL1672590	8.05	8.037765193341933	8.055127969357473	7.8609576216606065	7.813408281448702	7.777575492858888	7.90896691173352	7.795491887153794	7.837182951554654
CHEMBL2206958	8.11	7.995976806416845	7.9668815614376705	7.945142043109609	7.8704868683901825	7.815306663513184	7.9187587885734985	7.842896765951683	7.907814455749896
CHEMBL506689	6.28	5.988695840884881	5.883785577715093	6.166019607525456	6.129286507937832	5.736275672912598	5.980812641395172	5.932781090425214	6.1476530577316435
CHEMBL599873	7.913333333	7.38382118112938	7.549319751240518	7.444273923210987	7.620838245493534	7.478991508483888	7.495448921911661	7.54991487698871	7.53255608435226
CHEMBL602559	7.9	7.56950497765905	7.8070194838883245	7.794433104404044	7.719172411111304	7.568512916564941	7.691728578725533	7.6438426638381225	7.756802757757674
CHEMBL2206977	8.13	7.901170603059492	7.966390677562393	7.984161281803727	7.857629211307963	7.783436775207519	7.898557709788219	7.820532993257741	7.920895246555846
CHEMBL503785	6.34	7.705480650905365	7.532728298976113	7.525309907354469	7.128553174600389	7.216020584106445	7.421618523188556	7.172286879353417	7.326931540977429
CHEMBL2206974	8.06	7.578754077490497	7.606595991916537	7.698570984675866	7.978333371985496	7.864579200744629	7.7453667253626035	7.921456286365062	7.838452178330681
CHEMBL605613	7.69	7.4021070398054505	7.574502565537956	7.5940631938132075	7.822336336757213	7.898190021514893	7.658239831485744	7.860263179136053	7.70819976528521
CHEMBL2206963	7.995	7.737860071819168	7.595725934046793	7.9502386494549135	7.8497126686474825	7.786018848419189	7.783911234477509	7.817865758533335	7.899975659051198
CHEMBL525240	4.65	4.6317308160860735	4.563581274463628	4.625146249185792	5.182974037697856	4.547154903411865	4.710117456169043	4.865064470554861	4.904060143441824
CHEMBL2206970	7.935	7.291393401886518	7.3468802859003075	7.925587963103738	7.543444223499331	7.9978718757629395	7.621035550030567	7.770658049631136	7.734516093301535
CHEMBL591667	7.105	7.540533281848838	7.705436399706043	7.751490379211336	7.454593212615991	7.486141681671143	7.587638991010669	7.470367447143566	7.603041795913663
CHEMBL3824087	9.01	8.889732295311187	8.805206353644515	9.052173681846186	8.661956500859006	9.28367805480957	8.938549377294093	8.972817277834288	8.857065091352595
CHEMBL600075	7.275	7.435902228652695	7.777406067470259	7.997094366522296	7.454877482832085	7.467243671417236	7.626504763378915	7.461060577124661	7.7259859246771905
CHEMBL2063080	7.72	7.953819770422562	7.75348213506222	7.927060488059581	7.928536664179782	7.648453712463379	7.842270554037505	7.78849518832158	7.927798576119681
CHEMBL2063086	7.75	7.612263988595214	7.51958783300412	7.683179341168112	7.607672653563738	7.5555787086486825	7.595656504995974	7.58162568110621	7.645425997365925
CHEMBL506322	6.26	6.132841273593968	6.1217187622177685	6.187968195031723	6.074206035053599	5.815021514892577	6.066351156157927	5.944613774973089	6.131087115042661
CHEMBL2368723	5.77	4.411241897724016	4.579745826936088	4.744439270440324	5.308525729163859	4.737208366394043	4.756232218131666	5.02286704777895	5.026482499802091
CHEMBL602119	8.07	7.734076071179593	7.780302137669977	7.989405348261367	7.904409123455553	7.897616386413574	7.861161813396012	7.9010127549345635	7.946907235858459
CHEMBL603171	6.88	7.411453636959138	7.617845136048952	7.631943009410285	7.586436690423389	7.012330532073975	7.4520018009831475	7.299383611248682	7.609189849916836
CHEMBL2204318	8.17	7.802159858012267	7.546176147096379	7.893618199767528	7.884674433898508	8.02183723449707	7.829693174654349	7.953255834197789	7.889146316833018
CHEMBL603170	7.633333332999999	7.191600616882877	7.38112318971681	7.980722669821358	7.530819567861471	7.878390312194824	7.592531271295468	7.7046049400281476	7.755771118841414
CHEMBL1256602	6.56	5.6278596061251855	5.5205941257832105	5.42	5.3825028273809465	5.680722236633301	5.526335759184529	5.531612532007124	5.401251413690473
CHEMBL1256603	4.96	5.692071497193125	5.696563462882315	6.28	5.719135277778308	6.09343957901001	5.896241963372752	5.906287428394159	5.999567638889154
CHEMBL510416	4.73	6.3813435385603805	6.553353520561188	6.115823941046719	6.0252989178247525	5.307791709899902	6.076722325578588	5.666545313862327	6.0705614294357355
CHEMBL2063087	7.55	7.718302829073483	7.780992747711988	7.969214063863722	7.859139318995083	7.857643604278564	7.837058512784568	7.858391461636823	7.914176691429402
CHEMBL449844	7.21	7.450925663206678	7.330181840538199	6.762581642441553	6.432846585646594	6.652569770812987	6.925821100529203	6.542708178229791	6.597714114044074
CHEMBL1672592	8.0	8.02329181880151	7.751665467611204	8.195105309409879	8.05823597324321	8.296938896179201	8.065047493049	8.177587434711207	8.126670641326545
CHEMBL1672600	7.26	7.420013008305948	7.550677069097373	7.79643961548738	7.895581957894127	7.879606246948242	7.708463579546614	7.887594102421184	7.846010786690753
CHEMBL450002	5.9	6.204342168586763	6.282290756800339	6.239121213156648	5.99687281952898	6.140418529510497	6.172609097516646	6.068645674519739	6.117997016342814
CHEMBL3823642	8.9625	8.34309018369241	8.005070261961215	9.311972401165008	8.702840848171322	9.657232284545898	8.804041195907171	9.18003656635861	9.007406624668164
CHEMBL1672603	7.035	6.7140283460093535	6.511738458581188	7.398074627865891	6.569777758145468	5.994765758514402	6.637676989823261	6.2822717583299355	6.983926193005679
