# Supplementary material for: Cheminformatics Analysis and Modeling with MacrolactoneDB
Source: Sci Rep. 2020 Apr 14;10:6284. doi: 10.1038/s41598-020-63192-4 (PMC7156526; doi:10.1038/s41598-020-63192-4)
Supplement: Supplementary file 2 — Supplementary information2. [file 41598_2020_63192_MOESM2_ESM.zip › DataS1/CHEMBL379/pIC50_pEC50/predictions/10-fold/tuned/interesting_cpds/cpds.xlsx]

## Sheet: CHEMBL591604
predicted Aff	ExperimentalAff	NB	SVR	KNN	RF	DNN	consensus	RF_KNN	RF_DNN
mordred	8.08	7.54382	7.62178	7.85444	7.69877	7.68544	7.68085	7.6921	7.77661
mordred_mrc	8.08	7.54787	7.46303	7.85444	7.69075	7.82646	7.67651	7.7586	7.7726
2Drdkit	8.08	7.47761	7.63381	7.8645	7.82827	7.81054	7.72294	7.81941	7.84638
ecfp6	8.08	7.56886	7.30383	7.132	7.46101	7.4246	7.37806	7.4428	7.2965
maccs	8.08	7.56635	7.74046	7.75	7.64247	7.75296	7.69045	7.69772	7.69624
all	8.08	7.60484	7.6295	8.01	7.68542	7.47713	7.68138	7.84771	7.58128

## Sheet: CHEMBL2407590
predicted Aff	ExperimentalAff	NB	SVR	KNN	RF	DNN	consensus	RF_KNN	RF_DNN
mordred	7.43	7.03367	8.09536	7.53	6.46086	8.18907	7.46179	7.32496	6.99543
mordred_mrc	7.43	7.06083	7.60417	7.53	6.45922	6.85773	7.10239	6.65848	6.99461
2Drdkit	7.43	7.33276	7.35798	7.53362	6.79714	4.30498	6.66529	5.55106	7.16538
ecfp6	7.43	5.9308	5.37165	5.407	6.49996	5.35502	5.71288	5.92749	5.95348
maccs	7.43	6.39824	5.77187	6.17333	6.51478	4.90431	5.9525	5.70954	6.34406
all	7.43	6.67185	5.05	7.92333	6.78287	5.5227	6.39015	7.3531	6.15279
