# Supplementary material for: Cheminformatics Analysis and Modeling with MacrolactoneDB
Source: Sci Rep. 2020 Apr 14;10:6284. doi: 10.1038/s41598-020-63192-4 (PMC7156526; doi:10.1038/s41598-020-63192-4)
Supplement: Supplementary file 2 — Supplementary information2. [file 41598_2020_63192_MOESM2_ESM.zip › DataS1/CHEMBL379/pIC50_pEC50/predictions/10-fold/tuned/maccs.csv]

IDs	ExperimentalAff	NB	SVR	KNN	RF	DNN	consensus	RF_DNN	RF_KNN
CHEMBL509769	6.22	5.809739449825053	5.647881151027822	6.096666666666668	6.127988043831586	6.177424907684326	5.97194004380709	6.152706475757956	6.112327355249127
CHEMBL1256600	5.695	5.536968647725153	5.434266561904769	5.508333333333334	5.790422395157346	5.96479606628418	5.646957400880956	5.877609230720763	5.64937786424534
CHEMBL2206975	7.795	7.845811024867928	8.111024958969873	8.200000000000001	8.114541884020314	8.255009651184082	8.10527750380844	8.184775767602197	8.157270942010157
CHEMBL2204317	8.7	6.947594718186871	6.800531911787647	7.953333333333332	7.35263790857644	6.821701526641848	7.1751598797052285	7.087169717609145	7.652985620954887
CHEMBL1288514	7.5	7.331756584657687	7.500215965982567	7.5100000000000025	7.3639416269837845	7.457907199859619	7.432764275496732	7.410924413421702	7.436970813491893
CHEMBL2203324	7.985	7.805991888804793	7.92972266684266	7.953333333333332	7.964089309465046	7.8307743072509775	7.896782301139362	7.897431808358012	7.958711321399189
CHEMBL2206969	7.925	7.5369047753737926	7.653944113358903	7.238333333333332	7.2986280068542575	6.832866668701173	7.3121353795242925	7.065747337777715	7.268480670093795
CHEMBL2063079	8.0	7.820151110120543	7.820191612035942	7.886666666666668	7.772305563955128	7.763630867004394	7.8125891639565355	7.767968215479761	7.829486115310898
CHEMBL1672588	7.855	7.974780997966844	7.925126295353693	7.688333333333333	7.818365730085036	7.6228837966918945	7.80589803068616	7.720624763388465	7.753349531709184
CHEMBL1672606	7.735	7.786289775171587	7.8801707961344505	7.938333333333333	7.765848186431417	7.61742639541626	7.79761369729741	7.691637290923838	7.852090759882374
CHEMBL1672605	6.33	7.300002511160265	6.71108570708841	7.4899999999999975	7.534679495401463	6.87522029876709	7.182197602483444	7.204949897084276	7.5123397477007305
CHEMBL2206976	7.885	7.805991888804793	7.92972266684266	7.953333333333332	7.964089309465046	7.8307743072509775	7.896782301139362	7.897431808358012	7.958711321399189
CHEMBL3823434	7.923333332999999	8.47378682253175	8.337677935043603	9.291666666666666	8.49636255456449	9.032432556152344	8.72638530699177	8.764397555358418	8.894014610615578
CHEMBL605620	7.92	7.636100088506054	7.74025546856195	7.803333333333334	7.680990011922527	7.683661460876465	7.708868072640067	7.682325736399497	7.7421616726279305
CHEMBL1672598	7.735	7.638518927348683	7.76898452756203	7.1033333333333335	7.477294874582509	8.125546455383299	7.6227356236419705	7.8014206649829045	7.290314103957922
CHEMBL591648	5.84	7.275935108136688	7.315096366551014	7.321666666666666	7.258715672387389	7.023078441619872	7.238898451072326	7.140897057003631	7.290191169527027
CHEMBL2203873	8.33	7.6948003446916875	7.895092060282193	7.888333333333333	7.868866865531168	7.8073811531066895	7.830894751389013	7.838124009318928	7.8786000994322505
CHEMBL2206971	7.94	7.583917691999567	7.7010651830383745	7.233333333333332	7.381177996225535	6.212054252624513	7.222309691444264	6.796616124425023	7.307255664779433
CHEMBL2206980	7.105	7.826184755576577	7.011574186342213	7.233333333333332	7.472652653166226	5.866466999053955	7.082042385494461	6.66955982611009	7.352992993249779
CHEMBL2206965	7.97	7.798634082501866	7.929563125636643	8.008333333333333	7.9617481936854	8.012639045715332	7.942183556174515	7.987193619700366	7.9850407635093665
CHEMBL2203882	8.3	7.6731978339211055	7.6983182929324725	7.888333333333333	7.852525993085463	8.037187576293945	7.829912605913263	7.944856784689704	7.870429663209398
CHEMBL455095	6.03	6.04658631809864	6.079542758356237	6.16	6.1337568281716575	6.166930198669434	6.117363220659193	6.1503435134205455	6.146878414085829
CHEMBL2206966	7.83	7.798634082501866	7.929563125636643	8.008333333333333	7.9617481936854	8.012639045715332	7.942183556174515	7.987193619700366	7.9850407635093665
CHEMBL2206964	8.06	7.798634082501866	7.929563125636643	8.008333333333333	7.9617481936854	8.012639045715332	7.942183556174515	7.987193619700366	7.9850407635093665
CHEMBL605826	7.525	7.759695173369247	8.01076364441844	7.787708333333334	7.590752969073403	7.351152420043945	7.700014508047673	7.470952694558674	7.689230651203369
CHEMBL1672608	7.9	7.629525810284682	7.61366572699587	7.902222222333332	7.756688935536287	7.106194019317628	7.6016593428935595	7.431441477426958	7.82945557893481
CHEMBL2063085	7.43	7.808209584939128	7.805166343483676	7.9899999999999975	7.831510016663357	7.925738334655763	7.872124855948384	7.87862417565956	7.910755008331677
CHEMBL601195	7.215	6.9381718649621575	6.805682541213797	6.81	6.659265380936255	5.913219451904298	6.625267847803302	6.286242416420277	6.7346326904681275
CHEMBL1939386	4.9	4.2532081200996785	4.257490305860998	5.096666666666667	5.2922699192783575	4.808683395385742	4.741663681458289	5.05047665733205	5.194468292972513
CHEMBL2206960	7.71	7.428625169169222	7.36012890661642	7.758333333333333	7.481122337484813	7.463303565979004	7.498302662516558	7.472212951731908	7.619727835409073
CHEMBL589395	7.436666667000001	7.111147796562142	6.755837898196211	7.626666666666668	7.275918509808223	6.9445085525512695	7.142815884756902	7.110213531179746	7.451292588237445
CHEMBL501873	6.42	6.172036146675165	6.1603952150479415	6.16	6.036410148982178	6.4519100189208975	6.1961503059252365	6.244160083951538	6.098205074491089
CHEMBL584166	7.7	7.760839484015259	7.8591073861975005	7.974444444333334	7.808864627037507	8.012643814086914	7.883179951134103	7.910754220562211	7.89165453568542
CHEMBL1672604	6.55	8.1047985604133	8.43073760627999	7.959444444333331	7.832392358362753	9.184492111206056	8.302373016119086	8.508442234784404	7.895918401348043
CHEMBL2206959	8.145	7.867586939372798	7.929614295326022	7.946666666666666	7.963477740707816	7.992606163024902	7.939990361019642	7.978041951866359	7.955072203687241
CHEMBL2407590	7.43	6.39823710639941	5.7718674340875245	6.173333333333333	6.514777843300317	4.9043073654174805	5.952504616507613	5.709542604358899	6.3440555883168255
CHEMBL1288513	7.405	7.4687711179788545	7.593758203220253	7.541666666666668	7.450919223878144	7.483830451965332	7.507789132741851	7.467374837921739	7.4962929452724065
CHEMBL2063081	7.72	7.893872638641111	7.9406928650192015	7.979999999999999	7.872128053013145	7.87641716003418	7.912622143341528	7.874272606523663	7.926064026506571
CHEMBL1672602	8.085	8.1047985604133	8.43073760627999	7.959444444333331	7.832392358362753	9.184492111206056	8.302373016119086	8.508442234784404	7.895918401348043
CHEMBL503228	5.3	5.737878993135443	5.302053801629873	5.6933333333333325	5.72148423543493	5.010185718536377	5.492987216413991	5.365834976985653	5.707408784384131
CHEMBL1672599	8.015	7.677800125105286	7.893147878158198	7.328333333333332	7.580441614069063	7.3559489250183105	7.5671343751368365	7.468195269543687	7.454387473701198
CHEMBL2206978	7.94	7.9579247714765	8.034717871118486	8.035	8.045856518134638	7.739001274108888	7.962500086967703	7.892428896121762	8.040428259067319
CHEMBL450753	5.88	6.515641665098759	6.92964969611614	6.173333333333333	6.304305461305687	6.127454280853272	6.410076887341438	6.21587987107948	6.23881939731951
CHEMBL2063082	7.68	7.594180846371772	7.575434642436056	7.747777777666668	7.592292583248043	7.401085376739503	7.5821542452924096	7.496688979993773	7.670035180457356
CHEMBL603168	8.02	7.806182985311301	7.960718352413338	7.97	7.894142724867088	7.953115940093994	7.916832000537144	7.923629332480541	7.932071362433543
CHEMBL1288515	7.6	7.3550419446922675	7.402928844936577	7.4766666666666675	7.358423938493113	7.199573040008545	7.358526886959434	7.278998489250829	7.4175453025798905
CHEMBL506565	6.1	6.289791965530663	6.836140230788339	6.173333333333333	6.538736161532929	5.935909748077393	6.354782287852531	6.237322954805161	6.356034747433132
CHEMBL1672609	8.155	7.847554169593309	7.929849424041036	7.946666666666666	7.940910776636557	7.662158489227295	7.8654279052329725	7.801534632931926	7.943788721651612
CHEMBL1672601	7.825	7.636922771029737	7.78007720007208	7.714444444333334	7.602485523673407	7.48075532913208	7.642937053648128	7.541620426402743	7.65846498400337
CHEMBL599875	7.46	7.820236121500843	8.019741918262527	7.809375	7.659039230531219	7.523653507232666	7.7664091555054515	7.5913463688819425	7.73420711526561
CHEMBL599874	6.67	7.651629387460997	7.928873196538204	6.991666666666667	7.329549035511821	6.970793724060059	7.37450240204755	7.15017137978594	7.160607851089244
CHEMBL1672594	8.52	7.423707278187785	7.572175050057452	7.758333333333333	7.69287486982948	6.785224437713622	7.446462993824335	7.239049653771551	7.725604101581407
CHEMBL1672607	7.986666667000001	7.642931895197543	7.865748993302118	7.7666666666666675	7.598183830231568	7.86446475982666	7.747599229044911	7.731324295029114	7.682425248449118
CHEMBL556318	7.92	7.457429063382715	7.709849364503068	7.7316666666666665	7.631702443808645	7.873633861541747	7.680856279980569	7.752668152675196	7.681684555237656
CHEMBL2206981	8.1	7.6717324608952735	7.568077712290911	7.888333333333333	7.909192729655754	8.844202041625977	7.97630765556025	8.376697385640865	7.898763031494543
CHEMBL585404	7.92	7.457429063382715	7.709849364503068	7.7316666666666665	7.631702443808645	7.873633861541747	7.680856279980569	7.752668152675196	7.681684555237656
CHEMBL1672595	7.7	7.590860342996327	7.715274520640116	7.816666666666667	7.76875320314854	8.399810791015625	7.858273104893454	8.084281997082083	7.792709934907604
CHEMBL1256599	5.745	5.81812760707435	5.817457321008392	5.6450000000000005	5.700035250270027	5.830790519714356	5.762282139613425	5.765412884992191	5.672517625135013
CHEMBL1256604	4.5	5.81812760707435	5.817457321008392	5.6450000000000005	5.700035250270027	5.830790519714356	5.762282139613425	5.765412884992191	5.672517625135013
CHEMBL591548	7.91	7.343497155547878	7.395546139754227	7.685	7.716442548702563	8.068735122680664	7.641844193337067	7.892588835691614	7.700721274351281
CHEMBL2206979	7.99	7.97928097764467	8.029808373123299	8.018333333333333	8.027007429547599	8.371486663818361	8.085183355493452	8.19924704668298	8.022670381440467
CHEMBL600077	7.49	7.610369979776416	7.904920045303467	7.7316666666666665	7.567229435164967	7.915718078613281	7.745980841104961	7.741473756889125	7.649448050915817
CHEMBL2206984	8.03	7.8714194857695805	7.960151442550387	7.946666666666666	7.963272275560483	8.328612327575684	8.01402443962456	8.145942301568084	7.954969471113575
CHEMBL600076	6.61	7.950650452671247	7.9500289683244745	7.526666666666666	7.574877720934	7.744227886199951	7.749290338959268	7.659552803566976	7.550772193800333
CHEMBL2206972	6.665	7.869701840297887	7.824903331151245	7.658333333333334	7.6563703823947575	8.401680946350098	7.882197966705465	8.029025664372428	7.657351857864046
CHEMBL2206957	7.83	7.864515681902673	7.953883405183902	7.718333333333334	7.690724722784532	7.7409234046936035	7.793676109579609	7.715824063739068	7.704529028058933
CHEMBL504783	6.17	7.264643254369856	7.237529664517506	6.3066666666666675	6.398540414244707	6.1698665618896475	6.675449312337676	6.2842034880671775	6.3526035404556875
CHEMBL1672587	8.183333333	7.481978214797747	7.610462661735448	7.580000000000001	7.645161112313848	7.773029804229736	7.618126358615356	7.709095458271792	7.612580556156924
CHEMBL2206973	6.705	8.073000909684305	8.187628775303331	7.946666666666666	7.921862405822742	8.542908668518066	8.134413485199023	8.232385537170405	7.934264536244704
CHEMBL1672596	7.875	7.7332500238513555	7.7451792987870505	7.6816666666666675	7.756763488914101	7.821474552154541	7.747666806074743	7.78911902053432	7.719215077790384
CHEMBL2206968	7.305	7.695883762229863	7.691608092126237	7.946666666666666	7.894220614045281	7.597573757171631	7.765190578447935	7.745897185608456	7.920443640355973
CHEMBL510931	5.98	6.167091655857593	6.2058022546979394	6.176666666666668	6.144727446338383	6.254854202270508	6.189828445166219	6.199790824304445	6.160697056502525
CHEMBL2204319	8.06	7.481978214797747	7.610462661735448	7.580000000000001	7.645161112313848	7.773029804229736	7.618126358615356	7.709095458271792	7.612580556156924
CHEMBL1672610	8.22	7.7471810798441565	7.820213197163893	7.813333333333333	7.7145846974217696	7.835446834564209	7.7861518284654725	7.77501576599299	7.7639590153775515
CHEMBL3823909	9.275	8.330680994664062	8.910200440066895	8.631944444333334	8.219891157324259	8.991539001464844	8.61685120757068	8.605715079394551	8.425917800828795
CHEMBL3822850	9.59	8.388405364870739	8.862190481694316	8.631944444333334	8.231193240660927	8.93653678894043	8.61005406409995	8.58386501480068	8.43156884249713
CHEMBL591604	8.08	7.566345441529004	7.740463569310869	7.75	7.64247049924841	7.752961158752441	7.690448133768145	7.697715829000426	7.6962352496242055
CHEMBL599872	7.993125	7.4282076882782055	7.651580077104278	7.573333333333332	7.500762250315298	7.335472583770753	7.497871186560372	7.4181174170430255	7.537047791824316
CHEMBL1256598	6.28	5.381336453916118	5.34558371604995	5.068333333333333	5.298333149801584	5.103883743286133	5.239494079277423	5.201108446543858	5.183333241567459
CHEMBL591668	7.465	7.628520779442981	8.129254050868981	7.0683333333333325	7.186702877526205	6.727640628814697	7.34809033399724	6.957171753170451	7.127518105429768
CHEMBL2206967	7.46	7.491300621704688	7.610039125869298	7.841666666666666	7.582306003131879	7.6471924781799325	7.634500979110493	7.614749240655906	7.711986334899272
CHEMBL1256601	5.72	5.027979870709802	4.99314055443874	5.633333333333333	5.502784523808259	4.9607648849487305	5.223600633447773	5.231774704378495	5.568058928570796
CHEMBL2063084	7.36	7.646019409526348	7.674571101038955	7.854444444333332	7.694178621023308	7.6926727294921875	7.7123772610828265	7.693425675257748	7.77431153267832
CHEMBL1672589	7.545	8.019867845375558	8.052563583361454	7.75	7.8851826781338845	7.945028781890869	7.930528577752352	7.915105730012376	7.817591339066942
CHEMBL527062	6.45	5.979129335192761	6.6720126797992965	5.539999999999999	5.7849320882910975	5.8281822204589835	5.9608512647484275	5.8065571543750405	5.662466044145548
CHEMBL1671868	7.945	7.55669898908099	7.725630264278487	7.033333333333334	7.420620557199106	7.499126434326173	7.447081915643618	7.45987349576264	7.22697694526622
CHEMBL1672597	7.645	7.782564145640639	7.774840438445115	7.75	7.881431521925262	7.926162242889402	7.822999669780083	7.903796882407332	7.815715760962631
CHEMBL603169	8.01	7.577759205845338	7.78689030756827	7.505	7.533520177385071	7.2346553802490225	7.52756501420954	7.384087778817047	7.519260088692535
CHEMBL2206982	7.11	7.80565641074892	7.649527316415403	7.524999999999999	7.555826382843058	7.4909515380859375	7.605392329618664	7.523388960464498	7.540413191421528
CHEMBL449392	4.87	5.503758854998258	5.5830517611292265	4.966666666666667	5.271282313983171	5.262145042419434	5.317380927839351	5.266713678201302	5.118974490324919
CHEMBL605825	7.64	7.616935241830998	7.820153266811973	7.896666666666666	7.713236740101391	7.623844623565674	7.734167307795341	7.668540681833532	7.804951703384028
CHEMBL506069	4.48	5.075988188811712	5.243007864073797	5.096666666666667	5.369916418347378	5.76192569732666	5.309500967045243	5.565921057837019	5.233291542507022
CHEMBL1256605	4.92	5.561557787766144	5.619965645234363	5.593333333333334	5.872731715216918	5.539431571960449	5.637404010702242	5.706081643588684	5.733032524275126
CHEMBL1256606	5.42	6.228476357394121	6.460345237731395	5.593333333333334	5.953155539622011	6.323982238769531	6.111858541370078	6.138568889195771	5.773244436477672
CHEMBL1672591	7.52	8.018905917785878	7.955454191203869	7.758333333333333	7.825295922185353	7.543478965759277	7.820293666053542	7.684387443972315	7.791814627759343
CHEMBL2206983	7.115	7.869100296542329	7.5942208118983965	7.98	7.632743691377656	6.837567329406737	7.582726425845024	7.235155510392197	7.806371845688828
CHEMBL1672590	8.05	8.02378607794784	8.124519607143608	7.8	7.866710648147904	7.73162841796875	7.909328950241621	7.799169533058327	7.833355324073952
CHEMBL2206958	8.11	7.81889682125291	7.894686154483009	7.946666666666666	7.934183852884242	7.806925296783447	7.880271758414054	7.870554574833845	7.940425259775454
CHEMBL506689	6.28	6.1489659079933165	6.123865416066987	6.076666666666667	6.127938434343567	5.9296207427978525	6.0814114335736775	6.02877958857071	6.102302550505117
CHEMBL599873	7.913333333	7.557750705125706	7.739703480514767	7.88	7.69512036821339	7.136321544647218	7.601779219700215	7.415720956430304	7.787560184106695
CHEMBL602559	7.9	7.049774182574238	7.206898009193064	7.7799305556666685	7.701741312034078	7.972217559814452	7.542112323856498	7.836979435924265	7.740835933850374
CHEMBL2206977	8.13	7.918217864569197	8.023124112886602	7.971666666666668	7.9814652701119675	7.847832202911378	7.948461223429163	7.914648736511673	7.976565968389318
CHEMBL503785	6.34	8.002683913033795	7.678069525436912	7.965555555666666	7.7409982159869255	7.266038417816162	7.730669125588092	7.503518316901544	7.853276885826796
CHEMBL2206974	8.06	7.81889682125291	7.894686154483009	7.946666666666666	7.934183852884242	7.806925296783447	7.880271758414054	7.870554574833845	7.940425259775454
CHEMBL605613	7.69	7.628699104944893	7.739975391529608	7.88	7.707913769759668	7.820144176483152	7.755346488543464	7.76402897312141	7.793956884879834
CHEMBL2206963	7.995	7.845272703724425	7.9597829890601695	7.946666666666666	7.9635841014081885	8.080417633056639	7.9591448187832174	8.022000867232414	7.955125384037427
CHEMBL525240	4.65	5.002760378660286	4.701275142283033	4.750000000000001	5.270689148474165	4.853106021881104	4.9155661382597176	5.061897585177634	5.010344574237083
CHEMBL2206970	7.935	7.619614558348914	7.841290837500527	7.461666666666666	7.56635225649529	7.1475768089294425	7.527300225588168	7.356964532712366	7.514009461580978
CHEMBL591667	7.105	7.713651282456388	7.929196685123228	7.8066666666666675	7.758224878093423	7.888946056365968	7.819337113741135	7.823585467229695	7.782445772380045
CHEMBL3824087	9.01	8.547823095670168	8.898740619442723	9.275833333333333	8.570871075794871	9.37834358215332	8.934322341278882	8.974607328974095	8.923352204564102
CHEMBL600075	7.275	7.554814624945184	7.951658366336898	7.812708333333332	7.741436279667453	8.255200386047362	7.863163598066047	7.998318332857407	7.777072306500393
CHEMBL2063080	7.72	7.8324684978610195	7.87711308345391	7.979999999999999	7.81971199404835	8.098728179931639	7.921604351058983	7.959220086989994	7.899855997024174
CHEMBL2063086	7.75	7.751633982560503	7.705805885568495	7.716666666666666	7.7387297249281986	7.753216743469237	7.733210600638619	7.745973234198718	7.727698195797432
CHEMBL506322	6.26	6.334874723244503	6.155093649810965	6.046666666666668	6.155107100243344	5.968722343444824	6.132092896682061	6.061914721844085	6.100886883455006
CHEMBL2368723	5.77	5.2264824498406615	5.166595025318211	4.750000000000001	5.277022078666554	4.9167447090148935	5.067368852568064	5.096883393840724	5.013511039333277
CHEMBL602119	8.07	7.643084075181084	7.503311648222589	7.533333333333334	7.683867119706052	7.302750110626223	7.533269257413856	7.493308615166137	7.608600226519693
CHEMBL603171	6.88	7.678955683060732	7.8527535546080145	7.645555555666668	7.64048421827994	7.236332893371582	7.610816380997387	7.438408555825761	7.643019886973304
CHEMBL2204318	8.17	7.910744540932328	7.84246376045997	7.854444444333332	7.773352664441812	8.108500480651855	7.897901178163861	7.940926572546834	7.813898554387572
CHEMBL603170	7.633333332999999	7.564343017499072	7.789794538733653	7.88	7.724558214864224	8.067697525024414	7.805278659224273	7.896127869944319	7.802279107432112
CHEMBL1256602	6.56	5.638652446069218	5.519960641746457	5.3533333333333335	5.511541155753969	5.674721717834473	5.539641858947489	5.593131436794221	5.432437244543651
CHEMBL1256603	4.96	5.708062426034255	5.844874551717701	5.508333333333333	5.53800249639361	5.813971996307372	5.682648960757254	5.675987246350491	5.523167914863471
CHEMBL510416	4.73	6.264164150799054	6.0890997742635165	6.0566666666666675	5.915380873239871	6.216371059417725	6.108336504877367	6.065875966328798	5.9860237699532695
CHEMBL2063087	7.55	7.868505415624777	7.959956504309268	7.946666666666666	8.002750454955311	8.310120582580566	8.017599924827318	8.156435518767939	7.9747085608109884
CHEMBL449844	7.21	7.68657634469441	7.7643757756221055	7.675555555666668	7.370384416379802	7.0531959533691415	7.510017609146426	7.211790184874472	7.522969986023235
CHEMBL1672592	8.0	7.813786994046173	7.803167709432905	7.816666666666667	7.858385398168102	8.174734115600586	7.893348176782887	8.016559756884345	7.837526032417385
CHEMBL1672600	7.26	7.732316118933296	7.689935757981366	7.846666666666668	7.795177980247577	8.173820495605469	7.847583403886875	7.9844992379265225	7.820922323457122
CHEMBL450002	5.9	5.62562028900946	5.2482468887869365	5.723333333333334	5.751031516616787	5.793380260467527	5.628322457642809	5.772205888542157	5.73718242497506
CHEMBL3823642	8.9625	8.788280443691987	9.42634102354035	9.291666666666666	8.680473720171305	9.78675937652588	9.194704246119239	9.233616548348593	8.986070193418985
CHEMBL1672603	7.035	7.2403906962532005	6.684066240449788	7.255	7.301917054313773	6.751180648803711	7.0465109279640945	7.026548851558742	7.278458527156886
