# Supplementary material for: Cheminformatics Analysis and Modeling with MacrolactoneDB
Source: Sci Rep. 2020 Apr 14;10:6284. doi: 10.1038/s41598-020-63192-4 (PMC7156526; doi:10.1038/s41598-020-63192-4)
Supplement: Supplementary file 2 — Supplementary information2. [file 41598_2020_63192_MOESM2_ESM.zip › DataS1/CHEMBL379/pIC50_pEC50/predictions/10-fold/tuned/ecfp6.csv]

IDs	ExperimentalAff	NB	SVR	KNN	RF	DNN	consensus	RF_DNN	RF_KNN
CHEMBL509769	6.22	5.993469751049439	5.924126161514838	6.194000000000001	6.04945201093783	6.025126457214356	6.037234876143293	6.037289234076093	6.121726005468915
CHEMBL1256600	5.695	5.5368613334125865	5.827988430900081	5.4410000000000025	5.4156086938075845	5.478387355804443	5.5399691627849394	5.446998024806014	5.4283043469037935
CHEMBL2206975	7.795	7.92359887108635	8.22020463792022	7.865	8.029895706756548	8.387422561645508	8.085224355481724	8.208659134201028	7.947447853378274
CHEMBL2204317	8.7	7.107477702894763	7.0287902635991415	7.4650000000000025	7.025698491414563	7.44148063659668	7.213689418901029	7.233589564005621	7.245349245707283
CHEMBL1288514	7.5	7.0753380738898635	7.186778921908537	7.069625	7.3420896775189375	7.539412975311277	7.242648929725723	7.440751326415107	7.205857338759468
CHEMBL2203324	7.985	7.926868816238054	8.08624714113299	7.964999999999999	7.900418598420124	8.067644119262695	7.989235735010771	7.98403135884141	7.932709299210062
CHEMBL2206969	7.925	7.444029644510372	7.369395244102138	7.473000000000001	7.444478717671843	7.4043312072753915	7.427046962711948	7.424404962473617	7.458739358835922
CHEMBL2063079	8.0	7.726786920282907	7.751640205455903	7.816999999999997	7.884422678458854	8.158449172973633	7.867659795434259	8.021435925716244	7.850711339229425
CHEMBL1672588	7.855	7.9980177239412535	8.14035416185208	7.9306666666	7.962042847143725	8.113222122192383	8.028860704345888	8.037632484668054	7.946354756871862
CHEMBL1672606	7.735	7.840370081573565	8.156210781763368	7.8820000000000014	7.775531643150492	8.073713302612305	7.945565161819947	7.924622472881398	7.828765821575247
CHEMBL1672605	6.33	7.500473729752453	7.833964355291752	7.319000000000001	7.596690454177071	7.800703525543213	7.610166412952898	7.698696989860142	7.457845227088535
CHEMBL2206976	7.885	7.771507949620116	7.901310604701303	7.827000000000001	7.793388361607637	8.054447174072267	7.869530818000264	7.923917767839953	7.810194180803819
CHEMBL3823434	7.923333332999999	8.207122515100693	8.345014602670279	8.3415	8.177894084145416	8.800915718078613	8.374489383999	8.489404901112014	8.259697042072709
CHEMBL605620	7.92	7.492846711578518	7.693476425714126	7.509333333200001	7.54678387490965	7.445341110229492	7.537556291126357	7.496062492569571	7.528058604054825
CHEMBL1672598	7.735	7.507703597586079	7.497600245060678	7.488000000000001	7.520453027644852	7.325627326965332	7.46787683945139	7.423040177305092	7.5042265138224264
CHEMBL591648	5.84	7.448916845957964	7.515815052868798	7.580000000000001	7.435124815990492	7.224954128265381	7.440962168616528	7.330039472127936	7.5075624079952465
CHEMBL2203873	8.33	7.8368453187735705	7.86126861098482	7.956	7.8964331440917634	7.757381439208982	7.861585702611828	7.826907291650373	7.926216572045882
CHEMBL2206971	7.94	7.6462387648642265	7.642629895512547	7.673999999999999	7.554094923905652	7.592090606689452	7.621810838194375	7.573092765297552	7.614047461952826
CHEMBL2206980	7.105	7.838042510534509	7.826658847950642	7.977000000000001	7.855131060849415	7.801718711853027	7.859710226237519	7.828424886351222	7.916065530424708
CHEMBL2206965	7.97	7.685750744866049	7.568481784581357	7.478	7.58141484456053	7.6876564025878915	7.600260755319167	7.634535623574211	7.529707422280264
CHEMBL2203882	8.3	7.924759504196372	7.6453998115922515	7.956	7.880945527459049	7.606982231140138	7.802817414877562	7.743963879299594	7.918472763729525
CHEMBL455095	6.03	6.0196428751499225	5.925635169007298	6.232000000000001	6.146740590144758	5.934175968170166	6.051638920494429	6.040458279157463	6.189370295072379
CHEMBL2206966	7.83	7.545222524711328	7.150244695176159	7.505	7.567131382624601	7.444704055786133	7.442460531659644	7.505917719205367	7.5360656913123005
CHEMBL2206964	8.06	7.719350765625254	7.594275431290786	7.477999999999999	7.578770914338647	7.65118408203125	7.604316238657188	7.614977498184949	7.528385457169323
CHEMBL605826	7.525	7.548513985328087	7.84838009753128	7.407625	7.514252752017812	7.567670822143555	7.577288531404148	7.5409617870806835	7.460938876008907
CHEMBL1672608	7.9	7.994403473632376	7.7853061798825225	7.788333333400002	7.827511966598108	7.803546905517577	7.839820371806117	7.815529436057842	7.807922649999055
CHEMBL2063085	7.43	7.543104904700388	7.641638401064745	7.417000000000002	7.679617785146303	7.464438915252685	7.549160001232823	7.572028350199494	7.548308892573152
CHEMBL601195	7.215	7.159373369721916	7.4094005946056125	7.3050000000000015	7.1565312472734455	7.021411895751952	7.2103434214705855	7.088971571512699	7.2307656236367235
CHEMBL1939386	4.9	5.131189041928441	4.9636730277834005	5.103	5.2748930684380495	4.839439392089844	5.062438906047946	5.057166230263947	5.188946534219024
CHEMBL2206960	7.71	7.940698028464631	7.900573858277077	8.022	7.924027144170103	7.838566303253174	7.925173066832997	7.881296723711639	7.973013572085051
CHEMBL589395	7.436666667000001	6.908589896412723	6.664537996859857	7.403333333199997	7.162083832779461	6.8833985328674325	7.004388718423895	7.022741182823447	7.282708582989729
CHEMBL501873	6.42	6.062721146237272	6.304514001983375	6.136	6.120470190262584	6.1262288093566895	6.149986829567984	6.1233494998096365	6.128235095131292
CHEMBL584166	7.7	7.677142496523396	8.036166683094518	7.678	7.744160020641265	7.719769954681396	7.771047830988114	7.73196498766133	7.711080010320632
CHEMBL1672604	6.55	7.575760202437228	7.650152990716705	7.711	7.5940621764464975	7.666210174560548	7.639437108832196	7.630136175503523	7.652531088223249
CHEMBL2206959	8.145	8.129462083456826	8.33833964182535	8.022	7.985640703049624	8.106447219848633	8.116377929636087	8.04604396144913	8.003820351524812
CHEMBL2407590	7.43	5.930798791498831	5.3716469940275715	5.407	6.499957186579414	5.355017185211182	5.7128840314634	5.927487185895298	5.953478593289708
CHEMBL1288513	7.405	7.2028376453262855	7.321006261625023	7.088625	7.412253380098593	7.529298305511475	7.310804118512275	7.470775842805034	7.250439190049297
CHEMBL2063081	7.72	7.833600223851702	7.693457212981269	7.817	7.861817938079053	7.9031219482421875	7.821799464630843	7.88246994316062	7.8394089690395266
CHEMBL1672602	8.085	7.554574135533067	7.597354457790967	7.711	7.603951739408723	7.555692195892334	7.604514505725018	7.5798219676505285	7.657475869704362
CHEMBL503228	5.3	5.766649745295544	5.607457738402307	6.1636250000000015	5.750268977276843	5.450805187225342	5.747761329640007	5.600537082251092	5.956946988638422
CHEMBL1672599	8.015	7.537780494452088	8.178269538157558	7.164	7.311534857899674	7.6818413734436035	7.574685252790585	7.496688115671638	7.237767428949837
CHEMBL2206978	7.94	8.054230271238518	8.263550524772313	8.068999999999999	7.943923089328407	8.336380958557129	8.133416968779272	8.140152023942768	8.006461544664203
CHEMBL450753	5.88	6.221717589586215	6.334558043239412	6.154	6.27366808490841	6.480574131011963	6.2929035697492	6.377121107960186	6.213834042454205
CHEMBL2063082	7.68	7.595825803065415	7.649337032632098	7.624	7.529684507440424	7.773181438446045	7.634405756316797	7.651432972943235	7.576842253720212
CHEMBL603168	8.02	7.715135393327179	7.904350089242157	7.8599999999999985	7.883506368676218	8.124211311340332	7.897440632517177	8.003858840008276	7.871753184338108
CHEMBL1288515	7.6	7.206269050992573	7.507383535307232	7.0496250000000025	7.3267703960908115	7.5818843841552725	7.334386473309178	7.4543273901230425	7.188197698045407
CHEMBL506565	6.1	6.3910504004751925	6.574154455376421	6.154	6.370522270638152	6.627931594848633	6.42353174426768	6.499226932743392	6.262261135319076
CHEMBL1672609	8.155	7.715583382630173	7.614361481927018	7.75	7.847645588589216	7.845053195953369	7.754528729819955	7.846349392271293	7.798822794294608
CHEMBL1672601	7.825	7.3700682188491395	7.384470549344902	7.4700000000000015	7.4388935785751364	7.3048057556152335	7.393647620476882	7.371849667095185	7.454446789287569
CHEMBL599875	7.46	7.5731099570133535	7.519430862354119	7.669291666599999	7.5809143964138785	7.678356647491455	7.60422070597456	7.629635521952666	7.625103031506939
CHEMBL599874	6.67	7.7050069169149324	7.8331252305696575	7.7739583331999995	7.729025796663714	7.858638286590576	7.7799509127877755	7.7938320416271445	7.751492064931856
CHEMBL1672594	8.52	7.840712008673452	7.669589608945916	7.9926666666	7.861527101238921	7.835578441619872	7.840014765415633	7.848552771429397	7.927096883919461
CHEMBL1672607	7.986666667000001	7.777371976853534	7.732914748720536	7.647999999999999	7.642485049996092	7.905710220336914	7.741296399181415	7.774097635166504	7.645242524998046
CHEMBL556318	7.92	8.224860269215522	8.605542681843733	8.016	7.752728533188943	8.450783729553223	8.209983042760284	8.101756131371083	7.8843642665944715
CHEMBL2206981	8.1	7.805985595728594	7.8504300722290274	7.846000000000001	7.830384901250984	8.338420867919924	7.934244287425706	8.084402884585455	7.838192450625492
CHEMBL585404	7.92	8.224860269215522	8.605542681843733	8.016	7.752728533188943	8.450783729553223	8.209983042760284	8.101756131371083	7.8843642665944715
CHEMBL1672595	7.7	8.239039395986643	8.390539713618796	7.9926666666	8.072620104602994	8.331147193908691	8.205202614943426	8.201883649255842	8.032643385601496
CHEMBL1256599	5.745	5.771919173065236	5.996820140768273	5.5150000000000015	5.746611549828371	5.693105220794678	5.744691216891312	5.719858385311524	5.630805774914187
CHEMBL1256604	4.5	5.771919173065236	5.996820140768273	5.5150000000000015	5.746611549828371	5.693105220794678	5.744691216891312	5.719858385311524	5.630805774914187
CHEMBL591548	7.91	7.7951144934789065	7.626622353771094	8.016	7.704385998467576	8.026542663574219	7.83373310185836	7.865464331020897	7.860192999233789
CHEMBL2206979	7.99	8.027160914078628	7.948750533855202	7.8599999999999985	7.8375398775303395	8.248992919921875	7.984488849077209	8.043266398726107	7.8487699387651695
CHEMBL600077	7.49	7.673006165868987	8.033676578618005	7.25	7.407735636215693	8.330075263977049	7.738898728935946	7.868905450096371	7.328867818107847
CHEMBL2206984	8.03	7.91532380488623	8.215146140832402	7.956	7.905364289960924	8.082232475280763	8.014813342192065	7.993798382620843	7.930682144980462
CHEMBL600076	6.61	7.5373164768706165	7.551216825565826	7.322	7.411978895495872	7.883987426757812	7.541299924938025	7.647983161126842	7.366989447747936
CHEMBL2206972	6.665	7.671981805243785	7.7435885725003875	7.6960000000000015	7.731264421478549	7.823108673095702	7.733188694463685	7.777186547287126	7.713632210739275
CHEMBL2206957	7.83	7.974862346626327	8.252298412106384	7.996	7.878082493827593	7.767366409301758	7.973721932372412	7.822724451564675	7.937041246913797
CHEMBL504783	6.17	6.678097166912693	6.517380629707464	6.242000000000001	6.5015653328574246	6.909703731536865	6.56974937220289	6.705634532197145	6.371782666428713
CHEMBL1672587	8.183333333	7.678247786756103	7.390960828600487	8.025	7.605897823437028	7.529240131378174	7.645869314034359	7.567568977407601	7.815448911718514
CHEMBL2206973	6.705	7.766491686719773	7.925214159213192	7.9209999999999985	7.823903436123269	7.459053993225098	7.779132655056266	7.641478714674183	7.872451718061633
CHEMBL1672596	7.875	7.918282502188529	7.36218740201938	8.014	7.967847688201207	7.6715736389160165	7.786778246265027	7.819710663558611	7.990923844100603
CHEMBL2206968	7.305	7.938185458496349	7.879851860445492	7.8820000000000014	7.819313045681106	7.647655487060548	7.8334011703367	7.7334842663708265	7.850656522840554
CHEMBL510931	5.98	6.1184372623347	5.996539542957461	6.242000000000001	6.1787049178448	5.986363887786865	6.104409122184766	6.082534402815833	6.210352458922401
CHEMBL2204319	8.06	7.871069480605263	7.975477274190387	8.025	7.651652921900351	7.678680419921875	7.840376019323576	7.665166670911113	7.838326460950176
CHEMBL1672610	8.22	7.652597413235832	7.789259745494128	7.772999999999999	7.8139934886792455	7.762665271759032	7.758303183833647	7.788329380219139	7.793496744339622
CHEMBL3823909	9.275	8.797137455047215	8.881267774884652	8.3471666666	8.63386024211748	8.486611366271973	8.629208700984265	8.560235804194726	8.49051345435874
CHEMBL3822850	9.59	8.613792390613233	8.809488310018999	8.3471666666	8.638866622811573	8.489272117614746	8.57971722153171	8.56406937021316	8.493016644705786
CHEMBL591604	8.08	7.568858706287342	7.3038261037378165	7.1320000000000014	7.4610085588495325	7.424601078033447	7.378058889381629	7.4428048184414894	7.2965042794247665
CHEMBL599872	7.993125	7.114980536794996	7.241111775555828	7.509333333199999	7.444310084827633	7.166059494018555	7.295159044879402	7.305184789423094	7.476821709013816
CHEMBL1256598	6.28	5.317891656802285	5.060166834242266	5.164	5.3675942518208535	4.774242401123047	5.13677902879769	5.070918326471951	5.265797125910426
CHEMBL591668	7.465	7.225781499891838	6.8736375027240495	7.0676666666	7.355268774218358	7.140284538269043	7.132527796340658	7.2477766562437	7.211467720409178
CHEMBL2206967	7.46	7.842080992934657	7.65222829553502	7.6069999999999975	7.786715105734812	7.669666767120361	7.711538232264969	7.728190936427587	7.696857552867405
CHEMBL1256601	5.72	5.4784705493809716	5.019819787318336	5.521	5.511616838897748	4.741843700408936	5.254550175201198	5.126730269653342	5.516308419448874
CHEMBL2063084	7.36	7.571164953534971	7.462257676765546	7.883999999999999	7.632793256593351	7.467806816101074	7.6036045405989885	7.550300036347213	7.7583966282966745
CHEMBL1672589	7.545	7.977481629596393	8.459858432795793	7.859	7.806630905034505	7.446146011352539	7.909823395755845	7.626388458193523	7.832815452517252
CHEMBL527062	6.45	5.700795271213777	5.662499604933353	5.933625	5.539138443164928	5.547060489654541	5.67662376179332	5.543099466409735	5.736381721582465
CHEMBL1671868	7.945	7.425751567114652	7.408835508793524	7.4460000000000015	7.448324788121124	7.33790397644043	7.413363168093946	7.3931143822807766	7.4471623940605625
CHEMBL1672597	7.645	7.915033337273058	8.327953553145644	7.862999999999999	7.786630869808992	7.3452606201171875	7.847575676068976	7.56594574496309	7.824815434904496
CHEMBL603169	8.01	7.683049775399676	8.069888809602801	7.146000000000001	7.4557258539316305	7.987836360931396	7.668500159973101	7.721781107431513	7.300862926965816
CHEMBL2206982	7.11	7.366827165482999	7.213218617003442	7.52	7.608645267940737	7.060004711151122	7.35373915231566	7.33432498954593	7.564322633970368
CHEMBL449392	4.87	5.389537717330507	5.320332731322644	5.109	5.516567816654227	4.7929959297180185	5.225686839005079	5.154781873186122	5.312783908327114
CHEMBL605825	7.64	7.444277554816017	7.477133017750143	7.5799583332	7.485800395042127	7.600387096405027	7.517511279442663	7.543093745723577	7.532879364121063
CHEMBL506069	4.48	4.981604689969959	4.812895180979243	5.186999999999999	5.043511115517413	4.721728324890137	4.949347862271351	4.882619720203775	5.115255557758706
CHEMBL1256605	4.92	6.000039962137152	5.820158250332002	5.853	6.0052681570107564	5.440152168273926	5.8237237075507675	5.722710162642342	5.929134078505378
CHEMBL1256606	5.42	6.231502620005728	6.460143663952942	5.853	6.056151743171936	6.332947731018066	6.186749151629735	6.194549737095001	5.954575871585968
CHEMBL1672591	7.52	7.8561563614432455	7.741999710501847	7.822	7.720914343972582	7.603718757629394	7.7489578347094135	7.662316550800988	7.771457171986291
CHEMBL2206983	7.115	7.396586863312608	7.434647147813601	7.754	7.530593628188702	7.1781744956970215	7.458800427002387	7.354384061942861	7.642296814094351
CHEMBL1672590	8.05	8.059159965887368	8.289222786253793	8.0866666666	7.9447674956299075	8.06330680847168	8.08862474456855	8.004037152050794	8.015717081114953
CHEMBL2206958	8.11	7.9226590728780995	8.024291450370285	7.939999999999999	7.925101871296071	7.979004859924316	7.958211450893754	7.952053365610194	7.932550935648035
CHEMBL506689	6.28	6.182350912261483	6.244176518721227	6.182	6.200343531260375	6.0353546142578125	6.16884511530018	6.117849072759094	6.1911717656301875
CHEMBL599873	7.913333333	7.3280046377394115	7.173576724993132	7.5252916665999985	7.402672236812253	7.344356060028076	7.3547802652345755	7.373514148420165	7.463981951706126
CHEMBL602559	7.9	7.818836635216818	7.725649675441778	7.883999999999999	7.808621050751404	7.907100200653076	7.828841512412614	7.85786062570224	7.846310525375701
CHEMBL2206977	8.13	7.833483373536086	7.645435503403362	8.031	7.815917781404071	7.847033023834228	7.834573936435549	7.83147540261915	7.923458890702036
CHEMBL503785	6.34	7.370136709904426	7.4033009588582495	7.950999999999999	7.5563156907624505	7.161433696746826	7.48843741125439	7.358874693754638	7.753657845381225
CHEMBL2206974	8.06	7.743348200472754	7.735435444342449	7.727999999999999	7.717195178655257	7.864701747894287	7.757736114272949	7.790948463274772	7.722597589327628
CHEMBL605613	7.69	7.4628686694258946	7.550508898774394	7.569958333199999	7.511887339223509	7.838642597198486	7.5867731675644565	7.675264968210998	7.540922836211754
CHEMBL2206963	7.995	7.837770574909736	7.934740786129602	7.725	7.723277080342037	8.11905574798584	7.867968837873443	7.921166414163938	7.724138540171019
CHEMBL525240	4.65	4.862167949610951	4.729239164273637	4.899	4.923152506832698	4.865353584289551	4.855782641001367	4.894253045561124	4.911076253416349
CHEMBL2206970	7.935	7.5967356207921695	7.494889919474112	7.763	7.6728401488004145	7.991564750671388	7.703806087947617	7.832202449735901	7.717920074400207
CHEMBL591667	7.105	7.685984062997387	8.02624529273838	7.327000000000001	7.686166059175732	7.9635071754455575	7.737780518071412	7.824836617310645	7.506583029587866
CHEMBL3824087	9.01	9.135830901067868	9.232629423604005	8.7341666666	8.859071018436405	9.489895820617676	9.090318766065192	9.17448341952704	8.796618842518203
CHEMBL600075	7.275	7.531881031437527	7.932082876512682	7.7062916665999985	7.604731884859851	8.119338035583496	7.77886509899871	7.862034960221674	7.655511775729925
CHEMBL2063080	7.72	8.1236156686771	8.333407372083602	7.8130000000000015	7.759085746679156	8.279660224914549	8.061753802470882	8.019372985796853	7.786042873339579
CHEMBL2063086	7.75	7.593493402974536	7.605277460194747	7.372999999999997	7.585174513596972	7.750770568847656	7.581543189122781	7.667972541222314	7.4790872567984845
CHEMBL506322	6.26	6.221797379719162	6.175923689301753	6.0779999999999985	6.206838479757981	6.575915813446045	6.251695072444988	6.391377146602013	6.14241923987899
CHEMBL2368723	5.77	5.3563736493002505	5.3915411256191215	4.899	5.5661505476457585	5.1897149085998535	5.280556046232997	5.377932728122806	5.23257527382288
CHEMBL602119	8.07	7.626345132030423	7.6261565084528655	7.85	7.821427501120168	7.91371488571167	7.767528805463026	7.86757119341592	7.835713750560084
CHEMBL603171	6.88	7.3887192305084595	7.6023271772940815	7.646333333399999	7.364449923344092	7.595885276794434	7.519542988268213	7.480167600069263	7.505391628372045
CHEMBL2204318	8.17	7.525915368231157	7.316726438083879	7.5299999999999985	7.582409422376948	7.45235538482666	7.481481322703729	7.517382403601804	7.556204711188473
CHEMBL603170	7.633333332999999	7.5708582174606045	8.177641744747557	7.516	7.607373694632122	7.654360294342041	7.705246790236465	7.630866994487082	7.561686847316061
CHEMBL1256602	6.56	5.5481975041302265	5.519814199445764	5.617000000000001	5.526174589360448	5.172685623168945	5.476774383221077	5.3494301062646965	5.571587294680224
CHEMBL1256603	4.96	6.054249325903148	6.180032114847887	5.587999999999999	5.771121463839238	6.163111686706543	5.951302918259363	5.9671165752728905	5.679560731919619
CHEMBL510416	4.73	6.122259772801076	5.974703503182888	5.997625	5.98224003909306	5.845568656921388	5.984479394399682	5.9139043480072235	5.98993251954653
CHEMBL2063087	7.55	7.768976227303437	7.582609742025485	7.7	7.716498067166063	7.625349044799805	7.6786866162589575	7.670923555982934	7.708249033583032
CHEMBL449844	7.21	6.517799860391071	6.3701981674181845	7.763	7.150297095530503	6.426323890686035	6.845523802805159	6.788310493108269	7.456648547765251
CHEMBL1672592	8.0	7.963134131689639	7.9871143493991665	8.096666666600001	7.950119765153984	7.753579139709473	7.950122810510453	7.851849452431728	8.023393215876993
CHEMBL1672600	7.26	7.364285419291757	7.048510107937656	7.291000000000001	7.4713231801604385	7.196662425994872	7.274356226676945	7.333992803077655	7.38116159008022
CHEMBL450002	5.9	6.218697090936545	6.251775613990848	5.997625	5.999939100572632	6.130504131317139	6.1197081873634325	6.0652216159448855	5.998782050286316
CHEMBL3823642	8.9625	9.113741219879564	9.33728847221693	8.743666666600001	8.726799007891827	9.486177444458008	9.081534562209267	9.106488226174918	8.735232837245913
CHEMBL1672603	7.035	7.406180506577506	7.203775977008543	7.3290000000000015	7.53686374639963	6.970077991485598	7.289179644294255	7.253470868942614	7.432931873199816
