# Supplementary material for: Cheminformatics Analysis and Modeling with MacrolactoneDB
Source: Sci Rep. 2020 Apr 14;10:6284. doi: 10.1038/s41598-020-63192-4 (PMC7156526; doi:10.1038/s41598-020-63192-4)
Supplement: Supplementary file 2 — Supplementary information2. [file 41598_2020_63192_MOESM2_ESM.zip › DataS1/CHEMBL379/pIC50_pEC50/predictions/10-fold/tuned/all.csv]

IDs	ExperimentalAff	NB	SVR	KNN	RF	DNN	consensus	RF_KNN	RF_DNN
CHEMBL509769	6.22	5.998890831268878	5.8312948653338585	6.03	6.2410675000016615	5.813734531402588	5.982997545601398	6.135533750000831	6.027401015702125
CHEMBL1256600	5.695	5.610701264384729	5.834284198459761	5.745	6.03698437499833	5.5034379959106445	5.746081566750693	5.890992187499165	5.770211185454487
CHEMBL2206975	7.795	7.805478940462093	8.205921101000145	8.33	7.826039583329988	8.23844051361084	8.081176027680613	8.078019791664994	8.032240048470413
CHEMBL2204317	8.7	7.179909693318938	6.726673558308902	7.994999999999999	7.5539583333299944	6.769489765167236	7.245006270025014	7.774479166664997	7.161724049248615
CHEMBL1288514	7.5	7.255576658944657	7.294754670447245	7.405	7.2715104166599875	7.414690017700195	7.328306352750417	7.3382552083299935	7.343100217180091
CHEMBL2203324	7.985	7.9557994266785395	8.066230262876699	8.11	7.975441666669984	8.141547203063965	8.049803711857837	8.042720833334991	8.058494434866974
CHEMBL2206969	7.925	7.410983849745443	7.466777746214629	8.06	7.843956249999992	7.417006015777588	7.639744772347529	7.951978124999997	7.630481132888789
CHEMBL2063079	8.0	7.741709381945998	8.035114227035994	8.22	7.744175000000005	8.031899452209473	7.954579612238294	7.982087500000002	7.888037226104739
CHEMBL1672588	7.855	7.985072869431218	8.371295651148639	8.05	7.806650000004997	7.931346416473389	8.02887298741165	7.9283250000024985	7.8689982082391925
CHEMBL1672606	7.735	7.768557643688549	7.999359030041488	7.700000000000001	7.6271666666550075	7.999429225921631	7.818902513261335	7.663583333327504	7.813297946288319
CHEMBL1672605	6.33	7.277810623877144	7.124078547581573	7.035	7.1306416666700025	7.556436538696289	7.224793475365002	7.082820833335001	7.343539102683145
CHEMBL2206976	7.885	7.800697306480872	7.945680029863322	8.06	7.589924999999997	8.017134666442871	7.882687400557413	7.824962499999999	7.803529833221434
CHEMBL3823434	7.9233333329999995	8.491398088785955	8.430747512544173	9.01	8.393770833340001	8.20240592956543	8.505664472847112	8.70188541667	8.298088381452715
CHEMBL605620	7.92	7.482176064203796	7.673420033301905	7.633333332999999	7.671424999975009	7.58034610748291	7.608140107592723	7.652379166487504	7.62588555372896
CHEMBL1672598	7.735	7.613590463521055	7.6316233250384355	7.945	7.818698958319999	7.545560836791992	7.7108947167342965	7.88184947916	7.6821298975559955
CHEMBL591648	5.84	7.518553918622692	7.618375801823378	7.215	7.526603124984993	7.5625901222229	7.488224593530792	7.370801562492496	7.544596623603947
CHEMBL2203873	8.33	7.7379927754160285	7.721702152650146	7.795	7.792433333339987	7.867149353027344	7.782855522886701	7.793716666669994	7.829791343183665
CHEMBL2206971	7.94	7.656747021269416	7.522623841776996	7.925	7.327083333334992	7.895622730255128	7.6654153853273055	7.626041666667495	7.61135303179506
CHEMBL2206980	7.105	7.875569506187932	7.831408856026279	8.1	7.812187500000008	7.9491705894470215	7.913667290332247	7.956093750000004	7.880679044723514
CHEMBL2206965	7.97	7.78640408581761	7.6589483847229465	7.994999999999999	7.7519187500000015	7.94202995300293	7.826860234708697	7.873459375	7.846974351501466
CHEMBL2203882	8.3	7.861616178401342	7.5791585236498	7.795	7.731931250004997	7.834382057189941	7.760417601849215	7.763465625002498	7.783156653597469
CHEMBL455095	6.03	6.045411659992893	6.032448885926117	5.98	6.278141666664998	5.951868534088135	6.057574149334428	6.129070833332499	6.115005100376566
CHEMBL2206966	7.83	7.725433242159156	7.360531028657353	7.995	7.788836458334996	7.840184211730957	7.741996988176493	7.891918229167498	7.814510335032976
CHEMBL2206964	8.06	7.8534678454854205	7.747827748024781	7.995	7.708043749999999	7.990774154663086	7.859022699634657	7.8515218749999995	7.849408952331542
CHEMBL605826	7.525	7.612630024675879	7.7762971068097055	7.459999999999999	7.229787499990008	7.751764297485352	7.566095785792188	7.344893749995004	7.490775898737679
CHEMBL1672608	7.9	7.933845245598402	7.762212041171727	7.7349999999999985	7.910083333375	7.745222568511963	7.817272637731418	7.822541666687499	7.827652950943481
CHEMBL2063085	7.43	7.600317406946802	7.5757977547844675	7.75	7.723166666669999	7.261783123016357	7.582212990283526	7.736583333335	7.492474894843179
CHEMBL601195	7.215	7.1273217155382875	7.007532761184512	7.4899999999999975	7.1144666666549945	6.972938060760497	7.1424518408276585	7.3022333333274965	7.043702363707746
CHEMBL1939386	4.9	5.183105479908273	5.310750930486671	4.48	5.7892374999900005	5.3860392570495605	5.229826633486901	5.134618749995001	5.587638378519781
CHEMBL2206960	7.71	7.731161765616492	7.790389919096698	8.11	7.736774999994999	7.301758289337157	7.734016994809069	7.923387499997499	7.519266644666079
CHEMBL589395	7.436666667000001	6.9953102523027635	7.074803640884478	7.6333333329999995	7.217496874930007	6.433865547180176	7.070961929659484	7.425415103965003	6.825681211055091
CHEMBL501873	6.42	6.1043151566454075	6.140067419292188	6.2200000000000015	6.151774999999999	5.912822723388673	6.105796059865254	6.1858875	6.032298861694336
CHEMBL584166	7.7	7.69244242587846	7.761665131594138	8.06	7.718433333289991	7.604457378387451	7.767399653830009	7.889216666644996	7.661445355838721
CHEMBL1672604	6.55	7.777840304420482	8.032188701042454	8.015	7.443216666655003	7.8227362632751465	7.8181963870786175	7.729108333327502	7.632976464965075
CHEMBL2206959	8.145	8.139048925389478	8.363630690343001	8.11	7.838549999994991	8.053796768188478	8.101005276783189	7.974274999997496	7.946173384091734
CHEMBL2407590	7.43	6.671852871318067	5.050001132033397	7.923333332999999	6.782871874990004	5.522703647613525	6.390152571790998	7.353102603995001	6.152787761301765
CHEMBL1288513	7.405	7.3754608261422385	7.5369826198163175	7.499999999999999	7.349097916654994	7.303574562072754	7.413023184937261	7.424548958327497	7.326336239363874
CHEMBL2063081	7.72	7.894306305891329	7.776256141853929	8.0	7.813249999999997	7.554607391357423	7.807683967820536	7.906624999999998	7.68392869567871
CHEMBL1672602	8.085	7.7727350797694506	7.821770275951514	7.825	7.794657291654996	7.674638271331787	7.777760183741549	7.809828645827498	7.734647781493392
CHEMBL503228	5.3	5.757364965215473	5.484950137114377	4.73	6.115578958335003	5.510670185089111	5.519712849150793	5.422789479167502	5.813124571712057
CHEMBL1672599	8.015	7.5379822062915105	8.069043123649573	7.259999999999999	7.651732291654987	8.089783668518066	7.721708258022827	7.455866145827493	7.870757980086527
CHEMBL2206978	7.94	8.073126446072258	8.358770064662275	8.13	7.8675416666650095	8.443089485168457	8.174505532513601	7.998770833332506	8.155315575916733
CHEMBL450753	5.88	6.3095279556655886	6.648586859030588	6.26	6.556056249993333	6.362450122833253	6.4273242375045525	6.408028124996666	6.459253186413292
CHEMBL2063082	7.68	7.6166930231850065	7.649336324645165	7.36	7.720240624984987	7.53896427154541	7.577046848872113	7.540120312492494	7.6296024482651985
CHEMBL603168	8.02	7.7356749501017426	7.7889802082099795	8.07	7.901349999995005	7.823787689208983	7.863958569503143	7.985674999997503	7.862568844601993
CHEMBL1288515	7.6	7.316461749574213	7.453968799656672	7.405	7.346279166664991	7.788362503051758	7.462014443789528	7.375639583332496	7.567320834858375
CHEMBL506565	6.1	6.3141809461357985	6.561479440411791	6.26	6.585652083333335	6.564090728759767	6.457080639728138	6.422826041666667	6.574871406046551
CHEMBL1672609	8.155	7.706899858095647	7.64683835078371	8.0	7.899972916674996	7.6527557373046875	7.781293372571808	7.949986458337499	7.776364326989842
CHEMBL1672601	7.825	7.440363495011189	7.376796529394982	7.26	7.7832708333200005	7.532532691955566	7.478592709936348	7.521635416660001	7.657901762637783
CHEMBL599875	7.46	7.5553670777734245	7.883276535694949	7.525	7.636332291645008	7.81157922744751	7.682311026512179	7.580666145822504	7.723955759546259
CHEMBL599874	6.67	7.703595660426048	7.8575680914475985	7.64	7.577447499960016	7.891717433929442	7.734065737152621	7.608723749980008	7.734582466944729
CHEMBL1672594	8.52	7.900329531202713	8.00956126678538	7.855	7.712248958329999	7.7693257331848145	7.849293097900582	7.783624479165	7.740787345757407
CHEMBL1672607	7.986666667000001	7.769989568505871	7.793207963279519	7.545000000000001	7.798100000000005	7.767777919769287	7.734815090310937	7.671550000000003	7.782938959884646
CHEMBL556318	7.92	7.966833661711223	7.8929744176891825	8.02	7.433266666638337	8.069211006164549	7.876457150440659	7.726633333319168	7.751238836401443
CHEMBL2206981	8.1	7.826626617394482	7.877906840628192	8.33	7.593424999995003	8.163958549499513	7.958383401503437	7.9617124999975015	7.878691774747258
CHEMBL585404	7.92	7.966833661711223	7.8929744176891825	8.02	7.433266666638337	8.069211006164549	7.876457150440659	7.726633333319168	7.751238836401443
CHEMBL1672595	7.7	8.325996899176761	8.514583665044295	8.0	7.834565624999998	8.27474308013916	8.189977853872042	7.917282812499999	8.054654352569578
CHEMBL1256599	5.745	5.76596896867806	6.033471928585625	6.28	5.722600000000003	5.786521911621094	5.917712561776957	6.001300000000001	5.754560955810549
CHEMBL1256604	4.5	5.76596896867806	6.033471928585625	6.28	5.722600000000003	5.786521911621094	5.917712561776957	6.001300000000001	5.754560955810549
CHEMBL591548	7.91	7.745575097018093	7.5304859158293525	8.07	7.834337499994999	7.690929889678955	7.77426568050428	7.952168749997499	7.7626336948369765
CHEMBL2206979	7.99	8.04107243451001	7.9659887743759255	7.94	7.918265625000004	8.153592109680176	8.003783788713225	7.9291328125000025	8.03592886734009
CHEMBL600077	7.49	7.6754417801221075	7.798160060231493	8.01	7.3488322916400035	7.995670795440674	7.765620985486857	7.679416145820001	7.672251543540339
CHEMBL2206984	8.03	7.953475416824635	8.219038868156723	8.11	7.973424999994985	8.106520652770996	8.072491987549467	8.041712499997493	8.039972826382991
CHEMBL600076	6.61	7.543647728396362	7.584299775170168	7.465	7.178423958309995	7.593948841094973	7.473064060594299	7.321711979154998	7.386186399702485
CHEMBL2206972	6.665	7.8771982889227665	7.435879408609378	7.925	7.607941666665008	7.737525939941406	7.7167090608277125	7.766470833332503	7.672733803303207
CHEMBL2206957	7.83	7.958153411079763	8.266617953604118	8.03	7.967608333329996	8.131924629211426	8.070860865445061	7.998804166664998	8.04976648127071
CHEMBL504783	6.17	6.752735884299551	6.8339731888163255	6.42	6.3737570833399975	6.5658063888549805	6.589254509062171	6.396878541669999	6.469781736097489
CHEMBL1672587	8.183333333	7.601719416841125	7.529364419851314	7.7	7.5162499999950025	7.52739143371582	7.574945054080652	7.608124999997502	7.521820716855411
CHEMBL2206973	6.705	7.694116727557166	7.8924875328493105	8.06	7.85449166666999	7.627865314483643	7.8257922483120215	7.957245833334995	7.741178490576816
CHEMBL1672596	7.875	7.821312296523143	7.727881386467053	8.05	7.705158333334999	7.663809299468994	7.793632263158838	7.8775791666675	7.684483816401997
CHEMBL2206968	7.305	7.937936619167483	8.123548948299739	7.995	7.938799999999985	7.807013511657715	7.960459815824985	7.966899999999993	7.872906755828851
CHEMBL510931	5.98	6.15934941195857	6.1714560139416745	6.03	6.16651666666499	5.975020885467527	6.100468595606552	6.098258333332495	6.0707687760662585
CHEMBL2204319	8.06	7.77610389443714	7.980748859572926	7.7	7.668908333325001	8.05141544342041	7.835435306151095	7.684454166662501	7.860161888372706
CHEMBL1672610	8.22	7.699194219203418	8.114225178926281	8.0	7.8311750000000035	7.883547306060791	7.905628340838099	7.915587500000002	7.857361153030397
CHEMBL3823909	9.275	8.802508465218512	9.086895322140306	8.9625	8.392858333315013	8.876605033874512	8.824273430909667	8.677679166657507	8.634731683594762
CHEMBL3822850	9.59	8.592905834245586	8.665595578836623	9.01	8.300297916630003	8.623112678527832	8.638382401648007	8.655148958315001	8.461705297578916
CHEMBL591604	8.08	7.604836966925403	7.6295016111022465	8.01	7.685424999960007	7.477126598358152	7.681378035269162	7.847712499980004	7.581275799159079
CHEMBL599872	7.993125	7.136785348107519	7.392284919908423	7.690000000000001	7.330808333310009	7.27788496017456	7.3655527123001026	7.510404166655006	7.304346646742284
CHEMBL1256598	6.28	5.238049410121512	5.060008921802812	4.96	5.136209375000004	4.933407306671144	5.065535002719095	5.048104687500002	5.034808340835575
CHEMBL591668	7.465	7.202189234561553	7.007935807956666	6.61	6.678691666659995	7.182309150695801	6.936225171974803	6.644345833329998	6.930500408677898
CHEMBL2206967	7.46	7.741773658625536	7.5710038140685905	8.06	7.81378333332999	7.550235748291016	7.747359310863027	7.936891666664995	7.682009540810503
CHEMBL1256601	5.72	5.369229417869836	5.020040028792586	4.92	5.201453749999987	4.9112653732299805	5.084397713978477	5.060726874999993	5.056359561614984
CHEMBL2063084	7.36	7.5772225317959006	7.549097097023232	7.68	7.794041666650003	7.335609912872314	7.58719424166829	7.737020833325001	7.564825789761159
CHEMBL1672589	7.545	7.936401363739178	7.862646919869492	7.52	7.848307291700005	7.77071475982666	7.787614067027067	7.684153645850002	7.8095110257633324
CHEMBL527062	6.45	5.673633828958312	5.625277177435469	5.9	5.936298958329992	5.7583656311035165	5.778715119165457	5.918149479164996	5.847332294716754
CHEMBL1671868	7.945	7.569372024055093	7.591590021145332	7.735	7.7170906249899875	7.535163402557372	7.629643214549557	7.726045312494994	7.626127013773679
CHEMBL1672597	7.645	7.831794260837348	7.643790343098012	7.52	7.845266666660002	7.7110042572021475	7.710371105559501	7.682633333330001	7.778135461931075
CHEMBL603169	8.01	7.6370463073456705	7.875908350166253	8.08	7.57578854165	7.79112434387207	7.791973508606799	7.827894270825	7.683456442761035
CHEMBL2206982	7.11	7.435341634784902	7.295784393039877	7.115	7.8053416666749955	7.158236503601074	7.3619408396201695	7.460170833337498	7.481789085138034
CHEMBL449392	4.87	5.0433265489383405	5.447922378392812	5.7700000000000005	5.525818749999992	4.534939765930176	5.264401488652264	5.647909374999996	5.030379257965084
CHEMBL605825	7.64	7.500639813837589	7.3250722132716275	6.67	7.428918749950013	7.118563175201416	7.208638790452129	7.049459374975006	7.273740962575714
CHEMBL506069	4.48	4.870792737240398	4.4479322213535255	4.65	5.333104166664988	4.822418212890625	4.824849467629908	4.991552083332494	5.0777611897778065
CHEMBL1256605	4.92	5.892920944444759	5.819881053883734	5.72	5.782760000000013	5.772260665893555	5.7975645328444125	5.751380000000006	5.777510332946784
CHEMBL1256606	5.42	6.21429468853892	6.4598513443403895	6.56	6.218239464285699	6.637542724609375	6.417985644354877	6.3891197321428495	6.427891094447537
CHEMBL1672591	7.52	7.863250190206897	7.867390249063202	7.545	7.744274999990004	7.886306285858152	7.7812443450236515	7.644637499995001	7.815290642924078
CHEMBL2206983	7.115	7.4894423165855635	7.426105554160622	7.11	7.666723958334999	7.414348602294923	7.421324086275222	7.3883619791675	7.540536280314961
CHEMBL1672590	8.05	8.048117336208739	8.04913152206635	7.854999999999999	7.852416666660007	8.249372482299805	8.01080760144698	7.853708333330003	8.050894574479905
CHEMBL2206958	8.11	8.024891698731027	8.226477482845063	7.985	7.930250000004992	8.158019065856934	8.064927649487602	7.957625000002496	8.044134532930963
CHEMBL506689	6.28	6.136366287730937	6.268780093632702	5.98	6.1274208333349955	6.358746528625487	6.174262748664825	6.0537104166674975	6.2430836809802415
CHEMBL599873	7.913333333	7.385514472292639	7.310272895532157	7.6400000000000015	7.6080833333300175	7.081279754638673	7.4050300911586975	7.6240416666650095	7.344681543984345
CHEMBL602559	7.9	7.732073911347372	7.627042905328066	8.02	7.779333333320007	7.647975921630858	7.761285214325261	7.8996666666600035	7.7136546274754325
CHEMBL2206977	8.13	7.851437709149176	7.713911122248275	7.94	7.7629822916650095	7.699738502502441	7.793613925112981	7.8514911458325045	7.7313603970837255
CHEMBL503785	6.34	7.474048168709736	7.1820261969707335	7.210000000000001	7.563332291660013	7.233479022979736	7.332577136064043	7.386666145830008	7.398405657319875
CHEMBL2206974	8.06	7.624861094060563	7.716358746345751	7.795	7.83210000000499	7.735370635986327	7.740738095279527	7.813550000002495	7.783735317995658
CHEMBL605613	7.69	7.511298789794145	7.688496040898577	7.64	7.7903187499200035	7.273958206176758	7.580814357357897	7.715159374960002	7.532138478048381
CHEMBL2206963	7.995	7.880853082306577	8.008200529965901	8.06	7.7194666666650065	7.736048221588135	7.880913700105124	7.8897333333325035	7.727757444126571
CHEMBL525240	4.65	4.8823458022065385	4.521690595389292	4.48	5.549863124995003	4.637606620788574	4.814301228675882	5.014931562497502	5.093734872891789
CHEMBL2206970	7.935	7.512350091579598	7.415715438734957	7.924999999999999	7.586848958329999	7.434741973876952	7.5749312925043	7.7559244791649995	7.510795466103476
CHEMBL591667	7.105	7.645196179311597	7.915659801649406	7.49	7.430481249960004	7.735111713409424	7.6432897888660865	7.460240624980003	7.5827964816847135
CHEMBL3824087	9.01	9.035478516739587	9.233155244200168	9.59	8.801170833284997	9.305532455444336	9.193067409933818	9.195585416642498	9.053351644364668
CHEMBL600075	7.275	7.527020098004932	7.674703851141198	7.993125	7.160177083334999	7.522150993347168	7.575435405165661	7.5766510416675	7.341164038341084
CHEMBL2063080	7.72	8.078596196781067	8.458921587438057	7.72	7.701204166665008	8.097326278686522	8.011209645914132	7.710602083332503	7.899265222675765
CHEMBL2063086	7.75	7.590565099909207	7.665440160353737	7.549999999999999	7.506165625005004	7.224717140197754	7.50737760509314	7.528082812502502	7.365441382601379
CHEMBL506322	6.26	6.108876023887517	6.253542955247357	6.28	6.190203333331665	6.02490234375	6.171504931243308	6.235101666665832	6.107552838540832
CHEMBL2368723	5.77	5.032546255784262	4.912680984106606	4.87	5.4690374999966656	4.633372783660889	4.983527504709685	5.169518749998333	5.051205141828778
CHEMBL602119	8.07	7.602711799039942	7.510583960246044	8.02	7.839972916680006	7.3223395347595215	7.659121642145102	7.929986458340003	7.581156225719764
CHEMBL603171	6.88	7.52484997194038	7.4086237094576415	7.49	7.526040624960009	7.5314860343933105	7.4962000681502685	7.508020312480005	7.52876332967666
CHEMBL2204318	8.17	7.595196773501471	7.3704570479486105	7.7	7.844799999989999	7.368509292602539	7.575792622808524	7.772399999995	7.606654646296269
CHEMBL603170	7.6333333329999995	7.530805238630824	7.860089362575242	7.92	7.543464583375012	7.85758113861084	7.742388064638384	7.731732291687505	7.700522860992926
CHEMBL1256602	6.56	5.549266654379821	5.520169122922281	5.42	5.464774999999994	5.453086853027344	5.481459526065888	5.442387499999997	5.458930926513669
CHEMBL1256603	4.96	5.900760289319693	6.180427392729852	6.28	6.042935416666652	6.2810096740722665	6.137026554557693	6.161467708333326	6.161972545369459
CHEMBL510416	4.73	6.259840584362102	6.050008206288557	5.3	6.4047770833299955	6.521226406097412	6.107170456015614	5.852388541664998	6.463001744713704
CHEMBL2063087	7.55	7.733682043350995	7.550602665073012	7.75	7.767932291665	7.53359842300415	7.667163084618632	7.7589661458325	7.650765357334575
CHEMBL449844	7.21	6.602595574294745	6.584228486782534	6.339999999999999	6.896483333334995	6.2426042556762695	6.533182330017709	6.6182416666674975	6.569543794505632
CHEMBL1672592	8.0	8.028451539881868	7.763500176878053	8.05	7.986699999995003	8.096685409545897	7.985067425260165	8.018349999997502	8.04169270477045
CHEMBL1672600	7.26	7.595890613735918	7.526312821259451	8.015	7.825123958330003	7.783464908599853	7.749158460385045	7.920061979165002	7.8042944334649285
CHEMBL450002	5.9	6.003836281656848	6.05657286797217	6.45	6.086166041669999	6.204444885253906	6.160204015310585	6.268083020835	6.145305463461953
CHEMBL3823642	8.9625	9.126752420514253	9.252867689236837	9.275	8.771341666655001	9.46607780456543	9.178407916194303	9.023170833327502	9.118709735610215
CHEMBL1672603	7.035	6.826381221048268	6.624188269648832	6.33	6.770729166664992	6.667737007141112	6.6438071329006405	6.550364583332496	6.719233086903053
