# Supplementary material for: Cheminformatics Analysis and Modeling with MacrolactoneDB
Source: Sci Rep. 2020 Apr 14;10:6284. doi: 10.1038/s41598-020-63192-4 (PMC7156526; doi:10.1038/s41598-020-63192-4)
Supplement: Supplementary file 2 — Supplementary information2. [file 41598_2020_63192_MOESM2_ESM.zip › DataS1/CHEMBL379/pIC50_pEC50/predictions/10-fold/tuned/mordred.csv]

IDs	ExperimentalAff	NB	SVR	KNN	RF	DNN	consensus	RF_DNN	RF_KNN
CHEMBL509769	6.22	6.151288007152169	5.947899573871911	6.243333333333332	6.227808786376588	6.036895751953125	6.121445090537425	6.132352269164857	6.23557105985496
CHEMBL1256600	5.695	5.745437262600986	5.575521093992597	5.508333333333334	6.092549064980371	5.515031814575195	5.687374513896496	5.803790439777783	5.800441199156852
CHEMBL2206975	7.795	7.56851139044708	7.964966545411558	7.698333333333332	7.713800567544135	7.138260841369629	7.616774535621147	7.426030704456882	7.706066950438734
CHEMBL2204317	8.7	6.535875404418862	5.128023101362661	7.71	7.479907946432006	7.679691791534424	6.9066996487495915	7.579799868983216	7.594953973216003
CHEMBL1288514	7.5	7.480557355586371	7.38910253857125	7.6660416666666675	7.2602368853258525	7.117302894592285	7.382648268148486	7.188769889959069	7.4631392759962605
CHEMBL2203324	7.985	8.098954130668481	8.286897616020633	7.815	7.957065664473536	7.833136558532715	7.998210793939073	7.895101111503125	7.8860328322367685
CHEMBL2206969	7.925	7.519778204191548	7.710695008462054	7.698333333333332	7.777223823785738	7.100076198577881	7.56122131367011	7.438650011181809	7.737778578559535
CHEMBL2063079	8.0	7.699284662538718	7.832633920361352	7.8	7.740826711927752	7.175095558166504	7.649568170598866	7.457961135047128	7.770413355963876
CHEMBL1672588	7.855	7.807690058518451	7.732720853435987	7.746666666666667	7.780947657290537	7.426262855529785	7.698857618288285	7.603605256410161	7.763807161978602
CHEMBL1672606	7.735	7.6019524706915425	7.77037108055411	7.658333333333334	7.5098320018983316	7.57457971572876	7.623013720441216	7.542205858813546	7.584082667615833
CHEMBL1672605	6.33	7.368543717461327	7.441014360802338	7.2	7.024509545305025	6.561066150665282	7.119026754846795	6.792787847985154	7.112254772652513
CHEMBL2206976	7.885	7.611304292235875	7.383616062043253	7.555	7.417095682043506	6.936523914337157	7.380707990131958	7.176809798190332	7.486047841021753
CHEMBL3823434	7.923333332999999	8.856015900200635	9.007472118392318	9.291666666666666	8.410599660218498	9.072222709655762	8.927595411026775	8.74141118493713	8.851133163442583
CHEMBL605620	7.92	7.440180671672425	7.557775449298253	7.9077777776666665	7.724551969019037	7.171015739440918	7.56026032141946	7.447783854229978	7.816164873342852
CHEMBL1672598	7.735	7.708151234885732	7.812793850708131	8.015	7.904765237875052	7.5506834983825675	7.798278764370297	7.7277243681288095	7.9598826189375265
CHEMBL591648	5.84	7.892715165058924	8.824359439404331	7.571666666666666	7.435914810675082	6.87400484085083	7.719732184531168	7.1549598257629565	7.503790738670874
CHEMBL2203873	8.33	7.664869353240189	8.02246790195066	7.926666666666668	7.788249474413602	7.724106311798098	7.825271941613844	7.75617789310585	7.857458070540135
CHEMBL2206971	7.94	7.450876855829527	7.4025580173380074	7.448333333333332	7.387959502104515	7.090737342834473	7.356093010287971	7.239348422469494	7.418146417718924
CHEMBL2206980	7.105	7.955703941137759	7.8356458988282665	7.716666666666666	7.932737674224956	7.608700275421143	7.809890891255757	7.770718974823049	7.824702170445811
CHEMBL2206965	7.97	7.973780114479742	8.000200047322092	7.761666666666668	7.7908778769798355	7.721505165100098	7.8496059741096875	7.756191521039966	7.7762722718232515
CHEMBL2203882	8.3	7.674622844537606	7.748707763276482	7.926666666666668	7.7264368590852355	7.674307346343994	7.750148295981998	7.700372102714615	7.826551762875951
CHEMBL455095	6.03	6.099742015326374	5.932186424593652	6.226666666666668	6.198230388558309	5.780329704284668	6.047431039885934	5.989280046421488	6.212448527612489
CHEMBL2206966	7.83	7.848420194767897	7.781017952492489	7.761666666666668	7.848777233791683	7.719414710998535	7.7918593517434545	7.784095972395109	7.805221950229175
CHEMBL2206964	8.06	8.094402897593614	8.056618562264152	7.761666666666668	7.706399687289933	7.748827457427978	7.873583054248469	7.727613572358955	7.734033176978301
CHEMBL605826	7.525	7.4150137801898595	7.804179426509306	7.256666666666668	7.087110393723668	7.27540397644043	7.367674848705986	7.181257185082049	7.171888530195168
CHEMBL1672608	7.9	7.850447546475209	7.874073634085091	7.963888889000001	7.922999336776725	7.693389415740968	7.860959764415599	7.808194376258847	7.943444112888363
CHEMBL2063085	7.43	7.928689985392816	7.8424355398129	7.7666666666666675	7.656875179191321	7.993741512298584	7.837681776672457	7.825308345744952	7.711770922928994
CHEMBL601195	7.215	7.2548569198972945	7.069961644791262	7.8599999999999985	7.043202885438896	7.400723457336426	7.325748981492775	7.221963171387661	7.451601442719447
CHEMBL1939386	4.9	4.578876201035161	3.485697475513227	4.966666666666667	5.951890776287756	4.629308700561523	4.722487964012867	5.29059973842464	5.459278721477212
CHEMBL2206960	7.71	7.700517818352528	7.414306057289767	7.825	7.751156356023277	8.018057823181152	7.741807610969344	7.8846070896022145	7.788078178011638
CHEMBL589395	7.436666667000001	7.152975205012933	7.0893573261355565	7.477777777666668	7.173453793571165	7.043048858642577	7.1873225922057795	7.1082513261068705	7.325615785618917
CHEMBL501873	6.42	6.163026436316468	6.159124715514616	6.16	6.106585421626848	6.117857456207275	6.141318805933041	6.112221438917062	6.133292710813424
CHEMBL584166	7.7	7.5301820715180625	7.604286083716714	7.974444444333334	7.758377750462043	7.850115299224853	7.743481129851001	7.804246524843448	7.866411097397688
CHEMBL1672604	6.55	7.986321091263345	8.260596903022574	7.670000000000001	7.298609461999055	7.894996166229247	7.822104724502845	7.596802814114151	7.484304730999527
CHEMBL2206959	8.145	8.159634569534179	8.115139941799836	8.041666666666666	7.790511532115634	8.090719223022461	8.039534386627755	7.940615377569047	7.91608909939115
CHEMBL2407590	7.43	7.033669191079317	8.095364768844156	7.53	6.460856800385287	8.189067840576174	7.461791720176987	7.32496232048073	6.995428400192644
CHEMBL1288513	7.405	7.496912120082978	7.679059376097076	7.579999999999999	7.3742340337593575	7.825429439544678	7.591126993896817	7.599831736652018	7.477117016879678
CHEMBL2063081	7.72	7.975298532463977	7.881241709209817	7.916666666666668	7.8043829761908095	8.020889282226562	7.919695833351566	7.9126361292086855	7.860524821428738
CHEMBL1672602	8.085	7.771439261707891	7.951150568304647	7.7	7.841506973987662	7.9104347229003915	7.834906305380119	7.875970848444027	7.770753486993831
CHEMBL503228	5.3	5.9222435098337876	5.358051027326597	5.6933333333333325	5.808581744378848	5.778367519378662	5.712115426850245	5.793474631878755	5.75095753885609
CHEMBL1672599	8.015	7.439323828768263	7.750265498605978	7.565	7.704040848610594	7.604966163635254	7.612719267924018	7.654503506122924	7.634520424305297
CHEMBL2206978	7.94	8.137907793486317	8.28660116064421	7.741666666666667	7.879403548682294	8.112995147705076	8.031714863436914	7.996199348193685	7.810535107674481
CHEMBL450753	5.88	6.405312273152982	6.2530627279789925	6.173333333333335	6.429817814356585	6.3779826164245605	6.327901753049291	6.403900215390573	6.30157557384496
CHEMBL2063082	7.68	7.709202999935132	7.729049907893227	7.706666666666668	7.765162012013117	7.975587844848633	7.777133886271355	7.870374928430875	7.735914339339892
CHEMBL603168	8.02	7.893908435959313	8.132456295401923	7.963333333333334	7.919389460772978	8.039065361022951	7.989630577298099	7.979227410897964	7.941361397053155
CHEMBL1288515	7.6	7.274014093795071	7.217213872544463	7.6327083333333325	7.324246862176891	7.819417476654053	7.453520127700761	7.571832169415472	7.478477597755112
CHEMBL506565	6.1	6.318361022867464	5.737285466613969	6.173333333333333	6.52720066757094	6.403080463409424	6.231852190759026	6.465140565490183	6.350267000452137
CHEMBL1672609	8.155	7.574229950114487	7.607493894431598	7.825	7.902718400916473	8.006011009216309	7.783090650935773	7.954364705066391	7.863859200458236
CHEMBL1672601	7.825	7.398731590551088	7.668330201622068	7.565	7.851435744869707	7.888336658477782	7.674366839104129	7.8698862016737445	7.708217872434854
CHEMBL599875	7.46	7.505568842698089	7.738361198726842	7.691666666666666	7.63781268620772	7.9212822914123535	7.6989383371423346	7.779547488810037	7.664739676437193
CHEMBL599874	6.67	7.487375553441184	7.607263318759457	7.6927777776666675	7.570315022509786	7.986132144927978	7.668772763461014	7.778223583718882	7.631546400088227
CHEMBL1672594	8.52	7.875567027367373	7.724571158938893	7.975	7.766913576590174	8.029522895812987	7.8743149317418855	7.89821823620158	7.870956788295087
CHEMBL1672607	7.986666667000001	7.71994364105976	7.866907201029504	7.7666666666666675	7.85068284514804	7.720770835876465	7.784994237956087	7.785726840512252	7.808674755907354
CHEMBL556318	7.92	7.6839182642444195	7.8505763722992015	7.9766666666666675	7.444276263005418	7.470836639404298	7.685254841124001	7.457556451204858	7.710471464836043
CHEMBL2206981	8.1	8.001962277640866	8.219440442010033	7.45	7.505933274219035	7.816786289215088	7.7988244566170035	7.661359781717062	7.4779666371095175
CHEMBL585404	7.92	7.6839182642444195	7.8505763722992015	7.9766666666666675	7.444276263005418	7.470836639404298	7.685254841124001	7.457556451204858	7.710471464836043
CHEMBL1672595	7.7	8.595275900034641	8.989198785142301	8.131666666666666	7.923391191288371	8.327524185180664	8.39341134566253	8.125457688234517	8.02752892897752
CHEMBL1256599	5.745	5.724204852096232	5.882376529568724	5.6450000000000005	5.666092955729124	5.537253379821777	5.690985543443171	5.60167316777545	5.655546477864562
CHEMBL1256604	4.5	5.724204852096232	5.882376529568724	5.6450000000000005	5.666092955729124	5.537253379821777	5.690985543443171	5.60167316777545	5.655546477864562
CHEMBL591548	7.91	7.735557848362751	7.885706357123055	8.056666666666667	7.838471291530149	7.721678256988525	7.847616084134229	7.780074774259337	7.947568979098408
CHEMBL2206979	7.99	7.898172064263271	7.9374877096260406	7.725	7.9522396201159005	7.918392658233643	7.8862584104477715	7.9353161391747715	7.83861981005795
CHEMBL600077	7.49	7.609894188817514	7.928372648385498	7.582777777666666	7.257259267511798	7.542824268341064	7.584225630144507	7.400041767926431	7.420018522589232
CHEMBL2206984	8.03	8.051490506964942	8.062986459019433	7.938333333333333	8.010553402562074	7.9023518562316895	7.9931431116222935	7.956452629396882	7.974443367947703
CHEMBL600076	6.61	7.4699752758377995	7.551633652718195	7.526666666666666	7.2276683403543975	7.464021682739258	7.447993123663264	7.345845011546828	7.377167503510532
CHEMBL2206972	6.665	7.89801062994583	7.806029516151027	7.94	7.634505216595098	7.745727062225343	7.80485448498346	7.69011613941022	7.78725260829755
CHEMBL2206957	7.83	8.043306375434744	7.983803614143794	8.041666666666666	7.995955568784548	7.9433226585388175	8.001610976713714	7.969639113661683	8.018811117725607
CHEMBL504783	6.17	6.924397239809195	6.929443882760936	6.223333333333333	6.355376453368933	7.160967350006104	6.718703651855701	6.758171901687518	6.289354893351133
CHEMBL1672587	8.183333333	7.444919910637629	7.606942039049407	7.704999999999999	7.511148125819425	7.610494136810303	7.575700842463353	7.560821131314864	7.608074062909711
CHEMBL2206973	6.705	7.606305239601796	7.948223410405568	7.926666666666668	7.791074204698329	7.802650451660156	7.8149839946065045	7.796862328179243	7.858870435682498
CHEMBL1672596	7.875	7.664180278502986	7.615021745693443	7.85	7.6358636094581085	7.8161864280700675	7.716250412344921	7.726025018764088	7.742931804729054
CHEMBL2206968	7.305	7.903201042235732	8.530236996930732	7.9316666666666675	7.981346717927402	7.903523921966553	8.049995069145417	7.942435319946977	7.956506692297035
CHEMBL510931	5.98	6.25401210822872	6.098779891997764	6.243333333333332	6.1967520254631605	6.118424415588379	6.1822603549222706	6.15758822052577	6.220042679398246
CHEMBL2204319	8.06	7.518507938811939	7.6975069136409076	7.579999999999999	7.712681722872304	7.6433753967285165	7.630414394410733	7.67802855980041	7.646340861436151
CHEMBL1672610	8.22	7.778592812025987	8.175081384892607	7.7266666666666675	7.831682584317548	7.70924711227417	7.8442541120353955	7.770464848295859	7.779174625492107
CHEMBL3823909	9.275	8.63952684450554	8.705385975309447	8.631944444333334	8.68975015869869	8.366989135742188	8.606719311717839	8.528369647220439	8.66084730151601
CHEMBL3822850	9.59	8.550681149700454	9.039737669967359	8.631944444333334	8.431648845867981	8.387569427490233	8.608316307471872	8.409609136679107	8.531796645100657
CHEMBL591604	8.08	7.543815468854092	7.6217802764955715	7.854444444333332	7.698769682514751	7.68543815612793	7.680849605665135	7.69210391932134	7.776607063424041
CHEMBL599872	7.993125	7.126774897875893	7.444874827055571	7.747777777666666	7.32984709489291	7.4944396018981925	7.428742839877847	7.412143348395551	7.538812436279788
CHEMBL1256598	6.28	5.1617527912844485	5.06001012159322	5.068333333333333	5.117794399801592	5.303979396820068	5.142374008566533	5.2108868983108305	5.093063866567462
CHEMBL591668	7.465	7.286439283282216	7.1699657477142775	7.0683333333333325	6.6898177091582856	7.811191082000732	7.205149431097769	7.250504395579509	6.8790755212458095
CHEMBL2206967	7.46	7.879384039276164	7.92067297471434	7.913333333333332	7.780629105697414	7.610038757324219	7.820811642069094	7.695333931510817	7.8469812195153725
CHEMBL1256601	5.72	5.365948350269276	5.020129629681297	5.633333333333333	5.1028108134920656	5.608509540557861	5.346146333466767	5.355660177024964	5.3680720734127
CHEMBL2063084	7.36	7.837245360439932	7.780308054710578	7.813333333333333	7.785523023718383	8.003424644470215	7.843966883334488	7.894473834094299	7.799428178525858
CHEMBL1672589	7.545	7.749087361815023	7.854416342627883	7.963888889000001	7.831493311228296	7.881692886352539	7.856115758204749	7.856593098790418	7.897691100114148
CHEMBL527062	6.45	5.789630045684802	5.682693082191332	6.397708333333332	5.823078685721066	6.942451000213622	6.12711222942883	6.382764842967344	6.110393509527199
CHEMBL1671868	7.945	7.662194376382822	7.629342248085001	7.456666666666668	7.69868623531146	8.000994682312013	7.689576841751593	7.8498404588117365	7.577676450989063
CHEMBL1672597	7.645	7.582089814053638	7.7124603945587795	7.876666666666668	7.871475149019908	7.997770309448242	7.808092466749447	7.934622729234075	7.874070907843288
CHEMBL603169	8.01	7.602914373400072	7.711963687332838	7.734444444333334	7.55633085233122	7.9881720542907715	7.718765082337647	7.772251453310996	7.645387648332276
CHEMBL2206982	7.11	7.562154224461034	7.347518269027536	7.7	7.784699656500282	7.169144153594973	7.512703260716765	7.476921905047628	7.742349828250141
CHEMBL449392	4.87	5.1292990662989215	5.9042498725864085	4.966666666666667	5.4448601556302485	6.192295074462893	5.527474167129028	5.818577615046571	5.205763411148458
CHEMBL605825	7.64	7.371924789482644	7.282557690313124	7.424444444333331	7.404443608404755	7.324953556060791	7.361664817718929	7.364698582232773	7.414444026369043
CHEMBL506069	4.48	4.849734351611816	5.492273503364097	5.1066666666666665	5.200387880290634	4.796380043029785	5.0890884889926	4.99838396166021	5.15352727347865
CHEMBL1256605	4.92	5.794062314075703	5.820137302979803	5.593333333333334	5.63919173611111	5.54617166519165	5.67857927033832	5.59268170065138	5.616262534722222
CHEMBL1256606	5.42	6.131115833863697	6.460228588077308	5.593333333333334	6.365781488097088	6.3220624923706055	6.174504347148406	6.343921990233847	5.979557410715211
CHEMBL1672591	7.52	7.917669347098085	8.089520940236753	7.7666666666666675	7.776871908889241	7.912631034851074	7.892671979548363	7.844751471870158	7.771769287777954
CHEMBL2206983	7.115	7.608012806529822	7.08845364857573	7.5166666666666675	7.584490835813074	7.450755596160889	7.449675910749237	7.517623215986982	7.55057875123987
CHEMBL1672590	8.05	8.036465346750957	8.246840723188539	7.7666666666666675	7.838532169301808	7.945215702056885	7.9667441215929715	7.891873935679346	7.802599417984238
CHEMBL2206958	8.11	8.050803898351152	8.036875436954901	7.911666666666666	7.9598179817684676	8.135810852050781	8.018994967158394	8.047814416909624	7.935742324217567
CHEMBL506689	6.28	6.035033659200745	6.013195855488299	6.1433333333333335	6.19773323516162	6.008513927459718	6.0795620021287435	6.103123581310669	6.170533284247477
CHEMBL599873	7.913333333	7.380641588924561	7.562231568958148	7.333333333333332	7.596020177739973	7.649125576019287	7.504270448995061	7.62257287687963	7.464676755536653
CHEMBL602559	7.9	7.781178707845164	8.198723137495401	8.003333333333332	7.968968599536343	8.175012588500978	8.025443273342244	8.071990594018661	7.986150966434837
CHEMBL2206977	8.13	7.874402656433317	7.693921415172199	7.966666666666666	7.73970550781017	7.886124610900879	7.832164171396646	7.812915059355524	7.853186087238418
CHEMBL503785	6.34	7.611318633490771	7.597829788983369	7.868333333333332	7.444775517520063	7.427330017089844	7.589917458083477	7.436052767304954	7.656554425426698
CHEMBL2206974	8.06	7.508902528011763	7.79495946444623	7.474999999999999	7.743966220654429	7.957478523254394	7.696061347273362	7.8507223719544115	7.609483110327214
CHEMBL605613	7.69	7.6403211703962945	8.259562893198861	7.848819444333332	7.809017790759853	7.6259446144104	7.836733182619748	7.717481202585127	7.828918617546592
CHEMBL2206963	7.995	7.936956120459733	7.908913909323074	7.953333333333332	7.73051563884604	7.793416500091553	7.864627100410746	7.761966069468796	7.841924486089686
CHEMBL525240	4.65	5.08924128944254	4.0720821205679885	4.75	5.614031366771715	4.510400772094727	4.807151109775394	5.062216069433221	5.182015683385858
CHEMBL2206970	7.935	7.585963789471974	7.30241494681759	7.926666666666668	7.70282159907815	7.506825447082519	7.60493848982338	7.604823523080334	7.814744132872409
CHEMBL591667	7.105	7.573196801007898	7.892303877844816	7.37	7.348935112615362	7.703782081604004	7.577643574614416	7.526358597109683	7.359467556307681
CHEMBL3824087	9.01	8.66269505494167	9.21485098678328	8.929444444333331	8.841350502628226	9.073197364807127	8.944307670698727	8.957273933717676	8.88539747348078
CHEMBL600075	7.275	7.329763354516867	8.993191998627807	7.659375	7.258909324355747	7.249220371246338	7.698092009749352	7.254064847801042	7.459142162177873
CHEMBL2063080	7.72	8.087291598850367	8.143775035667302	7.421666666666668	7.589889317126862	7.557905197143555	7.76010556309095	7.573897257135208	7.505777991896765
CHEMBL2063086	7.75	7.629557998246418	7.233907249919772	7.66	7.305450527241619	7.520166873931885	7.469816529867939	7.412808700586751	7.482725263620809
CHEMBL506322	6.26	6.086535843448013	5.8667974712668265	6.16	6.1653620601855135	5.924767017364503	6.0406924784529705	6.045064538775009	6.162681030092757
CHEMBL2368723	5.77	4.8647881048527015	3.546896145814072	4.750000000000001	5.254473750000427	4.436792373657227	4.570590074864886	4.845633061828827	5.002236875000214
CHEMBL602119	8.07	7.769408466756447	7.685397329433576	7.9433333333333325	7.912610473505961	7.7475080490112305	7.811651530408109	7.8300592612585955	7.927971903419646
CHEMBL603171	6.88	7.517021202876704	7.872072465078173	7.52	7.489560152516626	7.710923194885254	7.621915403071351	7.60024167370094	7.504780076258313
CHEMBL2204318	8.17	7.856836998729509	7.723426409223177	7.7	7.8465079491022065	7.97801399230957	7.820957069872892	7.912260970705889	7.773253974551103
CHEMBL603170	7.633333332999999	7.381884201488023	7.527608810254575	7.8066666666666675	7.558478381096386	7.754786014556885	7.605884814812507	7.656632197826635	7.682572523881527
CHEMBL1256602	6.56	5.546356729344812	5.5196654504828455	5.3533333333333335	5.353735391865083	5.499461650848389	5.4545105111748935	5.426598521356736	5.353534362599208
CHEMBL1256603	4.96	5.508677282951269	5.958258134732885	5.508333333333333	6.102636822090349	5.564676284790039	5.728516371579575	5.8336565534401945	5.805485077711841
CHEMBL510416	4.73	6.295735564313357	4.731203413646794	6.581041666666668	6.241106485820682	5.53166389465332	5.876150205020164	5.886385190237001	6.411074076243675
CHEMBL2063087	7.55	7.709107981127777	7.846792607346115	7.778333333333332	7.780035758720776	7.956985950469973	7.814251126199595	7.868510854595375	7.779184546027054
CHEMBL449844	7.21	7.127789418067048	6.156899039159155	7.578333333333332	6.6640383763223054	6.333537578582764	6.7721195490929205	6.498787977452535	7.121185854827819
CHEMBL1672592	8.0	8.069440587143978	8.55691890404543	8.031666666666666	7.916170978827248	8.039216995239258	8.122682826384516	7.977693987033253	7.973918822746957
CHEMBL1672600	7.26	7.747884841928136	8.24433247979462	7.858333333333332	7.8483669849495055	7.966551303863525	7.933093788773823	7.907459144406515	7.853350159141419
CHEMBL450002	5.9	6.0827742067255794	6.2344869145473165	6.581041666666668	6.004058861608224	6.0383830070495605	6.1881489313194695	6.021220934328893	6.2925502641374464
CHEMBL3823642	8.9625	9.045875500305982	9.478067865546446	9.291666666666666	8.95819264383441	9.272479057312012	9.209256346733103	9.11533585057321	9.124929655250538
CHEMBL1672603	7.035	6.3927633495772636	5.719373456137843	6.871666666666666	6.569319158400599	6.496537208557129	6.4099319678679	6.532928183478864	6.720492912533633
