# Supplementary material for: Cheminformatics Analysis and Modeling with MacrolactoneDB
Source: Sci Rep. 2020 Apr 14;10:6284. doi: 10.1038/s41598-020-63192-4 (PMC7156526; doi:10.1038/s41598-020-63192-4)
Supplement: Supplementary file 2 — Supplementary information2. [file 41598_2020_63192_MOESM2_ESM.zip › DataS1/CHEMBL379/pIC50_pEC50/predictions/10-fold/tuned/mrc.csv]

IDs	ExperimentalAff	NB	SVR	KNN	RF	DNN	consensus	RF_DNN	RF_KNN
CHEMBL509769	6.22	7.602166052453746	7.799932193081339	7.620185185222223	7.615986181427858	7.735760688781737	7.67480606019338	7.675873435104798	7.61808568332504
CHEMBL1256600	5.695	6.485179437520434	6.379783590450147	6.6866666666666665	6.490005293275738	6.5903682708740225	6.526400651757402	6.54018678207488	6.588335979971202
CHEMBL2206975	7.795	7.741188648101105	7.840587946231313	7.811666666666667	7.746937423915721	7.89884090423584	7.807844317830129	7.8228891640757805	7.779302045291194
CHEMBL2204317	8.7	9.687180722290966	9.90431425216192	8.038333333333332	8.510737842447853	9.291214942932127	9.08635621863324	8.90097639268999	8.274535587890593
CHEMBL1288514	7.5	6.485179437520434	6.379783590450147	6.6866666666666665	6.490005293275738	6.5903682708740225	6.526400651757402	6.54018678207488	6.588335979971202
CHEMBL2203324	7.985	7.741188648101105	7.840587946231313	7.811666666666667	7.746937423915721	7.89884090423584	7.807844317830129	7.8228891640757805	7.779302045291194
CHEMBL2206969	7.925	7.741188648101105	7.840587946231313	7.811666666666667	7.746937423915721	7.89884090423584	7.807844317830129	7.8228891640757805	7.779302045291194
CHEMBL2063079	8.0	7.741188648101105	7.840587946231313	7.811666666666667	7.746937423915721	7.89884090423584	7.807844317830129	7.8228891640757805	7.779302045291194
CHEMBL1672588	7.855	7.741188648101105	7.840587946231313	7.811666666666667	7.746937423915721	7.89884090423584	7.807844317830129	7.8228891640757805	7.779302045291194
CHEMBL1672606	7.735	7.741188648101105	7.840587946231313	7.811666666666667	7.746937423915721	7.89884090423584	7.807844317830129	7.8228891640757805	7.779302045291194
CHEMBL1672605	6.33	7.741188648101105	7.840587946231313	7.811666666666667	7.746937423915721	7.89884090423584	7.807844317830129	7.8228891640757805	7.779302045291194
CHEMBL2206976	7.885	7.741188648101105	7.840587946231313	7.811666666666667	7.746937423915721	7.89884090423584	7.807844317830129	7.8228891640757805	7.779302045291194
CHEMBL3823434	7.923333332999999	7.602166052453746	7.799932193081339	7.620185185222223	7.615986181427858	7.735760688781737	7.67480606019338	7.675873435104798	7.61808568332504
CHEMBL605620	7.92	6.451871303018638	6.37988017615716	6.5955555555555545	6.429879391892791	6.300159454345702	6.431469176193969	6.3650194231192465	6.512717473724173
CHEMBL1672598	7.735	7.693828931369704	7.820204224003643	7.6161111111111115	7.7065574673315576	7.565917015075684	7.68052374977834	7.63623724120362	7.661334289221335
CHEMBL591648	5.84	6.005232443473929	5.722065012014563	6.5955555555555545	6.429879391892791	6.450416088104247	6.240629698208217	6.440147739998519	6.512717473724173
CHEMBL2203873	8.33	7.693828931369704	7.820204224003643	7.6161111111111115	7.7065574673315576	7.565917015075684	7.68052374977834	7.63623724120362	7.661334289221335
CHEMBL2206971	7.94	7.693828931369704	7.820204224003643	7.6161111111111115	7.7065574673315576	7.565917015075684	7.68052374977834	7.63623724120362	7.661334289221335
CHEMBL2206980	7.105	7.693828931369704	7.820204224003643	7.6161111111111115	7.7065574673315576	7.565917015075684	7.68052374977834	7.63623724120362	7.661334289221335
CHEMBL2206965	7.97	7.693828931369704	7.820204224003643	7.6161111111111115	7.7065574673315576	7.565917015075684	7.68052374977834	7.63623724120362	7.661334289221335
CHEMBL2203882	8.3	7.693828931369704	7.820204224003643	7.6161111111111115	7.7065574673315576	7.565917015075684	7.68052374977834	7.63623724120362	7.661334289221335
CHEMBL455095	6.03	6.451871303018638	6.37988017615716	6.5955555555555545	6.429879391892791	6.300159454345702	6.431469176193969	6.3650194231192465	6.512717473724173
CHEMBL2206966	7.83	7.693828931369704	7.820204224003643	7.6161111111111115	7.7065574673315576	7.565917015075684	7.68052374977834	7.63623724120362	7.661334289221335
CHEMBL2206964	8.06	7.693828931369704	7.820204224003643	7.6161111111111115	7.7065574673315576	7.565917015075684	7.68052374977834	7.63623724120362	7.661334289221335
CHEMBL605826	7.525	6.451871303018638	6.37988017615716	6.5955555555555545	6.429879391892791	6.300159454345702	6.431469176193969	6.3650194231192465	6.512717473724173
CHEMBL1672608	7.9	7.693828931369704	7.820204224003643	7.6161111111111115	7.7065574673315576	7.565917015075684	7.68052374977834	7.63623724120362	7.661334289221335
CHEMBL2063085	7.43	7.739473668157414	7.845378305844108	7.6161111111111115	7.752398524063888	7.98173189163208	7.787018700161721	7.867065207847984	7.684254817587499
CHEMBL601195	7.215	7.570928344900725	7.819931550246544	7.563703703666666	7.5831781414194905	7.786834239959718	7.6649151960386295	7.685006190689604	7.573440922543078
CHEMBL1939386	4.9	4.001677435829421	5.048555426204793	5.558476058343649	4.9804781895653285	4.882050514221191	4.894247524832876	4.93126435189326	5.269477123954489
CHEMBL2206960	7.71	7.739473668157414	7.845378305844108	7.6161111111111115	7.752398524063888	7.98173189163208	7.787018700161721	7.867065207847984	7.684254817587499
CHEMBL589395	7.436666667000001	7.570928344900725	7.819931550246544	7.563703703666666	7.5831781414194905	7.786834239959718	7.6649151960386295	7.685006190689604	7.573440922543078
CHEMBL501873	6.42	6.4845027636114585	6.379424714800737	6.616666666666666	6.4717212010425005	6.686516284942628	6.527766326212797	6.579118742992565	6.544193933854583
CHEMBL584166	7.7	7.739473668157414	7.845378305844108	7.6161111111111115	7.752398524063888	7.98173189163208	7.787018700161721	7.867065207847984	7.684254817587499
CHEMBL1672604	6.55	7.739473668157414	7.845378305844108	7.6161111111111115	7.752398524063888	7.98173189163208	7.787018700161721	7.867065207847984	7.684254817587499
CHEMBL2206959	8.145	7.739473668157414	7.845378305844108	7.6161111111111115	7.752398524063888	7.98173189163208	7.787018700161721	7.867065207847984	7.684254817587499
CHEMBL2407590	7.43	8.071868612174054	7.550989989831258	6.655347222222222	7.575807244123122	7.887855052947997	7.54837362425973	7.7318311485355595	7.115577233172672
CHEMBL1288513	7.405	6.4845027636114585	6.379424714800737	6.616666666666666	6.4717212010425005	6.686516284942628	6.527766326212797	6.579118742992565	6.544193933854583
CHEMBL2063081	7.72	7.739473668157414	7.845378305844108	7.6161111111111115	7.752398524063888	7.98173189163208	7.787018700161721	7.867065207847984	7.684254817587499
CHEMBL1672602	8.085	7.739473668157414	7.845378305844108	7.6161111111111115	7.752398524063888	7.98173189163208	7.787018700161721	7.867065207847984	7.684254817587499
CHEMBL503228	5.3	6.501547343375603	6.379473155732128	6.526666666666666	6.492303279034016	6.527270317077638	6.485452152377211	6.509786798055827	6.509484972850341
CHEMBL1672599	8.015	7.693901512355473	7.825211841783414	7.6161111111111115	7.70852874067216	7.7506961822509775	7.718889877634628	7.729612461461569	7.6623199258916355
CHEMBL2206978	7.94	7.693901512355473	7.825211841783414	7.6161111111111115	7.70852874067216	7.7506961822509775	7.718889877634628	7.729612461461569	7.6623199258916355
CHEMBL450753	5.88	6.501547343375603	6.379473155732128	6.526666666666666	6.492303279034016	6.527270317077638	6.485452152377211	6.509786798055827	6.509484972850341
CHEMBL2063082	7.68	7.693901512355473	7.825211841783414	7.6161111111111115	7.70852874067216	7.7506961822509775	7.718889877634628	7.729612461461569	7.6623199258916355
CHEMBL603168	8.02	7.4992530951633185	7.7338038787532755	7.4049999999999985	7.514358435158683	7.5738487243652335	7.545252826688102	7.544103579761958	7.459679217579341
CHEMBL1288515	7.6	6.501547343375603	6.379473155732128	6.526666666666666	6.492303279034016	6.527270317077638	6.485452152377211	6.509786798055827	6.509484972850341
CHEMBL506565	6.1	6.501547343375603	6.379473155732128	6.526666666666666	6.492303279034016	6.527270317077638	6.485452152377211	6.509786798055827	6.509484972850341
CHEMBL1672609	8.155	7.693901512355473	7.825211841783414	7.6161111111111115	7.70852874067216	7.7506961822509775	7.718889877634628	7.729612461461569	7.6623199258916355
CHEMBL1672601	7.825	7.693901512355473	7.825211841783414	7.6161111111111115	7.70852874067216	7.7506961822509775	7.718889877634628	7.729612461461569	7.6623199258916355
CHEMBL599875	7.46	6.501547343375603	6.379473155732128	6.526666666666666	6.492303279034016	6.527270317077638	6.485452152377211	6.509786798055827	6.509484972850341
CHEMBL599874	6.67	6.501547343375603	6.379473155732128	6.526666666666666	6.492303279034016	6.527270317077638	6.485452152377211	6.509786798055827	6.509484972850341
CHEMBL1672594	8.52	7.693901512355473	7.825211841783414	7.6161111111111115	7.70852874067216	7.7506961822509775	7.718889877634628	7.729612461461569	7.6623199258916355
CHEMBL1672607	7.986666667000001	7.723032822508516	7.835357889454228	7.6161111111111115	7.741102275290621	7.903719425201416	7.763864704713178	7.822410850246019	7.678606693200866
CHEMBL556318	7.92	7.5177737376197005	7.7333590822109874	7.525000000000001	7.54453706630504	7.694067001342771	7.6029473774957	7.619302033823905	7.534768533152521
CHEMBL2206981	8.1	7.723032822508516	7.835357889454228	7.6161111111111115	7.741102275290621	7.903719425201416	7.763864704713178	7.822410850246019	7.678606693200866
CHEMBL585404	7.92	7.5177737376197005	7.7333590822109874	7.525000000000001	7.54453706630504	7.694067001342771	7.6029473774957	7.619302033823905	7.534768533152521
CHEMBL1672595	7.7	7.723032822508516	7.835357889454228	7.6161111111111115	7.741102275290621	7.903719425201416	7.763864704713178	7.822410850246019	7.678606693200866
CHEMBL1256599	5.745	6.578085372479412	6.509985543949258	6.630555555555558	6.584888860469317	6.761709690093994	6.613045004509507	6.673299275281655	6.607722208012438
CHEMBL1256604	4.5	6.578085372479412	6.509985543949258	6.630555555555558	6.584888860469317	6.761709690093994	6.613045004509507	6.673299275281655	6.607722208012438
CHEMBL591548	7.91	7.5177737376197005	7.7333590822109874	7.525000000000001	7.54453706630504	7.694067001342771	7.6029473774957	7.619302033823905	7.534768533152521
CHEMBL2206979	7.99	7.723032822508516	7.835357889454228	7.6161111111111115	7.741102275290621	7.903719425201416	7.763864704713178	7.822410850246019	7.678606693200866
CHEMBL600077	7.49	7.5177737376197005	7.7333590822109874	7.525000000000001	7.54453706630504	7.694067001342771	7.6029473774957	7.619302033823905	7.534768533152521
CHEMBL2206984	8.03	7.723032822508516	7.835357889454228	7.6161111111111115	7.741102275290621	7.903719425201416	7.763864704713178	7.822410850246019	7.678606693200866
CHEMBL600076	6.61	7.5177737376197005	7.7333590822109874	7.525000000000001	7.54453706630504	7.694067001342771	7.6029473774957	7.619302033823905	7.534768533152521
CHEMBL2206972	6.665	7.723032822508516	7.835357889454228	7.6161111111111115	7.741102275290621	7.903719425201416	7.763864704713178	7.822410850246019	7.678606693200866
CHEMBL2206957	7.83	7.732659964488777	7.834770414674343	7.6161111111111115	7.7424555812344495	7.6471266746521	7.714624749232155	7.694791127943274	7.679283346172781
CHEMBL504783	6.17	6.469540248174659	6.3682808744372155	6.630555555555558	6.473161570309182	6.437642574310303	6.475836164557383	6.4554020723097425	6.55185856293237
CHEMBL1672587	8.183333333	7.732659964488777	7.834770414674343	7.6161111111111115	7.7424555812344495	7.6471266746521	7.714624749232155	7.694791127943274	7.679283346172781
CHEMBL2206973	6.705	7.732659964488777	7.834770414674343	7.6161111111111115	7.7424555812344495	7.6471266746521	7.714624749232155	7.694791127943274	7.679283346172781
CHEMBL1672596	7.875	7.732659964488777	7.834770414674343	7.6161111111111115	7.7424555812344495	7.6471266746521	7.714624749232155	7.694791127943274	7.679283346172781
CHEMBL2206968	7.305	7.732659964488777	7.834770414674343	7.6161111111111115	7.7424555812344495	7.6471266746521	7.714624749232155	7.694791127943274	7.679283346172781
CHEMBL510931	5.98	6.469540248174659	6.3682808744372155	6.630555555555558	6.473161570309182	6.437642574310303	6.475836164557383	6.4554020723097425	6.55185856293237
CHEMBL2204319	8.06	7.490858014698768	7.733395956027127	7.561666666666666	7.500146027365111	7.4604430198669425	7.549301936924922	7.480294523616027	7.530906347015888
CHEMBL1672610	8.22	7.732659964488777	7.834770414674343	7.6161111111111115	7.7424555812344495	7.6471266746521	7.714624749232155	7.694791127943274	7.679283346172781
CHEMBL3823909	9.275	7.833893228450212	7.543483129110895	8.104166666666666	8.068515920930901	8.05205249786377	7.920422288604489	8.060284209397334	8.086341293798784
CHEMBL3822850	9.59	7.833893228450212	7.543483129110895	8.104166666666666	8.068515920930901	8.05205249786377	7.920422288604489	8.060284209397334	8.086341293798784
CHEMBL591604	8.08	6.848075156130656	6.8466535747650195	6.630555555555555	7.168148621451431	6.789515972137451	6.856589776008022	6.978832296794441	6.899352088503493
CHEMBL599872	7.993125	6.469540248174659	6.3682808744372155	6.630555555555558	6.473161570309182	6.437642574310303	6.475836164557383	6.4554020723097425	6.55185856293237
CHEMBL1256598	6.28	6.426159993453694	6.37948194828303	6.630555555555558	6.408259389360797	6.383625030517577	6.445616383434131	6.395942209939188	6.519407472458178
CHEMBL591668	7.465	6.426159993453694	6.37948194828303	6.630555555555558	6.408259389360797	6.383625030517577	6.445616383434131	6.395942209939188	6.519407472458178
CHEMBL2206967	7.46	7.7461228822358095	7.870101108822111	7.6161111111111115	7.762674258615066	7.763656139373777	7.751733100031575	7.763165198994422	7.689392684863089
CHEMBL1256601	5.72	6.426159993453694	6.37948194828303	6.630555555555558	6.408259389360797	6.383625030517577	6.445616383434131	6.395942209939188	6.519407472458178
CHEMBL2063084	7.36	7.7461228822358095	7.870101108822111	7.6161111111111115	7.762674258615066	7.763656139373777	7.751733100031575	7.763165198994422	7.689392684863089
CHEMBL1672589	7.545	7.7461228822358095	7.870101108822111	7.6161111111111115	7.762674258615066	7.763656139373777	7.751733100031575	7.763165198994422	7.689392684863089
CHEMBL527062	6.45	6.426159993453694	6.37948194828303	6.630555555555558	6.408259389360797	6.383625030517577	6.445616383434131	6.395942209939188	6.519407472458178
CHEMBL1671868	7.945	7.7461228822358095	7.870101108822111	7.6161111111111115	7.762674258615066	7.763656139373777	7.751733100031575	7.763165198994422	7.689392684863089
CHEMBL1672597	7.645	7.7461228822358095	7.870101108822111	7.6161111111111115	7.762674258615066	7.763656139373777	7.751733100031575	7.763165198994422	7.689392684863089
CHEMBL603169	8.01	6.426159993453694	6.37948194828303	6.630555555555558	6.408259389360797	6.383625030517577	6.445616383434131	6.395942209939188	6.519407472458178
CHEMBL2206982	7.11	7.7461228822358095	7.870101108822111	7.6161111111111115	7.762674258615066	7.763656139373777	7.751733100031575	7.763165198994422	7.689392684863089
CHEMBL449392	4.87	5.552641834762067	5.870228467487568	4.966666666666667	5.023213894144576	4.873960018157959	5.2573421762437675	4.948586956151267	4.994940280405622
CHEMBL605825	7.64	6.426159993453694	6.37948194828303	6.630555555555558	6.408259389360797	6.383625030517577	6.445616383434131	6.395942209939188	6.519407472458178
CHEMBL506069	4.48	5.652269705332532	5.8911706300973785	5.096666666666667	5.119412738672914	4.95232629776001	5.3423692077059	5.035869518216462	5.108039702669791
CHEMBL1256605	4.92	6.554975729077772	6.519620361016233	6.630555555555558	6.546887470452675	6.260846614837647	6.502577146187977	6.403867042645161	6.588721513004117
CHEMBL1256606	5.42	6.554975729077772	6.519620361016233	6.630555555555558	6.546887470452675	6.260846614837647	6.502577146187977	6.403867042645161	6.588721513004117
CHEMBL1672591	7.52	7.711448517093661	7.834831028215485	7.6161111111111115	7.731940862850702	7.49623441696167	7.6781131872465265	7.614087639906186	7.674025986980906
CHEMBL2206983	7.115	7.711448517093661	7.834831028215485	7.6161111111111115	7.731940862850702	7.49623441696167	7.6781131872465265	7.614087639906186	7.674025986980906
CHEMBL1672590	8.05	7.711448517093661	7.834831028215485	7.6161111111111115	7.731940862850702	7.49623441696167	7.6781131872465265	7.614087639906186	7.674025986980906
CHEMBL2206958	8.11	7.711448517093661	7.834831028215485	7.6161111111111115	7.731940862850702	7.49623441696167	7.6781131872465265	7.614087639906186	7.674025986980906
CHEMBL506689	6.28	6.554975729077772	6.519620361016233	6.630555555555558	6.546887470452675	6.260846614837647	6.502577146187977	6.403867042645161	6.588721513004117
CHEMBL599873	7.913333333	6.554975729077772	6.519620361016233	6.630555555555558	6.546887470452675	6.260846614837647	6.502577146187977	6.403867042645161	6.588721513004117
CHEMBL602559	7.9	7.514018592181536	7.733581984472224	7.561666666666666	7.528560635638013	7.307864665985107	7.529138508988709	7.41821265081156	7.54511365115234
CHEMBL2206977	8.13	7.711448517093661	7.834831028215485	7.6161111111111115	7.731940862850702	7.49623441696167	7.6781131872465265	7.614087639906186	7.674025986980906
CHEMBL503785	6.34	8.856344261806814	8.901034387430087	9.209375	9.096132158327793	8.804160118103027	8.973409185133544	8.950146138215409	9.152753579163896
CHEMBL2206974	8.06	7.711448517093661	7.834831028215485	7.6161111111111115	7.731940862850702	7.49623441696167	7.6781131872465265	7.614087639906186	7.674025986980906
CHEMBL605613	7.69	6.454974824854496	6.379865633609568	6.630555555555558	6.444714476072355	6.121123313903809	6.406246760799158	6.282918894988082	6.537635015813956
CHEMBL2206963	7.995	7.727693682305577	7.839938473505782	7.6161111111111115	7.7436676897434475	7.486385822296143	7.682759355792411	7.615026756019795	7.67988940042728
CHEMBL525240	4.65	5.557390355979144	5.833503917811301	4.675000000000002	4.978797183248108	4.325516700744629	5.074041631556637	4.652156941996369	4.8268985916240545
CHEMBL2206970	7.935	7.727693682305577	7.839938473505782	7.6161111111111115	7.7436676897434475	7.486385822296143	7.682759355792411	7.615026756019795	7.67988940042728
CHEMBL591667	7.105	7.727693682305577	7.839938473505782	7.6161111111111115	7.7436676897434475	7.486385822296143	7.682759355792411	7.615026756019795	7.67988940042728
CHEMBL3824087	9.01	8.258872332710165	7.817469492274108	8.541875000000001	8.486284086236639	8.243598937988281	8.269619969841838	8.364941512112459	8.51407954311832
CHEMBL600075	7.275	6.454974824854496	6.379865633609568	6.630555555555558	6.444714476072355	6.121123313903809	6.406246760799158	6.282918894988082	6.537635015813956
CHEMBL2063080	7.72	7.727693682305577	7.839938473505782	7.6161111111111115	7.7436676897434475	7.486385822296143	7.682759355792411	7.615026756019795	7.67988940042728
CHEMBL2063086	7.75	7.727693682305577	7.839938473505782	7.6161111111111115	7.7436676897434475	7.486385822296143	7.682759355792411	7.615026756019795	7.67988940042728
CHEMBL506322	6.26	6.454974824854496	6.379865633609568	6.630555555555558	6.444714476072355	6.121123313903809	6.406246760799158	6.282918894988082	6.537635015813956
CHEMBL2368723	5.77	5.557390355979144	5.833503917811301	4.675000000000002	4.978797183248108	4.325516700744629	5.074041631556637	4.652156941996369	4.8268985916240545
CHEMBL602119	8.07	7.539910324787981	7.80024565061716	7.561666666666666	7.556758396213883	7.310626983642577	7.553841604385653	7.433692689928231	7.5592125314402745
CHEMBL603171	6.88	7.539910324787981	7.80024565061716	7.561666666666666	7.556758396213883	7.310626983642577	7.553841604385653	7.433692689928231	7.5592125314402745
CHEMBL2204318	8.17	7.736640515797089	7.8401165534998025	7.693888888888887	7.750104353368172	7.527544021606445	7.70965886663208	7.638824187487309	7.72199662112853
CHEMBL603170	7.633333332999999	7.528652481285423	7.809743209758568	7.511666666666666	7.533706792451023	7.371370315551758	7.551027893142688	7.45253855400139	7.522686729558844
CHEMBL1256602	6.56	6.610514715966128	6.464733397540907	6.630555555555558	6.607280417966358	6.511173725128174	6.564851562431426	6.559227071547266	6.618917986760958
CHEMBL1256603	4.96	6.610514715966128	6.464733397540907	6.630555555555558	6.607280417966358	6.511173725128174	6.564851562431426	6.559227071547266	6.618917986760958
CHEMBL510416	4.73	6.610514715966128	6.464733397540907	6.630555555555558	6.607280417966358	6.511173725128174	6.564851562431426	6.559227071547266	6.618917986760958
CHEMBL2063087	7.55	7.736640515797089	7.8401165534998025	7.693888888888887	7.750104353368172	7.527544021606445	7.70965886663208	7.638824187487309	7.72199662112853
CHEMBL449844	7.21	6.5185559613206046	6.66538404804434	6.24987490798939	8.062088959135286	6.521695137023926	6.803519802702709	7.291892048079606	7.155981933562337
CHEMBL1672592	8.0	7.736640515797089	7.8401165534998025	7.693888888888887	7.750104353368172	7.527544021606445	7.70965886663208	7.638824187487309	7.72199662112853
CHEMBL1672600	7.26	7.736640515797089	7.8401165534998025	7.693888888888887	7.750104353368172	7.527544021606445	7.70965886663208	7.638824187487309	7.72199662112853
CHEMBL450002	5.9	6.610514715966128	6.464733397540907	6.630555555555558	6.607280417966358	6.511173725128174	6.564851562431426	6.559227071547266	6.618917986760958
CHEMBL3823642	8.9625	8.286922888586824	7.770254719294425	8.55375	8.506640579675604	8.35498046875	8.294509731261371	8.430810524212802	8.530195289837803
CHEMBL1672603	7.035	7.736640515797089	7.8401165534998025	7.693888888888887	7.750104353368172	7.527544021606445	7.70965886663208	7.638824187487309	7.72199662112853
