# Supplementary material for: Cheminformatics Analysis and Modeling with MacrolactoneDB
Source: Sci Rep. 2020 Apr 14;10:6284. doi: 10.1038/s41598-020-63192-4 (PMC7156526; doi:10.1038/s41598-020-63192-4)
Supplement: Supplementary file 2 — Supplementary information2. [file 41598_2020_63192_MOESM2_ESM.zip › DataS1/CHEMBL379/pIC50_pEC50/predictions/10-fold/base/DNN.csv]

all_exp	all_IDs	all_pred
6.22	CHEMBL509769	5.860624313354492
5.695	CHEMBL1256600	5.480099201202393
7.795	CHEMBL2206975	8.117335319519043
8.7	CHEMBL2204317	6.514279842376709
7.5	CHEMBL1288514	7.278635025024414
7.985	CHEMBL2203324	8.014689445495605
7.925	CHEMBL2206969	7.311042785644531
8.0	CHEMBL2063079	7.916609764099121
7.855	CHEMBL1672588	8.097413063049316
7.735	CHEMBL1672606	7.749944686889648
6.33	CHEMBL1672605	7.444235801696777
7.885	CHEMBL2206976	7.876490592956543
7.9233333329999995	CHEMBL3823434	8.150782585144043
7.92	CHEMBL605620	7.73380184173584
7.735	CHEMBL1672598	7.375006675720215
5.84	CHEMBL591648	7.515756607055664
8.33	CHEMBL2203873	7.772512435913086
7.94	CHEMBL2206971	7.799753189086914
7.105	CHEMBL2206980	7.9104180335998535
7.97	CHEMBL2206965	7.944984436035156
8.3	CHEMBL2203882	7.94930362701416
6.03	CHEMBL455095	6.035372734069824
7.83	CHEMBL2206966	7.722249984741211
8.06	CHEMBL2206964	7.96458101272583
7.525	CHEMBL605826	7.794973373413086
7.9	CHEMBL1672608	7.964216232299805
7.43	CHEMBL2063085	7.224667072296143
7.215	CHEMBL601195	7.223199367523193
4.9	CHEMBL1939386	5.292974472045898
7.71	CHEMBL2206960	7.363709449768066
7.436666667000001	CHEMBL589395	6.799890041351318
6.42	CHEMBL501873	6.090410232543945
7.7	CHEMBL584166	7.39043664932251
6.55	CHEMBL1672604	7.943584442138672
8.145	CHEMBL2206959	8.19542407989502
7.43	CHEMBL2407590	4.92506217956543
7.405	CHEMBL1288513	7.579397678375244
7.72	CHEMBL2063081	7.782891273498535
8.085	CHEMBL1672602	7.779194355010986
5.3	CHEMBL503228	5.398273468017578
8.015	CHEMBL1672599	7.834637641906738
7.94	CHEMBL2206978	8.13099479675293
5.88	CHEMBL450753	6.16647481918335
7.68	CHEMBL2063082	7.313675880432129
8.02	CHEMBL603168	7.790452003479004
7.6	CHEMBL1288515	7.508401393890381
6.1	CHEMBL506565	6.257532119750977
8.155	CHEMBL1672609	7.460220813751221
7.825	CHEMBL1672601	7.230233669281006
7.46	CHEMBL599875	7.522470474243164
6.67	CHEMBL599874	7.591866493225098
8.52	CHEMBL1672594	7.595054626464844
7.986666667000001	CHEMBL1672607	7.752729892730713
7.92	CHEMBL556318	8.174943923950195
8.1	CHEMBL2206981	7.9079718589782715
7.92	CHEMBL585404	8.174943923950195
7.7	CHEMBL1672595	8.452428817749023
5.745	CHEMBL1256599	5.711945533752441
4.5	CHEMBL1256604	5.711945533752441
7.91	CHEMBL591548	7.6242876052856445
7.99	CHEMBL2206979	8.075658798217773
7.49	CHEMBL600077	8.049758911132812
8.03	CHEMBL2206984	7.9136762619018555
6.61	CHEMBL600076	7.485494136810303
6.665	CHEMBL2206972	7.6723408699035645
7.83	CHEMBL2206957	8.081279754638672
6.17	CHEMBL504783	6.4561920166015625
8.183333333	CHEMBL1672587	7.67597770690918
6.705	CHEMBL2206973	7.624157905578613
7.875	CHEMBL1672596	7.6366777420043945
7.305	CHEMBL2206968	7.763664245605469
5.98	CHEMBL510931	6.089712619781494
8.06	CHEMBL2204319	8.140705108642578
8.22	CHEMBL1672610	7.813678741455078
9.275	CHEMBL3823909	9.01806354522705
9.59	CHEMBL3822850	8.869902610778809
8.08	CHEMBL591604	7.471658706665039
7.993125	CHEMBL599872	7.2183837890625
6.28	CHEMBL1256598	5.028881072998047
7.465	CHEMBL591668	7.2492170333862305
7.46	CHEMBL2206967	7.5930376052856445
5.72	CHEMBL1256601	5.029459476470947
7.36	CHEMBL2063084	7.4780192375183105
7.545	CHEMBL1672589	7.86460542678833
6.45	CHEMBL527062	5.884350776672363
7.945	CHEMBL1671868	7.5235724449157715
7.645	CHEMBL1672597	7.806275367736816
8.01	CHEMBL603169	7.784034252166748
7.11	CHEMBL2206982	7.281899452209473
4.87	CHEMBL449392	4.9689435958862305
7.64	CHEMBL605825	7.241424083709717
4.48	CHEMBL506069	5.073091506958008
4.92	CHEMBL1256605	5.9374775886535645
5.42	CHEMBL1256606	6.843698978424072
7.52	CHEMBL1672591	8.024341583251953
7.115	CHEMBL2206983	7.57091760635376
8.05	CHEMBL1672590	8.419191360473633
8.11	CHEMBL2206958	8.346657752990723
6.28	CHEMBL506689	6.492841720581055
7.913333333	CHEMBL599873	7.295260906219482
7.9	CHEMBL602559	7.84923791885376
8.13	CHEMBL2206977	7.993858337402344
6.34	CHEMBL503785	7.459551811218262
8.06	CHEMBL2206974	7.970665454864502
7.69	CHEMBL605613	7.388662815093994
7.995	CHEMBL2206963	8.061559677124023
4.65	CHEMBL525240	4.875168800354004
7.935	CHEMBL2206970	7.749140739440918
7.105	CHEMBL591667	7.763608932495117
9.01	CHEMBL3824087	9.311376571655273
7.275	CHEMBL600075	7.6910624504089355
7.72	CHEMBL2063080	8.523987770080566
7.75	CHEMBL2063086	7.564394950866699
6.26	CHEMBL506322	6.1288604736328125
5.77	CHEMBL2368723	4.62855863571167
8.07	CHEMBL602119	7.504979610443115
6.88	CHEMBL603171	7.548922061920166
8.17	CHEMBL2204318	7.393500328063965
7.6333333329999995	CHEMBL603170	7.80924129486084
6.56	CHEMBL1256602	5.437137126922607
4.96	CHEMBL1256603	6.278866767883301
4.73	CHEMBL510416	6.323776721954346
7.55	CHEMBL2063087	7.390801906585693
7.21	CHEMBL449844	6.307538986206055
8.0	CHEMBL1672592	8.000046730041504
7.26	CHEMBL1672600	7.624908924102783
5.9	CHEMBL450002	6.124206066131592
8.9625	CHEMBL3823642	9.590690612792969
7.035	CHEMBL1672603	6.690090656280518
