# Supplementary material for: Cheminformatics Analysis and Modeling with MacrolactoneDB
Source: Sci Rep. 2020 Apr 14;10:6284. doi: 10.1038/s41598-020-63192-4 (PMC7156526; doi:10.1038/s41598-020-63192-4)
Supplement: Supplementary file 2 — Supplementary information2. [file 41598_2020_63192_MOESM2_ESM.zip › DataS1/CHEMBL379/pIC50_pEC50/predictions/10-fold/base/mordred_mrc.csv]

IDs	ExperimentalAff	NB	SVR	KNN	RF	DNN	consensus	RF_DNN	RF_KNN
CHEMBL509769	6.22	6.210525296528576	6.9779520493462766	6.194000000000001	6.1110000000000015	5.979867935180664	6.294669056211104	6.045433967590332	6.152500000000002
CHEMBL1256600	5.695	5.7513669167621435	6.793962189080732	5.4410000000000025	5.925166666666668	5.503801345825195	5.883059423666948	5.7144840062459314	5.683083333333335
CHEMBL2206975	7.795	7.5626023944104	7.709780017050352	7.629	7.742000000000001	7.592631340026855	7.647202750297521	7.667315670013428	7.6855
CHEMBL2204317	8.7	6.5930442998415275	7.722798965292799	7.831999999999999	7.485499999999999	5.080750942230225	6.942818841472911	6.283125471115111	7.6587499999999995
CHEMBL1288514	7.5	7.472038853180805	7.403924895964688	7.461625	6.9783333333	7.467897415161133	7.356763899521326	7.2231153742305665	7.21997916665
CHEMBL2203324	7.985	8.085741606268602	7.815186264058973	7.867000000000001	8.0295	8.228421211242676	8.00516981631405	8.128960605621337	7.948250000000001
CHEMBL2206969	7.925	7.516707762346412	7.688774927519232	7.6720000000000015	7.9415	7.577044486999513	7.679205435373031	7.7592722434997565	7.806750000000001
CHEMBL2063079	8.0	7.704627199808921	7.6411668567169615	7.854999999999999	7.851166666600001	7.684394359588622	7.747271016542901	7.767780513094312	7.8530833333
CHEMBL1672588	7.855	7.797744637173121	7.6688323612607645	7.7493333334	7.8820000000000014	7.663866519927978	7.752355370352373	7.77293325996399	7.8156666667
CHEMBL1672606	7.735	7.5925549165061295	7.579599320531567	7.796666666600001	7.6228333333	7.635786533355713	7.6454881540586825	7.629309933327857	7.7097499999500005
CHEMBL1672605	6.33	7.365399797223941	7.504085216763871	7.298666666599997	6.9564999999999975	7.445671558380128	7.314064647793588	7.201085779190063	7.127583333299997
CHEMBL2206976	7.885	7.616786663461051	7.779707896768111	7.659999999999997	7.864	7.326015949249268	7.649302101895685	7.595007974624634	7.761999999999999
CHEMBL3823434	7.9233333329999995	8.874133543569496	7.661030816141717	8.5875	7.579000000000002	8.90130615234375	8.320594102410993	8.240153076171875	8.083250000000001
CHEMBL605620	7.92	7.439079810987699	7.403629560338361	7.729999999999999	7.4906458333	7.577537059783935	7.528178452881998	7.534091446541968	7.6103229166499995
CHEMBL1672598	7.735	7.704078432812997	7.5941527759080705	7.914	7.775333333300001	7.414356231689452	7.680384154742103	7.594844782494727	7.84466666665
CHEMBL591648	5.84	7.8473135537400704	7.464452240355	7.456999999999999	7.5151666667	8.339097023010254	7.724605896761065	7.927131844855127	7.486083333349999
CHEMBL2203873	8.33	7.663855654738172	7.705094778414457	7.519	7.9	7.881054878234862	7.733801062277498	7.890527439117431	7.7095
CHEMBL2206971	7.94	7.454456193683304	7.788405935629902	7.514999999999999	7.321999999999997	7.1953773498535165	7.455047895833343	7.258688674926757	7.418499999999998
CHEMBL2206980	7.105	7.953972264595352	7.847701042785813	7.717	7.9935	7.867185115814209	7.875871684639074	7.930342557907105	7.85525
CHEMBL2206965	7.97	7.960078182908225	7.863302590884409	7.567	7.816	7.885601997375487	7.818396554233624	7.850800998687744	7.6915
CHEMBL2203882	8.3	7.673231950179704	7.7854218640713615	7.694	7.9355	7.770749092102051	7.771780581270623	7.853124546051026	7.81475
CHEMBL455095	6.03	6.1050828318525125	6.965666558744543	6.2319999999999975	6.2150000000000025	5.978579998016357	6.299265877722682	6.09678999900818	6.2235
CHEMBL2206966	7.83	7.835695263424014	7.846340195903273	7.8210000000000015	7.8155	7.717789173126223	7.807264926490701	7.766644586563112	7.818250000000001
CHEMBL2206964	8.06	8.077658991090598	7.873957478204317	7.8660000000000005	7.6465	7.98114013671875	7.889051321202733	7.813820068359375	7.75625
CHEMBL605826	7.525	7.416303502578317	7.472224759155626	7.5352916666	7.246333333299999	7.487868309020996	7.431604314130988	7.367100821160498	7.39081249995
CHEMBL1672608	7.9	7.8560670473338785	7.677141869799487	7.8163333334	7.9605000000000015	7.957145690917969	7.853437588290267	7.958822845458985	7.888416666700001
CHEMBL2063085	7.43	7.923900820523883	7.7593273393594036	7.935	7.557999999999998	7.896707534790039	7.814587138934665	7.727353767395019	7.746499999999999
CHEMBL601195	7.215	7.282499236939489	7.532837047866138	7.5646666666	6.683833333300001	6.8703246116638175	7.18683217927389	6.77707897248191	7.124249999950001
CHEMBL1939386	4.9	4.550183824977715	7.296605458104397	5.566	7.55325	3.717217445373535	5.736651345691129	5.635233722686768	6.5596250000000005
CHEMBL2206960	7.71	7.692652736566267	7.844740241616522	7.882999999999999	7.5705	7.627731800079348	7.723724955652427	7.599115900039674	7.726749999999999
CHEMBL589395	7.436666667000001	7.164137434075463	7.4100253620712415	7.5866666665999976	7.317833333299999	7.0328917503356925	7.30231090927648	7.1753625418178455	7.4522499999499985
CHEMBL501873	6.42	6.150972555914827	7.051833498139013	6.154000000000001	6.178999999999999	6.090723991394043	6.3253060090895765	6.134861995697021	6.1665
CHEMBL584166	7.7	7.5473855667564145	7.584000156397637	7.9346666666	7.637833333300001	7.6304359436035165	7.666864333331513	7.6341346384517585	7.78624999995
CHEMBL1672604	6.55	7.980575056523705	7.737851216255678	7.7029999999999985	7.5020000000000024	7.989242076873777	7.782533669930632	7.745621038436889	7.602500000000001
CHEMBL2206959	8.145	8.157779957175206	7.908807426208543	7.8519999999999985	8.17	8.235800743103027	8.064877625297354	8.202900371551515	8.011
CHEMBL2407590	7.43	7.060830904843957	7.604169360890966	7.907999999999999	7.457000000000002	3.4745492935180664	6.700909911850599	5.465774646759034	7.6825
CHEMBL1288513	7.405	7.479803914814677	7.4479955722631965	7.480624999999999	7.606999999999997	7.613266468048098	7.5257381910251935	7.6101332340240475	7.543812499999998
CHEMBL2063081	7.72	7.980816471944095	7.86350515202812	7.795	7.953999999999999	8.002002716064451	7.919064868007334	7.978001358032225	7.874499999999999
CHEMBL1672602	8.085	7.7786489890721935	7.678941648871683	7.7029999999999985	7.9571666666	7.9846343994140625	7.8204783407915865	7.970900533007031	7.830083333299999
CHEMBL503228	5.3	5.9240420900443445	7.074903494059964	6.552625000000001	5.143999999999998	5.832651615142822	6.105644439849426	5.48832580757141	5.8483125
CHEMBL1672599	8.015	7.44202270658875	7.556757852931787	7.792666666600001	7.8115	7.497527122497559	7.620094869723618	7.654513561248779	7.802083333300001
CHEMBL2206978	7.94	8.136660273346424	7.926861577204044	7.726000000000001	8.075999999999999	8.231889724731445	8.019482315056383	8.153944862365723	7.901
CHEMBL450753	5.88	6.379108109566362	7.0745569610511545	6.194000000000001	6.4210476190476165	6.2031917572021475	6.454380889373456	6.312119688124882	6.307523809523809
CHEMBL2063082	7.68	7.706064459909098	7.604673098653853	7.7126666666	7.9843333332	7.737034797668457	7.748954471206282	7.860684065434229	7.8484999999
CHEMBL603168	8.02	7.902016285081759	7.550491607508311	7.944	7.892	8.082592964172362	7.874220171352486	7.987296482086181	7.918
CHEMBL1288515	7.6	7.2711953826472	7.393187742079808	7.612624999999999	7.425	7.437100410461426	7.427821707037685	7.431050205230713	7.518812499999999
CHEMBL506565	6.1	6.287284301674322	7.089047192290317	6.194	6.415047619047617	6.097809314727782	6.4166376855480065	6.2564284668877	6.3045238095238085
CHEMBL1672609	8.155	7.587373831636195	7.667049542684865	7.6480000000000015	7.9958333333999985	7.731618404388428	7.725975022421897	7.863725868894213	7.8219166667
CHEMBL1672601	7.825	7.41354038741817	7.581887718781829	7.627999999999999	7.941333333299999	7.7198004722595215	7.656912382351903	7.83056690277976	7.784666666649999
CHEMBL599875	7.46	7.487540212966878	7.490407658882765	7.7076666666	7.801166666599999	7.5485758781433105	7.60707141663859	7.674871272371655	7.754416666599999
CHEMBL599874	6.67	7.484428099012991	7.507598629914991	7.7522916666	7.6094999999	7.596078872680664	7.589979453621728	7.602789436290331	7.68089583325
CHEMBL1672594	8.52	7.8587656723959185	7.670016919769636	7.896000000000001	7.920000000000003	7.84229040145874	7.83741459872486	7.881145200729371	7.908000000000001
CHEMBL1672607	7.986666667000001	7.706473724973339	7.666377911342797	7.799000000000001	7.985000000000001	7.762326717376709	7.7838356707385685	7.873663358688355	7.892000000000001
CHEMBL556318	7.92	7.712114750295916	7.437530405692325	7.755666666599997	7.6573333333	7.8483314514160165	7.682195321460851	7.752832392358009	7.706499999949999
CHEMBL2206981	8.1	7.99695215274524	7.854638445249844	7.733	7.6145	8.036133766174316	7.847044872833879	7.825316883087158	7.67375
CHEMBL585404	7.92	7.712114750295916	7.437530405692325	7.755666666599997	7.6573333333	7.8483314514160165	7.682195321460851	7.752832392358009	7.706499999949999
CHEMBL1672595	7.7	8.538155626281755	7.794813444411355	8.059999999999999	8.19425	9.392699241638184	8.395983662466259	8.793474620819092	8.127125
CHEMBL1256599	5.745	5.7304238847521125	6.721660970137153	5.5150000000000015	5.5435	5.893258571624756	5.8807686853028045	5.718379285812378	5.529250000000001
CHEMBL1256604	4.5	5.7304238847521125	6.721660970137153	5.5150000000000015	5.5435	5.893258571624756	5.8807686853028045	5.718379285812378	5.529250000000001
CHEMBL591548	7.91	7.771548056412088	7.554075674274262	7.944666666599997	7.6203333333	8.064682006835938	7.791061147484456	7.842507670067969	7.782499999949998
CHEMBL2206979	7.99	7.908484827530447	7.93602760893949	7.795	7.840000000000002	8.100724220275879	7.916047331349164	7.97036211013794	7.817500000000001
CHEMBL600077	7.49	7.652912306300832	7.441225679393339	7.3686666665999985	7.506333333300001	7.8661561012268075	7.567058817364196	7.6862447172634045	7.437499999949999
CHEMBL2206984	8.03	8.045953451379718	7.841798085098372	7.854999999999999	7.994499999999999	8.270781517028809	8.001606610701378	8.132640758514404	7.924749999999999
CHEMBL600076	6.61	7.52725565728703	7.388285464285534	7.4856666665999985	7.4173333333	7.831206798553468	7.529949584005206	7.6242700659267335	7.451499999949999
CHEMBL2206972	6.665	7.901044687132519	7.8500450011034335	7.8889999999999985	7.6265	7.873057842254639	7.827929506098118	7.749778921127319	7.75775
CHEMBL2206957	7.83	8.038898264506628	7.860272330699901	7.997999999999997	8.0665	7.8465213775634775	7.962038394554	7.956510688781739	8.032249999999998
CHEMBL504783	6.17	6.890097142167349	7.11508691978136	6.242000000000001	6.0195000000000025	6.760297775268555	6.605396367443452	6.389898887634279	6.130750000000002
CHEMBL1672587	8.183333333	7.449803190542044	7.522234492020347	7.697999999999999	7.544	7.471803665161133	7.537168269544705	7.507901832580567	7.620999999999999
CHEMBL2206973	6.705	7.610930949101274	7.677233621478268	8.052999999999999	7.619166666700001	7.653453350067139	7.722756917469337	7.636310008383569	7.83608333335
CHEMBL1672596	7.875	7.6625885979443575	7.645919135083952	7.794	7.627999999999999	7.464024066925049	7.638906359990672	7.5460120334625245	7.710999999999999
CHEMBL2206968	7.305	7.89698651938318	7.885796123071543	7.968000000000001	8.008	7.862807273864746	7.924317983263893	7.935403636932373	7.9879999999999995
CHEMBL510931	5.98	6.239336703232423	6.98163186521536	6.1739999999999995	6.045	5.870452404022218	6.262084194493999	5.957726202011109	6.1095
CHEMBL2204319	8.06	7.503073942497277	7.540908779075178	7.697999999999999	7.7465	7.44283390045166	7.586263324404823	7.594666950225831	7.722249999999999
CHEMBL1672610	8.22	7.79497332834432	7.645725408142471	7.811	7.7200000000000015	7.903733253479004	7.775086397993159	7.811866626739503	7.765500000000001
CHEMBL3823909	9.275	8.662854799867901	7.626304643926643	7.575166666599999	8.759000000000002	8.507956504821777	8.226256523043265	8.633478252410889	8.1670833333
CHEMBL3822850	9.59	8.573808751297793	7.63738963473428	7.575166666599999	8.889500000000002	8.879734992980957	8.311120009122607	8.88461749649048	8.2323333333
CHEMBL591604	8.08	7.547867606839278	7.463025818135168	7.653666666599999	7.292999999999997	7.478054523468018	7.48712292300849	7.385527261734007	7.473333333299998
CHEMBL599872	7.993125	7.115629072711194	7.340385827642879	7.5666666666	7.249	7.117982864379883	7.277932886266791	7.183491432189941	7.407833333299999
CHEMBL1256598	6.28	5.163838224672882	6.754416208802527	5.164	5.003375	4.988280296325684	5.414781945960219	4.995827648162842	5.0836875
CHEMBL591668	7.465	7.220858601768558	7.43956615697529	7.3	7.127833333300001	7.000258922576902	7.217703402924149	7.064046127938451	7.21391666665
CHEMBL2206967	7.46	7.862050673411933	7.879550846239128	7.9129999999999985	7.601000000000001	7.512492656707764	7.753618835271764	7.556746328353882	7.757
CHEMBL1256601	5.72	5.3657485893373735	6.802718265536412	5.428999999999999	5.09625	5.031961917877197	5.545135754550197	5.064105958938599	5.262625
CHEMBL2063084	7.36	7.816044182692897	7.690410092024487	7.8896666665999975	7.8746666666	7.907728672027588	7.835703255988994	7.891197669313794	7.882166666599998
CHEMBL1672589	7.545	7.759169017291155	7.73087127727525	7.8623333334000005	7.842166666700001	7.731732368469237	7.78525453262713	7.786949517584619	7.852250000050001
CHEMBL527062	6.45	5.798691254195496	7.122005141343138	6.322625	5.734499999999999	5.826431751251223	6.160850629357972	5.780465875625611	6.0285625
CHEMBL1671868	7.945	7.6567573296569345	7.661196553991211	7.642	7.6045000000000025	7.574434757232666	7.627777728176161	7.589467378616334	7.623250000000001
CHEMBL1672597	7.645	7.599291129035087	7.735307541608559	7.840000000000002	7.9425	7.87330436706543	7.798080607541815	7.907902183532714	7.891250000000001
CHEMBL603169	8.01	7.539440265466684	7.501213586987326	7.667666666600001	7.7903125000000015	7.581876277923584	7.616101859395519	7.686094388961793	7.728989583300001
CHEMBL2206982	7.11	7.553231715147997	7.838958300918994	7.6400000000000015	7.887	7.147757530212402	7.613389509255879	7.517378765106201	7.7635000000000005
CHEMBL449392	4.87	5.119509088273814	6.618346367163595	6.126	5.23	6.355221271514893	5.889815345390461	5.7926106357574465	5.678000000000001
CHEMBL605825	7.64	7.370685773025597	7.499339609221772	7.558291666600001	7.599145833300001	7.238052845001223	7.453103145429718	7.418599339150612	7.578718749950001
CHEMBL506069	4.48	4.8391487089557055	6.9993889590102825	5.577999999999999	5.084999999999999	4.649199485778809	5.430147430748958	4.867099742889404	5.331499999999999
CHEMBL1256605	4.92	5.794090414585782	6.800062471875032	5.497000000000001	5.385249999999999	5.648736000061035	5.82502777730437	5.516993000030517	5.4411249999999995
CHEMBL1256606	5.42	6.147117108335491	6.831022172472893	5.644	6.1262500000000015	6.43671178817749	6.237020213797175	6.281480894088746	5.885125
CHEMBL1672591	7.52	7.933597508682483	7.7208809791004835	7.7639999999999985	7.852499999999999	8.105194091796875	7.8752345159159685	7.978847045898437	7.808249999999999
CHEMBL2206983	7.115	7.584190511813554	7.814100863592306	7.715999999999997	7.513	6.8342323303222665	7.492304741145624	7.173616165161134	7.614499999999998
CHEMBL1672590	8.05	8.035911422188772	7.749354063102423	7.7639999999999985	7.6915	8.108161926269531	7.869785482312144	7.899830963134765	7.727749999999999
CHEMBL2206958	8.11	8.055646934731389	7.8567216680744565	7.806999999999999	7.842	8.141043663024902	7.940482453166149	7.9915218315124505	7.824499999999999
CHEMBL506689	6.28	6.007918451946227	7.063906986218225	6.182	6.275	5.753799915313723	6.256525070695636	6.014399957656861	6.2285
CHEMBL599873	7.913333333	7.385394022461702	7.493443108959327	7.503624999999999	7.7274583333	7.529328346252441	7.527849762194694	7.6283933397762205	7.6155416666499995
CHEMBL602559	7.9	7.796109028192983	7.5561206584365905	7.968000000000001	7.944000000000001	7.894595146179199	7.831764966561755	7.9192975730896	7.956000000000001
CHEMBL2206977	8.13	7.8686459789707826	7.916001124674066	7.853	7.608500000000001	7.728401660919189	7.794909752912808	7.668450830459594	7.7307500000000005
CHEMBL503785	6.34	7.811338948419532	7.662560374165491	7.892	8.094249999999999	8.14711856842041	7.921453578201087	8.120684284210204	7.993124999999999
CHEMBL2206974	8.06	7.518660670224067	7.722441078909383	7.572999999999999	7.755000000000001	7.63682222366333	7.641184794559356	7.695911111831665	7.664
CHEMBL605613	7.69	7.620788320456125	7.488853721736826	7.6272916666	7.445333333200001	8.087860107421875	7.6540254298829655	7.766596720310938	7.5363124999
CHEMBL2206963	7.995	7.926226546788622	7.8604724725229325	7.83	7.7254999999999985	7.879997730255128	7.844439349913335	7.802748865127564	7.777749999999999
CHEMBL525240	4.65	5.094585575717903	7.2117395223869325	5.987	5.847000000000001	4.719733238220215	5.77201166726501	5.283366619110108	5.917000000000001
CHEMBL2206970	7.935	7.5989568110741725	7.791120372909006	7.987999999999999	7.813999999999997	7.7549681663513175	7.789409070066898	7.784484083175657	7.900999999999998
CHEMBL591667	7.105	7.6414296349936945	7.48562676354832	7.3916666666	7.435833333300001	8.115306854248049	7.613972650538012	7.775570093774025	7.41374999995
CHEMBL3824087	9.01	8.709079358286765	7.712823227125376	8.3701666666	8.988166666600002	9.42576503753662	8.641200191229753	9.206965852068311	8.6791666666
CHEMBL600075	7.275	7.287591872515643	7.337845568958062	7.457625	7.491125000000001	8.358338356018066	7.586505159498354	7.924731678009033	7.474375
CHEMBL2063080	7.72	8.076427579463093	7.864539852154998	7.52	7.633999999999999	7.880836009979247	7.795160688319467	7.757418004989622	7.576999999999999
CHEMBL2063086	7.75	7.645292913641425	7.695905457266443	7.784000000000002	7.534499999999999	7.520534038543701	7.636046481890314	7.5275170192718495	7.65925
CHEMBL506322	6.26	6.08349796306052	7.0038649231590595	6.186	6.1000000000000005	6.302470684051514	6.335166714054219	6.2012353420257575	6.143000000000001
CHEMBL2368723	5.77	4.886378947236284	6.94812969363634	6.093999999999999	4.879	4.418394565582275	5.445180641290979	4.6486972827911375	5.4864999999999995
CHEMBL602119	8.07	7.77389713357945	7.621626351635803	7.9209999999999985	7.9226666667	7.912533283233643	7.830344687029779	7.917599974966821	7.9218333333499995
CHEMBL603171	6.88	7.523399075638193	7.4419365811833655	7.556999999999999	7.4218333333	7.805393695831299	7.54991253719057	7.61361351456565	7.4894166666499995
CHEMBL2204318	8.17	7.841346605835454	7.789933204197912	7.715999999999997	7.914500000000001	7.712594032287598	7.794874768464192	7.813547016143799	7.815249999999999
CHEMBL603170	7.6333333329999995	7.407071925146607	7.4801030274999025	7.5473333334	7.499166666800001	7.304652690887451	7.447665528746792	7.401909678843726	7.523250000100001
CHEMBL1256602	6.56	5.5418625205449565	6.8389565494972215	5.261	5.4460000000000015	5.317971706390381	5.6811581552865125	5.381985853195191	5.3535
CHEMBL1256603	4.96	5.509399893586277	6.778810111776028	5.428	6.234	5.548938274383545	5.899829655949171	5.8914691371917725	5.8309999999999995
CHEMBL510416	4.73	6.2890435331211725	7.275130561964227	7.0692916666	6.9871458333000005	5.401536464691162	6.604429611935314	6.194341148995582	7.02821874995
CHEMBL2063087	7.55	7.717907576590111	7.74772958606638	7.811	7.641999999999999	7.513615131378174	7.686450458806934	7.577807565689087	7.7265
CHEMBL449844	7.21	6.996341310439062	7.583523913508933	7.728	7.0630000000000015	5.362459182739258	6.94666488133745	6.21272959136963	7.3955
CHEMBL1672592	8.0	8.074937522361596	7.769481125596697	8.0	7.986499999999999	8.465821266174316	8.059347982826521	8.226160633087158	7.99325
CHEMBL1672600	7.26	7.744332482325975	7.686450757834221	7.790999999999999	7.915999999999999	7.889024257659912	7.80536149956402	7.902512128829955	7.853499999999999
CHEMBL450002	5.9	6.076776244629143	7.132534592367272	7.0692916666	6.4144999999999985	5.392651081085205	6.417150716936324	5.903575540542602	6.741895833299999
CHEMBL3823642	8.9625	9.079635702797338	7.687308219528703	8.3796666666	8.847999999999997	9.331609725952148	8.665244062975638	9.089804862976074	8.613833333299999
CHEMBL1672603	7.035	6.392493996918327	7.5210467340679505	7.267999999999999	6.358	5.638509273529053	6.635610000903066	5.998254636764527	6.812999999999999
