# Supplementary material for: Cheminformatics Analysis and Modeling with MacrolactoneDB
Source: Sci Rep. 2020 Apr 14;10:6284. doi: 10.1038/s41598-020-63192-4 (PMC7156526; doi:10.1038/s41598-020-63192-4)
Supplement: Supplementary file 2 — Supplementary information2. [file 41598_2020_63192_MOESM2_ESM.zip › DataS1/CHEMBL379/pIC50_pEC50/predictions/10-fold/base/2Drdkit.csv]

IDs	ExperimentalAff	NB	SVR	KNN	RF	DNN	consensus	RF_DNN	RF_KNN
CHEMBL509769	6.22	6.272809022710217	6.816657753060955	6.194	6.179666666699999	6.387364387512207	6.370099565996675	6.283515527106103	6.18683333335
CHEMBL1256600	5.695	5.938263869949223	6.884635981590568	5.381	5.8152666667	5.646651268005371	5.933163557249033	5.730958967352686	5.598133333350001
CHEMBL2206975	7.795	7.542345431879914	7.789857809893482	7.898999999999999	8.116499999999998	8.186735153198242	7.906887678994326	8.15161757659912	8.007749999999998
CHEMBL2204317	8.7	7.092417313634067	7.714031575528369	7.999	7.6775	7.373631477355957	7.571316073303679	7.525565738677979	7.83825
CHEMBL1288514	7.5	7.3507990832838	7.442651759268945	7.6706249999999985	7.486499999999999	7.5873565673828125	7.50758648198711	7.536928283691406	7.5785624999999985
CHEMBL2203324	7.985	8.031653766074973	7.895324294288168	7.976000000000001	7.961499999999999	8.325494766235353	8.037994565319698	8.143497383117676	7.96875
CHEMBL2206969	7.925	7.376196027677578	7.758239746567372	7.627999999999999	7.5671666666999995	7.606616020202638	7.587243692229518	7.5868913434513185	7.597583333349999
CHEMBL2063079	8.0	7.79780509598555	7.690446099150183	7.772	7.901333333399999	7.795346260070801	7.7913861577213055	7.8483397967354005	7.836666666699999
CHEMBL1672588	7.855	7.990339600077762	7.678673991545232	7.803	7.828666666699999	8.009941101074219	7.862124271879442	7.919303883887109	7.81583333335
CHEMBL1672606	7.735	7.443815894012508	7.481589792901998	7.647	7.8968333333	7.772562503814697	7.648360304805841	7.834697918557349	7.77191666665
CHEMBL1672605	6.33	7.8088671411913815	7.539722406032809	7.3889999999999985	6.9101666666999995	8.663144111633299	7.662180065111498	7.786655389166649	7.149583333349999
CHEMBL2206976	7.885	7.691351413681433	7.955604271345803	7.780999999999999	7.519	7.434745311737058	7.676340199352859	7.4768726558685294	7.6499999999999995
CHEMBL3823434	7.9233333329999995	9.003126214378995	7.385930024537793	9.0015	8.474250000000001	9.519087791442873	8.676778806071932	8.996668895721438	8.737875
CHEMBL605620	7.92	7.236197766058607	7.274052305635147	7.830625	7.7148333334000005	7.615062236785889	7.534154128375929	7.664947785092945	7.7727291667000005
CHEMBL1672598	7.735	7.555659103630165	7.5292709064705585	7.922999999999999	7.972499999999997	8.450077056884767	7.886101413397097	8.211288528442381	7.947749999999997
CHEMBL591648	5.84	7.652313112186702	7.349861716516992	7.711	7.691833333300001	7.716329574584961	7.624267547317731	7.7040814539424805	7.701416666650001
CHEMBL2203873	8.33	7.616181701472247	7.770067636256787	7.694000000000001	8.0048125	8.124608993530272	7.841934166251862	8.064710746765137	7.84940625
CHEMBL2206971	7.94	7.7455327362479744	7.883745787924623	7.592	7.606999999999997	7.818410396575928	7.7293377841497035	7.712705198287962	7.599499999999998
CHEMBL2206980	7.105	8.138457802518554	7.908758741939554	7.674000000000001	8.0975	8.144600868225098	7.992663482536642	8.121050434112549	7.885750000000001
CHEMBL2206965	7.97	8.098961941672655	7.968545373024959	7.755	7.8095	8.45892333984375	8.018186130908273	8.134211669921875	7.7822499999999994
CHEMBL2203882	8.3	7.668467705410607	7.917541951896102	7.673999999999999	7.6643124999999985	7.912449836730957	7.767354398807532	7.788381168365477	7.669156249999999
CHEMBL455095	6.03	6.293738515400804	6.857554588367175	6.2319999999999975	6.0870000000000015	6.288379192352295	6.351734459224055	6.187689596176148	6.1594999999999995
CHEMBL2206966	7.83	8.073891646026077	7.9656684420400214	7.755	7.814500000000002	8.38997745513916	7.9998075086410525	8.102238727569581	7.784750000000001
CHEMBL2206964	8.06	8.133291602089361	7.972434286606663	7.771000000000001	7.644	8.422327041625978	7.988610586064401	8.03316352081299	7.7075000000000005
CHEMBL605826	7.525	7.394720115120312	7.564613630728114	7.474666666599997	7.6223333333	7.454209327697754	7.502108614689236	7.538271330498877	7.548499999949998
CHEMBL1672608	7.9	7.641870646419925	7.663814265239981	7.736333333399999	8.0416666667	7.855272769927978	7.7877915363375765	7.948469718313989	7.889000000049999
CHEMBL2063085	7.43	7.908574220143459	7.801948329434189	7.9060000000000015	7.7185000000000015	7.925710678100586	7.8521466455356475	7.822105339050294	7.8122500000000015
CHEMBL601195	7.215	7.537539265284705	7.351655617463872	7.436	7.0710000000000015	7.008316040039063	7.280902184557529	7.039658020019532	7.253500000000001
CHEMBL1939386	4.9	4.68420454157615	6.95830278604002	5.5200000000000005	7.194	5.088303565979004	5.888962178719035	6.1411517829895015	6.357
CHEMBL2206960	7.71	8.034118598816749	7.9250601446077	7.739	7.830499999999999	7.9268622398376465	7.89110819665242	7.878681119918823	7.784749999999999
CHEMBL589395	7.436666667000001	7.06856858617113	7.222969856694795	7.687291666599997	7.696499999899999	6.9989399909973145	7.334854020072646	7.3477199954486565	7.691895833249998
CHEMBL501873	6.42	5.9804686679236925	6.808812536205652	6.136	6.206	5.8560848236083975	6.197473205547548	6.031042411804199	6.171
CHEMBL584166	7.7	7.588894214009842	7.449431839142814	7.8216666666	7.637999999900003	7.771909713745117	7.653980486679555	7.70495485682256	7.729833333250001
CHEMBL1672604	6.55	8.098461088761905	7.605006085235266	7.6960000000000015	7.343000000000001	7.602916717529298	7.669076778305294	7.472958358764649	7.519500000000001
CHEMBL2206959	8.145	7.981953576062276	7.911057725727546	7.876	7.461499999999999	7.548733711242676	7.7558490026065	7.5051168556213375	7.668749999999999
CHEMBL2407590	7.43	7.332756311889591	7.16963787470754	7.565	7.336	5.6181907653808585	7.004316990395599	6.477095382690429	7.4505
CHEMBL1288513	7.405	7.235324156939254	7.4501107700500615	7.689624999999999	7.595999999999999	7.4965758323669425	7.493527151871251	7.546287916183471	7.642812499999999
CHEMBL2063081	7.72	8.23095407896227	7.8919668151700275	7.761	7.8755	8.038931846618652	7.95967054815019	7.957215923309326	7.81825
CHEMBL1672602	8.085	7.744151517756682	7.591220891854499	7.764999999999999	7.772500000100001	8.070555686950684	7.788685619332374	7.921527843525342	7.76875000005
CHEMBL503228	5.3	6.120203635244891	7.061987183963907	6.598625	6.2780000000000005	5.513453006744385	6.3144537651906365	5.895726503372193	6.4383125
CHEMBL1672599	8.015	7.2372707475469324	7.443826051721048	7.590999999999997	7.7014999999999985	7.326624393463135	7.460044238546223	7.514062196731567	7.6462499999999975
CHEMBL2206978	7.94	8.23617956368112	8.016704010566531	7.862	7.9568333333000005	8.243041038513184	8.062951589212167	8.099937185906592	7.90941666665
CHEMBL450753	5.88	6.562593616032663	6.858895409647044	6.154	6.5141666667	6.68946647644043	6.555824433764028	6.601816571570215	6.33408333335
CHEMBL2063082	7.68	7.813587831775447	7.479076111692611	7.8706666666	7.7268333333	8.088717460632324	7.795776280800077	7.907775396966162	7.79874999995
CHEMBL603168	8.02	7.746616487375108	7.4850224275315504	7.876	7.903166666700001	7.606081008911133	7.723377318103559	7.754623837805567	7.88958333335
CHEMBL1288515	7.6	6.950511141358942	7.393422824515048	7.650625	7.2355	6.86753511428833	7.219518816032465	7.051517557144165	7.4430625
CHEMBL506565	6.1	6.673063189593794	6.904273068802962	6.154	6.5191666666999994	6.926952838897705	6.635491152798892	6.723059752798852	6.336583333349999
CHEMBL1672609	8.155	7.519849868440487	7.712651917552469	7.578333333400002	7.7995	7.631697654724121	7.648406554823415	7.715598827362061	7.688916666700001
CHEMBL1672601	7.825	7.534433816182755	7.468818375050485	7.809	7.967166666600001	7.9761643409729	7.7511166397612286	7.971665503786451	7.888083333300001
CHEMBL599875	7.46	7.448946632012807	7.541832449126653	7.7356666665999985	7.604000000000001	7.485698699951173	7.563228889538126	7.544849349975587	7.6698333333
CHEMBL599874	6.67	7.587869649770798	7.5389971613777185	7.7522916666	7.6768125	7.546442985534668	7.620482792656636	7.611627742767334	7.714552083299999
CHEMBL1672594	8.52	7.951485179478607	7.5854703582703795	8.0226666666	7.944833333299999	7.690070629119872	7.838905233353772	7.817451981209936	7.98374999995
CHEMBL1672607	7.986666667000001	7.542060734242868	7.679336244939075	7.5710000000000015	8.003499999999999	7.769227504730225	7.713024896782434	7.886363752365112	7.78725
CHEMBL556318	7.92	7.522904670095773	7.265272706085553	7.213999999999999	7.487666666600001	7.580939292907715	7.414156667137808	7.534302979753858	7.3508333333
CHEMBL2206981	8.1	7.890112993463267	7.8972451161726225	7.8	7.4945	7.630567073822021	7.742485036691582	7.56253353691101	7.64725
CHEMBL585404	7.92	7.522904670095773	7.265272706085553	7.213999999999999	7.487666666600001	7.580939292907715	7.414156667137808	7.534302979753858	7.3508333333
CHEMBL1672595	7.7	8.362267095973735	7.751284066189351	8.1106666666	8.06725	8.285622596740723	8.11541808510076	8.176436298370362	8.088958333299999
CHEMBL1256599	5.745	5.7780224972049625	6.6977452054025575	5.5150000000000015	5.871833333300001	5.656330585479736	5.903786324277451	5.764081959389868	5.693416666650001
CHEMBL1256604	4.5	5.7780224972049625	6.6977452054025575	5.5150000000000015	5.871833333300001	5.656330585479736	5.903786324277451	5.764081959389868	5.693416666650001
CHEMBL591548	7.91	7.728204490728443	7.515523152652275	7.864	7.666500000000001	8.127985954284668	7.780442719533077	7.8972429771423345	7.76525
CHEMBL2206979	7.99	8.080661987351501	8.04541668730262	7.693	7.792499999999999	7.736893653869629	7.869694465704749	7.764696826934814	7.742749999999999
CHEMBL600077	7.49	7.471774093411528	7.276519170317607	7.25	7.3783333333	7.596359729766848	7.394597265359197	7.487346531533424	7.314166666649999
CHEMBL2206984	8.03	7.958018184916272	7.8687112644821395	7.782000000000001	7.9455	8.162184715270996	7.94328283293388	8.053842357635498	7.8637500000000005
CHEMBL600076	6.61	7.60131352607716	7.270273437275237	7.127000000000002	7.5310000000000015	7.379641056060791	7.381845603882638	7.455320528030397	7.3290000000000015
CHEMBL2206972	6.665	7.902630409488918	7.984140597204052	7.919999999999999	7.577000000000001	7.776840686798098	7.832122338698214	7.67692034339905	7.7485
CHEMBL2206957	7.83	8.190023928053725	7.910437143364699	7.955	8.024	8.965469360351562	8.208986086353997	8.494734680175782	7.9895
CHEMBL504783	6.17	6.508656539712032	7.024827758079764	6.3603333334000025	6.1510000000000025	6.90833854675293	6.590631235588947	6.5296692733764665	6.2556666667000025
CHEMBL1672587	8.183333333	7.578147105736883	7.433225624028242	7.728999999999999	7.5518333333	7.6954402923583975	7.597529271084705	7.623636812829199	7.640416666649999
CHEMBL2206973	6.705	7.4545894109450614	7.711397581114517	8.052999999999999	7.979666666700001	7.945282936096191	7.8287873189711545	7.962474801398097	8.01633333335
CHEMBL1672596	7.875	7.795591186316685	7.5413692344577905	7.697999999999999	7.595999999999999	7.960503578186035	7.718292799792101	7.778251789093018	7.6469999999999985
CHEMBL2206968	7.305	7.7984166502924275	7.937503578985134	7.792999999999997	7.9125	7.694079399108888	7.827099925677288	7.803289699554444	7.852749999999999
CHEMBL510931	5.98	6.38132134014542	6.857541152097473	6.242000000000001	6.0950000000000015	6.503111362457275	6.415794770940034	6.299055681228639	6.168500000000002
CHEMBL2204319	8.06	7.6198640846373715	7.462486386270117	7.722999999999999	7.634333333300001	7.690845012664795	7.626105763374457	7.662589172982398	7.67866666665
CHEMBL1672610	8.22	7.70496363791094	7.6689716221702335	7.794	7.955500000000002	8.107824325561522	7.846251917128539	8.031662162780762	7.874750000000001
CHEMBL3823909	9.275	8.413661549296787	7.326323133854308	8.553166666600001	8.113249999999999	9.104069709777832	8.302094211905786	8.608659854888916	8.3332083333
CHEMBL3822850	9.59	8.280953817649332	7.3196302134869615	8.553166666600001	7.756750000000001	8.762201309204103	8.13454040138808	8.259475654602053	8.154958333300002
CHEMBL591604	8.08	7.4776078219895235	7.342177934302144	7.653666666599999	7.838666666699997	7.657327175140381	7.593889252946409	7.747996920920189	7.746166666649998
CHEMBL599872	7.993125	7.102655518483258	7.318802476317747	7.7056666666	7.566166666700001	7.450443744659424	7.428747014552085	7.508305205679712	7.635916666650001
CHEMBL1256598	6.28	5.4879651303491235	6.765843666215023	5.164	4.987500000000002	4.9975924491882315	5.480580249150476	4.992546224594117	5.075750000000001
CHEMBL591668	7.465	7.422170612459017	7.342195672620019	7.268000000000002	6.5420000000000025	7.083277225494385	7.131528702114684	6.812638612747193	6.905000000000002
CHEMBL2206967	7.46	8.012582104193951	7.9650774593848706	7.9129999999999985	7.744	7.5223708152771	7.831406075771184	7.63318540763855	7.828499999999999
CHEMBL1256601	5.72	5.567919451060789	6.765754079248192	5.521	5.2815	5.531685829162598	5.733571871894316	5.406592914581299	5.40125
CHEMBL2063084	7.36	7.663125833475402	7.599489352333447	7.776666666600001	7.797999999999999	7.788895130157473	7.7252353965132645	7.793447565078736	7.787333333299999
CHEMBL1672589	7.545	7.82175167497709	7.6818629478374945	7.9289999999999985	7.894499999999999	7.768150806427003	7.819053085848317	7.831325403213501	7.911749999999999
CHEMBL527062	6.45	5.936652993309807	7.101554022689147	6.368625	5.6229999999999976	5.794365882873535	6.164839579774497	5.708682941436766	5.995812499999999
CHEMBL1671868	7.945	7.452145301392598	7.617110472732298	7.881	7.8345	7.621607780456543	7.6812727109162875	7.728053890228272	7.85775
CHEMBL1672597	7.645	7.62168169901769	7.601364413704134	7.636	7.913000000000001	8.061753273010254	7.7667598771464155	7.987376636505127	7.774500000000001
CHEMBL603169	8.01	7.538850978552222	7.37069534140492	7.7029999999999985	7.7573333333	7.600375652313232	7.594051061114075	7.678854492806616	7.73016666665
CHEMBL2206982	7.11	7.6697207813200174	7.925167479262365	7.642	7.92	7.239924907684326	7.6793626336533425	7.579962453842163	7.781000000000001
CHEMBL449392	4.87	4.751142688901979	6.326040694599527	5.69	5.386	5.59385871887207	5.549408420474715	5.489929359436035	5.538
CHEMBL605825	7.64	7.399806820693015	7.5129828602879964	7.451666666599999	7.409479166599999	7.395649433135986	7.433916989463398	7.402564299867993	7.430572916599999
CHEMBL506069	4.48	5.560979577432157	6.694264673922374	5.6720000000000015	4.91	5.281405448913574	5.623729940053622	5.095702724456787	5.291
CHEMBL1256605	4.92	5.818620211871263	6.777666154038736	5.853	5.794	6.071301937103272	6.062917660602654	5.932650968551636	5.823499999999999
CHEMBL1256606	5.42	5.8937060530312415	6.799541441389207	5.604	6.1750000000000025	6.120424270629883	6.118534353010067	6.147712135314943	5.889500000000002
CHEMBL1672591	7.52	7.8999565598697545	7.619932705318147	7.8290000000000015	7.7985000000000015	8.092715263366701	7.8480209057109205	7.945607631683352	7.8137500000000015
CHEMBL2206983	7.115	7.694612688036416	7.855144733714707	7.76	7.711999999999999	7.241598606109619	7.6526712055721475	7.476799303054809	7.735999999999999
CHEMBL1672590	8.05	8.037765193341937	7.680700675477703	7.872000000000001	7.881333333300001	8.166902542114258	7.92774034884678	8.024117937707128	7.876666666650001
CHEMBL2206958	8.11	7.995976806416844	7.9049038540930345	7.766	7.908499999999999	8.229066848754883	7.960889501852952	8.068783424377441	7.837249999999999
CHEMBL506689	6.28	5.988695840884883	6.829967606085299	6.182	6.022	5.677370548248291	6.140006799043695	5.849685274124146	6.102
CHEMBL599873	7.913333333	7.383821181129379	7.488081618057468	7.397	7.6881249999999985	7.654149532318115	7.522235466300993	7.671137266159057	7.542562499999999
CHEMBL602559	7.9	7.569504977659055	7.377715944812603	7.689	7.375	7.702559471130371	7.542756078720406	7.5387797355651855	7.532
CHEMBL2206977	8.13	7.901170603059487	8.019337399787558	7.864	7.8295	8.026432991027832	7.928088198774975	7.927966495513916	7.84675
CHEMBL503785	6.34	7.705480650905367	7.578948125723206	7.7879999999999985	7.1531666667	7.628237247467041	7.5707665381591225	7.39070195708352	7.47058333335
CHEMBL2206974	8.06	7.578754077490492	7.767030663394867	7.811	7.8145	7.968560218811035	7.7879689919392785	7.891530109405517	7.812749999999999
CHEMBL605613	7.69	7.402107039805441	7.492406768807952	7.5352916666	7.792624999799999	7.712332248687744	7.586952544740226	7.752478624243872	7.6639583332
CHEMBL2206963	7.995	7.737860071819173	7.918098142170452	7.838999999999999	7.8025	7.878095626831055	7.835110768164135	7.8402978134155275	7.820749999999999
CHEMBL525240	4.65	4.631730816086057	6.813443719044052	5.794	4.763999999999999	3.847775936126709	5.170190094251363	4.305887968063354	5.279
CHEMBL2206970	7.935	7.291393401886518	7.827781674620089	7.963999999999999	7.569	7.392192363739014	7.608873488049125	7.480596181869506	7.766499999999999
CHEMBL591667	7.105	7.540533281848834	7.360318650886736	7.7109999999999985	7.4825	7.571391105651855	7.533148607677485	7.526945552825927	7.596749999999999
CHEMBL3824087	9.01	8.889732295311221	7.460591057370964	8.784166666600001	7.802333333200001	9.533254623413086	8.494015595179054	8.667793978306543	8.2932499999
CHEMBL600075	7.275	7.435902228652692	7.4244808934878375	7.927291666599999	7.729999999999999	7.890387535095215	7.681612464767149	7.810193767547607	7.828645833299999
CHEMBL2063080	7.72	7.9538197704225695	7.8924554984356154	7.681	7.805166666599997	7.7499752044677725	7.816483427985192	7.777570935533885	7.743083333299999
CHEMBL2063086	7.75	7.6122639885952115	7.735543158722107	7.870999999999999	7.659833333300001	7.599386692047119	7.695605434532888	7.6296100126735595	7.765416666649999
CHEMBL506322	6.26	6.132841273593973	6.843915819563423	6.122000000000001	6.107	6.119223117828369	6.2649960421971524	6.113111558914184	6.1145000000000005
CHEMBL2368723	5.77	4.411241897724003	6.6247139011280725	5.5600000000000005	4.859	3.4458599090576167	4.980163141581938	4.152429954528809	5.2095
CHEMBL602119	8.07	7.734076071179582	7.55380193683866	7.983999999999999	7.8346666667	7.81822919845581	7.78495477463481	7.826447932577905	7.909333333349999
CHEMBL603171	6.88	7.411453636959131	7.331090322941207	7.7553333334	7.528812500000001	7.4186463356018075	7.489067225780429	7.473729417800904	7.6420729167
CHEMBL2204318	8.17	7.80215985801227	7.682552587482604	7.741999999999999	7.954312499999998	7.6883864402771	7.773882277154394	7.821349470138548	7.848156249999999
CHEMBL603170	7.6333333329999995	7.191600616882884	7.3254374905270625	7.898625	7.592625000000001	7.32562255859375	7.46678213320074	7.459123779296876	7.745625
CHEMBL1256602	6.56	5.627859606125186	6.785963527107017	5.617000000000001	5.3293333333333335	5.377399444580078	5.747511182229124	5.353366388956706	5.473166666666668
CHEMBL1256603	4.96	5.692071497193128	6.770481725907563	5.428	5.94125	5.527667999267578	5.871894244473654	5.734458999633789	5.6846250000000005
CHEMBL510416	4.73	6.3813435385603885	7.231135572489135	6.987625	6.034	6.034329414367676	6.53368670508344	6.034164707183837	6.5108125
CHEMBL2063087	7.55	7.718302829073485	7.8102369670468	7.6053333334	7.928	7.843918800354004	7.781158385974858	7.885959400177002	7.7666666667
CHEMBL449844	7.21	7.4509256632066725	7.538472977821375	7.6166666666	7.2653333333	6.819711685180664	7.338222065221743	7.042522509240332	7.44099999995
CHEMBL1672592	8.0	8.02329181880151	7.746239159994075	7.961	8.091000000000001	7.992525577545166	7.96281131126815	8.041762788772584	8.026
CHEMBL1672600	7.26	7.4200130083059515	7.601035854226747	7.742000000000001	7.9275	7.672177314758301	7.6725452354582	7.7998386573791505	7.8347500000000005
CHEMBL450002	5.9	6.204342168586773	7.0932003883084	7.134625	6.2995	5.587556838989258	6.463844879176887	5.943528419494629	6.7170625
CHEMBL3823642	8.9625	8.343090183692393	7.488925181450492	8.899666666600002	8.662333333300001	8.624513626098633	8.403705798228305	8.643423479699317	8.780999999950001
CHEMBL1672603	7.035	6.714028346009371	7.503810360939063	7.443	6.725999999999999	4.9301276206970215	6.66339326552909	5.82806381034851	7.084499999999999
