# Supplementary material for: Cheminformatics Analysis and Modeling with MacrolactoneDB
Source: Sci Rep. 2020 Apr 14;10:6284. doi: 10.1038/s41598-020-63192-4 (PMC7156526; doi:10.1038/s41598-020-63192-4)
Supplement: Supplementary file 2 — Supplementary information2. [file 41598_2020_63192_MOESM2_ESM.zip › DataS1/CHEMBL379/pIC50_pEC50/predictions/10-fold/base/maccs.csv]

IDs	ExperimentalAff	NB	SVR	KNN	RF	DNN	consensus	RF_DNN	RF_KNN
CHEMBL509769	6.22	5.8097394498250114	6.1689825183625935	6.117999999999999	6.025000000000001	6.13514518737793	6.051373431113108	6.080072593688966	6.0715
CHEMBL1256600	5.695	5.536968647725126	6.2548606775090985	5.381	5.52175	5.740776062011719	5.687071077449189	5.63126303100586	5.4513750000000005
CHEMBL2206975	7.795	7.845811024867944	7.846345698258631	8.097999999999999	8.327	8.497846603393555	8.123000665304025	8.412423301696776	8.212499999999999
CHEMBL2204317	8.7	6.947594718186885	7.775688369921796	7.6110000000000015	7.1446875000000025	6.566553592681885	7.209104836158113	6.855620546340944	7.377843750000002
CHEMBL1288514	7.5	7.331756584657693	7.45510545296133	7.596625	7.125	7.403815746307372	7.382460556785278	7.2644078731536865	7.3608125
CHEMBL2203324	7.985	7.80599188880481	7.885923149442822	8.009	7.987477904040404	7.832143783569336	7.904107345171473	7.90981084380487	7.998238952020202
CHEMBL2206969	7.925	7.536904775373813	7.874268208241039	7.524000000000001	6.9705	7.000339031219482	7.381202402966868	6.985419515609742	7.247250000000001
CHEMBL2063079	8.0	7.820151110120561	7.812135828184304	7.768000000000002	7.864166666666668	7.944905757904053	7.841871872575117	7.90453621228536	7.816083333333335
CHEMBL1672588	7.855	7.97478099796686	7.8313427737393475	7.7269999999999985	7.626	7.999747276306152	7.831774209602472	7.812873638153077	7.676499999999999
CHEMBL1672606	7.735	7.786289775171603	7.850951845901336	7.9110000000000005	7.92835	7.84832239151001	7.86498280251659	7.888336195755005	7.919675
CHEMBL1672605	6.33	7.300002511160272	7.746436056849903	7.686	7.315833333333335	7.058475017547607	7.421349383778224	7.187154175440471	7.500916666666667
CHEMBL2206976	7.885	7.80599188880481	7.885923149442822	8.009	7.987477904040404	7.832143783569336	7.904107345171473	7.90981084380487	7.998238952020202
CHEMBL3823434	7.9233333329999995	8.473786822531721	6.872866211618885	8.5875	7.60625	8.895318984985352	8.08714440382719	8.250784492492675	8.096875
CHEMBL605620	7.92	7.636100088506062	7.567670055049565	7.810666666599999	7.7693666665875005	7.445035934448242	7.645767882238275	7.607201300517872	7.79001666659375
CHEMBL1672598	7.735	7.638518927348692	7.726030462282332	7.337999999999999	7.900333333333332	7.547597408294678	7.630096026251806	7.723965370814005	7.619166666666666
CHEMBL591648	5.84	7.275935108136696	7.552146402224121	7.459	7.09726666666	6.976053714752197	7.2720803783546035	7.036660190706099	7.2781333333300005
CHEMBL2203873	8.33	7.694800344691695	7.8194179763479585	7.984	7.87411858974359	7.7397003173828125	7.82240744563321	7.806909453563201	7.929059294871795
CHEMBL2206971	7.94	7.58391769199957	7.849521890619347	7.558	7.1164999999999985	6.794957637786865	7.380579444081155	6.955728818893432	7.337249999999999
CHEMBL2206980	7.105	7.8261847555765796	7.870465238785193	7.388	7.539	6.6869850158691415	7.4621270020461825	7.112992507934571	7.4635
CHEMBL2206965	7.97	7.798634082501872	7.879062905983893	8.033	7.9405693473193475	7.642127990722656	7.858678865305554	7.791348669021001	7.986784673659674
CHEMBL2203882	8.3	7.673197833921112	7.83401395834627	7.984	7.87411858974359	7.8254594802856445	7.838157972459323	7.849789035014617	7.929059294871795
CHEMBL455095	6.03	6.046586318098619	6.09896731830416	6.2319999999999975	6.259666666699999	5.538576602935791	6.035159381207714	5.899121634817895	6.2458333333499985
CHEMBL2206966	7.83	7.798634082501872	7.879062905983893	8.033	7.9405693473193475	7.642127990722656	7.858678865305554	7.791348669021001	7.986784673659674
CHEMBL2206964	8.06	7.798634082501872	7.879062905983893	8.033	7.9405693473193475	7.642127990722656	7.858678865305554	7.791348669021001	7.986784673659674
CHEMBL605826	7.525	7.759695173369253	7.598802558524756	7.461625	7.479916666666668	7.285176277160644	7.517043135144265	7.382546471913656	7.470770833333334
CHEMBL1672608	7.9	7.629525810284687	7.8847313089240325	7.8893333334000015	7.864166666799999	7.485870838165282	7.750725591514799	7.675018752482641	7.8767500001
CHEMBL2063085	7.43	7.808209584939117	7.804688262095588	7.931999999999999	7.767583333333333	7.875361919403076	7.837568619954223	7.821472626368204	7.849791666666666
CHEMBL601195	7.215	6.938171864962151	7.574604574240702	7.229999999999999	6.266925925911112	6.46135950088501	6.894212373199794	6.364142713398061	6.748462962955555
CHEMBL1939386	4.9	4.2532081200997265	5.695031369160169	5.13	5.24	4.402299404144287	4.944107778680836	4.821149702072144	5.1850000000000005
CHEMBL2206960	7.71	7.428625169169216	7.7715727804406605	7.797999999999999	7.360318181818181	7.541802406311035	7.580063707547818	7.451060294064608	7.579159090909091
CHEMBL589395	7.436666667000001	7.111147796562142	7.366227589502063	7.642	7.016749999975	6.779210567474365	7.1830671907027135	6.897980283724682	7.3293749999875
CHEMBL501873	6.42	6.172036146675185	6.183884815697246	6.077999999999999	6.239	5.9458088874816895	6.123745969970824	6.092404443740845	6.1585
CHEMBL584166	7.7	7.760839484015253	7.799751901980133	7.8906666666	7.993333333300002	7.957083702087402	7.880335017596558	7.9752085176937015	7.941999999950001
CHEMBL1672604	6.55	8.104798560413293	7.869803967625713	7.859666666600001	7.957833333300001	9.052592277526855	8.168938961093172	8.505212805413429	7.90874999995
CHEMBL2206959	8.145	7.867586939372789	7.876660795978947	7.9460000000000015	7.9697137140637135	7.889619827270508	7.909916255337191	7.929666770667111	7.9578568570318575
CHEMBL2407590	7.43	6.398237106399442	6.156616465940515	6.154000000000001	7.4396875	3.0772876739501966	5.845165749258031	5.258487586975098	6.796843750000001
CHEMBL1288513	7.405	7.4687711179788465	7.4215154216362915	7.615625	7.283666666666666	7.576870441436768	7.473289729543714	7.430268554051716	7.449645833333333
CHEMBL2063081	7.72	7.893872638641106	7.820127862065727	7.761	8.0382	8.15206241607666	7.933052583356698	8.09513120803833	7.8995999999999995
CHEMBL1672602	8.085	8.104798560413291	7.869803967625713	7.859666666600001	7.957833333300001	9.052592277526855	8.168938961093172	8.505212805413429	7.90874999995
CHEMBL503228	5.3	5.737878993135422	6.3627494946877405	5.812	4.921000000000001	5.243483066558838	5.6154223108764	5.0822415332794195	5.3665
CHEMBL1672599	8.015	7.677800125105294	7.871541798396051	7.6506666665999985	7.806416666675	7.606295585632324	7.722544168481734	7.706356126153662	7.728541666637499
CHEMBL2206978	7.94	7.9579247714765025	7.889718701491077	7.957000000000002	8.048333333333334	8.026178359985353	7.975831033257253	8.037255846659344	8.002666666666668
CHEMBL450753	5.88	6.5156416650987445	6.2921399093767585	6.154	6.216	6.215597152709961	6.278675745437093	6.215798576354981	6.1850000000000005
CHEMBL2063082	7.68	7.59418084637178	7.774880536227427	7.8946666666	7.428	7.548757076263428	7.648097025092528	7.488378538131714	7.6613333333
CHEMBL603168	8.02	7.806182985311303	7.6001785075719175	7.8820000000000014	7.996166666666667	7.880164623260497	7.832938556562077	7.938165644963583	7.939083333333334
CHEMBL1288515	7.6	7.355041944692272	7.399929479532987	7.539624999999999	7.563791666666668	7.381657123565674	7.448009042891519	7.47272439511617	7.551708333333334
CHEMBL506565	6.1	6.2897919655306485	6.347696081088598	6.154	7.237166666600001	6.060429096221924	6.4178167618882345	6.648797881410962	6.6955833333
CHEMBL1672609	8.155	7.847554169593312	7.8846400201748175	7.9460000000000015	7.96613103008103	7.893152713775635	7.90749558672496	7.929641871928332	7.956065515040516
CHEMBL1672601	7.825	7.636922771029747	7.758777924582759	7.7126666666	7.530916666674999	7.471973896026611	7.6222515849828225	7.501445281350805	7.621791666637499
CHEMBL599875	7.46	7.820236121500846	7.619922000409608	7.626625	7.788999999999999	7.851271152496338	7.741410854881357	7.820135576248168	7.707812499999999
CHEMBL599874	6.67	7.651629387461004	7.601933346447844	7.338999999999999	7.481194444433331	7.810005664825439	7.576752568633523	7.645600054629385	7.410097222216665
CHEMBL1672594	8.52	7.423707278187793	7.681830592899201	7.794	7.5749166666750005	7.022755146026611	7.499441936757722	7.298835906350806	7.6844583333375
CHEMBL1672607	7.986666667000001	7.642931895197541	7.90058016714095	7.369999999999999	7.788666666666668	7.435498237609862	7.6275353933230035	7.6120824521382655	7.5793333333333335
CHEMBL556318	7.92	7.457429063382716	7.549364375915887	7.750999999999999	7.580308333333333	7.394075393676758	7.546435433261739	7.487191863505045	7.665654166666666
CHEMBL2206981	8.1	7.671732460895273	7.7929678515570435	7.9929999999999986	7.801606227106228	8.491578102111816	7.950176928334071	8.146592164609022	7.897303113553113
CHEMBL585404	7.92	7.457429063382716	7.549364375915887	7.750999999999999	7.580308333333333	7.394075393676758	7.546435433261739	7.487191863505045	7.665654166666666
CHEMBL1672595	7.7	7.590860342996327	7.723467417357891	7.819	7.5418333333000005	7.626599311828612	7.660352081096566	7.5842163225643064	7.68041666665
CHEMBL1256599	5.745	5.818127607074344	6.179734415108343	5.7829999999999995	5.6055	5.539760112762451	5.785224426989028	5.572630056381225	5.69425
CHEMBL1256604	4.5	5.818127607074344	6.179734415108343	5.7829999999999995	5.6055	5.539760112762451	5.785224426989028	5.572630056381225	5.69425
CHEMBL591548	7.91	7.343497155547876	7.521184582835425	7.789624999999999	7.810499999999997	7.280406951904298	7.549042738057518	7.545453475952147	7.8000624999999975
CHEMBL2206979	7.99	7.979280977644668	7.854208551735869	7.947	8.049249999999999	7.93145227432251	7.952238360740608	7.990351137161254	7.998125
CHEMBL600077	7.49	7.6103699797764195	7.574218391381511	7.751	7.500808333333333	7.400520324707031	7.567383405839658	7.4506643290201815	7.6259041666666665
CHEMBL2206984	8.03	7.871419485769577	7.881646104264037	7.9460000000000015	7.933469818376071	7.802709102630615	7.88704890220806	7.868089460503343	7.9397349091880365
CHEMBL600076	6.61	7.950650452671247	7.648753622087726	7.715999999999997	7.6179999999999986	7.422832489013673	7.671247312754528	7.520416244506835	7.666999999999998
CHEMBL2206972	6.665	7.869701840297885	7.898172511461656	7.779000000000001	7.766	7.7836551666259775	7.819305903677103	7.774827583312989	7.772500000000001
CHEMBL2206957	7.83	7.864515681902671	7.816276248700107	7.773999999999999	7.795222860962566	8.11196231842041	7.87239542199715	7.953592589691488	7.784611430481283
CHEMBL504783	6.17	7.264643254369856	6.389602229711791	6.166	6.333500000000001	5.649336814880371	6.3606164597924035	5.991418407440186	6.249750000000001
CHEMBL1672587	8.183333333	7.481978214797746	7.731707081019287	7.799000000000001	7.689	7.367274284362793	7.613791916035966	7.5281371421813965	7.744000000000001
CHEMBL2206973	6.705	8.073000909684303	7.840069884526045	7.9460000000000015	7.951444652406418	8.552224159240723	8.072547921171498	8.25183440582357	7.94872232620321
CHEMBL1672596	7.875	7.7332500238513555	7.745014092543032	7.723000000000001	7.736499999999998	7.636039733886719	7.7147607700562215	7.686269866943358	7.729749999999999
CHEMBL2206968	7.305	7.695883762229863	7.86060285474782	7.9460000000000015	7.866194652406416	7.4151248931884775	7.756761232514516	7.640659772797447	7.906097326203209
CHEMBL510931	5.98	6.1670916558575986	6.132970854217898	6.166	6.237	6.13946533203125	6.16850556842135	6.188232666015625	6.2015
CHEMBL2204319	8.06	7.481978214797746	7.731707081019287	7.799000000000001	7.689	7.367274284362793	7.613791916035966	7.5281371421813965	7.744000000000001
CHEMBL1672610	8.22	7.7471810798441565	7.770083734481085	7.723999999999997	7.8516666667	7.752798557281494	7.769146007661346	7.802232611990747	7.787833333349998
CHEMBL3823909	9.275	8.33068099466406	6.7449028630836905	7.639166666599999	9.00525	8.974411964416504	8.138882497752851	8.989830982208252	8.322208333299999
CHEMBL3822850	9.59	8.388405364870739	6.8001325488898265	7.639166666599999	8.986250000000002	8.959307670593262	8.154652450190765	8.972778835296632	8.3127083333
CHEMBL591604	8.08	7.566345441529005	7.5396445755099935	7.6746666665999985	7.707136111004165	7.613186359405518	7.620195830809735	7.660161235204841	7.690901388802082
CHEMBL599872	7.993125	7.428207688278213	7.481151351806438	7.564	7.454103174560952	7.390041828155518	7.463500808560224	7.422072501358235	7.509051587280476
CHEMBL1256598	6.28	5.381336453916129	6.029268580503928	5.263999999999999	5.015625	5.259299755096436	5.389905957903298	5.137462377548218	5.1398125
CHEMBL591668	7.465	7.628520779442973	7.695039928903401	7.409000000000002	7.258166666666666	7.458060264587402	7.489757527920089	7.358113465627034	7.333583333333333
CHEMBL2206967	7.46	7.491300621704672	7.800938337215017	7.847999999999999	7.798608333333332	7.809940814971924	7.7497576214449895	7.804274574152628	7.823304166666666
CHEMBL1256601	5.72	5.0279798707098085	6.095066618163076	5.521	5.1935	4.8234639167785645	5.33220208113029	5.008481958389282	5.3572500000000005
CHEMBL2063084	7.36	7.646019409526343	7.775223529664428	7.9586666666	7.65175	7.935521602630615	7.793436241684278	7.7936358013153075	7.8052083332999995
CHEMBL1672589	7.545	8.019867845375558	7.892392845336684	7.963999999999999	7.905500000000001	8.083266258239746	7.973005389790397	7.994383129119873	7.934749999999999
CHEMBL527062	6.45	5.979129335192767	6.4144950541627646	5.5820000000000025	6.3685625	6.193113803863525	6.107460138643812	6.280838151931762	5.975281250000002
CHEMBL1671868	7.945	7.556698989080986	7.7276078438153375	7.296000000000001	7.4515	7.88624906539917	7.583611179659099	7.668874532699585	7.373750000000001
CHEMBL1672597	7.645	7.782564145640638	7.826727086240777	7.963999999999999	7.8729999999999976	8.009076118469237	7.89107347007013	7.941038059234617	7.918499999999998
CHEMBL603169	8.01	7.577759205845332	7.589678099477752	7.671000000000001	7.250016666666667	7.752753734588622	7.5682415413156745	7.501385200627645	7.460508333333334
CHEMBL2206982	7.11	7.805656410748908	7.910948566203535	7.686	7.380134848484848	7.614298820495605	7.679407729186579	7.497216834490226	7.533067424242423
CHEMBL449392	4.87	5.503758854998322	5.883731685896291	5.5446666666	5.8246666667	5.269784927368164	5.605321760312556	5.547225797034082	5.68466666665
CHEMBL605825	7.64	7.616935241830992	7.572080590452776	7.762666666599999	7.830203968167738	7.870618343353271	7.730500962080955	7.850411155760504	7.796435317383868
CHEMBL506069	4.48	5.075988188811712	5.867931354542807	5.524	6.4585624999999975	4.266600608825684	5.4386165304360405	5.362581554412841	5.991281249999998
CHEMBL1256605	4.92	5.561557787766144	6.249873504132855	5.853	6.247208333333334	5.497739791870117	5.88187588342049	5.872474062601725	6.050104166666667
CHEMBL1256606	5.42	6.2284763573941255	6.270733146340275	5.853	6.3312083333333335	6.298248767852782	6.196333320984103	6.314728550593058	6.092104166666667
CHEMBL1672591	7.52	8.018905917785876	7.842704632010633	7.784000000000002	7.744750000000002	7.274278163909912	7.732927742741285	7.509514081954957	7.764375000000001
CHEMBL2206983	7.115	7.869100296542327	7.855581471789192	7.818	7.586999999999999	7.006429195404053	7.627222192747115	7.296714597702026	7.702499999999999
CHEMBL1672590	8.05	8.023786077947838	7.868873058322992	7.795	7.885611111066668	7.543544769287107	7.823363003324921	7.714577940176888	7.840305555533334
CHEMBL2206958	8.11	7.818896821252907	7.870941372389907	7.9460000000000015	7.930741071428571	7.789723873138428	7.871260627641962	7.860232472283499	7.938370535714286
CHEMBL506689	6.28	6.148965907993317	6.138624673317293	6.106	6.074	5.802918910980225	6.054101898458167	5.938459455490112	6.09
CHEMBL599873	7.913333333	7.557750705125706	7.534717303763517	7.792666666600001	7.818111111045713	7.223874092102051	7.585423975727397	7.520992601573882	7.805388888822857
CHEMBL602559	7.9	7.049774182574238	7.376850794486152	7.4989583334	7.903645833333332	8.250593185424805	7.615964465843706	8.077119509379068	7.7013020833666666
CHEMBL2206977	8.13	7.918217864569195	7.850746036500193	7.919	8.000833333333333	7.7580199241638175	7.889363431713308	7.8794266287485755	7.9599166666666665
CHEMBL503785	6.34	8.002683913033787	7.891044285491568	7.9303333334	7.6740833334	7.267850399017334	7.753199052868538	7.470966866208666	7.802208333399999
CHEMBL2206974	8.06	7.818896821252907	7.870941372389907	7.9460000000000015	7.930741071428571	7.789723873138428	7.871260627641962	7.860232472283499	7.938370535714286
CHEMBL605613	7.69	7.628699104944903	7.6139682848736445	7.7526666666	7.7657666665959075	7.609219551086426	7.6740640548201755	7.687493108841167	7.759216666597954
CHEMBL2206963	7.995	7.845272703724426	7.884423095741215	7.9460000000000015	7.963611981768231	7.824835777282715	7.892828711703318	7.894223879525473	7.954805990884116
CHEMBL525240	4.65	5.002760378660273	5.761833319031074	5.57	4.795	4.900651454925537	5.206049030523377	4.8478257274627685	5.1825
CHEMBL2206970	7.935	7.619614558348912	7.8652408314784195	7.565	7.388249999999997	7.6192684173583975	7.611474761437146	7.503759208679197	7.4766249999999985
CHEMBL591667	7.105	7.713651282456398	7.657747420577503	7.852000000000001	7.7528666666299975	7.693087100982666	7.733870494129313	7.722976883806332	7.802433333314999
CHEMBL3824087	9.01	8.54782309567015	6.823320846039838	8.434166666600001	8.224666666600001	8.885059356689453	8.183007326319888	8.554863011644727	8.3294166666
CHEMBL600075	7.275	7.554814624945195	7.581475137758317	7.795625000000001	7.464604166640909	8.04836368560791	7.688976522990467	7.756483926124409	7.630114583320455
CHEMBL2063080	7.72	7.832468497861023	7.820050425574273	7.697	7.964433333333332	7.853361129760742	7.833462677305874	7.908897231547037	7.830716666666666
CHEMBL2063086	7.75	7.751633982560503	7.795807592575617	7.8679999999999986	7.497999999999997	7.546080589294434	7.69190443288611	7.522040294647216	7.682999999999998
CHEMBL506322	6.26	6.334874723244496	6.242719424279254	6.077999999999999	7.1387347222166655	5.8500304222106925	6.3288718583902215	6.494382572213679	6.608367361108332
CHEMBL2368723	5.77	5.226482449840651	5.766833508329216	5.668666666600001	4.795	4.7464118003845215	5.240678885030877	4.770705900192261	5.231833333300001
CHEMBL602119	8.07	7.64308407518109	7.625857834386956	7.624	7.3825	7.2022361755371085	7.495535617021031	7.292368087768555	7.5032499999999995
CHEMBL603171	6.88	7.6789556830607415	7.582436637269119	7.7553333334	7.688312500029999	7.495242118835449	7.640056054519062	7.591777309432724	7.721822916715
CHEMBL2204318	8.17	7.910744540932323	7.871995433007858	7.796666666599997	7.866933333366668	7.862381935119629	7.861744381805295	7.864657634243148	7.831799999983332
CHEMBL603170	7.6333333329999995	7.56434301749908	7.589871540708892	7.7639999999999985	7.8355888888222225	7.752802848815918	7.701321259169222	7.79419586881907	7.799794444411111
CHEMBL1256602	6.56	5.638652446069237	6.140801040560506	5.617000000000001	5.847516666666667	5.508382320404053	5.750470494740093	5.67794949353536	5.732258333333334
CHEMBL1256603	4.96	5.708062426034275	6.148196455191608	5.5280000000000005	5.255325000000001	5.637532234191895	5.655423223083555	5.446428617095949	5.391662500000001
CHEMBL510416	4.73	6.26416415079907	6.492026902166952	6.017	6.4483125	5.491179943084717	6.142536699210148	5.9697462215423585	6.23265625
CHEMBL2063087	7.55	7.868505415624777	7.8945824460288465	7.9460000000000015	8.004889177489177	7.999301433563232	7.942655694541207	8.002095305526204	7.9754445887445895
CHEMBL449844	7.21	7.686576344694397	7.858281561143073	7.756333333399999	6.976666666700001	7.323971748352051	7.520365930857904	7.150319207526026	7.366500000049999
CHEMBL1672592	8.0	7.813786994046159	7.793387977587358	7.8050000000000015	7.9113333333	8.098296165466309	7.884360894079966	8.004814749383154	7.858166666650001
CHEMBL1672600	7.26	7.73231611893329	7.807803439753543	7.8806666666	7.879	8.115166664123535	7.882990577882073	7.997083332061767	7.8798333333
CHEMBL450002	5.9	5.625620289009478	6.381755179713884	5.722	6.318958333333334	5.347768783569336	5.879220517125207	5.833363558451335	6.020479166666667
CHEMBL3823642	8.9625	8.788280443691981	6.9927651128787645	8.335666666600003	9.10625	9.698263168334961	8.584245078301143	9.40225658416748	8.7209583333
CHEMBL1672603	7.035	7.240390696253197	7.7286055138486915	7.478	6.4705	6.271502494812013	7.03779974098278	6.3710012474060065	6.97425
