# Supplementary material for: Cheminformatics Analysis and Modeling with MacrolactoneDB
Source: Sci Rep. 2020 Apr 14;10:6284. doi: 10.1038/s41598-020-63192-4 (PMC7156526; doi:10.1038/s41598-020-63192-4)
Supplement: Supplementary file 2 — Supplementary information2. [file 41598_2020_63192_MOESM2_ESM.zip › DataS1/CHEMBL379/pIC50_pEC50/predictions/10-fold/base/ecfp6.csv]

IDs	ExperimentalAff	NB	SVR	KNN	RF	DNN	consensus	RF_DNN	RF_KNN
CHEMBL509769	6.22	5.993469751049433	6.63445656486366	6.194	5.6175000000000015	5.9726972579956055	6.08242471478174	5.7950986289978035	5.905750000000001
CHEMBL1256600	5.695	5.536861333412584	6.683979053107036	5.4410000000000025	5.147375	5.350480079650879	5.6319390932341005	5.24892753982544	5.294187500000001
CHEMBL2206975	7.795	7.923598871086353	7.878097619449504	7.865	8.2065	8.181812286376951	8.011001755382562	8.194156143188476	8.03575
CHEMBL2204317	8.7	7.107477702894765	7.361224107175017	7.465000000000002	5.771666666666667	7.103145122528076	6.961702719852906	6.437405894597372	6.618333333333334
CHEMBL1288514	7.5	7.07533807388986	7.107503231825348	7.069625	7.539999999999999	7.329653263092041	7.22442391376145	7.43482663154602	7.3048125
CHEMBL2203324	7.985	7.9268688162380565	7.840392341803273	7.964999999999999	8.0695	8.165445327758789	7.9934412971600235	8.117472663879393	8.017249999999999
CHEMBL2206969	7.925	7.444029644510374	7.821223998736636	7.473000000000001	7.316	7.174426555633545	7.4457360397761105	7.245213277816772	7.394500000000001
CHEMBL2063079	8.0	7.726786920282907	7.771805993752704	7.8169999999999975	7.7334999999999985	8.061138153076174	7.8220462134223565	7.897319076538086	7.775249999999998
CHEMBL1672588	7.855	7.998017723941253	7.907794761576313	7.9306666666	7.888000000000001	7.893634796142577	7.923622789652029	7.890817398071289	7.9093333333
CHEMBL1672606	7.735	7.840370081573565	7.688115242610905	7.8820000000000014	7.8403333333	7.777956008911133	7.805754933279121	7.8091446711055665	7.861166666650001
CHEMBL1672605	6.33	7.500473729752453	7.637956231789489	7.319000000000001	7.519	7.8368892669677725	7.562663845701943	7.677944633483886	7.4190000000000005
CHEMBL2206976	7.885	7.771507949620119	7.852067828059146	7.806	8.065000000000001	7.854479789733888	7.869811113482631	7.959739894866944	7.935500000000001
CHEMBL3823434	7.9233333329999995	8.207122515100691	7.356596363301791	8.3415	6.416	7.53546667098999	7.5713371098784945	6.975733335494995	7.37875
CHEMBL605620	7.92	7.49284671157852	7.250283029574506	7.509333333200001	7.572999999899999	7.793942451477051	7.523881105146015	7.683471225688525	7.54116666655
CHEMBL1672598	7.735	7.507703597586082	7.574920721903433	7.487999999999999	7.708000000000001	7.201825141906737	7.496089892279251	7.454912570953369	7.598
CHEMBL591648	5.84	7.448916845957964	7.5150763048566525	7.580000000000001	7.544312499999997	7.208212375640869	7.4593036052910975	7.376262437820433	7.562156249999999
CHEMBL2203873	8.33	7.8368453187735705	7.844169673942942	7.956	7.864500000000001	7.67716121673584	7.835735241890471	7.770830608367921	7.910250000000001
CHEMBL2206971	7.94	7.6462387648642265	7.809577178481161	7.673999999999999	8.0193333333	7.584927558898926	7.746815367108863	7.802130446099463	7.84666666665
CHEMBL2206980	7.105	7.838042510534506	7.8501138846767695	8.005	7.651999999999999	7.700635433197021	7.809158365681659	7.6763177165985095	7.8285
CHEMBL2206965	7.97	7.6857507448660485	7.793463548983428	7.478	7.728499999999999	7.990941524505615	7.735331163671018	7.859720762252807	7.603249999999999
CHEMBL2203882	8.3	7.924759504196372	7.8145870820875745	7.956	7.8705	6.956209659576416	7.704411249172073	7.413354829788208	7.91325
CHEMBL455095	6.03	6.0196428751499225	6.588313750377478	6.2319999999999975	6.154	6.102334022521973	6.219258129609875	6.128167011260986	6.192999999999999
CHEMBL2206966	7.83	7.545222524711328	7.7934329264106035	7.505	7.936	7.292442798614503	7.614419649947287	7.614221399307251	7.7204999999999995
CHEMBL2206964	8.06	7.7193507656252525	7.819348376502787	7.477999999999999	7.861499999999999	7.764300346374513	7.728499897700511	7.812900173187256	7.669749999999999
CHEMBL605826	7.525	7.5485139853280865	7.357042840953437	7.407625	7.4509375	7.820629596710205	7.516949784598346	7.635783548355103	7.429281250000001
CHEMBL1672608	7.9	7.994403473632377	7.844040845540844	7.7883333334000024	7.8675	7.8761353492736825	7.874082600369381	7.871817674636841	7.827916666700001
CHEMBL2063085	7.43	7.543104904700386	7.777722056568803	7.4170000000000025	7.5405	7.44174337387085	7.544014067028009	7.491121686935425	7.478750000000002
CHEMBL601195	7.215	7.159373369721918	7.530234928617215	7.3050000000000015	7.5985	6.757771968841553	7.270176053436138	7.178135984420776	7.4517500000000005
CHEMBL1939386	4.9	5.131189041928439	6.913424837564996	5.103	5.1005	3.986639499664306	5.246950675831548	4.5435697498321534	5.10175
CHEMBL2206960	7.71	7.940698028464634	7.889308817568144	8.022	7.999	7.815629482269287	7.933327265660412	7.907314741134643	8.0105
CHEMBL589395	7.436666667000001	6.908589896412726	7.0688745867073575	7.348666666599999	7.443666666599999	6.7827820777893075	7.110515978821878	7.113224372194653	7.396166666599999
CHEMBL501873	6.42	6.062721146237277	6.6234176806974885	6.136	6.143	6.131094455718994	6.219246656530752	6.137047227859497	6.1395
CHEMBL584166	7.7	7.6771424965233965	7.634071819461933	7.678	7.7916666665999985	7.758157730102539	7.7078077425375735	7.774912198351268	7.734833333299999
CHEMBL1672604	6.55	7.575760202437233	7.625049260269803	7.711	7.759145833299999	7.352652072906494	7.604721473782706	7.555898953103247	7.735072916649999
CHEMBL2206959	8.145	8.129462083456826	7.901951551664863	8.022	8.0145	8.174556732177733	8.048494073459883	8.094528366088866	8.01825
CHEMBL2407590	7.43	5.93079879149883	7.108034237576575	5.407	5.08225	2.3571879863739014	5.177054203089861	3.7197189931869508	5.244625
CHEMBL1288513	7.405	7.202837645326286	7.101533076894014	7.088625	7.7115624999999985	7.527390956878662	7.326389835819792	7.619476728439331	7.40009375
CHEMBL2063081	7.72	7.833600223851701	7.808136127642713	7.817	7.959999999999999	7.679816722869872	7.819710614872858	7.819908361434935	7.8885
CHEMBL1672602	8.085	7.554574135533067	7.629764915688781	7.711	7.6301458333	7.335701942443848	7.572237365393138	7.482923887871924	7.67057291665
CHEMBL503228	5.3	5.766649745295553	6.8608632771586056	6.1636250000000015	5.731	5.42742395401001	5.989912395292835	5.579211977005005	5.947312500000001
CHEMBL1672599	8.015	7.537780494452088	7.602347408233067	7.164	7.383166666700001	7.747889518737793	7.487036817624589	7.565528092718897	7.27358333335
CHEMBL2206978	7.94	8.054230271238511	7.882381140787313	8.068999999999999	8.0365	8.361357688903809	8.080693820185925	8.198928844451904	8.05275
CHEMBL450753	5.88	6.221717589586228	6.696260965339744	6.154	6.255	6.505202770233152	6.366436265031824	6.380101385116576	6.2044999999999995
CHEMBL2063082	7.68	7.595825803065418	7.571800508220649	7.624	7.8565	7.631130218505857	7.655851305958384	7.743815109252928	7.74025
CHEMBL603168	8.02	7.715135393327179	7.690798651097353	7.8599999999999985	7.8906666667	8.228116035461426	7.87694334931719	8.059391351080713	7.8753333333499995
CHEMBL1288515	7.6	7.206269050992581	7.140346212049625	7.0496250000000025	7.516125	7.734397888183594	7.329352630245159	7.625261444091796	7.282875000000001
CHEMBL506565	6.1	6.391050400475205	6.733056906860986	6.154	6.5836666666	6.652731895446777	6.5029011738765945	6.618199281023388	6.3688333333
CHEMBL1672609	8.155	7.7155833826301645	7.836116207248876	7.75	7.9041666666999975	7.853221893310548	7.811817629977918	7.878694280005273	7.827083333349998
CHEMBL1672601	7.825	7.370068218849143	7.553314598481813	7.4700000000000015	7.5950000000000015	7.437916755676269	7.485259914601445	7.516458377838135	7.5325000000000015
CHEMBL599875	7.46	7.5731099570133535	7.467078139289317	7.669291666599999	7.7186041667	7.920712471008301	7.669759280122195	7.819658318854151	7.693947916649999
CHEMBL599874	6.67	7.705006916914938	7.349045209989213	7.773958333199999	7.796666666499997	7.82677698135376	7.6902908215915815	7.811721823926878	7.785312499849997
CHEMBL1672594	8.52	7.840712008673451	7.786806311738068	7.9926666666	7.7163333333000015	7.862605571746826	7.8398247784116695	7.789469452523414	7.854499999950001
CHEMBL1672607	7.986666667000001	7.777371976853533	7.800424982025891	7.4620000000000015	7.7838333333	7.839326858520508	7.732591430139988	7.811580095910253	7.622916666650001
CHEMBL556318	7.92	8.224860269215515	7.60423671283974	8.016	8.373000000000001	8.332358360290527	8.110091068469156	8.352679180145264	8.194500000000001
CHEMBL2206981	8.1	7.805985595728584	7.858584256279705	7.846000000000001	8.241	7.883526802062987	7.927019330814256	8.062263401031494	8.0435
CHEMBL585404	7.92	8.224860269215515	7.60423671283974	8.016	8.373000000000001	8.332358360290527	8.110091068469156	8.352679180145264	8.194500000000001
CHEMBL1672595	7.7	8.239039395986639	7.844136476796633	7.9926666666	8.000833333300001	8.027478218078612	8.020830818152378	8.014155775689307	7.9967499999500005
CHEMBL1256599	5.745	5.771919173065236	6.679735592618421	5.5150000000000015	5.739933333333332	5.677020072937013	5.8767216343908	5.708476703135172	5.627466666666667
CHEMBL1256604	4.5	5.771919173065236	6.679735592618421	5.5150000000000015	5.739933333333332	5.677020072937013	5.8767216343908	5.708476703135172	5.627466666666667
CHEMBL591548	7.91	7.795114493478903	7.583717750730121	8.016	7.597499999999997	8.13976001739502	7.826418452320809	7.868630008697508	7.806749999999998
CHEMBL2206979	7.99	8.027160914078621	7.845090919673336	7.8599999999999985	8.056999999999999	8.107597351074219	7.979369836965235	8.082298675537109	7.958499999999999
CHEMBL600077	7.49	7.673006165868982	7.465624455067138	7.25	7.6753333333	8.071534156799316	7.627099622207086	7.873433745049658	7.46266666665
CHEMBL2206984	8.03	7.915323804886223	7.825958789018983	7.956	7.974499999999999	8.122931480407715	7.958942814862584	8.048715740203857	7.965249999999999
CHEMBL600076	6.61	7.537316476870612	7.5369183073962	7.322	7.665000000000001	6.971800327301025	7.406607022313568	7.318400163650513	7.493500000000001
CHEMBL2206972	6.665	7.671981805243777	7.8200549407344555	7.6960000000000015	7.930999999999999	7.645843029022218	7.752975955000091	7.788421514511109	7.8135
CHEMBL2206957	7.83	7.974862346626322	7.861898183074294	7.996	7.9994999999999985	8.204205513000487	8.00729320854022	8.101852756500243	7.99775
CHEMBL504783	6.17	6.678097166912693	6.872456587010375	6.242000000000001	6.5710000000000015	6.465982913970947	6.565907333578804	6.518491456985474	6.406500000000001
CHEMBL1672587	8.183333333	7.678247786756103	7.673120568553611	8.025	7.5325000000000015	7.962815284729004	7.774336728007745	7.747657642364503	7.7787500000000005
CHEMBL2206973	6.705	7.766491686719773	7.854907433879348	7.9209999999999985	7.876	7.63880729675293	7.81144128347041	7.7574036483764655	7.898499999999999
CHEMBL1672596	7.875	7.918282502188528	7.867844579724295	8.014	7.8980000000000015	7.705452919006348	7.880716000183834	7.801726459503175	7.956
CHEMBL2206968	7.305	7.938185458496347	7.8702271522075264	7.8820000000000014	7.9766666667	8.012381553649902	7.935892166210754	7.994524110174951	7.929333333350001
CHEMBL510931	5.98	6.118437262334702	6.61005765450054	6.242000000000001	6.1240000000000006	5.9431114196777335	6.207521267302596	6.033555709838867	6.183000000000001
CHEMBL2204319	8.06	7.871069480605263	7.654265377959492	8.025	7.8745	8.454777717590332	7.975922515231017	8.164638858795167	7.94975
CHEMBL1672610	8.22	7.652597413235832	7.787563972851893	7.772999999999999	7.853499999999999	7.923690319061277	7.798070341029801	7.888595159530638	7.813249999999998
CHEMBL3823909	9.275	8.797137455047213	7.363199792057455	8.3471666666	8.3920833333	8.950948715209961	8.370107192442926	8.67151602425498	8.36962499995
CHEMBL3822850	9.59	8.61379239061323	7.442778742359543	8.3471666666	8.3695833333	8.838621139526367	8.322388454479828	8.604102236413183	8.35837499995
CHEMBL591604	8.08	7.568858706287347	7.452699927366978	7.1320000000000014	7.769000000000001	7.28665828704834	7.441843384140535	7.527829143524171	7.450500000000002
CHEMBL599872	7.993125	7.114980536795001	7.231524631293772	7.509333333199999	7.6026666665999985	7.417236328125	7.375148299202754	7.509951497362499	7.555999999899999
CHEMBL1256598	6.28	5.3178916568022805	6.748233599513206	5.164	5.304875	4.995017528533936	5.506003556969885	5.149946264266968	5.2344375
CHEMBL591668	7.465	7.22578149989184	7.558485359845834	7.0676666666	7.267	7.122305393218994	7.248247783911333	7.194652696609497	7.1673333333
CHEMBL2206967	7.46	7.842080992934662	7.897166306359797	7.606999999999997	7.897	7.7119789123535165	7.791045242329593	7.804489456176759	7.751999999999999
CHEMBL1256601	5.72	5.478470549380965	6.725867122714607	5.521	5.0870000000000015	4.963191032409668	5.555105740901048	5.025095516204835	5.304
CHEMBL2063084	7.36	7.5711649535349705	7.592713049044343	7.883999999999999	7.5755	7.722678184509277	7.669211237417717	7.649089092254639	7.729749999999999
CHEMBL1672589	7.545	7.9774816295963955	7.870176934656503	7.859	7.7321666666999995	7.911270618438723	7.870019169878324	7.821718642569362	7.79558333335
CHEMBL527062	6.45	5.7007952712137735	6.89809491628496	5.933625	5.411500000000001	5.759505271911621	5.940704091882071	5.585502635955811	5.672562500000001
CHEMBL1671868	7.945	7.425751567114654	7.627089969165713	7.4460000000000015	7.7226666666999995	7.14510440826416	7.473322522248905	7.43388553748208	7.584333333350001
CHEMBL1672597	7.645	7.915033337273061	7.86013764705133	7.862999999999999	7.7216666667	7.945469379425049	7.861061406089888	7.833568023062524	7.792333333349999
CHEMBL603169	8.01	7.683049775399674	7.486849478312558	7.146000000000001	7.632999999999999	8.145443916320799	7.618868634006605	7.889221958160399	7.3895
CHEMBL2206982	7.11	7.366827165483004	7.815731248806879	7.52	7.777166666699999	6.791710376739503	7.4542870915458765	7.284438521719751	7.648583333349999
CHEMBL449392	4.87	5.389537717330496	6.992572418042421	5.109	5.072	3.5349102020263667	5.219604067479857	4.303455101013183	5.0905000000000005
CHEMBL605825	7.64	7.444277554816017	7.3163125606160255	7.5799583332000005	7.2469999999	7.302478790283202	7.378005447763049	7.274739395091601	7.41347916655
CHEMBL506069	4.48	4.981604689969959	6.997126086147998	5.1869999999999985	5.208999999999999	4.631929397583008	5.401332034740192	4.920464698791504	5.197999999999999
CHEMBL1256605	4.92	6.000039962137157	6.774347476635933	5.853	5.9585	5.782500743865968	6.073677636527812	5.870500371932984	5.905749999999999
CHEMBL1256606	5.42	6.231502620005734	6.775567902011801	5.853	6.3785000000000025	6.614514827728272	6.370617069949162	6.496507413864137	6.115750000000001
CHEMBL1672591	7.52	7.856156361443246	7.8280523668593025	7.822	7.6291666667	7.611360549926758	7.749347188985861	7.620263608313379	7.72558333335
CHEMBL2206983	7.115	7.39658686331261	7.745078228837527	7.754	7.580500000000002	7.312159538269043	7.557664926083836	7.446329769134522	7.667250000000001
CHEMBL1672590	8.05	8.059159965887362	7.916810051709057	8.0866666666	7.9265000000000025	8.285616874694824	8.05495071177825	8.106058437347414	8.0065833333
CHEMBL2206958	8.11	7.922659072878098	7.860836195390651	7.939999999999999	7.9914999999999985	7.896720886230469	7.922343230899843	7.944110443115234	7.965749999999998
CHEMBL506689	6.28	6.182350912261487	6.750900965918545	6.182	6.134	6.18609094619751	6.287068564875509	6.160045473098755	6.158
CHEMBL599873	7.913333333	7.328004637739418	7.3216523480630595	7.5252916665999985	7.4435	6.863204956054688	7.296330721691433	7.153352478027344	7.484395833299999
CHEMBL602559	7.9	7.818836635216818	7.63742409313337	7.883999999999999	7.8705	7.628945350646973	7.767941215799432	7.749722675323486	7.877249999999999
CHEMBL2206977	8.13	7.83348337353608	7.848111017673875	8.031	7.810499999999997	7.6972150802612305	7.844061894294237	7.753857540130614	7.920749999999998
CHEMBL503785	6.34	7.3701367099044255	7.437372920545881	7.950999999999999	7.18	7.400356769561768	7.467773280002414	7.290178384780884	7.565499999999999
CHEMBL2206974	8.06	7.7433482004727505	7.854663356522456	7.727999999999999	7.976000000000001	7.5457282066345215	7.7695479527259454	7.760864103317261	7.852
CHEMBL605613	7.69	7.462868669425893	7.322863543559114	7.569958333199999	7.7502916665	7.366262435913086	7.494448929719619	7.558277051206543	7.66012499985
CHEMBL2206963	7.995	7.837770574909736	7.822016637813776	7.725	7.892999999999999	8.069267272949219	7.869410897134546	7.981133636474609	7.808999999999999
CHEMBL525240	4.65	4.862167949610956	6.956889386073615	4.899	4.805	4.774053573608398	5.259422181858595	4.789526786804199	4.852
CHEMBL2206970	7.935	7.596735620792169	7.824726104365418	7.763000000000001	7.9449999999999985	7.44666051864624	7.715224448760765	7.695830259323119	7.853999999999999
CHEMBL591667	7.105	7.685984062997383	7.521439703112607	7.327000000000001	7.816000000000002	7.238149166107178	7.517714586443435	7.52707458305359	7.571500000000001
CHEMBL3824087	9.01	9.13583090106787	7.534241912066111	8.7341666666	8.701333333300001	9.027706146240234	8.626655791854843	8.864519739770117	8.717749999950001
CHEMBL600075	7.275	7.531881031437527	7.373094090702293	7.7062916665999985	7.766374999999999	7.498866081237793	7.575301573995523	7.6326205406188965	7.736333333299999
CHEMBL2063080	7.72	8.123615668677099	7.773522350983844	7.8130000000000015	7.6560000000000015	8.091403961181639	7.891508396168517	7.87370198059082	7.7345000000000015
CHEMBL2063086	7.75	7.593493402974532	7.710737608631204	7.465999999999997	7.602312500000001	7.373006343841553	7.549109971089457	7.487659421920776	7.534156249999999
CHEMBL506322	6.26	6.221797379719168	6.713024347959587	6.077999999999999	6.105500000000001	6.074145317077638	6.238493408951278	6.08982265853882	6.09175
CHEMBL2368723	5.77	5.356373649300256	7.046283859484888	4.899	5.227500000000001	3.432616710662842	5.192354843889598	4.330058355331421	5.06325
CHEMBL602119	8.07	7.626345132030418	7.7295084538380445	7.85	7.7665000000000015	7.632582664489746	7.720987250071642	7.699541332244873	7.808250000000001
CHEMBL603171	6.88	7.388719230508458	7.378400417717823	7.646333333399999	7.8503333333	7.193474292755128	7.491452121536281	7.5219038130275635	7.74833333335
CHEMBL2204318	8.17	7.525915368231157	7.586188589359647	7.5299999999999985	7.421000000000001	7.317975044250487	7.476215800368259	7.369487522125244	7.4755
CHEMBL603170	7.6333333329999995	7.570858217460607	7.295671740177313	7.516	7.663666666699999	7.940831184387207	7.597405561745026	7.802248925543603	7.58983333335
CHEMBL1256602	6.56	5.548197504130229	6.7401757418523385	5.617000000000001	5.611666666666667	5.418303966522217	5.787068775834291	5.5149853165944425	5.6143333333333345
CHEMBL1256603	4.96	6.0542493259031485	6.758206042059354	5.433	6.28	6.251713752746582	6.155433824141817	6.265856876373292	5.8565000000000005
CHEMBL510416	4.73	6.1222597728010815	6.9344014686495195	5.997625	6.062	6.1323957443237305	6.249736397154867	6.097197872161866	6.0298125
CHEMBL2063087	7.55	7.768976227303432	7.788688011726488	7.7	7.820666666699999	7.334434509277344	7.682553083001453	7.5775505879886715	7.760333333349999
CHEMBL449844	7.21	6.5177998603910705	7.343879666350997	7.763	6.795000000000003	6.15641450881958	6.91521880711233	6.475707254409791	7.279000000000002
CHEMBL1672592	8.0	7.963134131689638	7.854279991627393	8.096666666600001	7.960499999999999	8.104321479797362	7.995780453942878	8.03241073989868	8.0285833333
CHEMBL1672600	7.26	7.364285419291757	7.634334734751447	7.291000000000001	7.846000000000001	7.4672298431396475	7.52056999943657	7.656614921569824	7.568500000000001
CHEMBL450002	5.9	6.218697090936549	6.935021751707884	5.997625	6.1325	6.185051918029785	6.293779152134844	6.158775959014893	6.0650625
CHEMBL3823642	8.9625	9.113741219879547	7.466807333883586	8.743666666600001	8.608500000000001	9.597826957702637	8.706108435613155	9.103163478851318	8.676083333300001
CHEMBL1672603	7.035	7.406180506577506	7.630558004535527	7.3290000000000015	7.717999999999999	7.090757369995117	7.43489917622163	7.404378684997559	7.5235
