# Supplementary material for: Cheminformatics Analysis and Modeling with MacrolactoneDB
Source: Sci Rep. 2020 Apr 14;10:6284. doi: 10.1038/s41598-020-63192-4 (PMC7156526; doi:10.1038/s41598-020-63192-4)
Supplement: Supplementary file 2 — Supplementary information2. [file 41598_2020_63192_MOESM2_ESM.zip › DataS1/CHEMBL379/pIC50_pEC50/predictions/10-fold/base/all.csv]

IDs	ExperimentalAff	NB	SVR	KNN	RF	DNN	consensus	RF_KNN	RF_DNN
CHEMBL509769	6.22	5.998890831000001	6.6316278429999995	6.194	6.3355	5.860624313	6.2041285974	6.264749999999999	6.098062156499999
CHEMBL1256600	5.695	5.610701263999999	6.626348131	5.441	5.742999999999999	5.480099201	5.780229719199999	5.592	5.6115496005
CHEMBL2206975	7.795	7.80547894	7.812358316	7.865	7.8385	8.11733532	7.8877345152	7.85175	7.97791766
CHEMBL2204317	8.7	7.179909693	7.490003367999999	7.382000000000001	7.263833332999999	6.5142798420000005	7.1660052472	7.322916666499999	6.8890565875
CHEMBL1288514	7.5	7.255576659	7.28063355	7.461625	7.200666667	7.278635025	7.2954273802000005	7.3311458335	7.239650846
CHEMBL2203324	7.985	7.9557994270000005	7.834749325	7.965	7.9808125	8.014689445	7.950210139399999	7.972906249999999	7.9977509725
CHEMBL2206969	7.925	7.41098385	7.781159522	7.54	7.919	7.311042786000001	7.5924372316	7.7295	7.615021393
CHEMBL2063079	8.0	7.741709382000001	7.743648512	7.832000000000001	7.837999999999999	7.9166097639999995	7.8143935315999995	7.835	7.877304881999999
CHEMBL1672588	7.855	7.985072869	7.818859995	7.797999999999999	7.743333333	8.097413063	7.8885358519999995	7.7706666664999995	7.920373198
CHEMBL1672606	7.735	7.7685576439999995	7.6606069	7.787000000000001	7.4885	7.749944687	7.690921846200001	7.6377500000000005	7.619222343500001
CHEMBL1672605	6.33	7.277810624	7.597644045	7.337000000000001	6.7015	7.444235802000001	7.2716380942	7.01925	7.072867901
CHEMBL2206976	7.885	7.800697306	7.841244359	7.551	7.5785	7.876490593	7.7295864515999995	7.56475	7.7274952965
CHEMBL3823434	7.9233333329999995	8.491398089	7.36382371	8.5875	7.4639999999999995	8.150782585	8.0115008768	8.02575	7.8073912925
CHEMBL605620	7.92	7.482176064	7.3417557229999995	7.750666667000001	7.5445	7.733801842	7.5705800592	7.6475833335	7.639150921000001
CHEMBL1672598	7.735	7.613590464	7.599115555	7.684	7.965333332999999	7.375006676	7.647409205600001	7.8246666665	7.670170004499999
CHEMBL591648	5.84	7.5185539189999995	7.5049924379999995	7.58	7.6465	7.515756607	7.5531605928	7.61325	7.5811283035
CHEMBL2203873	8.33	7.737992775	7.7780133000000005	7.709	7.9875	7.772512436	7.7970037022	7.84825	7.880006218
CHEMBL2206971	7.94	7.656747021	7.816846731	7.4479999999999995	7.4393333329999995	7.799753189	7.6321360548	7.4436666664999995	7.619543261
CHEMBL2206980	7.105	7.875569506000001	7.852210335	8.005	7.96	7.910418034	7.920639575000001	7.9825	7.935209017
CHEMBL2206965	7.97	7.786404086	7.8341859739999995	7.749	7.659	7.944984436	7.7947148992	7.704	7.8019922180000005
CHEMBL2203882	8.3	7.861616177999999	7.800415023999999	7.709	7.912000000000001	7.949303627000001	7.8464669657999995	7.8105	7.930651813500001
CHEMBL455095	6.03	6.04541166	6.603980554	6.232	6.2589999999999995	6.035372734	6.2351529895999995	6.2455	6.147186367
CHEMBL2206966	7.83	7.725433242	7.830647379	7.598	7.7815	7.722249985	7.731566121199999	7.68975	7.7518749925
CHEMBL2206964	8.06	7.853467845	7.85204409	7.505	7.777	7.964581012999999	7.7904185896	7.641	7.8707905065
CHEMBL605826	7.525	7.612630025	7.448572968	7.407625	7.167000000000001	7.7949733729999995	7.486160273199999	7.2873125000000005	7.4809866865
CHEMBL1672608	7.9	7.933845246000001	7.7776221670000005	7.788333333	7.883833332999999	7.964216232	7.8695700622	7.8360833329999995	7.9240247825
CHEMBL2063085	7.43	7.600317407	7.745712765	7.676	7.6208125	7.224667072000001	7.573501948800001	7.648406250000001	7.422739786000001
CHEMBL601195	7.215	7.127321716	7.499394072	7.305	6.727	7.2231993679999995	7.176383031199999	7.016	6.975099684
CHEMBL1939386	4.9	5.18310548	6.923413072000001	5.551	6.882999999999999	5.292974472	5.9666986047999995	6.217	6.087987236
CHEMBL2206960	7.71	7.7311617660000005	7.859322585	7.882999999999999	7.494	7.36370945	7.6662387602	7.6884999999999994	7.428854725
CHEMBL589395	7.436666667000001	6.995310252	7.164435261	7.6406666670000005	7.5301666670000005	6.799890041	7.226093777600001	7.5854166670000005	7.165028354
CHEMBL501873	6.42	6.104315157	6.606601131000001	6.154	6.162999999999999	6.090410232999999	6.2236653042	6.1585	6.126705116499999
CHEMBL584166	7.7	7.692442426	7.611598161	7.963666667000001	7.774166667	7.390436649	7.686462113999999	7.868916667000001	7.582301658
CHEMBL1672604	6.55	7.777840304	7.670223077	7.7139999999999995	7.1065	7.943584442000001	7.6424295646000004	7.41025	7.525042221
CHEMBL2206959	8.145	8.139048925	7.89782782	8.022	7.8545	8.19542408	8.021760165	7.93825	8.02496204
CHEMBL2407590	7.43	6.6718528710000005	7.200152577000001	7.6936666670000005	7.2455	4.92506218	6.7472468590000005	7.4695833335	6.0852810900000005
CHEMBL1288513	7.405	7.375460826	7.252481117	7.480625	7.505	7.579397677999999	7.4385929242	7.492812499999999	7.542198838999999
CHEMBL2063081	7.72	7.894306306	7.812476962000001	7.817	7.909	7.782891273	7.8431349082	7.8629999999999995	7.8459456365
CHEMBL1672602	8.085	7.77273508	7.6464910260000005	7.756	7.925333332999999	7.779194355	7.7759507588000005	7.8406666665	7.852263843999999
CHEMBL503228	5.3	5.757364965	6.873975024	5.998625	5.0295	5.398273467999999	5.8115476913999995	5.5140625	5.213886733999999
CHEMBL1672599	8.015	7.537982206000001	7.611491936	7.466	7.423166667	7.834637642000001	7.574655690200001	7.444583333500001	7.6289021545
CHEMBL2206978	7.94	8.073126446	7.898194291	8.068999999999999	7.965	8.130994797	8.0272631068	8.017	8.0479973985
CHEMBL450753	5.88	6.309527956	6.7469249389999995	6.154	6.1	6.166474818999999	6.2953855428	6.127	6.1332374094999995
CHEMBL2063082	7.68	7.616693023	7.597829152	7.876666667	7.812	7.31367588	7.643372944400001	7.8443333335	7.56283794
CHEMBL603168	8.02	7.73567495	7.627841288	7.86	7.9315	7.7904520029999995	7.7890936482	7.89575	7.860976001499999
CHEMBL1288515	7.6	7.31646175	7.311498922	7.690291667	7.4479999999999995	7.508401394	7.4549307466000005	7.5691458335	7.478200697
CHEMBL506565	6.1	6.3141809460000005	6.773796823	6.154	6.082000000000001	6.25753212	6.3163019778	6.118	6.169766060000001
CHEMBL1672609	8.155	7.706899858	7.790927646	7.718	7.881	7.4602208139999995	7.7114096636	7.7995	7.670610407
CHEMBL1672601	7.825	7.440363495	7.588543358	7.466	7.84	7.2302336689999995	7.5130281044	7.6530000000000005	7.5351168345
CHEMBL599875	7.46	7.555367078	7.500824571	7.624625	7.403458333	7.5224704739999995	7.521349091199999	7.5140416665	7.462964403499999
CHEMBL599874	6.67	7.70359566	7.45451143	7.831291667	7.228333332999999	7.5918664929999995	7.5619197166	7.5298125	7.410099913
CHEMBL1672594	8.52	7.900329531000001	7.731304371	7.896	7.859166667	7.5950546260000005	7.796371039	7.8775833335000005	7.7271106465
CHEMBL1672607	7.986666667000001	7.769989569	7.761901272999999	7.725	7.8425	7.752729893	7.770424147	7.7837499999999995	7.7976149464999995
CHEMBL556318	7.92	7.966833662000001	7.507023632	7.821000000000001	7.5606666670000005	8.174943923999999	7.806093577	7.6908333335000005	7.8678052955
CHEMBL2206981	8.1	7.8266266170000005	7.85498633	7.846	7.5545	7.907971859	7.7980169612	7.7002500000000005	7.7312359295
CHEMBL585404	7.92	7.966833662000001	7.507023632	7.821000000000001	7.5606666670000005	8.174943923999999	7.806093577	7.6908333335000005	7.8678052955
CHEMBL1672595	7.7	8.325996899	7.795726152	8.06	8.041	8.452428818	8.135030373800001	8.0505	8.246714408999999
CHEMBL1256599	5.745	5.765968968999999	6.605684397999999	5.515	5.936	5.711945534	5.906919780199999	5.7255	5.823972767
CHEMBL1256604	4.5	5.765968968999999	6.605684397999999	5.515	5.936	5.711945534	5.906919780199999	5.7255	5.823972767
CHEMBL591548	7.91	7.745575097000001	7.545534856000001	8.016	7.889333333	7.624287605	7.764146178200001	7.9526666665	7.7568104689999995
CHEMBL2206979	7.99	8.041072435	7.902513997000001	7.86	7.921	8.075658798	7.960049046	7.8905	7.998329398999999
CHEMBL600077	7.49	7.67544178	7.448686447999999	7.457999999999999	7.311333332999999	8.049758911	7.5886440944	7.384666666499999	7.680546121999999
CHEMBL2206984	8.03	7.953475417000001	7.838981119	7.956	7.954	7.913676262	7.923226559600001	7.955	7.933838131
CHEMBL600076	6.61	7.543647728	7.479838213	7.322	7.318833333	7.485494137000001	7.429962682200001	7.3204166665	7.402163735
CHEMBL2206972	6.665	7.877198289	7.860439821	7.702999999999999	7.6165	7.67234087	7.745895795999999	7.65975	7.644420435000001
CHEMBL2206957	7.83	7.9581534110000005	7.859589162000001	7.996	8.0075	8.081279755	7.980504465600001	8.001750000000001	8.0443898775
CHEMBL504783	6.17	6.752735884	6.7894464260000005	6.242000000000001	6.0889999999999995	6.456192017	6.465874865400001	6.1655	6.2725960085
CHEMBL1672587	8.183333333	7.601719417000001	7.619783518999999	7.803999999999999	7.526666667000001	7.675977707	7.645629462	7.6653333335	7.601322187000001
CHEMBL2206973	6.705	7.694116727999999	7.783550267000001	7.999	7.706	7.624157906000001	7.7613649802	7.8525	7.665078953
CHEMBL1672596	7.875	7.821312297	7.7692307210000005	8.014	7.8325	7.636677742000001	7.814744152	7.9232499999999995	7.734588871
CHEMBL2206968	7.305	7.937936618999999	7.876220122	7.983	7.9625	7.763664246	7.9046641974	7.97275	7.863082123
CHEMBL510931	5.98	6.159349412	6.58809463	6.242000000000001	6.191	6.08971262	6.2540313324	6.2165	6.14035631
CHEMBL2204319	8.06	7.776103893999999	7.620116997	7.803999999999999	7.5735	8.140705108999999	7.782885199999998	7.68875	7.857102554499999
CHEMBL1672610	8.22	7.699194219	7.741475117	7.787999999999999	7.8955	7.813678741	7.7875696154	7.841749999999999	7.8545893705
CHEMBL3823909	9.275	8.802508465	7.331816935	7.575166667	8.81925	9.018063545	8.3093611224	8.1972083335	8.9186567725
CHEMBL3822850	9.59	8.592905834	7.378572524	7.575166667	8.842833333	8.869902611	8.2518761938	8.209	8.856367972000001
CHEMBL591604	8.08	7.604836967000001	7.439291624	7.631666667	7.633833332999999	7.4716587070000005	7.5562574596	7.63275	7.55274602
CHEMBL599872	7.993125	7.136785347999999	7.268782682	7.487666667	7.284	7.218383789	7.279123697199999	7.3858333335	7.2511918945
CHEMBL1256598	6.28	5.23804941	6.6326891020000005	5.164	5.21475	5.028881073	5.455673917	5.189375	5.1218155365
CHEMBL591668	7.465	7.202189235	7.511083442	7.067666667	7.1228125	7.249217033	7.2305937754	7.0952395835	7.1860147665
CHEMBL2206967	7.46	7.741773659	7.8867972779999995	7.832000000000001	7.7305	7.593037605	7.7568217083999995	7.78125	7.6617688025
CHEMBL1256601	5.72	5.369229418	6.655158791	5.272	5.406000000000001	5.029459476	5.5463695369999995	5.339	5.217729738000001
CHEMBL2063084	7.36	7.577222532	7.624974432	7.958666667	7.792999999999999	7.478019238	7.6863765738	7.875833333499999	7.635509619
CHEMBL1672589	7.545	7.936401364	7.800063538	7.882333332999999	7.813666667000001	7.864605427000001	7.8594140658	7.848	7.839136047
CHEMBL527062	6.45	5.673633829	6.8947219539999995	5.684625	5.7705625	5.884350777000001	5.981578812	5.72759375	5.8274566385
CHEMBL1671868	7.945	7.569372024	7.643560152999999	7.642	7.6885	7.523572445	7.6134009244	7.66525	7.6060362225
CHEMBL1672597	7.645	7.831794261000001	7.784185806	7.8	7.8625	7.806275368	7.816951087	7.83125	7.834387683999999
CHEMBL603169	8.01	7.637046307	7.482814761	7.562	7.586333333	7.7840342520000005	7.6104457306	7.5741666665	7.6851837925
CHEMBL2206982	7.11	7.435341635	7.829314165	7.52	7.827999999999999	7.281899452	7.5789110503999995	7.6739999999999995	7.554949726
CHEMBL449392	4.87	5.043326549	6.6292909820000006	5.402	5.4545	4.968943596	5.4996122254	5.42825	5.211721798
CHEMBL605825	7.64	7.5006398139999995	7.402174004	7.637291667	7.206645833	7.241424084	7.397635080399999	7.42196875	7.2240349585
CHEMBL506069	4.48	4.8707927369999995	6.827493346	5.577999999999999	5.104	5.073091507	5.490675518	5.340999999999999	5.0885457535
CHEMBL1256605	4.92	5.892920944	6.647426154	5.604	5.837999999999999	5.937477588999999	5.9839649374	5.721	5.887738794499999
CHEMBL1256606	5.42	6.214294689	6.659982686	5.604	6.476	6.843698978	6.3595952706	6.04	6.659849489
CHEMBL1672591	7.52	7.86325019	7.740670866	7.729	7.706666667	8.024341583	7.8127858612	7.7178333335	7.865504125
CHEMBL2206983	7.115	7.489442317000001	7.755002877999999	7.754	7.497833332999999	7.570917606	7.6134392268	7.625916666499999	7.5343754695
CHEMBL1672590	8.05	8.048117336	7.799530198999999	7.891666667000001	7.752166667000001	8.41919136	7.9821344458	7.821916667000001	8.0856790135
CHEMBL2206958	8.11	8.024891699	7.852184276	7.94	7.875	8.346657752999999	8.007746745599999	7.907500000000001	8.1108288765
CHEMBL506689	6.28	6.136366288	6.691126795	6.182	6.127000000000001	6.4928417210000005	6.325866960800001	6.1545000000000005	6.3099208605
CHEMBL599873	7.913333333	7.3855144720000006	7.381052703	7.582625	7.7188125	7.295260906	7.4726531162	7.65071875	7.507036703000001
CHEMBL602559	7.9	7.7320739110000005	7.524373365	7.968	7.9545	7.849237919	7.805637039	7.96125	7.9018689595
CHEMBL2206977	8.13	7.851437709	7.870750748	8.031	8.02	7.993858337000001	7.9534093588	8.025500000000001	8.006929168500001
CHEMBL503785	6.34	7.474048169	7.47961036	7.9670000000000005	6.9725	7.459551811	7.470542068	7.46975	7.2160259055000004
CHEMBL2206974	8.06	7.624861094	7.789697481	7.728	7.8353333329999995	7.970665455	7.789711472600001	7.7816666665	7.902999394
CHEMBL605613	7.69	7.51129879	7.4056918860000005	7.627291667000001	7.831479167	7.388662815	7.552884865000001	7.7293854170000005	7.610070991000001
CHEMBL2206963	7.995	7.880853082000001	7.849495575	7.725	7.932666667	8.061559677	7.8899150002	7.8288333335	7.997113172000001
CHEMBL525240	4.65	4.882345802	6.924686641	6.093999999999999	7.50325	4.875168799999999	6.055890248599999	6.7986249999999995	6.189209399999999
CHEMBL2206970	7.935	7.512350092	7.829624817999999	7.763	7.819	7.7491407389999996	7.734623129799999	7.791	7.7840703695
CHEMBL591667	7.105	7.645196179	7.493485634	7.6856666670000005	7.670166667	7.763608932	7.6516248158	7.677916667	7.7168877995
CHEMBL3824087	9.01	9.035478517	7.488753337	8.370166667000001	8.66375	9.311376572	8.5739050186	8.5169583335	8.987563286
CHEMBL600075	7.275	7.5270200979999995	7.379253916000001	7.706291667	7.0635	7.69106245	7.4734256262	7.3848958335	7.377281225000001
CHEMBL2063080	7.72	8.078596197000001	7.81527684	7.64	7.8389999999999995	8.52398777	7.979372161400001	7.7395	8.181493885
CHEMBL2063086	7.75	7.5905651	7.7032473470000005	7.784	7.055	7.564394951000001	7.539441479600001	7.419499999999999	7.3096974755
CHEMBL506322	6.26	6.108876024	6.687275717	6.077999999999999	6.252999999999999	6.128860474	6.2512024429999995	6.1655	6.190930237
CHEMBL2368723	5.77	5.032546256	6.833370857999999	5.832000000000001	4.8845	4.628558636	5.44219515	5.35825	4.756529318
CHEMBL602119	8.07	7.602711799	7.665074206	7.934	7.931833332999999	7.50497961	7.7277197896	7.9329166665	7.7184064715
CHEMBL603171	6.88	7.524849972	7.401072753999999	7.646333332999999	7.2379999999999995	7.548922062000001	7.4718356242	7.4421666664999995	7.393461031
CHEMBL2204318	8.17	7.595196774	7.680059592	7.724	7.7195	7.393500327999999	7.6224513388	7.72175	7.556500163999999
CHEMBL603170	7.6333333329999995	7.530805238999999	7.370516737000001	7.8273333329999994	7.556833332999999	7.809241295	7.618945987399999	7.692083332999999	7.683037314
CHEMBL1256602	6.56	5.549266654	6.642950792000001	5.617000000000001	5.41	5.437137127000001	5.7312709146000005	5.5135000000000005	5.4235685635
CHEMBL1256603	4.96	5.900760289	6.620497858999999	5.587999999999999	5.7725	6.278866767999999	6.0321249832	5.680249999999999	6.025683384
CHEMBL510416	4.73	6.259840584	6.956231551	5.997625	6.6105	6.323776722000001	6.4295947714	6.304062500000001	6.467138361
CHEMBL2063087	7.55	7.733682043	7.77857263	7.62	7.8445	7.390801907	7.673511316	7.7322500000000005	7.6176509535
CHEMBL449844	7.21	6.6025955739999995	7.424869217	7.902	6.871833333	6.307538986	7.021767421999999	7.3869166664999995	6.589686159499999
CHEMBL1672592	8.0	8.02845154	7.826724584	8.0	7.6265	8.00004673	7.896344570799999	7.81325	7.813273365
CHEMBL1672600	7.26	7.595890614	7.668348127000001	7.635	7.869166667000001	7.624908924	7.678662866400001	7.7520833335	7.747037795500001
CHEMBL450002	5.9	6.003836282000001	6.89115521	5.997625	5.603	6.124206066	6.1239645116000005	5.8003125	5.863603033
CHEMBL3823642	8.9625	9.126752421	7.448946477000001	8.379666667	8.959333333	9.590690613	8.7010779022	8.6695	9.275011973
CHEMBL1672603	7.035	6.826381221	7.606908222	7.291	6.6995	6.690090656000001	7.0227760198	6.99525	6.694795328
