# Supplementary material for: Cheminformatics Analysis and Modeling with MacrolactoneDB
Source: Sci Rep. 2020 Apr 14;10:6284. doi: 10.1038/s41598-020-63192-4 (PMC7156526; doi:10.1038/s41598-020-63192-4)
Supplement: Supplementary file 2 — Supplementary information2. [file 41598_2020_63192_MOESM2_ESM.zip › DataS1/CHEMBL379/pIC50_pEC50/predictions/10-fold/base/mordred.csv]

IDs	ExperimentalAff	NB	SVR	KNN	RF	DNN	consensus	RF_DNN	RF_KNN
CHEMBL509769	6.22	6.1512880071521625	6.9621738004814375	6.194000000000001	6.114	6.069974899291992	6.298287341385119	6.0919874496459965	6.154
CHEMBL1256600	5.695	5.745437262600971	6.785957158073607	5.4410000000000025	6.0355	5.697697162628174	5.9411183166605515	5.866598581314086	5.738250000000001
CHEMBL2206975	7.795	7.568511390447076	7.718435188856206	7.629	7.659499999999999	7.6228179931640625	7.6396529144934675	7.64115899658203	7.6442499999999995
CHEMBL2204317	8.7	6.535875404418865	7.726700849320163	7.831999999999999	7.41925	5.378406047821045	6.978446460312014	6.398828023910522	7.625624999999999
CHEMBL1288514	7.5	7.480557355586377	7.42307674449013	7.461625	7.1145	7.580451011657715	7.412042022346844	7.347475505828857	7.2880625
CHEMBL2203324	7.985	8.09895413066848	7.828312730545948	7.867000000000001	8.0725	8.31541633605957	8.0364366394548	8.193958168029784	7.96975
CHEMBL2206969	7.925	7.519778204191543	7.696667094520018	7.6720000000000015	7.835000000000001	7.603783130645753	7.665445685871464	7.719391565322876	7.753500000000001
CHEMBL2063079	8.0	7.699284662538711	7.6471422119566075	7.854999999999999	7.5045	7.712576866149902	7.683700748129044	7.608538433074951	7.679749999999999
CHEMBL1672588	7.855	7.807690058518447	7.67314204493136	7.7493333334	7.647499999999999	7.733206748962402	7.722174437162441	7.690353374481201	7.6984166667
CHEMBL1672606	7.735	7.6019524706915425	7.581148054818437	7.772000000000001	7.7798333333	7.69130277633667	7.68524732702933	7.735568054818335	7.775916666650001
CHEMBL1672605	6.33	7.368543717461343	7.499499753931178	7.298666666599997	6.993499999999999	7.639667987823486	7.3599756251632	7.316583993911743	7.146083333299998
CHEMBL2206976	7.885	7.611304292235872	7.791981057254143	7.659999999999997	7.5314999999999985	7.480957984924316	7.615148666882865	7.506228992462157	7.595749999999997
CHEMBL3823434	7.9233333329999995	8.856015900200635	7.676469820777791	8.5875	7.669250000000001	8.865798950195312	8.331006934234747	8.267524475097657	8.128375
CHEMBL605620	7.92	7.440180671672418	7.4159801361044	7.729999999999999	7.478833333199999	7.834554195404053	7.579909667276174	7.656693764302026	7.604416666599999
CHEMBL1672598	7.735	7.708151234885726	7.591624129964385	7.914	8.066333333300001	7.703500747680664	7.796721889166156	7.884917040490333	7.99016666665
CHEMBL591648	5.84	7.892715165058916	7.4834983387006675	7.2860000000000005	7.261500000000002	9.17624282836914	7.819991266425745	8.218871414184571	7.2737500000000015
CHEMBL2203873	8.33	7.664869353240192	7.704079743923111	7.519	7.85	8.053321838378906	7.758254187108442	7.951660919189453	7.6845
CHEMBL2206971	7.94	7.450876855829532	7.788382382927282	7.514999999999999	7.3663333333	7.380003929138184	7.500119300239	7.373168631219092	7.440666666649999
CHEMBL2206980	7.105	7.955703941137765	7.84704513566963	7.717	7.887000000000002	8.135635375976562	7.908476890556791	8.011317687988281	7.802000000000001
CHEMBL2206965	7.97	7.973780114479747	7.863861526834262	7.567	7.6351666667	8.123203277587889	7.83260231712038	7.879184972143944	7.60108333335
CHEMBL2203882	8.3	7.674622844537613	7.784936950227557	7.694	7.769500000000002	8.005125045776367	7.785636968108307	7.887312522888184	7.731750000000001
CHEMBL455095	6.03	6.099742015326368	6.966757110388236	6.2319999999999975	6.206500000000001	6.198769569396973	6.340753739022315	6.202634784698487	6.219249999999999
CHEMBL2206966	7.83	7.848420194767902	7.846133848461162	7.8210000000000015	7.694166666699999	7.923993587493896	7.826742859484592	7.809080127096948	7.75758333335
CHEMBL2206964	8.06	8.094402897593621	7.8751240767615585	7.8660000000000005	7.7920000000000025	8.209188461303711	7.967343087131778	8.000594230651856	7.8290000000000015
CHEMBL605826	7.525	7.415013780189856	7.484318853414256	7.5352916666	7.0903125000000005	7.692589282989503	7.443505216638722	7.391450891494752	7.3128020833
CHEMBL1672608	7.9	7.850447546475213	7.679427675672259	7.8163333334	7.8318333334	8.17284107208252	7.870176592205998	8.00233720274126	7.8240833334
CHEMBL2063085	7.43	7.928689985392814	7.756507283629204	7.935	7.721312499999999	8.241354942321777	7.916572942268759	7.981333721160889	7.828156249999999
CHEMBL601195	7.215	7.2548569198972865	7.523257606826397	7.459	6.763999999999999	7.202314376831055	7.2406857807109475	6.983157188415527	7.1114999999999995
CHEMBL1939386	4.9	4.578876201035191	7.268997353885528	5.566	8.4075833333	3.954206943511963	5.955132766346536	6.180895138405981	6.986791666649999
CHEMBL2206960	7.71	7.700517818352539	7.845952262764977	7.882999999999999	7.7269999999999985	7.90867805480957	7.813029627185417	7.817839027404784	7.804999999999999
CHEMBL589395	7.436666667000001	7.152975205012923	7.392939039923581	7.7046666666	7.379833333299999	7.162026405334473	7.358488130034194	7.270929869317236	7.542249999949999
CHEMBL501873	6.42	6.163026436316451	7.026466971983585	6.154000000000001	6.1229999999999976	6.402571678161621	6.373813017292331	6.262785839080809	6.138499999999999
CHEMBL584166	7.7	7.530182071518057	7.571797417100671	7.9346666666	7.657999999899999	7.53679084777832	7.646287400579409	7.59739542383916	7.796333333249999
CHEMBL1672604	6.55	7.986321091263345	7.7338745894695125	7.779000000000001	7.4415	8.144145011901855	7.816968138526943	7.7928225059509275	7.610250000000001
CHEMBL2206959	8.145	8.159634569534187	7.913806887120359	7.8519999999999985	7.717999999999999	8.465947151184082	8.021877721567725	8.091973575592041	7.784999999999998
CHEMBL2407590	7.43	7.033669191079335	7.594608893664937	8.175	7.4922499999999985	6.093871116638184	7.277879840276491	6.793060558319091	7.833625
CHEMBL1288513	7.405	7.496912120082987	7.445134783800106	7.480624999999999	8.075645833300001	7.775900840759277	7.654843715588474	7.925773337029639	7.7781354166500005
CHEMBL2063081	7.72	7.975298532463982	7.8665237277053714	7.795	7.976312499999999	8.010977745056152	7.924822501045101	7.993645122528076	7.885656249999999
CHEMBL1672602	8.085	7.771439261707887	7.671938810521008	7.779000000000001	7.792833333300001	8.091153144836426	7.8212729100730645	7.941993239068213	7.785916666650001
CHEMBL503228	5.3	5.922243509833793	7.064923389923066	6.552625000000001	5.8667500000000015	5.74847412109375	6.231003204170122	5.807612060546876	6.209687500000001
CHEMBL1672599	8.015	7.439323828768264	7.549847376977434	7.787666666600001	7.6966666667	7.424807548522949	7.579662417513729	7.560737107611475	7.74216666665
CHEMBL2206978	7.94	8.137907793486313	7.933685966475882	7.726000000000001	7.650500000000001	8.192713737487793	7.928161499489998	7.921606868743897	7.688250000000001
CHEMBL450753	5.88	6.4053122731529735	7.065271591860335	6.194000000000001	6.188	7.204966068267822	6.611509986656226	6.6964830341339106	6.191000000000001
CHEMBL2063082	7.68	7.709202999935139	7.599939283881023	7.7126666666	7.731645833300003	7.824946880340576	7.715680332811348	7.77829635682029	7.722156249950001
CHEMBL603168	8.02	7.893908435959313	7.5525936097452	7.944	7.7650000000000015	8.137556076049805	7.858611624350862	7.951278038024903	7.854500000000001
CHEMBL1288515	7.6	7.274014093795067	7.393165397758577	7.612624999999999	7.4855	7.254993438720702	7.404059586054869	7.370246719360351	7.5490625
CHEMBL506565	6.1	6.3183610228674585	7.080445234498893	6.194	6.156999999999999	7.020895004272461	6.5541402523277625	6.5889475021362305	6.1754999999999995
CHEMBL1672609	8.155	7.57422995011449	7.664886843527148	7.6480000000000015	7.859166666699999	7.637379169464111	7.67673252596115	7.748272918082055	7.753583333350001
CHEMBL1672601	7.825	7.3987315905510895	7.5763601759896755	7.768000000000002	7.8804791666	7.36395263671875	7.597504713971904	7.622215901659375	7.824239583300001
CHEMBL599875	7.46	7.5055688426980876	7.498776197949045	7.675	7.7404999999	7.522960662841798	7.588561140677785	7.631730331370899	7.70774999995
CHEMBL599874	6.67	7.487375553441181	7.516955588152549	7.7522916666	7.400166666599999	7.65662145614624	7.5626821861879945	7.5283940613731195	7.576229166599999
CHEMBL1672594	8.52	7.875567027367373	7.6664676871134345	7.896000000000001	7.9513333333	7.719536304473878	7.821780870450937	7.835434818886939	7.92366666665
CHEMBL1672607	7.986666667000001	7.719943641059759	7.66717968373367	7.799000000000001	7.7894999999999985	7.56367826461792	7.707860317882269	7.676589132308959	7.79425
CHEMBL556318	7.92	7.683918264244418	7.4409005947553455	7.65	7.352499999999999	7.551520347595215	7.535767841318996	7.452010173797607	7.50125
CHEMBL2206981	8.1	8.00196227764087	7.862622187765819	7.733	7.4575	7.9530439376831055	7.801625680617958	7.7052719688415525	7.59525
CHEMBL585404	7.92	7.683918264244418	7.4409005947553455	7.65	7.352499999999999	7.551520347595215	7.535767841318996	7.452010173797607	7.50125
CHEMBL1672595	7.7	8.595275900034645	7.8042334029435825	8.059999999999999	8.15925	9.23608684539795	8.370969229675236	8.697668422698975	8.109625
CHEMBL1256599	5.745	5.724204852096232	6.685356946064794	5.5150000000000015	5.902	5.692176818847656	5.903747723401737	5.797088409423829	5.708500000000001
CHEMBL1256604	4.5	5.724204852096232	6.685356946064794	5.5150000000000015	5.902	5.692176818847656	5.903747723401737	5.797088409423829	5.708500000000001
CHEMBL591548	7.91	7.735557848362747	7.561896312521224	8.02	7.865	7.876547336578369	7.811800299492468	7.870773668289185	7.9425
CHEMBL2206979	7.99	7.898172064263276	7.9469000938668675	7.795	7.962500000000001	7.740941047668457	7.86870264115972	7.85172052383423	7.87875
CHEMBL600077	7.49	7.609894188817513	7.4437631326285985	7.608666666599999	7.0878333333000025	7.544111251831055	7.458853714635434	7.315972292565529	7.348249999950001
CHEMBL2206984	8.03	8.051490506964948	7.8503146714427325	7.854999999999999	7.865	8.040064811706543	7.932373998022845	7.952532405853272	7.859999999999999
CHEMBL600076	6.61	7.469975275837796	7.387355736309543	7.575	7.0673333333000015	7.455872535705566	7.391107376230582	7.261602934502784	7.321166666650001
CHEMBL2206972	6.665	7.898010629945835	7.854807394406973	7.8889999999999985	7.714500000000001	7.619401931762695	7.795143991223101	7.666950965881348	7.80175
CHEMBL2206957	7.83	8.043306375434746	7.866628123042273	7.997999999999997	8.055	7.926759243011475	7.977938748297698	7.990879621505737	8.026499999999999
CHEMBL504783	6.17	6.924397239809197	7.131256963769642	6.242000000000001	6.0723333333000005	7.460186004638673	6.766034708303503	6.766259668969337	6.157166666650001
CHEMBL1672587	8.183333333	7.4449199106376325	7.513266747618838	7.697999999999999	7.5375	7.858163833618164	7.6103700983749265	7.697831916809082	7.617749999999999
CHEMBL2206973	6.705	7.6063052396018	7.680861982721051	8.052999999999999	7.808	7.777485847473144	7.785130613959199	7.792742923736572	7.930499999999999
CHEMBL1672596	7.875	7.664180278502994	7.648293434710988	7.794	7.5366666666999995	7.9217772483825675	7.712983525659309	7.7292219575412835	7.66533333335
CHEMBL2206968	7.305	7.903201042235737	7.896107809338313	7.968000000000001	8.1325	8.115653991699219	8.003092568654655	8.12407699584961	8.05025
CHEMBL510931	5.98	6.254012108228718	6.986299600828942	6.242000000000001	6.1400000000000015	6.171774864196777	6.358817314650888	6.155887432098389	6.191000000000001
CHEMBL2204319	8.06	7.5185079388119425	7.5452843994557774	7.697999999999999	7.626666666699999	7.755842208862305	7.628860242766004	7.6912544377811525	7.6623333333499986
CHEMBL1672610	8.22	7.778592812025987	7.648287923236383	7.811	7.8746666667	8.02910041809082	7.828329564010637	7.95188354239541	7.84283333335
CHEMBL3823909	9.275	8.639526844505536	7.644340747296437	7.575166666599999	8.62275	8.880143165588379	8.27238548479807	8.75144658279419	8.098958333299999
CHEMBL3822850	9.59	8.550681149700452	7.655677648883362	7.575166666599999	8.467333333300001	8.676486968994139	8.18506915349559	8.571910151147069	8.02124999995
CHEMBL591604	8.08	7.543815468854092	7.4692820814899346	7.653666666599999	7.8943333333000005	7.6702327728271475	7.646266064614234	7.7822830530635745	7.77399999995
CHEMBL599872	7.993125	7.126774897875888	7.344734451469589	7.5666666666	7.1	7.440237045288086	7.315682612246713	7.270118522644043	7.3333333333
CHEMBL1256598	6.28	5.161752791284427	6.726213237934305	5.164	5.1185	4.938674449920653	5.421828095827878	5.028587224960327	5.141249999999999
CHEMBL591668	7.465	7.286439283282213	7.452676822188443	7.3	6.3020000000000005	6.8592166900634775	7.040066559106828	6.580608345031739	6.801
CHEMBL2206967	7.46	7.879384039276173	7.8777688180616465	7.9129999999999985	7.7575	7.629931449890138	7.811516861445591	7.6937157249450685	7.835249999999999
CHEMBL1256601	5.72	5.365948350269255	6.7757765206425775	5.428999999999999	5.203000000000001	5.154196262359619	5.585584226654291	5.17859813117981	5.316000000000001
CHEMBL2063084	7.36	7.837245360439937	7.692126338581637	7.8896666665999975	7.7075	7.985359191894531	7.82237951150322	7.846429595947265	7.798583333299998
CHEMBL1672589	7.545	7.749087361815026	7.729386956840253	7.8623333334000005	7.847166666700001	7.919177532196045	7.821430370190265	7.883172099448023	7.85475000005
CHEMBL527062	6.45	5.789630045684795	7.1148417839802445	6.322625	6.2410000000000005	5.9290924072265625	6.27943784737832	6.085046203613281	6.281812500000001
CHEMBL1671868	7.945	7.662194376382817	7.660855003022907	7.642	7.6666458333	7.573851585388184	7.641109359618781	7.620248709344091	7.65432291665
CHEMBL1672597	7.645	7.582089814053633	7.734675868136919	7.840000000000002	7.7730000000000015	7.962981700897218	7.778549476617554	7.86799085044861	7.8065000000000015
CHEMBL603169	8.01	7.602914373400072	7.515578395627061	7.667666666599999	7.855500000000001	7.94931697845459	7.718195282816344	7.902408489227295	7.7615833333
CHEMBL2206982	7.11	7.562154224461043	7.838435857407093	7.6400000000000015	7.806	7.196268081665039	7.608571632706637	7.50113404083252	7.723000000000001
CHEMBL449392	4.87	5.129299066298861	6.5618862699441385	6.126	5.273999999999999	6.048939228057861	5.828024912860172	5.66146961402893	5.699999999999999
CHEMBL605825	7.64	7.371924789482652	7.510914339711928	7.558291666600001	7.5291249999	7.375753402709961	7.469201839680908	7.45243920130498	7.543708333250001
CHEMBL506069	4.48	4.84973435161183	6.957843881254232	5.577999999999999	5.2639999999999985	4.780206203460693	5.485956887265351	5.022103101730346	5.420999999999999
CHEMBL1256605	4.92	5.7940623140757035	6.762217106463679	5.497000000000001	5.45425	5.937113761901856	5.888928636488248	5.695681880950929	5.475625000000001
CHEMBL1256606	5.42	6.131115833863701	6.794247736383885	5.644	6.2825000000000015	6.692012310028076	6.308775176055134	6.487256155014039	5.96325
CHEMBL1672591	7.52	7.917669347098077	7.720782694076048	7.7639999999999985	7.765833333400002	8.255099296569824	7.88467693422879	8.010466314984914	7.7649166667
CHEMBL2206983	7.115	7.608012806529818	7.816073366403903	7.715999999999997	7.610499999999999	6.925497055053711	7.535216645597485	7.267998527526855	7.663249999999998
CHEMBL1672590	8.05	8.036465346750951	7.750514095900787	7.7639999999999985	7.7901666665999985	8.3060302734375	7.9294352765378475	8.048098470018749	7.7770833332999985
CHEMBL2206958	8.11	8.050803898351157	7.860379883486121	7.806999999999999	7.779000000000001	8.21021556854248	7.941479870075952	7.99460778427124	7.792999999999999
CHEMBL506689	6.28	6.035033659200745	7.039418222764351	6.182	6.178000000000003	6.0656914710998535	6.300028670612991	6.121845735549928	6.1800000000000015
CHEMBL599873	7.913333333	7.380641588924558	7.498247793933784	7.503624999999999	7.7730000000000015	7.571749687194824	7.545452814010633	7.672374843597413	7.6383125
CHEMBL602559	7.9	7.781178707845162	7.554814709925084	7.968000000000001	8.1295	8.390595436096191	7.964817770773289	8.260047718048096	8.04875
CHEMBL2206977	8.13	7.874402656433321	7.922210419324348	7.853	7.7445	7.6564435958862305	7.810111334328781	7.700471797943115	7.79875
CHEMBL503785	6.34	7.61131863349077	7.663824171485481	7.892	7.391	7.433432102203369	7.598314981435924	7.412216051101685	7.641500000000001
CHEMBL2206974	8.06	7.508902528011763	7.719870075894313	7.572999999999999	7.691	7.68662691116333	7.6358799030138815	7.6888134555816645	7.632
CHEMBL605613	7.69	7.6403211703963025	7.496748902151557	7.6272916666	7.733166666600001	8.21515941619873	7.742537564389318	7.974163041399366	7.6802291666
CHEMBL2206963	7.995	7.9369561204597305	7.867931343851818	7.83	7.603999999999999	7.886347770690918	7.825047047000493	7.745173885345459	7.717
CHEMBL525240	4.65	5.089241289442498	7.191796354454754	5.987	6.396750000000003	5.119994640350342	5.95695645684952	5.758372320175172	6.191875000000001
CHEMBL2206970	7.935	7.585963789471967	7.794724986826949	7.987999999999999	7.5815	7.7168869972229	7.733415154704363	7.64919349861145	7.784749999999999
CHEMBL591667	7.105	7.573196801007903	7.472503687895392	7.3916666666	7.2959999999999985	7.802042484283447	7.507081927957349	7.549021242141723	7.343833333299999
CHEMBL3824087	9.01	8.66269505494166	7.722886229113022	8.3701666666	8.4826666666	9.107179641723633	8.469118851795661	8.794923154161816	8.4264166666
CHEMBL600075	7.275	7.329763354516876	7.335497382349303	7.457625	7.5169166665999985	8.569778442382812	7.641916169169798	8.043347554491405	7.487270833299999
CHEMBL2063080	7.72	8.087291598850367	7.872213369201107	7.52	7.5325000000000015	7.812288761138916	7.764858745838078	7.672394380569459	7.526250000000001
CHEMBL2063086	7.75	7.6295579982464234	7.6939314071234275	7.784000000000002	7.0245000000000015	7.257929801940918	7.477983841462155	7.14121490097046	7.404250000000001
CHEMBL506322	6.26	6.086535843448013	6.9819889983872985	6.186	6.0745	5.973275184631348	6.260460005293332	6.023887592315674	6.13025
CHEMBL2368723	5.77	4.864788104852665	6.916544490358078	6.093999999999999	4.725	4.358245849609375	5.391715688964024	4.541622924804687	5.4094999999999995
CHEMBL602119	8.07	7.769408466756452	7.625773049935843	7.845999999999999	7.901333333299999	7.974963665008545	7.823495703000168	7.938148499154272	7.873666666649999
CHEMBL603171	6.88	7.517021202876709	7.4354321723438686	7.729999999999999	7.5878125	7.769999980926514	7.608053171229417	7.678906240463257	7.658906249999999
CHEMBL2204318	8.17	7.856836998729517	7.7963576505523475	7.788000000000001	7.9836666666	7.815376758575439	7.848047614891461	7.899521712587719	7.885833333300001
CHEMBL603170	7.6333333329999995	7.381884201488025	7.476152937221268	7.787333333399999	7.546000000000001	7.581343650817871	7.5545428245854325	7.563671825408936	7.666666666699999
CHEMBL1256602	6.56	5.546356729344801	6.800841811847523	5.261	5.470750000000002	5.34694766998291	5.685179242235047	5.408848834991456	5.365875000000001
CHEMBL1256603	4.96	5.508677282951262	6.738945329773765	5.428	5.9292500000000015	5.492431640625	5.819460850670007	5.710840820312501	5.678625
CHEMBL510416	4.73	6.295735564313352	7.261702525085282	7.0692916666	6.6075	4.616869926452637	6.370219936490254	5.612184963226318	6.8383958333
CHEMBL2063087	7.55	7.70910798112778	7.743869541295393	7.811	8.0085	7.633445739746094	7.781184652433853	7.820972869873047	7.90975
CHEMBL449844	7.21	7.127789418067044	7.5924608469869375	7.728	6.830000000000001	6.2687668800354	7.109403429017877	6.549383440017701	7.279
CHEMBL1672592	8.0	8.06944058714398	7.769138626330506	8.0	7.850000000000001	8.289617538452147	7.995639350385327	8.069808769226075	7.925000000000001
CHEMBL1672600	7.26	7.747884841928147	7.690253413701098	7.867000000000001	7.593999999900001	8.037406921386719	7.787309035383193	7.81570346064336	7.730499999950001
CHEMBL450002	5.9	6.0827742067255794	7.11188815039569	7.0692916666	5.9083333334000026	5.7064409255981445	6.375745656543883	5.807387129499073	6.488812500000002
CHEMBL3823642	8.9625	9.04587550030598	7.685746093834753	8.3796666666	8.9055	9.312108039855957	8.66577926011934	9.108804019927979	8.6425833333
CHEMBL1672603	7.035	6.39276334957727	7.512227988681189	7.267999999999999	6.706	5.757494926452638	6.727297252942219	6.231747463226319	6.987
