# Supplementary material for: Cheminformatics Analysis and Modeling with MacrolactoneDB
Source: Sci Rep. 2020 Apr 14;10:6284. doi: 10.1038/s41598-020-63192-4 (PMC7156526; doi:10.1038/s41598-020-63192-4)
Supplement: Supplementary file 2 — Supplementary information2. [file 41598_2020_63192_MOESM2_ESM.zip › DataS1/CHEMBL379/pIC50_pEC50/predictions/10-fold/base/mrc.csv]

IDs	ExperimentalAff	NB	SVR	KNN	RF	DNN	consensus	RF_DNN	RF_KNN
CHEMBL509769	6.22	7.602166052453744	7.5368608754579345	7.7023333334	7.562464352319827	7.586830139160156	7.598130950558333	7.574647245739992	7.632398842859914
CHEMBL1256600	5.695	6.485179437520435	7.374902591901102	7.06	6.513435448402747	6.496917247772218	6.786086945119299	6.505176348087483	6.786717724201374
CHEMBL2206975	7.795	7.741188648101104	7.729902866060161	7.629	7.767984118262698	7.755821704864503	7.724779467457692	7.761902911563601	7.698492059131349
CHEMBL2204317	8.7	9.687180722290972	7.792306565821039	8.37	8.540510110723543	10.828493118286133	9.043698103424337	9.684501614504839	8.455255055361771
CHEMBL1288514	7.5	6.485179437520435	7.374902591901102	7.06	6.513435448402747	6.496917247772218	6.786086945119299	6.505176348087483	6.786717724201374
CHEMBL2203324	7.985	7.741188648101104	7.729902866060161	7.629	7.767984118262698	7.755821704864503	7.724779467457692	7.761902911563601	7.698492059131349
CHEMBL2206969	7.925	7.741188648101104	7.729902866060161	7.629	7.767984118262698	7.755821704864503	7.724779467457692	7.761902911563601	7.698492059131349
CHEMBL2063079	8.0	7.741188648101104	7.729902866060161	7.629	7.767984118262698	7.755821704864503	7.724779467457692	7.761902911563601	7.698492059131349
CHEMBL1672588	7.855	7.741188648101104	7.729902866060161	7.629	7.767984118262698	7.755821704864503	7.724779467457692	7.761902911563601	7.698492059131349
CHEMBL1672606	7.735	7.741188648101104	7.729902866060161	7.629	7.767984118262698	7.755821704864503	7.724779467457692	7.761902911563601	7.698492059131349
CHEMBL1672605	6.33	7.741188648101104	7.729902866060161	7.629	7.767984118262698	7.755821704864503	7.724779467457692	7.761902911563601	7.698492059131349
CHEMBL2206976	7.885	7.741188648101104	7.729902866060161	7.629	7.767984118262698	7.755821704864503	7.724779467457692	7.761902911563601	7.698492059131349
CHEMBL3823434	7.9233333329999995	7.602166052453744	7.5368608754579345	7.7023333334	7.562464352319827	7.586830139160156	7.598130950558333	7.574647245739992	7.632398842859914
CHEMBL605620	7.92	6.451871303018638	7.374905829343373	6.4639999999999995	6.521526155267526	6.452319622039795	6.652924581933865	6.486922888653661	6.492763077633763
CHEMBL1672598	7.735	7.6938289313697075	7.729906147385668	7.7479999999999976	7.70747421895674	7.715242385864258	7.7188903367152735	7.711358302410499	7.727737109478369
CHEMBL591648	5.84	6.005232443473929	7.2979620209058425	6.4639999999999995	6.521526155267526	7.108003616333008	6.67934484719606	6.814764885800267	6.492763077633763
CHEMBL2203873	8.33	7.6938289313697075	7.729906147385668	7.7479999999999976	7.70747421895674	7.715242385864258	7.7188903367152735	7.711358302410499	7.727737109478369
CHEMBL2206971	7.94	7.6938289313697075	7.729906147385668	7.7479999999999976	7.70747421895674	7.715242385864258	7.7188903367152735	7.711358302410499	7.727737109478369
CHEMBL2206980	7.105	7.6938289313697075	7.729906147385668	7.7479999999999976	7.70747421895674	7.715242385864258	7.7188903367152735	7.711358302410499	7.727737109478369
CHEMBL2206965	7.97	7.6938289313697075	7.729906147385668	7.7479999999999976	7.70747421895674	7.715242385864258	7.7188903367152735	7.711358302410499	7.727737109478369
CHEMBL2203882	8.3	7.6938289313697075	7.729906147385668	7.7479999999999976	7.70747421895674	7.715242385864258	7.7188903367152735	7.711358302410499	7.727737109478369
CHEMBL455095	6.03	6.451871303018638	7.374905829343373	6.4639999999999995	6.521526155267526	6.452319622039795	6.652924581933865	6.486922888653661	6.492763077633763
CHEMBL2206966	7.83	7.6938289313697075	7.729906147385668	7.7479999999999976	7.70747421895674	7.715242385864258	7.7188903367152735	7.711358302410499	7.727737109478369
CHEMBL2206964	8.06	7.6938289313697075	7.729906147385668	7.7479999999999976	7.70747421895674	7.715242385864258	7.7188903367152735	7.711358302410499	7.727737109478369
CHEMBL605826	7.525	6.451871303018638	7.374905829343373	6.4639999999999995	6.521526155267526	6.452319622039795	6.652924581933865	6.486922888653661	6.492763077633763
CHEMBL1672608	7.9	7.6938289313697075	7.729906147385668	7.7479999999999976	7.70747421895674	7.715242385864258	7.7188903367152735	7.711358302410499	7.727737109478369
CHEMBL2063085	7.43	7.739473668157414	7.784999971728661	7.7479999999999976	7.759850084652963	7.721526622772218	7.750770069462251	7.74068835371259	7.753925042326481
CHEMBL601195	7.215	7.570928344900727	7.603285400313867	7.6006666666	7.658230917313096	7.565225124359131	7.599667290697364	7.6117280208361136	7.629448791956548
CHEMBL1939386	4.9	4.001677435829425	7.4772245492738785	5.098000000000001	4.96205	5.439379215240479	5.395666240068756	5.20071460762024	5.030025
CHEMBL2206960	7.71	7.739473668157414	7.784999971728661	7.7479999999999976	7.759850084652963	7.721526622772218	7.750770069462251	7.74068835371259	7.753925042326481
CHEMBL589395	7.436666667000001	7.570928344900727	7.603285400313867	7.6006666666	7.658230917313096	7.565225124359131	7.599667290697364	7.6117280208361136	7.629448791956548
CHEMBL501873	6.42	6.4845027636114585	7.42499964912796	6.934	6.5382298939777375	6.498017311096191	6.775949923562669	6.518123602536964	6.736114946988868
CHEMBL584166	7.7	7.739473668157414	7.784999971728661	7.7479999999999976	7.759850084652963	7.721526622772218	7.750770069462251	7.74068835371259	7.753925042326481
CHEMBL1672604	6.55	7.739473668157414	7.784999971728661	7.7479999999999976	7.759850084652963	7.721526622772218	7.750770069462251	7.74068835371259	7.753925042326481
CHEMBL2206959	8.145	7.739473668157414	7.784999971728661	7.7479999999999976	7.759850084652963	7.721526622772218	7.750770069462251	7.74068835371259	7.753925042326481
CHEMBL2407590	7.43	8.071868612174066	7.509385459349008	6.781625	7.4780656817760764	11.60891819000244	8.289972588660317	9.543491935889257	7.129845340888038
CHEMBL1288513	7.405	6.4845027636114585	7.42499964912796	6.934	6.5382298939777375	6.498017311096191	6.775949923562669	6.518123602536964	6.736114946988868
CHEMBL2063081	7.72	7.739473668157414	7.784999971728661	7.7479999999999976	7.759850084652963	7.721526622772218	7.750770069462251	7.74068835371259	7.753925042326481
CHEMBL1672602	8.085	7.739473668157414	7.784999971728661	7.7479999999999976	7.759850084652963	7.721526622772218	7.750770069462251	7.74068835371259	7.753925042326481
CHEMBL503228	5.3	6.5015473433756075	7.400675062846424	6.934	6.439167724319322	6.409143924713135	6.736906811050898	6.4241558245162285	6.686583862159662
CHEMBL1672599	8.015	7.693901512355473	7.744999994442459	7.7479999999999976	7.723459242721781	7.633455276489258	7.708763205201794	7.678457259605519	7.735729621360889
CHEMBL2206978	7.94	7.693901512355473	7.744999994442459	7.7479999999999976	7.723459242721781	7.633455276489258	7.708763205201794	7.678457259605519	7.735729621360889
CHEMBL450753	5.88	6.5015473433756075	7.400675062846424	6.934	6.439167724319322	6.409143924713135	6.736906811050898	6.4241558245162285	6.686583862159662
CHEMBL2063082	7.68	7.693901512355473	7.744999994442459	7.7479999999999976	7.723459242721781	7.633455276489258	7.708763205201794	7.678457259605519	7.735729621360889
CHEMBL603168	8.02	7.499253095163318	7.536666712392802	7.343000000000001	7.545428331593242	7.488982677459718	7.4826661633218166	7.51720550452648	7.444214165796621
CHEMBL1288515	7.6	6.5015473433756075	7.400675062846424	6.934	6.439167724319322	6.409143924713135	6.736906811050898	6.4241558245162285	6.686583862159662
CHEMBL506565	6.1	6.5015473433756075	7.400675062846424	6.934	6.439167724319322	6.409143924713135	6.736906811050898	6.4241558245162285	6.686583862159662
CHEMBL1672609	8.155	7.693901512355473	7.744999994442459	7.7479999999999976	7.723459242721781	7.633455276489258	7.708763205201794	7.678457259605519	7.735729621360889
CHEMBL1672601	7.825	7.693901512355473	7.744999994442459	7.7479999999999976	7.723459242721781	7.633455276489258	7.708763205201794	7.678457259605519	7.735729621360889
CHEMBL599875	7.46	6.5015473433756075	7.400675062846424	6.934	6.439167724319322	6.409143924713135	6.736906811050898	6.4241558245162285	6.686583862159662
CHEMBL599874	6.67	6.5015473433756075	7.400675062846424	6.934	6.439167724319322	6.409143924713135	6.736906811050898	6.4241558245162285	6.686583862159662
CHEMBL1672594	8.52	7.693901512355473	7.744999994442459	7.7479999999999976	7.723459242721781	7.633455276489258	7.708763205201794	7.678457259605519	7.735729621360889
CHEMBL1672607	7.986666667000001	7.723032822508517	7.75518294575131	7.7479999999999976	7.7407085795118675	7.701979160308838	7.733780701616107	7.721343869910353	7.7443542897559325
CHEMBL556318	7.92	7.5177737376197005	7.533516314392874	7.362999999999999	7.526990977761298	7.5857319831848145	7.505402602591738	7.556361480473056	7.444995488880648
CHEMBL2206981	8.1	7.723032822508517	7.75518294575131	7.7479999999999976	7.7407085795118675	7.701979160308838	7.733780701616107	7.721343869910353	7.7443542897559325
CHEMBL585404	7.92	7.5177737376197005	7.533516314392874	7.362999999999999	7.526990977761298	7.5857319831848145	7.505402602591738	7.556361480473056	7.444995488880648
CHEMBL1672595	7.7	7.723032822508517	7.75518294575131	7.7479999999999976	7.7407085795118675	7.701979160308838	7.733780701616107	7.721343869910353	7.7443542897559325
CHEMBL1256599	5.745	6.578085372479412	7.399633815802451	6.934	6.551468994060253	6.5711936950683585	6.806876375482095	6.561331344564305	6.742734497030126
CHEMBL1256604	4.5	6.578085372479412	7.399633815802451	6.934	6.551468994060253	6.5711936950683585	6.806876375482095	6.561331344564305	6.742734497030126
CHEMBL591548	7.91	7.5177737376197005	7.533516314392874	7.362999999999999	7.526990977761298	7.5857319831848145	7.505402602591738	7.556361480473056	7.444995488880648
CHEMBL2206979	7.99	7.723032822508517	7.75518294575131	7.7479999999999976	7.7407085795118675	7.701979160308838	7.733780701616107	7.721343869910353	7.7443542897559325
CHEMBL600077	7.49	7.5177737376197005	7.533516314392874	7.362999999999999	7.526990977761298	7.5857319831848145	7.505402602591738	7.556361480473056	7.444995488880648
CHEMBL2206984	8.03	7.723032822508517	7.75518294575131	7.7479999999999976	7.7407085795118675	7.701979160308838	7.733780701616107	7.721343869910353	7.7443542897559325
CHEMBL600076	6.61	7.5177737376197005	7.533516314392874	7.362999999999999	7.526990977761298	7.5857319831848145	7.505402602591738	7.556361480473056	7.444995488880648
CHEMBL2206972	6.665	7.723032822508517	7.75518294575131	7.7479999999999976	7.7407085795118675	7.701979160308838	7.733780701616107	7.721343869910353	7.7443542897559325
CHEMBL2206957	7.83	7.732659964488777	7.755000037527246	7.7479999999999976	7.763800488853084	7.751229763031006	7.750138050780022	7.757515125942045	7.755900244426541
CHEMBL504783	6.17	6.469540248174658	7.372029108825816	6.934	6.3466020650112736	6.533219337463379	6.731078151895025	6.439910701237326	6.640301032505636
CHEMBL1672587	8.183333333	7.732659964488777	7.755000037527246	7.7479999999999976	7.763800488853084	7.751229763031006	7.750138050780022	7.757515125942045	7.755900244426541
CHEMBL2206973	6.705	7.732659964488777	7.755000037527246	7.7479999999999976	7.763800488853084	7.751229763031006	7.750138050780022	7.757515125942045	7.755900244426541
CHEMBL1672596	7.875	7.732659964488777	7.755000037527246	7.7479999999999976	7.763800488853084	7.751229763031006	7.750138050780022	7.757515125942045	7.755900244426541
CHEMBL2206968	7.305	7.732659964488777	7.755000037527246	7.7479999999999976	7.763800488853084	7.751229763031006	7.750138050780022	7.757515125942045	7.755900244426541
CHEMBL510931	5.98	6.469540248174658	7.372029108825816	6.934	6.3466020650112736	6.533219337463379	6.731078151895025	6.439910701237326	6.640301032505636
CHEMBL2204319	8.06	7.490858014698764	7.5333333858201215	7.362999999999999	7.600523322951138	7.567254066467285	7.510993757987461	7.583888694709211	7.481761661475568
CHEMBL1672610	8.22	7.732659964488777	7.755000037527246	7.7479999999999976	7.763800488853084	7.751229763031006	7.750138050780022	7.757515125942045	7.755900244426541
CHEMBL3823909	9.275	7.833893228450206	7.4894168822551475	7.5765	7.963633333333334	8.187687873840332	7.810226263575804	8.075660603586833	7.770066666666667
CHEMBL3822850	9.59	7.833893228450206	7.4894168822551475	7.5765	7.963633333333334	8.187687873840332	7.810226263575804	8.075660603586833	7.770066666666667
CHEMBL591604	8.08	6.848075156130656	7.45047800016873	6.934	7.228524814794791	7.7185516357421875	7.235925921367273	7.47353822526849	7.0812624073973955
CHEMBL599872	7.993125	6.469540248174658	7.372029108825816	6.934	6.3466020650112736	6.533219337463379	6.731078151895025	6.439910701237326	6.640301032505636
CHEMBL1256598	6.28	6.426159993453697	7.424999712316175	6.934	6.482958407854204	6.373769283294678	6.7283774793837505	6.428363845574441	6.7084792039271015
CHEMBL591668	7.465	6.426159993453697	7.424999712316175	6.934	6.482958407854204	6.373769283294678	6.7283774793837505	6.428363845574441	6.7084792039271015
CHEMBL2206967	7.46	7.746122882235809	7.80000002243426	7.7479999999999976	7.767600805797082	7.74949312210083	7.762243366513596	7.758546963948956	7.75780040289854
CHEMBL1256601	5.72	6.426159993453697	7.424999712316175	6.934	6.482958407854204	6.373769283294678	6.7283774793837505	6.428363845574441	6.7084792039271015
CHEMBL2063084	7.36	7.746122882235809	7.80000002243426	7.7479999999999976	7.767600805797082	7.74949312210083	7.762243366513596	7.758546963948956	7.75780040289854
CHEMBL1672589	7.545	7.746122882235809	7.80000002243426	7.7479999999999976	7.767600805797082	7.74949312210083	7.762243366513596	7.758546963948956	7.75780040289854
CHEMBL527062	6.45	6.426159993453697	7.424999712316175	6.934	6.482958407854204	6.373769283294678	6.7283774793837505	6.428363845574441	6.7084792039271015
CHEMBL1671868	7.945	7.746122882235809	7.80000002243426	7.7479999999999976	7.767600805797082	7.74949312210083	7.762243366513596	7.758546963948956	7.75780040289854
CHEMBL1672597	7.645	7.746122882235809	7.80000002243426	7.7479999999999976	7.767600805797082	7.74949312210083	7.762243366513596	7.758546963948956	7.75780040289854
CHEMBL603169	8.01	6.426159993453697	7.424999712316175	6.934	6.482958407854204	6.373769283294678	6.7283774793837505	6.428363845574441	6.7084792039271015
CHEMBL2206982	7.11	7.746122882235809	7.80000002243426	7.7479999999999976	7.767600805797082	7.74949312210083	7.762243366513596	7.758546963948956	7.75780040289854
CHEMBL449392	4.87	5.552641834762076	7.491322358288582	5.166	4.909000000000002	4.932809829711914	5.610354804552515	4.920904914855958	5.037500000000001
CHEMBL605825	7.64	6.426159993453697	7.424999712316175	6.934	6.482958407854204	6.373769283294678	6.7283774793837505	6.428363845574441	6.7084792039271015
CHEMBL506069	4.48	5.652269705332537	7.4878726485389375	5.244	5.231166666666668	4.989927768707275	5.721047357849083	5.110547217686971	5.237583333333333
CHEMBL1256605	4.92	6.5549757290777695	7.4249997624085475	6.934	6.534317052575184	6.536162376403809	6.7968909840930625	6.535239714489496	6.734158526287592
CHEMBL1256606	5.42	6.5549757290777695	7.4249997624085475	6.934	6.534317052575184	6.536162376403809	6.7968909840930625	6.535239714489496	6.734158526287592
CHEMBL1672591	7.52	7.711448517093659	7.775000013806155	7.7479999999999976	7.709226238267357	7.685766220092771	7.725888197851988	7.697496229180064	7.728613119133677
CHEMBL2206983	7.115	7.711448517093659	7.775000013806155	7.7479999999999976	7.709226238267357	7.685766220092771	7.725888197851988	7.697496229180064	7.728613119133677
CHEMBL1672590	8.05	7.711448517093659	7.775000013806155	7.7479999999999976	7.709226238267357	7.685766220092771	7.725888197851988	7.697496229180064	7.728613119133677
CHEMBL2206958	8.11	7.711448517093659	7.775000013806155	7.7479999999999976	7.709226238267357	7.685766220092771	7.725888197851988	7.697496229180064	7.728613119133677
CHEMBL506689	6.28	6.5549757290777695	7.4249997624085475	6.934	6.534317052575184	6.536162376403809	6.7968909840930625	6.535239714489496	6.734158526287592
CHEMBL599873	7.913333333	6.5549757290777695	7.4249997624085475	6.934	6.534317052575184	6.536162376403809	6.7968909840930625	6.535239714489496	6.734158526287592
CHEMBL602559	7.9	7.514018592181536	7.553467227586785	7.362999999999999	7.564500671570902	7.511739730834961	7.501345244434836	7.538120201202931	7.46375033578545
CHEMBL2206977	8.13	7.711448517093659	7.775000013806155	7.7479999999999976	7.709226238267357	7.685766220092771	7.725888197851988	7.697496229180064	7.728613119133677
CHEMBL503785	6.34	8.856344261806811	7.6219616432917245	9.107499999999998	9.1754375	9.207964897155762	8.793841660450859	9.191701198577881	9.141468749999998
CHEMBL2206974	8.06	7.711448517093659	7.775000013806155	7.7479999999999976	7.709226238267357	7.685766220092771	7.725888197851988	7.697496229180064	7.728613119133677
CHEMBL605613	7.69	6.454974824854497	7.404562044699798	6.934	6.451159025162583	6.393177032470702	6.727574585437516	6.4221680288166425	6.6925795125812915
CHEMBL2206963	7.995	7.727693682305577	7.777500057051274	7.7479999999999976	7.731504770790843	7.679532051086426	7.732846112246824	7.705518410938634	7.73975238539542
CHEMBL525240	4.65	5.557390355979142	7.478079475449164	5.195	4.739500000000001	4.6715617179870605	5.528306309883074	4.705530858993531	4.967250000000001
CHEMBL2206970	7.935	7.727693682305577	7.777500057051274	7.7479999999999976	7.731504770790843	7.679532051086426	7.732846112246824	7.705518410938634	7.73975238539542
CHEMBL591667	7.105	7.727693682305577	7.777500057051274	7.7479999999999976	7.731504770790843	7.679532051086426	7.732846112246824	7.705518410938634	7.73975238539542
CHEMBL3824087	9.01	8.258872332710173	7.562990155440621	8.5735	8.070216666666667	8.499377250671388	8.19299128109777	8.284796958669027	8.321858333333333
CHEMBL600075	7.275	6.454974824854497	7.404562044699798	6.934	6.451159025162583	6.393177032470702	6.727574585437516	6.4221680288166425	6.6925795125812915
CHEMBL2063080	7.72	7.727693682305577	7.777500057051274	7.7479999999999976	7.731504770790843	7.679532051086426	7.732846112246824	7.705518410938634	7.73975238539542
CHEMBL2063086	7.75	7.727693682305577	7.777500057051274	7.7479999999999976	7.731504770790843	7.679532051086426	7.732846112246824	7.705518410938634	7.73975238539542
CHEMBL506322	6.26	6.454974824854497	7.404562044699798	6.934	6.451159025162583	6.393177032470702	6.727574585437516	6.4221680288166425	6.6925795125812915
CHEMBL2368723	5.77	5.557390355979142	7.478079475449164	5.195	4.739500000000001	4.6715617179870605	5.528306309883074	4.705530858993531	4.967250000000001
CHEMBL602119	8.07	7.539910324787983	7.559425365863173	7.362999999999999	7.522337957537206	7.48983097076416	7.494900923790505	7.506084464150684	7.4426689787686025
CHEMBL603171	6.88	7.539910324787983	7.559425365863173	7.362999999999999	7.522337957537206	7.48983097076416	7.494900923790505	7.506084464150684	7.4426689787686025
CHEMBL2204318	8.17	7.736640515797089	7.799679773349768	7.912000000000001	7.744747823852397	7.7214436531066895	7.782902353221189	7.733095738479543	7.8283739119261995
CHEMBL603170	7.6333333329999995	7.5286524812854205	7.589679826359012	7.261666666599997	7.436624776167487	7.579651832580566	7.479255116598497	7.508138304374027	7.349145721383742
CHEMBL1256602	6.56	6.610514715966128	7.45306701845011	6.934	6.565008701937394	6.626638889312744	6.837845865133275	6.595823795625069	6.749504350968698
CHEMBL1256603	4.96	6.610514715966128	7.45306701845011	6.934	6.565008701937394	6.626638889312744	6.837845865133275	6.595823795625069	6.749504350968698
CHEMBL510416	4.73	6.610514715966128	7.45306701845011	6.934	6.565008701937394	6.626638889312744	6.837845865133275	6.595823795625069	6.749504350968698
CHEMBL2063087	7.55	7.736640515797089	7.799679773349768	7.912000000000001	7.744747823852397	7.7214436531066895	7.782902353221189	7.733095738479543	7.8283739119261995
CHEMBL449844	7.21	6.518555961320658	7.530450763365848	5.160000000000001	7.68502751027917	5.851720333099365	6.5491509136130075	6.7683739216892675	6.422513755139585
CHEMBL1672592	8.0	7.736640515797089	7.799679773349768	7.912000000000001	7.744747823852397	7.7214436531066895	7.782902353221189	7.733095738479543	7.8283739119261995
CHEMBL1672600	7.26	7.736640515797089	7.799679773349768	7.912000000000001	7.744747823852397	7.7214436531066895	7.782902353221189	7.733095738479543	7.8283739119261995
CHEMBL450002	5.9	6.610514715966128	7.45306701845011	6.934	6.565008701937394	6.626638889312744	6.837845865133275	6.595823795625069	6.749504350968698
CHEMBL3823642	8.9625	8.286922888586822	7.595452632831782	8.583000000000002	8.036058333333333	8.531951904296875	8.206677151809762	8.284005118815104	8.309529166666668
CHEMBL1672603	7.035	7.736640515797089	7.799679773349768	7.912000000000001	7.744747823852397	7.7214436531066895	7.782902353221189	7.733095738479543	7.8283739119261995
