# Supplementary material for: Cheminformatics Analysis and Modeling with MacrolactoneDB
Source: Sci Rep. 2020 Apr 14;10:6284. doi: 10.1038/s41598-020-63192-4 (PMC7156526; doi:10.1038/s41598-020-63192-4)
Supplement: Supplementary file 2 — Supplementary information2. [file 41598_2020_63192_MOESM2_ESM.zip › DataS1/CHEMBL364/pIC50/2Drdkit_desc.csv]

ID	MaxEStateIndex	MinEStateIndex	MaxAbsEStateIndex	MinAbsEStateIndex	qed	MolWt	HeavyAtomMolWt	ExactMolWt	NumValenceElectrons	NumRadicalElectrons	MaxPartialCharge	MinPartialCharge	MaxAbsPartialCharge	MinAbsPartialCharge	FpDensityMorgan1	FpDensityMorgan2	FpDensityMorgan3	BalabanJ	BertzCT	Chi0	Chi0n	Chi0v	Chi1	Chi1n	Chi1v	Chi2n	Chi2v	Chi3n	Chi3v	Chi4n	Chi4v	HallKierAlpha	Ipc	Kappa1	Kappa2	Kappa3	LabuteASA	PEOE_VSA1	PEOE_VSA10	PEOE_VSA11	PEOE_VSA12	PEOE_VSA13	PEOE_VSA14	PEOE_VSA2	PEOE_VSA3	PEOE_VSA4	PEOE_VSA5	PEOE_VSA6	PEOE_VSA7
CHEMBL532	14.07322487429698	-1.9944057547695055	14.07322487429698	0.09355494927284203	0.2378725059837351	733.9370000000002	666.4010000000002	733.4612412040001	298	0	0.3111884202841215	-0.45893658117068553	0.45893658117068553	0.3111884202841215	0.8823529411764706	1.4901960784313726	2.0392156862745097	2.183066335168143	1167.2981664566057	38.96337265727873	32.93794905930123	32.93794905930123	23.425518795621915	18.49411746576694	18.49411746576694	16.47185399039674	16.47185399039674	11.82155303913761	11.82155303913761	8.410333558667126	8.410333558667126	-1.3000000000000005	26903252120.26668	44.099455271260695	17.014478793825404	9.506326969189503	303.594991693832	58.85372442785429	29.696194920593534	12.580053458670426	0.0	0.0	5.969305287951849	9.589074368143644	0.0	0.0	0.0	27.694948798762496	74.90023203227615
CHEMBL1682729	14.515964928220166	-1.9273113997283926	14.515964928220166	0.09626933007066985	0.11760291620485258	930.1909999999997	846.5269999999997	929.593652336	376	0	0.31888764048842655	-0.45893581611703127	0.45893581611703127	0.31888764048842655	0.9846153846153847	1.646153846153846	2.230769230769231	1.7470409165116094	1662.2355202549593	48.92962798352959	41.56905166551118	41.56905166551118	30.179538991045405	23.429528428232246	23.429528428232246	20.154098479987038	20.154098479987038	14.214386967047052	14.214386967047052	10.202130940403359	10.202130940403359	-2.5300000000000002	26187630192781.715	55.069768440109094	22.717415140599048	13.172118887778332	385.6666301744877	74.01039657284032	41.39823063150892	18.34030087754487	0.0	0.0	12.000419800289922	9.694446914922299	4.794537184071822	0.0	0.0	25.927874856197317	108.01017130043542
CHEMBL1682730	14.462972702122212	-1.8729350028476248	14.462972702122212	0.1139633419940933	0.061379890868532135	913.6569999999997	832.0089999999998	912.526022712	358	0	0.3111884259366973	-0.45893581611703127	0.45893581611703127	0.3111884259366973	0.9836065573770492	1.6229508196721312	2.2131147540983607	2.1504706509920446	1372.038653906254	46.197577175960724	39.00576781492968	40.57819334187586	28.340533695794445	22.19003793192098	23.13280870620969	18.945686811480368	19.73189957495346	13.322533883586095	13.800191254685522	9.606243716563938	9.904858980048179	-1.0300000000000002	3043947566199.05	54.30418649141004	23.42854701876787	13.988610791950455	375.1447267916738	69.48730163586697	30.016916361976897	17.692490343395185	0.0	0.0	5.969305287951849	9.694446914922299	0.0	0.0	11.600939890232516	20.771211599071872	106.38057034410087
CHEMBL3392931	14.07322487429698	-1.9944057547695055	14.07322487429698	0.09355494927284203	0.2378725059837351	733.9370000000002	666.4010000000002	733.4612412040001	298	0	0.3111884202841215	-0.45893658117068553	0.45893658117068553	0.3111884202841215	0.8823529411764706	1.4901960784313726	2.0392156862745097	2.183066335168143	1167.2981664566057	38.96337265727873	32.93794905930123	32.93794905930123	23.425518795621915	18.49411746576694	18.49411746576694	16.47185399039674	16.47185399039674	11.82155303913761	11.82155303913761	8.410333558667126	8.410333558667126	-1.3000000000000005	26903252120.26668	44.099455271260695	17.014478793825404	9.506326969189503	303.594991693832	58.85372442785429	29.696194920593534	12.580053458670426	0.0	0.0	5.969305287951849	9.589074368143644	0.0	0.0	0.0	27.694948798762496	74.90023203227615
CHEMBL1081114	13.017081732384312	-0.6705400447215921	13.017081732384312	0.008546889434785987	0.16046111952596545	570.3620000000001	536.0900000000001	568.082383768	176	0	0.3382056471956684	-0.5076629752507836	0.5076629752507836	0.3382056471956684	1.09375	1.8125	2.53125	1.780054530270415	955.1453104400703	23.474327015758654	19.634629715167044	22.80662279339645	14.854644932266831	11.558812519400187	13.390163576983566	10.825293747077357	13.03593002741941	8.000164340613573	11.028923717302712	5.413892690938527	6.42842721731373	-0.8500000000000001	12136986.656803928	24.28014454788859	8.423128014012718	4.4373397946163005	207.94109043719345	14.580253302440804	11.350562644267594	0.0	0.0	0.0	5.969305287951849	0.0	4.794537184071822	0.0	0.0	49.92983405572786	89.98243123340039
CHEMBL1682724	14.434016619076248	-1.892810906858144	14.434016619076248	0.10757205284576976	0.11023573625668581	863.1440000000001	780.488	862.5878386840002	352	0	0.31428049022273197	-0.45893581611703127	0.45893581611703127	0.31428049022273197	0.95	1.6	2.183333333333333	2.167340571004841	1343.461464395067	45.49047039477418	38.920696560733916	38.920696560733916	27.840533695794438	22.129883471195104	22.129883471195104	18.86025796556903	18.86025796556903	13.279819460630426	13.279819460630426	9.606024252426826	9.606024252426826	-1.7400000000000002	1852661920688.2866	52.603532930484114	22.246420449498892	12.931957197375453	358.64420241763105	69.48730163586697	30.016916361976897	12.580053458670426	0.0	0.0	12.000419800289922	9.694446914922299	4.794537184071822	0.0	0.0	20.771211599071872	101.08643410074478
CHEMBL414883	12.49043430335097	-0.8023322940287223	12.49043430335097	0.03481867283950657	0.5424368231942893	364.78100000000006	347.6450000000001	364.071365944	132	0	0.3420362141953247	-0.5068954706432782	0.5068954706432782	0.3420362141953247	1.2	1.96	2.72	2.0146353032739457	782.261236149106	18.137463722575188	13.4384005417547	14.194329487773155	11.863081100704113	7.83932075064192	8.217285223651148	6.060238647795733	6.4382031208049595	4.064544687984547	4.486290797783912	2.7797746862927006	2.995635587582111	-2.31	539079.9763208561	17.51101903210995	6.8973951899040555	3.857476033118282	148.86170851120428	19.68678069728151	29.27040793376141	5.783244946364939	0.0	0.0	5.969305287951849	4.794537184071822	4.794537184071822	0.0	0.0	29.829000210734158	12.999757306524504
CHEMBL1173442	12.323051645040733	-0.9818358948517678	12.323051645040733	0.01618312757201612	0.42754968557988327	334.36800000000005	312.19200000000006	334.14163842399995	130	0	0.34231145046161976	-0.5077997363201742	0.5077997363201742	0.34231145046161976	1.1666666666666667	1.9166666666666667	2.6666666666666665	2.3646496087614675	649.1542251397905	17.689869965382485	13.422823729193837	13.422823729193837	11.379917853109722	7.844614363206136	7.844614363206136	5.846562667838286	5.846562667838286	3.767153706944782	3.767153706944782	2.462851264923844	2.462851264923844	-2.31	169026.48782954272	18.0348087653527	7.98743697847591	4.59480261385391	139.87767361269323	25.162972533162872	23.166441546013107	0.0	0.0	0.0	5.969305287951849	0.0	4.794537184071822	0.0	0.0	24.304080427335524	31.395199005701247
CHEMBL1257966	12.95508319685899	-1.1312103043377846	12.95508319685899	0.1721535358743813	0.43028610123684363	426.59700000000015	388.2930000000002	426.27700969599994	170	0	0.3380153046197865	-0.5076631625912906	0.5076631625912906	0.3380153046197865	1.1935483870967742	1.903225806451613	2.6129032258064515	2.3331513081193633	853.9874513889565	23.01829709012867	19.70212312456086	19.70212312456086	14.580224583022732	11.281105280679721	11.281105280679721	9.29719246241737	9.29719246241737	5.963972455960074	5.963972455960074	3.777410688235056	3.777410688235056	-2.33	3985706.948529051	24.93508876600021	11.334651968231311	8.023624441231144	186.88408210568642	14.94991774348146	11.853478221032208	0.0	0.0	0.0	5.969305287951849	0.0	4.794537184071822	0.0	0.0	34.947373910709445	103.32699005601704
CHEMBL224345	13.927823191146881	-1.4024344031574307	13.927823191146881	0.008683241968074462	0.1397721052368027	741.8420000000002	694.4660000000001	741.3373780840001	286	0	0.3292845445881291	-0.5079666451556014	0.5079666451556014	0.3292845445881291	0.6851851851851852	1.2592592592592593	1.9074074074074074	1.6346222922786189	1809.3477330001358	39.199730887073855	30.718388939746493	30.718388939746493	25.764968341668443	17.626607366359753	17.626607366359753	13.286006504762309	13.286006504762309	8.475683961285355	8.475683961285355	5.384695885076549	5.384695885076549	-6.18	393216540270.19696	40.58850629603662	19.598811423625822	12.793879412641367	313.6186515921494	41.164196322472456	42.27326894767257	6.103966387748303	23.628718917406022	5.907179729351506	5.969305287951849	23.97268592035911	4.794537184071822	0.0	0.0	60.17040814622376	74.7267916545338
CHEMBL1682725	14.548449116270994	-1.8661930262554591	14.548449116270994	0.11924111977187102	0.07592443240023218	962.3459999999993	870.6179999999996	961.638494352	386	0	0.3111884259366973	-0.45893581611703127	0.45893581611703127	0.3111884259366973	0.9090909090909091	1.5606060606060606	2.1818181818181817	1.6882111509178537	1494.8965564497976	49.31046135108308	42.610550843353145	43.42704742428087	30.858171785999488	24.871459988059065	25.27970827852293	21.159005533255453	21.56725382371932	15.104757228276126	15.393432362870941	10.956021025055245	11.160145170287178	-1.3600000000000003	47731256690979.53	57.22087464123734	25.151635545128258	14.840044574999132	401.4201736534492	74.38721136671745	30.016916361976897	17.692490343395185	0.0	0.0	5.969305287951849	9.694446914922299	0.0	0.0	0.0	27.19203322199788	132.31172640177806
CHEMBL1682726	14.543449116270995	-1.8740055262554591	14.543449116270995	0.11546040143538705	0.07455105188300436	964.3179999999994	874.6059999999997	963.6177589079999	386	0	0.3111884259366973	-0.45893581611703127	0.45893581611703127	0.3111884259366973	0.9242424242424242	1.5757575757575757	2.196969696969697	1.6882111509178537	1496.8229141283837	49.31046135108308	42.31169235263046	43.128188933558185	30.858171785999488	24.448810257248688	24.85705854771255	20.710717797171423	21.11896608763529	14.759778782689155	15.04845391728397	10.597784343745378	10.801908488977311	-1.4000000000000004	47731256690979.53	57.18121214243198	25.12390284027677	14.820687366012043	400.16877676855955	74.22416458966703	30.016916361976897	17.692490343395185	0.0	0.0	5.969305287951849	14.594356645772777	0.0	0.0	0.0	20.771211599071872	106.38057034410087
CHEMBL2029742	13.57653478563511	-1.7989598105375553	13.57653478563511	0.14549052440331356	0.15263969662085577	724.9810000000002	656.4370000000001	724.498629756	294	0	0.311176054062641	-0.45893594369489377	0.45893594369489377	0.311176054062641	1.0588235294117647	1.7058823529411764	2.3137254901960786	1.9480857937884863	1191.172452714681	38.2584195872053	32.60516048238151	32.60516048238151	23.80951118407195	18.816278755267742	18.816278755267742	16.05964911439287	16.05964911439287	11.16823345323322	11.16823345323322	8.040104656207395	8.040104656207395	-1.7800000000000002	42148907861.6089	43.62313500147361	19.00257754034059	11.361370798700023	305.22533464203235	49.95992417046048	23.912949974228596	6.290026729335213	0.0	0.0	5.969305287951849	14.678425435869507	0.0	0.0	0.0	20.771211599071872	111.10092094211831
CHEMBL1094534	12.665649880322498	-1.1612502362055934	12.665649880322498	0.06637361426051869	0.4167619080795716	380.39300000000014	356.20100000000014	380.14711772799996	148	0	0.3420798115229631	-0.5068956795772744	0.5068956795772744	0.3420798115229631	1.1851851851851851	1.9259259259259258	2.6296296296296298	2.1400458898031363	730.6649897489453	19.714813991764814	15.109563798124642	15.109563798124642	12.811769505687858	8.796316745023477	8.796316745023477	6.872819833138953	6.872819833138953	4.829431615061692	4.829431615061692	3.4399613579241337	3.4399613579241337	-2.1300000000000003	893908.709002218	19.626609896801497	7.854024955950081	3.934196375925667	156.15347806475864	34.63669844076297	41.47834070925801	0.0	0.0	0.0	5.969305287951849	0.0	4.794537184071822	0.0	0.0	12.152040213667762	12.990104268152233
CHEMBL1682727	14.553347209495211	-1.873271986205912	14.553347209495211	0.11588511070157614	0.07083775395317704	978.3449999999993	886.6169999999996	977.633408972	392	0	0.3111884259366973	-0.45893581611703127	0.45893581611703127	0.3111884259366973	0.9104477611940298	1.537313432835821	2.1343283582089554	1.6640772811940057	1513.6901193830934	50.01756813226962	43.018799133817005	43.83529571474473	31.358171785999488	24.948810257248688	25.35705854771255	21.064271187764696	21.472519478228563	14.98286596211922	15.271541096714035	10.774820848201973	10.978944993433906	-1.4000000000000004	77770523237022.53	58.17289054730596	25.81967597990585	15.548189876278729	406.5337188829561	74.22416458966703	30.016916361976897	17.692490343395185	0.0	0.0	5.969305287951849	14.594356645772777	0.0	0.0	0.0	20.771211599071872	119.34614837293947
CHEMBL1682728	14.542910701558704	-1.8693927690778844	14.542910701558704	0.1174669737555567	0.0635941456178431	964.3619999999994	870.6179999999996	963.6541444159999	388	0	0.3111884259366973	-0.45893581611703127	0.45893581611703127	0.3111884259366973	0.9090909090909091	1.5303030303030303	2.106060606060606	2.0531830168569347	1464.214180069838	49.896247788709985	43.19633728098005	44.01283386190778	30.77238534837258	24.785673550432158	25.19392184089602	20.63714068860262	21.045388979066487	14.773588300655593	15.062263435250408	10.489884808107108	10.694008953339042	-1.3600000000000003	32456999762706.977	58.951072808475125	26.192570864957023	15.568938975104459	402.4260048069784	74.38721136671745	30.016916361976897	17.692490343395185	0.0	0.0	5.969305287951849	9.694446914922299	0.0	0.0	0.0	34.61868599845312	132.43566118476463
CHEMBL1097787	12.609554306290416	-1.3702966217351145	12.609554306290416	0.008090723943898093	0.3201568850541974	380.39300000000014	356.20100000000014	380.14711772799996	148	0	0.3420798128009602	-0.5068956795721093	0.5068956795721093	0.3420798128009602	1.2222222222222223	1.962962962962963	2.6666666666666665	1.9683244595934648	730.6649897489453	19.714813991764814	15.109563798124642	15.109563798124642	12.811769505687856	8.796316745023477	8.796316745023477	6.869900748982597	6.869900748982597	4.777800969461878	4.777800969461878	3.2005237790349343	3.2005237790349343	-2.1300000000000003	1461253.9847169914	19.626609896801497	7.854024955950081	4.243434364484866	156.15347806475864	34.63669844076297	41.47834070925801	0.0	0.0	0.0	5.969305287951849	0.0	4.794537184071822	0.0	0.0	12.152040213667762	12.990104268152233
CHEMBL1774624	14.409956795428045	-1.9128978550263511	14.409956795428045	0.10376731355548574	0.14691678487148377	849.1170000000002	768.4770000000001	848.5721886200001	346	0	0.31432496966877815	-0.4589358161169384	0.4589358161169384	0.31432496966877815	0.9491525423728814	1.5932203389830508	2.169491525423729	2.1882073422460926	1326.8759832041096	44.78336361358763	38.21358977954738	38.21358977954738	27.340533695794434	21.629883471195104	21.629883471195104	18.506704574975753	18.506704574975753	13.05673228120036	13.05673228120036	9.434996834860273	9.434996834860273	-1.7400000000000002	1137331489730.0762	51.60924491726	21.562927563998834	12.68734843766243	352.2792603032344	69.48730163586697	30.016916361976897	12.580053458670426	0.0	0.0	12.000419800289922	9.694446914922299	4.794537184071822	0.0	0.0	20.771211599071872	94.66561247781877
CHEMBL2029740	13.576088743247567	-1.799987095218686	13.576088743247567	0.14681054276878647	0.15263969662085577	724.9810000000002	656.4370000000001	724.498629756	294	0	0.311176054062641	-0.45893594369489377	0.45893594369489377	0.311176054062641	1.0980392156862746	1.7843137254901962	2.392156862745098	1.9480857937884863	1191.172452714681	38.2584195872053	32.60516048238151	32.60516048238151	23.80951118407195	18.816278755267742	18.816278755267742	16.065460783829675	16.065460783829675	11.14166941595299	11.14166941595299	8.042159391641784	8.042159391641784	-1.7800000000000002	42148907861.6089	43.62313500147361	19.00257754034059	11.361370798700023	305.22533464203235	49.95992417046048	23.912949974228596	6.290026729335213	0.0	0.0	5.969305287951849	14.678425435869507	0.0	0.0	0.0	26.83757866753348	105.03455387365669
CHEMBL1774583	13.615550386433444	-1.8251708016627295	13.615550386433444	0.17623430387964478	0.1047105064474469	783.0860000000002	712.526	782.4863508200001	310	0	0.311176054062641	-0.45893594369489377	0.45893594369489377	0.311176054062641	1.037037037037037	1.6851851851851851	2.2962962962962963	1.9012140563068256	1307.1977835336822	40.54287663758148	34.143545446535036	34.96004202746276	25.203358034189304	19.670671787672017	20.078920078135877	16.62246332390775	17.030711614371608	11.494427888466282	11.783103023061097	8.224361531098863	8.398592387363532	-1.9799999999999995	162848529557.85718	46.40257663972139	20.44343069854516	12.25870113743652	328.2792712062953	55.276712774466816	23.912949974228596	11.402463614059972	0.0	0.0	5.969305287951849	9.694446914922299	0.0	0.0	0.0	51.10304694137992	98.09654743641661
CHEMBL1682723	14.59094183604724	-1.89694307365889	14.59094183604724	0.10759564657659948	0.08563631335308922	1013.3499999999995	924.6459999999995	1012.6130078759999	402	0	0.3111884259366973	-0.45893581611703127	0.45893581611703127	0.3111884259366973	0.9857142857142858	1.6714285714285715	2.2857142857142856	1.4356408151165145	1796.7825132371752	51.879375451835415	44.076743193326195	44.89323977425392	32.82449828118827	25.433800323003464	25.842048613467327	21.459421388730824	21.86766967919469	15.28330224423532	15.529701884148695	10.997766042906939	11.217679245720666	-2.4099999999999997	428559048833298.5	58.47843633001095	25.214557576525088	14.454213279798873	421.71563472677695	79.12407432051751	35.83477913981193	17.692490343395185	0.0	0.0	5.969305287951849	9.694446914922299	4.9839785209472085	0.0	0.0	20.771211599071872	118.51330448102411
CHEMBL1682722	14.473542772879274	-1.8976074773234206	14.473542772879274	0.018590118238158704	0.10447356219369905	891.198	804.5100000000001	890.6191388120002	364	0	0.31449669573211964	-0.45893581611703127	0.45893581611703127	0.31449669573211964	0.9838709677419355	1.6290322580645162	2.2096774193548385	2.14275071547142	1392.8797850891788	47.0678206639638	40.49804682992354	40.49804682992354	28.734380545911787	23.05060377485013	23.05060377485013	19.783561307730984	19.783561307730984	13.932352058393517	13.932352058393517	9.759852281775984	9.759852281775984	-1.7400000000000002	4422951515366.409	54.59265161928842	23.126599820848174	13.65832423858102	371.3740866464243	69.48730163586697	30.016916361976897	12.580053458670426	0.0	0.0	12.000419800289922	9.694446914922299	4.794537184071822	0.0	0.0	27.694948798762496	107.5072557236708
CHEMBL2029745	13.06641393533829	-1.7710396848741317	13.06641393533829	0.11041077513899844	0.20177489382586428	617.8280000000004	562.3880000000004	617.4040011000001	248	0	0.3111760526012061	-0.45893594369862967	0.45893594369862967	0.3111760526012061	1.0227272727272727	1.7045454545454546	2.3863636363636362	1.7764944212553637	1208.3637202075477	32.81926199844988	27.479642986388026	27.479642986388026	20.594297128908675	16.08516286801652	16.08516286801652	13.515286825346696	13.515286825346696	9.53973451467027	9.53973451467027	6.672395733714064	6.672395733714064	-2.1799999999999997	1976894616.467924	36.28985916619605	15.40484945041837	8.74866657985322	262.0063692829067	35.58628853200991	17.808983586480295	0.0	0.0	0.0	5.969305287951849	14.678425435869507	0.0	0.0	0.0	45.03667987291831	78.09756666245028
CHEMBL2029748	13.066952129782734	-1.7697196665086588	13.066952129782734	0.10867523794891576	0.20177489382586428	617.8280000000004	562.3880000000004	617.4040011000001	248	0	0.3111760526012061	-0.45893594369862967	0.45893594369862967	0.3111760526012061	1.0681818181818181	1.75	2.4318181818181817	1.7764944212553637	1208.3637202075477	32.81926199844988	27.479642986388026	27.479642986388026	20.594297128908675	16.075096761275184	16.075096761275184	13.556264034199538	13.556264034199538	9.553758378209814	9.553758378209814	6.695255328580822	6.695255328580822	-2.1799999999999997	1976894616.467924	36.28985916619605	15.40484945041837	8.74866657985322	262.00636928290675	35.58628853200991	17.808983586480295	0.0	0.0	0.0	5.969305287951849	14.678425435869507	0.0	0.0	0.0	38.970312804456704	83.66101815414727
CHEMBL1081434	12.97455812494751	-0.3785733444612409	12.97455812494751	0.008366940140253742	0.2056670628905306	503.4770000000003	468.19700000000034	502.17187169999994	174	0	0.3382368408666592	-0.5076749125610983	0.5076749125610983	0.3382368408666592	1.21875	1.96875	2.6875	1.7164653688023979	939.5840802851544	23.258784066134826	19.455335854907087	21.04133239402179	15.031348300065572	11.711324694574545	12.627000223366233	10.507292081951741	11.612610222122768	8.144965178034775	9.64871365123317	5.643006724685142	6.419922351964945	-1.5899999999999999	15143532.935411153	23.564244369945538	8.641898726379903	4.430423234664345	199.74888191376442	14.580253302440804	11.853478221032208	0.0	0.0	0.0	5.969305287951849	0.0	4.794537184071822	0.0	0.0	41.58465699490623	99.4617795025726
CHEMBL2029597	14.491642356668244	-1.8531612048342194	14.491642356668244	0.12132986166724224	0.1245786455588917	883.1779999999998	800.5219999999997	882.5929240639999	358	0	0.3111884259366973	-0.45893581611703127	0.45893581611703127	0.3111884259366973	0.9838709677419355	1.6774193548387097	2.2903225806451615	1.7645516262936785	1509.229660541464	46.31889751952036	39.7690629425285	39.7690629425285	28.964324935882136	22.842686757461845	22.842686757461845	19.5718786970611	19.5718786970611	13.865971685580254	13.865971685580254	10.025200237099437	10.025200237099437	-1.9000000000000001	7690599158532.953	52.7218589967375	22.529964053435368	12.916952501873483	370.4796760921966	64.17051303186062	30.016916361976897	12.580053458670426	0.0	0.0	5.969305287951849	14.678425435869507	0.0	0.0	0.0	26.83757866753348	119.38494384980257
CHEMBL1682720	14.546929568911768	-1.9208124753723248	14.546929568911768	0.09949578098135792	0.11764504168016669	953.2249999999997	868.5529999999997	952.5984033679999	384	0	0.31873527617904407	-0.49295678191508097	0.49295678191508097	0.31873527617904407	0.9850746268656716	1.6865671641791045	2.343283582089552	1.472651328712005	1771.3719621692817	49.75805510827578	42.26810243995318	42.26810243995318	31.324498281188273	24.403609841547873	24.403609841547873	20.87589147203777	20.87589147203777	14.889807221706027	14.889807221706027	10.822584036042358	10.822584036042358	-2.7199999999999998	112976294274899.48	55.21051321465182	23.01077361534691	13.17896542413032	397.8090106996726	74.22416458966703	35.7664281952608	12.580053458670426	0.0	0.0	12.000419800289922	9.694446914922299	4.794537184071822	0.0	0.0	20.771211599071872	117.92524959813602
CHEMBL2029762	13.656322673153142	-1.8613818926446748	13.656322673153142	0.1051874959164425	0.152856473224748	802.0630000000002	730.4949999999999	801.5139454720002	322	0	0.311176054062641	-0.45893594369489377	0.45893594369489377	0.311176054062641	1.0	1.6666666666666667	2.3333333333333335	1.5897315013553692	1599.697361199413	42.40468395714727	35.79824598491429	35.79824598491429	26.686521281783694	20.83135539019497	20.83135539019497	17.692412538474255	17.692412538474255	12.466088754500067	12.466088754500067	9.091664982722993	9.091664982722993	-2.7199999999999993	873298146459.4915	46.963694329140786	20.023546036629366	11.520378137280789	339.2138154072614	49.95992417046048	23.912949974228596	6.290026729335213	5.907179729351506	0.0	5.969305287951849	14.48898409899412	0.0	0.0	0.0	63.23578107830314	96.6511224222995
CHEMBL1094695	12.491239869404552	-1.2651577328462256	12.491239869404552	0.01484483917023649	0.558076352934055	366.41000000000025	340.2020000000001	366.167853172	144	0	0.3423004391730952	-0.5068849522102832	0.5068849522102832	0.3423004391730952	1.1538461538461537	1.8846153846153846	2.576923076923077	2.396504423670768	655.532875614608	19.26722023457211	14.960828531654622	14.960828531654622	12.328606258093464	8.65824555756578	8.65824555756578	6.520938868917012	6.520938868917012	4.443578399048524	4.443578399048524	2.9096912733520583	2.9096912733520583	-2.0900000000000003	448623.82957362244	20.22470983215207	9.024229814341926	4.968480263427798	152.04576398878098	29.89983548696292	23.16644154601311	0.0	0.0	0.0	5.969305287951849	0.0	4.794537184071822	0.0	0.0	12.152040213667762	44.23684225155327
CHEMBL1682721	14.475201662538076	-1.8563640519453806	14.475201662538076	0.1210055230640521	0.08538218928463494	891.2229999999997	808.5669999999998	890.564995064	356	0	0.3111884259366973	-0.45893581611703127	0.45893581611703127	0.3111884259366973	0.9836065573770492	1.639344262295082	2.2295081967213113	1.7688576896927062	1409.7152061248253	45.77492744515035	39.20515361111008	40.021650192037804	28.358171785999488	22.67439501493782	23.08264330540168	19.748539141224814	20.15678743168868	13.855054397205901	14.117243094701067	9.847064464017821	10.115793203300456	-1.3200000000000003	6406024084233.052	52.30594456745683	21.77830672378924	13.161537553797647	370.20057152565954	69.48730163586697	30.016916361976897	17.692490343395185	0.0	0.0	5.969305287951849	9.694446914922299	0.0	0.0	0.0	20.771211599071872	119.2222135899529
CHEMBL541735	14.54227268522723	-1.9377324390997521	14.54227268522723	0.09337184309462021	0.13746025802649683	930.2349999999996	842.5389999999996	929.630037844	378	0	0.3171243500175751	-0.45893581611703127	0.45893581611703127	0.3171243500175751	1.0	1.646153846153846	2.2153846153846155	2.174173677324521	1533.0622369788277	49.35227771433997	42.09958080211	42.09958080211	30.145064148434756	23.84226809992298	23.84226809992298	20.57337975151088	20.57337975151088	14.101070801980804	14.101070801980804	10.201652013765226	10.201652013765226	-2.2500000000000004	16745071538292.436	57.07003100728969	24.34599783666847	14.630857471140406	388.7065220432815	69.0704227627111	30.016916361976897	12.580053458670426	0.0	0.0	12.000419800289922	9.694446914922299	4.794537184071822	5.261891554738487	0.0	20.771211599071872	108.01017130043542
CHEMBL1774623	14.43302935778632	-1.9174295354671234	14.43302935778632	0.07397199671852639	0.14779506337158566	863.1439999999999	780.4879999999998	862.587838684	352	0	0.31453166421901824	-0.4589358161169384	0.4589358161169384	0.31453166421901824	0.9833333333333333	1.6166666666666667	2.183333333333333	2.1809168269423016	1357.5909457242487	45.65360710159071	39.083833267550446	39.083833267550446	27.696375743451014	22.012598972389345	22.012598972389345	19.275412594762496	19.275412594762496	13.139167937949093	13.139167937949093	9.525159437366396	9.525159437366396	-1.7400000000000002	1552734203712.97	52.603532930484114	21.76155225724604	12.931957197375453	358.6442024176311	69.48730163586697	30.016916361976897	12.580053458670426	0.0	0.0	12.000419800289922	9.694446914922299	4.794537184071822	0.0	0.0	20.771211599071872	101.5893496775094
CHEMBL1682717	14.474190230187359	-1.9011614578223317	14.474190230187359	0.10557357468154693	0.11720104458495924	891.1979999999998	804.5099999999998	890.619138812	364	0	0.31469208100736185	-0.45893581611703127	0.45893581611703127	0.31469208100736185	0.967741935483871	1.596774193548387	2.161290322580645	2.148849824893246	1415.8303991687321	47.28336361358763	40.71358977954736	40.71358977954736	28.486980305201172	22.81922329941528	22.81922329941528	20.704927879679115	20.704927879679115	13.431016670344748	13.431016670344748	9.767754403877909	9.767754403877909	-1.7400000000000002	3205208002760.056	54.59265161928842	22.165700120632966	13.892275521618776	371.37408664642425	69.48730163586697	30.016916361976897	12.580053458670426	0.0	0.0	12.000419800289922	9.694446914922299	4.794537184071822	0.0	0.0	20.771211599071872	114.93390850012604
CHEMBL1682719	14.470432984710193	-1.894644505188995	14.470432984710193	0.10782330754894365	0.09853364889570353	891.198	804.5100000000001	890.6191388120002	364	0	0.3142901272325995	-0.45893581611703127	0.45893581611703127	0.3142901272325995	0.9193548387096774	1.5483870967741935	2.129032258064516	2.13091056536894	1376.6923035282607	46.90468395714727	40.33491012310701	40.33491012310701	28.840533695794434	23.129883471195104	23.129883471195104	19.61025796556902	19.61025796556902	13.758372851223703	13.758372851223703	9.824163200382742	9.824163200382742	-1.7400000000000002	4923170195131.828	54.59265161928842	23.63065214382731	13.892275521618776	371.3740866464243	69.48730163586697	30.016916361976897	12.580053458670426	0.0	0.0	12.000419800289922	9.694446914922299	4.794537184071822	0.0	0.0	34.11577042168851	100.58351852398017
CHEMBL2041384	13.631960968959248	-1.7768640616417994	13.631960968959248	0.09663884614803409	0.13492911888636244	832.0930000000001	758.5089999999999	831.5357435360002	334	0	0.311176054062628	-0.45893594370272445	0.45893594370272445	0.311176054062628	1.0847457627118644	1.7796610169491525	2.457627118644068	1.5073300108739076	1640.7267316291848	43.81889751952036	37.12914400618852	37.12914400618852	27.68652128178369	21.33831694449026	21.33831694449026	17.896031273604766	17.896031273604766	12.480060716598965	12.480060716598965	8.911317748098792	8.911317748098792	-2.9899999999999993	2323581413779.0654	48.674066743704614	21.19589025397926	12.320934787546427	350.6675791635233	59.80695806427663	23.912949974228596	6.290026729335213	5.907179729351506	0.0	5.969305287951849	14.573052889090853	0.0	0.0	0.0	38.9703128044567	99.49562862127333
CHEMBL1682707	14.471295412538076	-1.8633084963898248	14.471295412538076	0.11823543996155883	0.08550989457729927	893.2389999999998	808.5669999999998	892.5806451279999	358	0	0.3111884259366973	-0.45893581611703127	0.45893581611703127	0.3111884259366973	1.0	1.639344262295082	2.2131147540983607	2.156711886868773	1379.3116743175851	46.360713882777254	39.790940048736985	40.60743662966471	28.196375743451014	22.512598972389345	22.920847262853208	19.62896598535577	20.037214275819636	13.362255117379158	13.624443814874324	9.696186854932947	10.03395118794443	-1.3200000000000003	2529754120230.894	54.01573559024361	22.728384005257343	13.847040021323581	371.2064026791888	69.48730163586697	30.016916361976897	17.692490343395185	0.0	0.0	5.969305287951849	9.694446914922299	0.0	0.0	0.0	20.771211599071872	120.22804474348212
CHEMBL1682718	14.516387898334138	-1.8846827473469925	14.516387898334138	0.11107284652912419	0.09111457296609178	928.2439999999998	846.5959999999997	927.5602440319999	368	0	0.3111884259366973	-0.45893581611703127	0.45893581611703127	0.3111884259366973	1.03125	1.71875	2.328125	1.748803523910454	1615.5739496147735	47.896247788709985	40.47020445180581	41.28670103273354	29.858171785999488	23.079638014765887	23.48788630522975	19.69662827921069	20.104876569674555	13.861891174806914	14.108290814720288	9.994956041864397	10.214869244678123	-2.17	17880133707866.016	54.43557769606809	23.22394308193081	13.50407849691476	386.38831852300956	69.48730163586697	30.016916361976897	17.692490343395185	0.0	0.0	5.969305287951849	14.678425435869507	0.0	0.0	0.0	20.771211599071872	118.51330448102411
CHEMBL3577054	14.811008275324244	-1.3706178226544228	14.811008275324244	0.08996742731178298	0.12469511858475348	1084.4549999999997	986.6789999999995	1083.730754924	436	0	0.3110360597712438	-0.4516997027865358	0.4516997027865358	0.3110360597712438	0.5974025974025974	1.103896103896104	1.5974025974025974	2.869887948471448	2125.403756196765	59.08181033186618	49.983065048694435	49.983065048694435	35.816665216231854	28.048115657585985	28.048115657585985	23.26073076362496	23.26073076362496	15.785421770516272	15.785421770516272	10.217919443007156	10.217919443007156	-5.740000000000001	4264020826590912.0	67.36994525795578	30.41910195717424	17.376116681661827	459.89095583423403	50.50356602407776	48.33472663318368	6.103966387748303	47.257437834812045	5.907179729351506	5.969305287951849	47.94537184071822	0.0	0.0	12.343784214475903	95.92648964213949	88.38275599067026
CHEMBL1136	14.70737711355845	-1.4006977404590728	14.70737711355845	0.1296104351757319	0.18428343482926154	812.0179999999997	746.4979999999998	811.4731432799999	322	0	0.41043606518068704	-0.45750160330158407	0.45750160330158407	0.41043606518068704	1.0172413793103448	1.7241379310344827	2.3620689655172415	1.433018751220468	1740.3154469653934	42.68914100752344	36.12221823170397	36.12221823170397	27.35915322035959	20.765271350934057	20.765271350934057	17.324129391779422	17.324129391779422	12.817124642628675	12.817124642628675	9.431301116576458	9.431301116576458	-3.7600000000000002	2859184098270.0776	45.32658940647265	18.660074978896265	9.331029340387971	342.6301213786695	43.15776127333326	23.90908376802294	17.67432248668384	0.0	0.0	12.062545358890265	19.367590073162674	9.77851570501903	0.0	0.0	27.694948798762496	86.02713501567015
CHEMBL1682716	14.496257143554013	-1.8926559651603707	14.496257143554013	0.1094714976891964	0.11065404589026057	903.2089999999996	816.5209999999997	902.619138812	368	0	0.31450654413193296	-0.45893581611703127	0.45893581611703127	0.31450654413193296	0.9523809523809523	1.6031746031746033	2.2063492063492065	1.7470211590357307	1436.070530239385	47.18914100752344	40.61936717348317	40.61936717348317	29.358171785999488	23.67439501493782	23.67439501493782	20.45564592241136	20.45564592241136	14.632875843538814	14.632875843538814	10.689543112403445	10.689543112403445	-1.7400000000000002	13297037107990.49	53.87084709846174	22.838138740440357	13.462501389518962	376.7331976072916	69.48730163586697	30.016916361976897	12.580053458670426	0.0	0.0	12.000419800289922	9.694446914922299	4.794537184071822	0.0	0.0	33.61285484492389	107.0043401469062
CHEMBL436840	14.962692928152169	-1.8161943848340452	14.962692928152169	0.01681571950128613	0.06761597276544883	1052.0349999999996	980.4669999999995	1050.438544432	390	0	0.32875957051512983	-0.4955793193407717	0.4955793193407717	0.32875957051512983	0.9571428571428572	1.6428571428571428	2.2285714285714286	2.271595159819462	2077.1886983163236	52.56745618503427	41.13436364516147	42.720360184276174	32.947012634020155	23.57644898046355	24.3694472500209	18.061041672538906	18.91537857171343	12.382424171346287	13.002132029685926	8.140223171849106	8.72829611625582	-6.040000000000002	264643997734078.6	58.27423752786206	27.377987528002553	16.270444384848016	416.02014004167194	67.74813934250412	60.37426519580279	0.0	47.257437834812045	0.0	12.000419800289922	38.356297472574575	9.589074368143644	0.0	0.0	47.10587468984073	90.91060855613904
CHEMBL1682712	14.495594664646326	-1.91590063255776	14.495594664646326	0.09997784018378808	0.11139686527234233	915.1759999999998	832.5199999999998	914.582753304	370	0	0.3146675480620238	-0.4674752341989546	0.4674752341989546	0.3146675480620238	0.984375	1.671875	2.28125	1.734557017428345	1584.8178498142277	47.896247788709985	40.560995658766636	40.560995658766636	29.858171785999488	23.17149828749075	23.17149828749075	19.762844763081738	19.762844763081738	13.945763043006576	13.945763043006576	10.026025801182238	10.026025801182238	-2.46	22121542893183.664	54.14824721379274	23.027430927364623	13.369004593303334	380.13068377337527	73.90445257292032	35.77716378085134	12.580053458670426	0.0	0.0	12.000419800289922	9.694446914922299	4.794537184071822	0.0	0.0	20.771211599071872	106.29543103797741
CHEMBL1641858	14.192286138262697	-1.2707450329493575	14.192286138262697	0.020344106863964484	0.2703440791381242	840.072	770.5199999999999	839.5044434080002	334	0	0.3336840541189416	-0.45593954545023585	0.45593954545023585	0.3336840541189416	0.8666666666666667	1.4666666666666666	2.033333333333333	2.667336596343821	1731.0786376617546	45.59276469034612	37.81357747833096	37.81357747833096	28.103676041119634	20.919239135707677	20.919239135707677	16.285996907372365	16.285996907372365	11.795889208627763	11.795889208627763	6.712337847812562	6.712337847812562	-5.05	2366372744644.551	51.09170701690917	23.663906557452066	13.748730782117521	355.81031265240915	39.9135597030049	30.271329704340147	6.103966387748303	23.628718917406022	5.907179729351506	11.938610575903699	23.97268592035911	9.589074368143644	0.0	0.0	83.52338317735493	64.5147913122328
CHEMBL1081435	13.137058124947508	-0.36065625798197054	13.137058124947508	0.008222907218442543	0.16569113342665542	584.3890000000001	548.1010000000001	582.0980338319999	182	0	0.33795852860966424	-0.507674912561123	0.507674912561123	0.33795852860966424	1.1818181818181819	1.9090909090909092	2.606060606060606	1.7207824958173112	938.5393112196566	24.1814337969452	20.126193546729763	23.298186624959172	15.3319895629478	12.046753540485883	13.755427338834926	11.225363098848575	14.37451554253015	8.36096476813351	10.375364913843894	5.779367360517167	6.878657612307092	-0.8500000000000001	19508634.637514316	25.249130125109012	8.98117508200985	5.084666795373655	214.30603255159005	14.580253302440804	11.853478221032208	0.0	0.0	0.0	5.969305287951849	0.0	4.794537184071822	0.0	0.0	50.93566520925709	100.81241217219396
CHEMBL2029765	14.488239384571333	-1.9218111364265558	14.488239384571333	0.0982281501861424	0.1305643073563276	901.1489999999998	820.5089999999998	900.5671032399999	364	0	0.3111884259366973	-0.45893581611703127	0.45893581611703127	0.3111884259366973	1.0158730158730158	1.6825396825396826	2.2698412698412698	1.7742155552163936	1612.6489949149773	47.35227771433997	40.146401934700805	40.146401934700805	29.285692140928052	22.740855392539867	22.740855392539867	19.596822051946297	19.596822051946297	13.894231244678693	13.894231244678693	9.983087326795266	9.983087326795266	-2.3300000000000005	11946172061342.664	53.28639881842257	21.978840486257976	12.565874284757548	373.80046957071386	68.58766396891397	30.016916361976897	18.973692957460948	5.760247418874442	5.907179729351506	5.969305287951849	14.48898409899412	4.9839785209472085	0.0	0.0	20.771211599071872	101.0864341007448
CHEMBL2029591	14.609797155827984	-1.8873294968031824	14.609797155827984	0.11179894722072015	0.11922874752699769	963.2639999999997	876.5759999999996	962.619138812	388	0	0.3111884259366973	-0.4967417657540773	0.4967417657540773	0.3111884259366973	0.9558823529411765	1.6470588235294117	2.2794117647058822	1.5293545382868767	1939.6615616000063	50.62829859627885	43.47020445180581	43.47020445180581	31.773186686172014	24.740069326281304	24.740069326281304	21.195080730998406	21.195080730998406	15.116300181359469	15.116300181359469	11.014616509841105	11.014616509841105	-2.78	142247378107076.34	56.138164270864486	23.183696849218915	12.810696069364544	404.63982796783523	68.90737598566068	35.7664281952608	12.580053458670426	0.0	0.0	5.969305287951849	14.678425435869507	0.0	0.0	0.0	20.771211599071872	125.35190237459126
CHEMBL487366	12.605657939269062	-2.3654055567151944	12.605657939269062	0.12096592439998632	0.16079962231830727	926.0630000000006	854.4949999999997	925.4671144319998	368	0	0.31130434485135716	-0.4808829835167391	0.4808829835167391	0.31130434485135716	0.676923076923077	1.2461538461538462	1.8307692307692307	1.8593854582300713	1667.2780355095554	48.43178169464272	37.0254660215327	37.0254660215327	30.615495514411247	21.998696611985057	21.998696611985057	17.253068304814555	17.253068304814555	11.758100401507052	11.758100401507052	7.772393061724704	7.772393061724704	-3.479999999999999	26476904546009.152	55.84614333572322	27.361629250317886	18.61392626343504	378.96485233127925	85.95944803045086	24.2298052094063	18.367164611241023	0.0	0.0	11.938610575903699	9.589074368143644	0.0	0.0	0.0	98.91175589505558	26.186202068468653
CHEMBL1682702	14.5311438863565	-1.9376407174967554	14.5311438863565	0.08286382408065163	0.08484054725684627	953.2249999999998	868.5529999999997	952.5984033679999	384	0	0.3187350927548065	-0.45893581611703127	0.45893581611703127	0.3187350927548065	0.9402985074626866	1.5820895522388059	2.1641791044776117	1.7196825775756968	1751.876849671445	50.343841545902684	42.43123914676971	42.43123914676971	31.1627022386398	24.09471464969312	24.09471464969312	20.58846436671664	20.58846436671664	14.491780681894474	14.491780681894474	10.34652489295317	10.34652489295317	-2.8499999999999996	61674970123456.76	56.73503622378856	23.840965903967938	14.157202907602334	397.86281872373877	69.48730163586697	30.016916361976897	18.363298405035366	0.0	0.0	12.000419800289922	14.48898409899412	4.794537184071822	0.0	0.0	20.771211599071872	125.35190237459126
CHEMBL1094363	12.609554306290416	-1.3702966217351145	12.609554306290416	0.008090723943898093	0.3201568850541974	380.39300000000014	356.20100000000014	380.14711772799996	148	0	0.3420798128009602	-0.5068956795721093	0.5068956795721093	0.3420798128009602	1.2222222222222223	1.962962962962963	2.6666666666666665	1.9683244595934648	730.6649897489453	19.714813991764814	15.109563798124642	15.109563798124642	12.811769505687856	8.796316745023477	8.796316745023477	6.869900748982597	6.869900748982597	4.777800969461878	4.777800969461878	3.2005237790349343	3.2005237790349343	-2.1300000000000003	1461253.9847169914	19.626609896801497	7.854024955950081	4.243434364484866	156.15347806475864	34.63669844076297	41.47834070925801	0.0	0.0	0.0	5.969305287951849	0.0	4.794537184071822	0.0	0.0	12.152040213667762	12.990104268152233
CHEMBL1682703	14.513503616523991	-1.9052735556257385	14.513503616523991	0.10458466728108173	0.10519028705905324	945.2709999999997	860.5989999999997	944.5755597479999	376	0	0.31430141966812103	-0.45893581611703127	0.45893581611703127	0.31430141966812103	0.9846153846153847	1.6615384615384616	2.276923076923077	1.711561490745166	1607.0541209624535	48.60335456989653	41.26810243995318	42.08459902088091	30.358171785999488	23.67149828749075	24.551151098745642	20.0860680677851	21.118313250146855	14.17954347900696	15.115717421633097	10.199529330332728	10.908504678670582	-2.0399999999999996	35572227641304.56	55.55539548565922	23.994061785703984	14.26568481017639	391.34165989410656	69.48730163586697	30.016916361976897	12.580053458670426	0.0	0.0	12.000419800289922	9.694446914922299	4.794537184071822	0.0	11.336785877934737	26.83757866753348	112.02994836290772
CHEMBL1682714	14.488060246126741	-1.90711498289736	14.488060246126741	0.10363428851942325	0.11783005076471496	917.2169999999999	836.5769999999998	916.5442596199999	364	0	0.31934981204901725	-0.45893581611703127	0.45893581611703127	0.31934981204901725	1.0158730158730158	1.6984126984126984	2.3015873015873014	1.7566481651605947	1572.9925444734235	47.18914100752344	39.85388887758009	40.670385458507816	29.358171785999488	22.714391506304203	23.594044317559096	19.432229299872496	20.37992349287137	13.700391998962354	14.485688332503619	9.88873853366524	10.501240284141936	-2.0399999999999996	13297037107990.49	53.573657457111445	22.635812886465654	13.322651537503246	378.6117756653134	64.17051303186062	30.016916361976897	12.580053458670426	0.0	0.0	12.000419800289922	15.011235518928629	4.794537184071822	0.0	11.336785877934737	20.771211599071872	111.67549380844332
CHEMBL1774640	14.708586260072135	-2.0199994064673654	14.708586260072135	0.009600875509612194	0.12998711546512218	1047.338	956.6179999999997	1046.64026818	420	0	0.3213983202878885	-0.46592033480400963	0.46592033480400963	0.3213983202878885	0.8918918918918919	1.5675675675675675	2.2027027027027026	1.5592372068229956	2130.3741856623487	55.03407599021466	46.4329654026755	46.4329654026755	34.66703353628935	26.644699976346356	26.644699976346356	22.254625359261155	22.254625359261155	15.871074482510375	15.871074482510375	11.391960981678448	11.391960981678448	-3.5699999999999994	2393778643959481.5	61.28525266331071	26.18399951238036	14.915507570031718	438.5978842003694	73.80728571651116	30.016916361976897	12.580053458670426	0.0	0.0	17.96972508824177	14.48898409899412	4.794537184071822	0.0	0.0	51.10304694137992	117.57079504367158
CHEMBL1682711	14.588183359313446	-1.9425884285317778	14.588183359313446	0.09182379442125788	0.10827503729646092	992.2619999999997	906.5819999999995	991.6093023999999	398	0	0.31889731694861195	-0.45893581611703127	0.45893581611703127	0.31889731694861195	0.9714285714285714	1.6428571428571428	2.2714285714285714	1.4718951188161302	1972.270453846856	52.042512158651945	43.955803011459295	43.955803011459295	32.75201863611684	25.090212030755197	25.090212030755197	21.29306181115551	21.29306181115551	15.079721186432089	15.079721186432089	10.84417808005209	10.84417808005209	-3.3099999999999996	441437905112166.06	57.58949600727513	24.1505004055213	13.44773103243178	414.35878226615506	74.01039657284032	41.39823063150892	18.34030087754487	0.0	0.0	12.000419800289922	9.694446914922299	4.794537184071822	0.0	0.0	56.25971019850537	101.0864341007448
CHEMBL529	14.197646170593277	-1.7988146896397503	14.197646170593277	0.13307170776687305	0.23847544119122638	748.9960000000001	676.4200000000001	748.5085257439999	306	0	0.3111884259366843	-0.45893581612486206	0.45893581612486206	0.3111884259366843	0.9423076923076923	1.5576923076923077	2.1153846153846154	2.174897674367484	1143.299607632587	39.67047943846528	34.18402114552387	34.18402114552387	23.90868204321631	19.1425315930732	19.1425315930732	17.16511252298626	17.16511252298626	12.207585984587311	12.207585984587311	8.736622445921284	8.736622445921284	-1.0100000000000005	41580665866.42338	45.379890795747386	17.847452831186484	10.043362889283467	311.5582453783882	63.75363415870477	30.016916361976897	12.580053458670426	0.0	0.0	5.969305287951849	4.794537184071822	0.0	0.0	0.0	20.771211599071872	94.78954726080535
CHEMBL2041571	13.64412865643353	-1.7578755387733187	13.64412865643353	0.05486124685158256	0.1907761324707614	803.0950000000001	728.503	802.5455799480002	324	0	0.311176054062628	-0.45893594370272445	0.45893594370272445	0.311176054062628	1.0526315789473684	1.736842105263158	2.4035087719298245	1.5615355088632457	1560.6539352444074	42.40468395714727	36.66810931122461	36.66810931122461	26.669684529378085	21.000772081461704	21.000772081461704	18.090913499253617	18.090913499253617	12.532110825883064	12.532110825883064	9.051606614125541	9.051606614125541	-2.3	846936097930.4042	47.378823412799726	20.306443742179514	11.927299280626954	341.1661663664669	54.07329058711444	23.912949974228596	6.290026729335213	0.0	0.0	5.969305287951849	9.77851570501903	0.0	0.0	0.0	38.9703128044567	112.10675209564752
CHEMBL2041573	13.619355413803145	-1.757233508063976	13.619355413803145	0.05464866181756878	0.16547138121618168	789.0680000000001	716.4920000000001	788.5299298840001	318	0	0.311176054062628	-0.45893594370272445	0.45893594370272445	0.311176054062628	1.0892857142857142	1.7857142857142858	2.4642857142857144	1.545364629107606	1527.2444493202966	41.53444046914419	35.72089571572466	35.72089571572466	26.275837679260732	20.628209735114616	20.628209735114616	17.529907184008206	17.529907184008206	12.22246233022299	12.22246233022299	8.766509943448524	8.766509943448524	-2.3	591657555165.9138	46.390536845739675	20.106699411478385	11.457109271343334	334.5912527654749	54.490169460270295	23.912949974228596	6.290026729335213	0.0	0.0	5.969305287951849	9.77851570501903	0.0	0.0	0.0	38.9703128044567	111.6038365188829
CHEMBL2303629	15.397600180509393	-2.207845416958579	15.397600180509393	0.0157917139563577	0.06058520012488167	1664.9219999999996	1579.2419999999993	1663.4923518799992	606	0	0.35679687403448773	-0.4552888964752176	0.4552888964752176	0.35679687403448773	0.7631578947368421	1.4473684210526316	2.1228070175438596	1.1760487598960958	4883.767669611524	83.43660623624882	63.021186303205816	67.10366920784445	53.74321916844063	35.629254131827054	40.13346393650011	27.799726165463497	32.30400060221787	19.47037689161496	24.31838335480458	12.331861521074014	17.18876970504277	-10.540000000000001	4.401840695970445e+33	85.87861243592243	35.46233302892892	18.627033015345717	671.2392271981765	89.17105344522909	113.49071839629575	0.0	29.535898646757527	35.443078376109035	5.969305287951849	68.04150709406771	29.714429788807863	0.0	57.109028461130066	58.233163393604386	85.77926544969701
CHEMBL1682709	14.526065400668594	-1.9233279281449036	14.526065400668594	0.0977172680639038	0.1109301530914032	941.2139999999998	856.5419999999997	940.5984033679999	380	0	0.31873512049895725	-0.49676588833030744	0.49676588833030744	0.31873512049895725	0.9393939393939394	1.5909090909090908	2.1818181818181817	1.7274096398471797	1671.6586168376305	49.47359805789961	41.93123914676971	41.93123914676971	30.790023438577624	23.752962940156984	23.752962940156984	20.183429419901376	20.183429419901376	14.29037277431871	14.29037277431871	10.232607656441125	10.232607656441125	-2.7199999999999998	43664684380908.93	55.87257392332378	23.72807902960948	13.74500526808363	392.4498997388053	74.22416458966703	35.7664281952608	12.580053458670426	0.0	0.0	12.000419800289922	9.694446914922299	4.794537184071822	0.0	0.0	20.771211599071872	118.42816517490064
CHEMBL540229	14.655296515612179	-1.9643265932713292	14.655296515612179	0.08591531248229844	0.13245546712565442	1014.3119999999996	926.6159999999994	1013.630037844	406	0	0.32139219710877515	-0.45893581611703127	0.45893581611703127	0.32139219710877515	0.9444444444444444	1.625	2.2777777777777777	1.5195653473791593	2101.180820075854	53.45672572102504	45.06368241724773	45.06368241724773	33.79002343857763	25.97025963199482	25.97025963199482	21.926050652141623	21.926050652141623	15.720158414140053	15.720158414140053	11.392085710460726	11.392085710460726	-3.5499999999999994	1044989343513633.9	59.328119223604865	25.32286337662537	14.027794010226447	427.3504544378908	69.0704227627111	30.016916361976897	12.580053458670426	0.0	0.0	12.000419800289922	9.694446914922299	4.794537184071822	5.261891554738487	0.0	57.16941400984153	105.61528818398058
CHEMBL2029741	14.492626593500232	-1.8508139017876157	14.492626593500232	0.12191628142032873	0.1245786455588917	883.1779999999998	800.5219999999997	882.5929240639999	358	0	0.3111884259366973	-0.45893581611703127	0.45893581611703127	0.3111884259366973	0.967741935483871	1.6290322580645162	2.2419354838709675	1.7645516262936785	1509.229660541464	46.31889751952036	39.7690629425285	39.7690629425285	28.964324935882136	22.832620650720504	22.832620650720504	19.606265620411005	19.606265620411005	13.912185485058462	13.912185485058462	10.039412585876253	10.039412585876253	-1.9000000000000004	7690599158532.953	52.7218589967375	22.529964053435368	12.916952501873483	370.4796760921966	64.17051303186062	30.016916361976897	12.580053458670426	0.0	0.0	5.969305287951849	14.678425435869507	0.0	0.0	0.0	20.771211599071872	124.94839534149956
CHEMBL1682713	14.464864252247164	-1.8698326031106092	14.464864252247164	0.11535607822062555	0.06139866731265368	891.2230000000001	808.5670000000001	890.5649950640001	356	0	0.3111884259366973	-0.45893581611703127	0.45893581611703127	0.3111884259366973	1.0163934426229508	1.6721311475409837	2.262295081967213	2.1532290922337207	1395.4991558785036	46.197577175960724	39.20515361111009	40.02165019203781	28.340533695794434	22.23927327093628	22.647521561400143	18.999503854802498	19.407752145266358	13.349442405247162	13.638117539841977	9.610333607753157	9.795729013702456	-1.5800000000000005	3043947566199.05	53.75713669572638	23.04652734337029	13.72058176945306	370.5167996470046	69.48730163586697	30.016916361976897	17.692490343395185	0.0	0.0	5.969305287951849	9.694446914922299	0.0	0.0	6.578935683598497	26.847231705905752	106.38057034410086
CHEMBL1682710	14.535646621092368	-1.9202609629739844	14.535646621092368	0.09873471367466857	0.10496226751126779	955.2409999999998	868.5529999999997	954.614053432	386	0	0.31455841745295327	-0.49676820001946714	0.49676820001946714	0.31455841745295327	0.9253731343283582	1.5820895522388059	2.1791044776119404	1.7006569423780735	1688.819166328637	50.180704839086154	42.63834592795626	42.63834592795626	31.290023438577624	24.21006972134353	24.21006972134353	20.5315559663637	20.5315559663637	14.554609388619442	14.554609388619442	10.37119536586271	10.37119536586271	-2.7199999999999998	72199403629238.47	56.86392633196707	24.40815922357964	14.440628026721638	398.81484185320187	74.22416458966703	35.7664281952608	12.580053458670426	0.0	0.0	12.000419800289922	9.694446914922299	4.794537184071822	0.0	0.0	32.903945735995094	111.8588825296744
CHEMBL1682708	14.48822966458857	-1.8637236835401518	14.48822966458857	0.11845280028895333	0.08071128515674683	907.2659999999997	820.5779999999997	906.596295192	364	0	0.3111884259366973	-0.45893581611703127	0.45893581611703127	0.3111884259366973	0.9838709677419355	1.6290322580645162	2.2096774193548385	2.136773290295818	1395.9659514163595	47.0678206639638	40.49804682992353	41.31454341085126	28.696375743451014	22.98572551885167	23.393973809315533	20.104675570325035	20.512923860788902	13.613353128413616	13.90202826300843	9.74228896933638	9.927684375285681	-1.3200000000000003	4223886289005.138	55.01045352677206	23.416137557147135	14.097278811151096	377.57134479358535	69.48730163586697	30.016916361976897	17.692490343395185	0.0	0.0	5.969305287951849	9.694446914922299	0.0	0.0	0.0	34.61868599845312	112.29847639026227
CHEMBL1682608	14.584903065004873	-1.8875416770635889	14.584903065004873	0.11155953546548836	0.07342299976344571	998.3789999999996	906.6509999999995	997.638494352	398	0	0.3111884259366973	-0.45893581611703127	0.45893581611703127	0.3111884259366973	0.927536231884058	1.565217391304348	2.1449275362318843	1.6970487129507454	1742.6383433979624	51.75805510827578	44.384418014178905	45.20091459510663	32.23871184356136	25.410866396617937	25.8191146870818	21.174091999821588	21.582340290285455	15.196248682122127	15.4426483220355	10.902592790557163	11.12250599337089	-2.3	176457894841590.5	59.264007665564044	25.57504568199381	14.913563224692307	418.38827266985265	74.38721136671745	30.016916361976897	17.692490343395185	0.0	0.0	5.969305287951849	9.694446914922299	0.0	0.0	0.0	20.771211599071872	144.4935130173286
CHEMBL1682715	14.532623140569726	-1.932828150415184	14.532623140569726	0.09309181988474147	0.11046743575796897	950.2249999999997	866.5609999999996	949.598737716	382	0	0.3187350899578123	-0.45893581611703127	0.45893581611703127	0.3187350899578123	0.9850746268656716	1.6417910447761195	2.2388059701492535	1.716225789463697	1764.7774027700975	50.180704839086154	42.17731123299236	42.17731123299236	31.290023438577624	24.071304083397717	24.071304083397717	20.48674188304285	20.48674188304285	14.437471097566894	14.437471097566894	10.355472864522234	10.355472864522234	-3.03	69422046151487.03	56.55657997852344	24.19676470841623	14.293867218552123	398.0938763051637	69.48730163586697	30.016916361976897	12.580053458670426	0.0	0.0	12.000419800289922	9.694446914922299	4.794537184071822	5.261891554738487	0.0	32.903945735995094	111.8588825296744
CHEMBL1682706	14.51323245219599	-1.8939314753644525	14.51323245219599	0.1094714976891964	0.1103802534424976	917.2359999999995	828.5319999999997	916.6347888759999	374	0	0.314506544131794	-0.45893581611703127	0.45893581611703127	0.314506544131794	0.9375	1.59375	2.203125	1.7349410114225727	1452.820166345203	47.896247788709985	41.326473954669716	41.326473954669716	29.858171785999488	24.17439501493782	24.17439501493782	20.809199313004633	20.809199313004633	14.882875843538814	14.882875843538814	10.866319807700082	10.866319807700082	-1.7400000000000002	17880133707866.016	54.861662282246094	23.516176801422514	13.705337132991318	383.09813972168814	69.48730163586697	30.016916361976897	12.580053458670426	0.0	0.0	12.000419800289922	9.694446914922299	4.794537184071822	0.0	0.0	40.0336764678499	107.0043401469062
CHEMBL2029764	13.691839657229435	-1.8733245266362646	13.691839657229435	0.12230914704603002	0.14166018059116636	846.1160000000002	770.5159999999998	845.5401602200002	340	0	0.311176054062641	-0.49674510424610246	0.49674510424610246	0.311176054062641	1.0166666666666666	1.6666666666666667	2.3	1.5796364289081293	1706.566879840749	44.85227771433997	37.999387494191595	37.999387494191595	28.029056536884788	21.796022121462716	21.796022121462716	18.51264431110576	18.51264431110576	13.17695570561572	13.17695570561572	9.336404836464077	9.336404836464077	-2.9199999999999995	3253708399590.9546	49.73248111262214	20.96713604484981	11.7517317614393	357.0572448655615	54.69678712426053	29.6624618075125	6.290026729335213	5.907179729351506	0.0	5.969305287951849	14.48898409899412	0.0	0.0	0.0	45.03667987291831	115.70759375891335
CHEMBL1257967	13.15600771867389	-0.9536647953934665	13.15600771867389	0.10242913832199574	0.18439135769798662	665.3009999999999	628.005	662.024195964	190	0	0.337958723202771	-0.5076629752509103	0.5076629752509103	0.337958723202771	1.088235294117647	1.7647058823529411	2.411764705882353	2.0920482503863185	949.6838546493461	25.474327015758654	20.75866627439891	25.51665589174302	15.647538151080285	12.063153263190918	14.687502590331649	11.063263944194755	15.317734528047358	7.870645022170346	11.293798283009947	5.25101945087041	6.7653991392149795	-0.3700000000000001	14387324.864643704	28.205212117493165	10.548661048841328	6.120690158103495	228.8600998334498	14.94991774348146	11.853478221032208	0.0	0.0	0.0	5.969305287951849	0.0	4.794537184071822	0.0	0.0	65.8597779536772	96.4032528563264
CHEMBL2041572	13.625346437754231	-1.7574419027437398	13.625346437754231	0.05510326271672539	0.16547138121618166	789.0680000000001	716.4920000000001	788.5299298840001	318	0	0.311176054062628	-0.45893594370272445	0.45893594370272445	0.311176054062628	1.0714285714285714	1.7678571428571428	2.4464285714285716	1.5583365572923802	1521.9944493202966	41.53444046914419	35.72089571572466	35.72089571572466	26.292674431666338	20.634192799258326	20.634192799258326	17.48086482103265	17.48086482103265	12.301022582781565	12.301022582781565	8.85278336400422	8.85278336400422	-2.3	603925441185.572	46.390536845739675	20.106699411478385	11.24727654500076	334.5912527654749	54.490169460270295	23.912949974228596	6.290026729335213	0.0	0.0	5.969305287951849	9.77851570501903	0.0	0.0	0.0	38.9703128044567	111.6038365188829
CHEMBL2029588	13.643847707739017	-1.8181965678915426	13.643847707739017	0.16648813731696177	0.16222239063928195	761.0140000000002	692.47	760.498629756	306	0	0.311176054062641	-0.45893594369489377	0.45893594369489377	0.311176054062641	1.037037037037037	1.7222222222222223	2.388888888888889	1.6456747278472756	1488.2874149149418	40.1202269067711	34.05275423957421	34.05275423957421	25.29267443166634	19.779921683345492	19.779921683345492	16.829848731497968	16.829848731497968	11.877471317610265	11.877471317610265	8.65480435544119	8.65480435544119	-2.4599999999999995	230272678150.81097	44.257270113516675	18.655454229169187	10.28324448568765	321.5420570593709	49.95992417046048	23.912949974228596	6.290026729335213	0.0	0.0	5.969305287951849	14.678425435869507	0.0	0.0	0.0	38.970312804456704	92.44795663859615
CHEMBL1946399	13.548498918093093	-1.7874119632272798	13.548498918093093	0.04274758435947734	0.11253649546673297	880.5650000000002	805.9729999999998	879.5124212480002	346	0	0.311176054062628	-0.45893594370272445	0.45893594370272445	0.311176054062628	1.0655737704918034	1.7704918032786885	2.459016393442623	1.3761074722584605	1720.8585962232241	45.396247788709985	37.88293707741732	38.638866023435774	28.580368131901043	22.040818448791544	22.418782921800773	18.38931223612193	18.825748016593916	12.977101818708526	13.212198921496267	9.219582442707594	9.385925997748892	-2.6999999999999993	5388892030519.774	50.93975474294047	22.2738818188173	13.180936566549494	367.0164760274908	60.17662250531728	23.912949974228596	6.290026729335213	5.907179729351506	0.0	5.969305287951849	14.573052889090853	0.0	0.0	0.0	32.372151489304386	117.54626880435795
CHEMBL1682704	14.616204793915545	-1.9189104473027143	14.616204793915545	0.09930181435611485	0.08263544888683964	1045.4129999999993	956.7089999999996	1044.573845496	408	0	0.3406693100653496	-0.46533178038595496	0.46533178038595496	0.3406693100653496	0.971830985915493	1.647887323943662	2.2816901408450705	1.4695708696575926	1923.337164820638	52.91275564665502	44.766761775685126	46.39975493754058	33.20070704110058	25.75107495199341	26.975819823385	21.861532228314033	23.374952234300448	15.730371549133455	17.18400497718535	11.502217606804647	13.052757925932571	-2.15	655136613761796.8	59.723401735121044	25.127689255986716	14.022466511903506	431.2679226748754	74.22416458966703	35.01799833866477	17.692490343395185	0.0	0.0	11.938610575903699	9.694446914922299	4.794537184071822	0.0	11.336785877934737	20.771211599071872	137.62730832750194
CHEMBL1094508	12.491239869404552	-1.2651577328462256	12.491239869404552	0.01484483917023649	0.558076352934055	366.41000000000025	340.2020000000001	366.167853172	144	0	0.3423004391730952	-0.5068849522102832	0.5068849522102832	0.3423004391730952	1.1538461538461537	1.8846153846153846	2.576923076923077	2.396504423670768	655.532875614608	19.26722023457211	14.960828531654622	14.960828531654622	12.328606258093464	8.65824555756578	8.65824555756578	6.520938868917012	6.520938868917012	4.443578399048524	4.443578399048524	2.9096912733520583	2.9096912733520583	-2.0900000000000003	448623.82957362244	20.22470983215207	9.024229814341926	4.968480263427798	152.04576398878098	29.89983548696292	23.16644154601311	0.0	0.0	0.0	5.969305287951849	0.0	4.794537184071822	0.0	0.0	12.152040213667762	44.23684225155327
CHEMBL1682700	14.501804606235925	-1.863794165052941	14.501804606235925	0.11870220402191634	0.07170496244210373	939.3329999999996	852.6449999999998	938.568366192	370	0	0.3111884259366973	-0.45893581611703127	0.45893581611703127	0.3111884259366973	0.9682539682539683	1.6031746031746033	2.1904761904761907	2.1091362089876937	1403.3744153528678	47.611790738333816	40.74315841357086	42.37615157542631	29.340533695794445	23.11970011506723	24.921795255648444	19.603057245395767	20.996904095513123	13.753281173159762	14.738879732813253	9.863892856032212	10.501029703156366	-0.9700000000000003	8013250460013.1455	56.353580849198316	24.874089031030426	15.009840220250773	387.6944548189506	69.48730163586697	30.016916361976897	17.692490343395185	0.0	0.0	5.969305287951849	9.694446914922299	0.0	11.761884949391115	0.0	20.771211599071872	124.81001475728507
CHEMBL3577055	14.669336560278161	-1.370992524287664	14.669336560278161	0.2086458070408277	0.14087910047031957	1056.4009999999996	962.6569999999995	1055.699454796	424	0	0.3110360597712438	-0.4516997027865358	0.4516997027865358	0.3110360597712438	0.56	1.0	1.4133333333333333	2.8310428118722823	2088.0321701364032	57.667596769493095	48.56885148632134	48.56885148632134	34.79549716617669	27.02694760753081	27.02694760753081	22.64984210758679	22.64984210758679	15.235956572306222	15.235956572306222	9.704016254928868	9.704016254928868	-5.740000000000001	1604472802856333.5	65.37305249932159	28.961147698340323	16.38062170656635	447.16107160544084	50.50356602407776	48.33472663318368	6.103966387748303	47.257437834812045	5.907179729351506	5.969305287951849	47.94537184071822	0.0	0.0	12.343784214475903	89.50566801921347	81.96193436774425
CHEMBL2029598	14.492180551112689	-1.8518411864687465	14.492180551112689	0.12164619831783563	0.1245786455588917	883.1779999999998	800.5219999999997	882.5929240639999	358	0	0.3111884259366973	-0.45893581611703127	0.45893581611703127	0.3111884259366973	1.0	1.6935483870967742	2.306451612903226	1.7645516262936785	1509.229660541464	46.31889751952036	39.7690629425285	39.7690629425285	28.964324935882136	22.832620650720504	22.832620650720504	19.612077289847807	19.612077289847807	13.885621447778231	13.885621447778231	10.041467321310645	10.041467321310645	-1.9000000000000004	7690599158532.953	52.7218589967375	22.529964053435368	12.916952501873483	370.4796760921966	64.17051303186062	30.016916361976897	12.580053458670426	0.0	0.0	5.969305287951849	14.678425435869507	0.0	0.0	0.0	26.83757866753348	118.88202827303795
CHEMBL1682610	14.549402117031274	-1.9182531919613934	14.549402117031274	0.09759013383903281	0.08523497791914085	991.3209999999998	908.6649999999997	990.526895304	386	0	0.3496906257021157	-0.4647722276843253	0.4647722276843253	0.3496906257021157	1.0149253731343284	1.6865671641791045	2.298507462686567	1.7294082422934571	1755.9961487707556	50.343841545902684	42.093035189318186	43.72602835117364	31.217543793506188	23.697554753898594	24.98545585561735	20.109909343655428	21.434273711954585	14.22670221129999	15.367549508065181	10.207947284436406	11.1857706102722	-2.15	77983758268400.42	57.42910916892078	24.313607358130838	14.050120251334205	406.8139853708184	74.22416458966703	34.894063555678194	17.692490343395185	0.0	0.0	11.938610575903699	9.694446914922299	4.794537184071822	0.0	11.336785877934737	20.771211599071872	117.8270001830284
CHEMBL2029752	14.507552126867397	-1.9357864182925058	14.507552126867397	0.0998864277214051	0.15738924713722827	910.1999999999998	826.5359999999997	909.592589716	368	0	0.3111884259366973	-0.4589358161170161	0.4589358161170161	0.3111884259366973	0.953125	1.609375	2.21875	1.758321763376641	1603.3481862038736	47.896247788709985	40.80744790668203	40.80744790668203	29.858171785999488	23.43701368312478	23.43701368312478	20.056025238717407	20.056025238717407	14.239571976246644	14.239571976246644	10.223374750458419	10.223374750458419	-2.32	18152161134418.03	54.2869555499717	23.122240686189002	13.434146242274432	381.78649232569035	64.17051303186062	30.016916361976897	12.580053458670426	5.907179729351506	0.0	5.969305287951849	14.48898409899412	0.0	0.0	0.0	51.10304694137992	99.72614839275117
CHEMBL1682576	14.51768998166747	-1.916391601171231	14.51768998166747	0.09824620756328839	0.09055474168048847	945.2459999999999	863.5979999999997	944.5555732519999	374	0	0.3111884259366973	-0.45893581611703127	0.45893581611703127	0.3111884259366973	1.0	1.6615384615384616	2.276923076923077	1.7449877829503766	1682.047383173275	48.76649127671306	40.90095532931508	41.71745191024281	30.268855388522447	23.335555805109514	23.743804095573378	19.93477415773472	20.343022448198585	14.064542882336497	14.31094252224987	10.112054903266058	10.324073577288887	-2.1699999999999995	25972406971907.86	55.42654943273461	23.423796626233703	13.759202654638887	391.3342059449892	69.48730163586697	35.83413720302279	17.692490343395185	0.0	0.0	5.969305287951849	9.694446914922299	4.39041504767482	0.0	0.0	32.903945735995094	118.51330448102411
CHEMBL1682701	14.487439787431281	-1.8613111718556619	14.487439787431281	0.11935733292379958	0.07611481470733628	907.2660000000001	820.5780000000001	906.5962951920001	364	0	0.3111884259366973	-0.45893581611703127	0.45893581611703127	0.3111884259366973	0.9354838709677419	1.564516129032258	2.1451612903225805	2.13091056536894	1381.778469855441	46.90468395714727	40.33491012310701	41.151406704034734	28.840533695794434	23.129883471195104	23.538131761658967	19.61025796556902	20.018506256032882	13.758372851223703	14.047047985818512	9.824163200382742	10.028287345614675	-1.3200000000000003	4923170195131.828	55.01045352677206	23.9241752232332	14.097278811151096	377.5713447935854	69.48730163586697	30.016916361976897	17.692490343395185	0.0	0.0	5.969305287951849	9.694446914922299	0.0	0.0	0.0	34.11577042168851	112.80139196702686
CHEMBL1682603	14.602968660734959	-1.941341212683883	14.602968660734959	0.09006021064021041	0.1035261282696513	1052.3579999999995	958.6139999999995	1051.666817276	424	0	0.40959314380348244	-0.45893581611703127	0.45893581611703127	0.40959314380348244	0.918918918918919	1.5810810810810811	2.2027027027027026	1.3612526754041032	1909.3657681275686	54.87093928339813	46.47693547704551	46.47693547704551	34.71834513130562	26.991617762896368	26.991617762896368	22.77576851390828	22.77576851390828	16.23599529626462	16.23599529626462	11.636387230168538	11.636387230168538	-3.25	2677360721611221.5	61.60166832585765	26.87832167297668	15.705261299764533	439.5550770419028	79.12407432051751	36.62379832648982	12.580053458670426	0.0	0.0	18.093659871228336	9.694446914922299	9.589074368143644	0.0	0.0	51.10304694137992	112.5677916386032
CHEMBL1682609	14.510743412190006	-4.832139009993743	14.510743412190006	0.004181050223984739	0.11361989162327014	983.1729999999999	901.5249999999999	982.570137932	394	0	0.4512125050264799	-0.45893581611703127	0.45893581611703127	0.4512125050264799	1.0	1.6470588235294117	2.235294117647059	1.7302575258498418	1787.0894135730175	51.42962798352959	42.33308175822853	42.33308175822853	31.374027104044984	23.871768568582606	23.871768568582606	20.552536278486365	20.552536278486365	14.303425438923542	14.303425438923542	10.367126728961384	10.367126728961384	-2.6699999999999995	79516604514128.89	57.90511381104377	23.255643384209495	13.840379023632192	398.99223209655054	73.90445257292032	35.77716378085134	12.580053458670426	5.760247418874442	0.0	18.176718317733396	9.694446914922299	4.794537184071822	13.171245143024459	0.0	20.771211599071872	101.0864341007448
CHEMBL1682604	14.512601467367414	-1.882567299224427	14.512601467367414	0.11151186555864379	0.08600649640906353	931.2439999999998	848.5879999999997	930.559909684	370	0	0.3111884259366973	-0.46747681993334983	0.46747681993334983	0.3111884259366973	1.0	1.6875	2.296875	1.734557017428345	1590.0151023872	47.896247788709985	40.560995658766636	41.37749223969436	29.858171785999488	23.17149828749075	23.579746577954612	19.762844763081738	20.171093053545604	13.945763043006576	14.23443817760139	10.026025801182238	10.200256657446907	-2.0399999999999996	22121542893183.664	54.56438860443109	23.312185651733493	13.564801369790986	386.3279419205364	73.90445257292032	35.77716378085134	17.692490343395185	0.0	0.0	5.969305287951849	9.694446914922299	0.0	0.0	0.0	20.771211599071872	118.51330448102411
CHEMBL1682705	14.582460500717517	-1.989376334532853	14.582460500717517	0.020711400223139886	0.08015398930430287	1027.2599999999998	940.5719999999997	1026.598797292	412	0	0.33744651566367767	-0.465416316789714	0.465416316789714	0.33744651566367767	0.875	1.4861111111111112	2.0416666666666665	1.7138308288876942	1922.854700998344	54.205648865468476	45.07863374897167	45.07863374897167	33.543242296201676	25.184267268839594	25.184267268839594	21.237129232950153	21.237129232950153	14.975562272223998	14.975562272223998	10.729419690911726	10.729419690911726	-3.58	615459484520616.1	60.97065694973847	25.776039857817146	14.836185713971673	424.9813155115895	78.96102754346708	30.016916361976897	12.580053458670426	0.0	0.0	23.93903037619362	9.694446914922299	14.383611552215466	0.0	0.0	20.771211599071872	112.36179810643902
CHEMBL1682590	14.500908286009906	-1.944565309839445	14.500908286009906	0.08813292546265838	0.11763134568855264	929.1779999999999	847.5299999999997	928.5784168719999	374	0	0.318736688954776	-0.45893581611703127	0.45893581611703127	0.318736688954776	1.0	1.676923076923077	2.292307692307692	1.742040409979521	1676.9612168460947	48.76649127671306	40.90095532931508	40.90095532931508	30.25201863611684	23.329572740965805	23.329572740965805	19.96527522820387	19.96527522820387	14.024971752144475	14.024971752144475	10.12449101620228	10.12449101620228	-2.5899999999999994	24905387043764.777	55.01030832063469	23.140796609490973	13.781416764574278	385.1369477978281	69.48730163586697	35.83413720302279	12.580053458670426	0.0	0.0	12.000419800289922	9.694446914922299	9.184952231746642	0.0	0.0	26.83757866753348	112.36179810643902
CHEMBL2041387	13.648158696975969	-1.7785953948976743	13.648158696975969	0.05614716328731295	0.11383680535107238	894.592	817.9839999999998	893.5280713120001	352	0	0.311176054062628	-0.45893594370272445	0.45893594370272445	0.311176054062628	1.0806451612903225	1.7903225806451613	2.467741935483871	1.4408955974743471	1736.066671212009	46.10335456989653	38.84397177238122	39.599900718399674	29.080368131901043	22.437982783517832	22.81594725652706	18.717129913641713	19.1535656941137	12.992459336449521	13.227556439237262	9.259094246245374	9.425437801286671	-2.6999999999999993	8572009090325.793	51.9296875523344	22.963402789691077	13.428020086221109	373.7007296191982	59.80695806427663	23.912949974228596	6.290026729335213	5.907179729351506	0.0	5.969305287951849	14.573052889090853	0.0	0.0	0.0	32.372151489304386	118.04918438112257
CHEMBL1774637	13.626814919818418	-1.8372102787338291	13.626814919818418	0.19337465082293215	0.09882906260990458	797.1130000000002	724.5369999999999	796.502000884	316	0	0.3111760540626411	-0.45893594369480084	0.45893594369480084	0.3111760540626411	1.018181818181818	1.6545454545454545	2.272727272727273	1.8757815996490201	1323.7482828985085	41.24998341876802	34.85065222772158	35.66714880864931	25.7033580341893	20.170671787672013	20.578920078135873	16.94568662861111	17.353934919074973	11.746056741344052	12.034731875938867	8.414240888573294	8.618365033805228	-1.9799999999999995	262834907523.86682	47.39573330130374	21.147262798147008	13.010201479800024	334.6442133206919	55.276712774466816	23.912949974228596	11.402463614059972	0.0	0.0	5.969305287951849	9.694446914922299	0.0	0.0	0.0	51.10304694137992	104.51736905934263
CHEMBL1682606	14.540756729405594	-1.9310165570049782	14.540756729405594	0.09496063358906759	0.11762862963863319	955.1969999999998	872.5409999999997	954.577667924	384	0	0.31873723909591	-0.45893581611703127	0.45893581611703127	0.31873723909591	0.9552238805970149	1.6417910447761195	2.298507462686567	1.472651328712005	1773.1141544709901	49.75805510827578	41.969243949230496	41.969243949230496	31.324498281188273	24.04285573078134	24.04285573078134	20.522968386586157	20.522968386586157	14.572923624340275	14.572923624340275	10.532550782619467	10.532550782619467	-2.92	112976294274899.48	55.01318360510411	22.879486939252022	13.090665897465833	396.55761381478294	78.96102754346708	30.016916361976897	24.079077125238236	6.792942306099827	0.0	12.000419800289922	9.694446914922299	4.794537184071822	0.0	0.0	20.771211599071872	106.29543103797741
CHEMBL1682577	14.632756423889795	-1.8892462073806007	14.632756423889795	0.031699843895527824	0.07237683563066782	1039.4279999999994	944.6759999999995	1038.653810068	414	0	0.3111884259366973	-0.45893581611703127	0.45893581611703127	0.3111884259366973	0.9444444444444444	1.625	2.2777777777777777	1.421467134079799	1818.529275382488	53.29358901420851	45.69882386027131	46.51532044119904	33.82449828118827	26.796342736377703	27.204591026841566	22.700270053814503	23.10851834427837	16.26843077063953	16.5306194681347	11.841334019929805	12.094770807623082	-2.1399999999999997	1117722405650017.0	60.72171252629278	26.758272305751564	15.508134253024854	435.83097941881675	74.22416458966703	30.016916361976897	17.692490343395185	0.0	0.0	5.969305287951849	9.694446914922299	0.0	0.0	0.0	63.944690187231934	124.7856650816499
CHEMBL1682602	14.53632364671795	-1.9158546289859073	14.53632364671795	0.10143498223590819	0.11593157165778246	939.2419999999997	852.5539999999996	938.619138812	380	0	0.31874431818522747	-0.45893581611703127	0.45893581611703127	0.31874431818522747	0.9696969696969697	1.6363636363636365	2.242424242424242	1.7372563905599343	1718.7426312946432	49.63673476471614	42.44564058711623	42.44564058711623	30.6627022386398	24.05725717112786	24.05725717112786	20.773303552653175	20.773303552653175	14.572594101381346	14.572594101381346	10.503320022707292	10.503320022707292	-2.5199999999999996	36643835857626.13	56.07082398224052	23.391037529412962	13.623426968296041	393.701296623695	69.48730163586697	30.016916361976897	12.580053458670426	0.0	0.0	12.000419800289922	9.694446914922299	4.794537184071822	0.0	0.0	38.46739722769209	119.63998986059403
CHEMBL1682601	14.559120406666999	-1.9661427383124779	14.559120406666999	0.038850072997159035	0.11722235879321628	987.2139999999997	903.5499999999997	986.583896176	396	0	0.31884595409639666	-0.46496796604497564	0.46496796604497564	0.31884595409639666	1.0	1.6956521739130435	2.347826086956522	1.474560692232447	1846.8047132503468	51.3354053774654	42.97696493423665	42.97696493423665	32.23518188371123	24.586609013908777	24.586609013908777	21.007175668853797	21.007175668853797	14.865467009767974	14.865467009767974	10.822272395270582	10.822272395270582	-2.8299999999999996	221228798485575.3	57.076012392104026	23.807191474228837	13.62203398978246	407.08809133210576	78.96102754346708	35.83413720302279	25.12250759805416	0.0	0.0	12.000419800289922	9.694446914922299	9.184952231746642	0.0	0.0	20.771211599071872	100.22906396951579
CHEMBL2029751	14.494709390644367	-1.9381418525685197	14.494709390644367	0.08708159525836678	0.16687054811513458	896.1729999999999	814.5249999999997	895.576939652	362	0	0.3111884259366973	-0.4589358161170161	0.4589358161170161	0.3111884259366973	0.9523809523809523	1.6031746031746033	2.2063492063492065	1.7820048541065403	1586.34671847886	47.18914100752344	40.10034112549548	40.10034112549548	29.358171785999488	22.93701368312478	22.93701368312478	19.732801934014045	19.732801934014045	13.993409334532082	13.993409334532082	10.028948727176116	10.028948727176116	-2.32	11264639451001.3	53.29630388121512	22.44743339000682	13.192642177118367	375.4215502112938	64.17051303186062	30.016916361976897	12.580053458670426	5.907179729351506	0.0	5.969305287951849	14.48898409899412	0.0	0.0	0.0	51.10304694137992	93.30532676982516
CHEMBL2029750	13.648883775339923	-1.81180077837665	13.648883775339923	0.15811604444142113	0.15363086129738082	775.0410000000002	704.481	774.5142798200001	312	0	0.311176054062641	-0.45893594369489377	0.45893594369489377	0.311176054062641	1.0363636363636364	1.7272727272727273	2.4	1.6073718125447385	1505.1319510607896	40.82733368795765	34.75986102076076	34.75986102076076	25.79267443166634	20.237028464532035	20.237028464532035	17.19141200472913	17.19141200472913	12.144547446386907	12.144547446386907	8.839024347434869	8.839024347434869	-2.3	374059506348.8778	45.40266141067336	19.43101301450882	11.009609467476027	327.90699917376753	49.95992417046048	23.912949974228596	6.290026729335213	0.0	0.0	5.969305287951849	14.678425435869507	0.0	0.0	0.0	38.970312804456704	111.10092094211831
CHEMBL1682588	14.609222041896478	-1.8633159535513775	14.609222041896478	0.12231742739556672	0.07795057698887448	999.4069999999994	904.6549999999995	998.658895448	400	0	0.3111884259366973	-0.45893581611703127	0.45893581611703127	0.3111884259366973	0.8695652173913043	1.4927536231884058	2.072463768115942	1.2638280620171611	1657.7281873178492	50.96516188946232	44.39538805542205	45.21188463634978	32.22187509115576	26.511224866556415	26.919473157020278	24.101036698508032	24.5092849889719	17.7314946224432	18.020169757038015	14.219758041779706	14.393988898044375	-1.3200000000000003	266534428988466.7	56.966783024265716	23.06274880748106	13.14424810489376	419.1084461337739	69.48730163586697	30.016916361976897	17.692490343395185	0.0	0.0	5.969305287951849	9.694446914922299	0.0	0.0	0.0	20.771211599071872	168.07420868953793
CHEMBL1774626	14.500534951799523	-1.9332619710135943	14.500534951799523	0.09839225018928133	0.1500590332489945	911.1879999999999	828.5319999999997	910.587838684	368	0	0.31460289664611046	-0.4589358161169384	0.4589358161169384	0.31460289664611046	0.9375	1.59375	2.203125	1.7535033561026292	1607.1155977118035	47.896247788709985	40.60034112549548	40.60034112549548	29.858171785999488	23.18701368312478	23.18701368312478	19.815526439332604	19.815526439332604	14.015292740861458	14.015292740861458	10.052642043201175	10.052642043201175	-2.5199999999999996	18202234658073.043	54.08880246784353	22.986831514071437	13.341124779095468	380.9714123949018	69.48730163586697	30.016916361976897	12.580053458670426	0.0	0.0	12.000419800289922	9.694446914922299	4.794537184071822	0.0	0.0	51.10304694137992	93.30532676982516
CHEMBL1774638	14.654438035218467	-1.9952992547348716	14.654438035218467	0.06604521423723275	0.14691875960842019	1000.2849999999996	914.6049999999994	999.6143877799999	400	0	0.3214166550017531	-0.45893581611693834	0.45893581611693834	0.3214166550017531	0.9436619718309859	1.619718309859155	2.2535211267605635	1.5487300678736702	2088.764717594655	52.74961893983849	44.35657563606118	44.35657563606118	33.27318668617202	25.464276567851112	25.464276567851112	21.607718072449217	21.607718072449217	15.473428531141181	15.473428531141181	11.117517467397372	11.117517467397372	-3.5499999999999994	630396618147952.4	58.34013883658557	24.654797928890495	13.992565275805118	420.9855123234942	69.0704227627111	30.016916361976897	12.580053458670426	0.0	0.0	12.000419800289922	9.694446914922299	4.794537184071822	5.261891554738487	0.0	51.10304694137992	110.64705784398097
CHEMBL1774627	14.512329040151496	-1.9315212763427052	14.512329040151496	0.09904821136756126	0.14156731400540679	925.2149999999998	840.5429999999997	924.6034887479999	374	0	0.31434543903504875	-0.4589358161169384	0.4589358161169384	0.31434543903504875	0.9230769230769231	1.5692307692307692	2.1846153846153844	1.729299373824163	1624.1645365503489	48.60335456989653	41.30744790668203	41.30744790668203	30.358171785999488	23.68701368312478	23.68701368312478	20.138749744035966	20.138749744035966	14.26145538257602	14.26145538257602	10.239485545010998	10.239485545010998	-2.5199999999999996	29323965312403.17	55.07967855438286	23.666082971640364	14.03707496398385	387.3363545092984	69.48730163586697	30.016916361976897	12.580053458670426	0.0	0.0	12.000419800289922	9.694446914922299	4.794537184071822	0.0	0.0	51.10304694137992	99.72614839275117
CHEMBL2441613	13.352089855232217	-0.9772472104531533	13.352089855232217	0.12723987192060848	0.14703500921116894	707.338	668.0260000000002	704.0347606480001	206	0	0.3379587313087261	-0.4573110199675788	0.4573110199675788	0.3379587313087261	1.135135135135135	1.8108108108108107	2.4324324324324325	2.1491012987515754	1058.1121023313701	27.75878406613483	22.62794925982668	27.38593887717079	17.041385001197632	12.951918901136734	15.576268228277465	11.635917999673074	15.890388583525676	8.105323830160406	11.528477091000006	5.495930245722905	7.0103099340674735	-0.7	53946871.23773978	30.836032013307065	11.810099559503934	7.285430559717395	246.07081763959766	14.580253302440804	11.853478221032208	0.0	0.0	0.0	11.938610575903699	4.794537184071822	4.794537184071822	0.0	0.0	65.85977795367721	96.4032528563264
CHEMBL2029756	14.507943344041832	-1.9020989209170125	14.507943344041832	0.10549902876672523	0.1242788481096392	910.1999999999998	826.5359999999997	909.592589716	368	0	0.3111884259366973	-0.45893581611703127	0.45893581611703127	0.3111884259366973	0.953125	1.609375	2.21875	1.748803523910454	1603.3481862038736	47.896247788709985	40.80744790668202	40.80744790668202	29.858171785999488	23.43701368312478	23.43701368312478	20.086355324607318	20.086355324607318	14.186603224994885	14.186603224994885	10.252612576100866	10.252612576100866	-2.32	17880133707866.016	54.2869555499717	23.122240686189002	13.434146242274432	381.78649232569035	64.17051303186062	30.016916361976897	12.580053458670426	5.907179729351506	0.0	5.969305287951849	14.48898409899412	0.0	0.0	0.0	51.10304694137992	99.72614839275117
CHEMBL1682582	14.606161720580271	-1.9368887325704658	14.606161720580271	0.09435980662202659	0.0921520936625079	1025.3319999999994	932.5959999999995	1024.655918244	414	0	0.31873723902309387	-0.49286690697182584	0.49286690697182584	0.31873723902309387	0.9305555555555556	1.6111111111111112	2.236111111111111	1.44068203672008	1870.6960975538605	53.45672572102504	45.66791456197976	45.66791456197976	33.7563499337664	26.425952593378824	26.425952593378824	22.34488291552759	22.34488291552759	15.959813917824935	15.959813917824935	11.590578233715283	11.590578233715283	-2.92	1213749342191802.8	59.95071204929763	25.74633385010668	14.716421581209682	428.3823243867659	78.96102754346708	30.016916361976897	24.079077125238236	0.0	0.0	12.000419800289922	9.694446914922299	4.794537184071822	0.0	0.0	20.771211599071872	131.97871752968146
CHEMBL1682572	14.517915088730994	-1.9112319765061119	14.517915088730994	0.09966695083751409	0.09055474168048847	945.2459999999999	863.5979999999997	944.5555732519999	374	0	0.3111884259366973	-0.45893581611703127	0.45893581611703127	0.3111884259366973	1.0153846153846153	1.6923076923076923	2.3076923076923075	1.742040409979521	1682.047383173275	48.76649127671306	40.90095532931508	41.71745191024281	30.25201863611684	23.329572740965805	23.737821031429668	19.96527522820387	20.373523518667735	14.024971752144475	14.27137139205785	10.12449101620228	10.344404219016006	-2.17	24905387043764.777	55.42654943273461	23.423796626233703	13.978766771802995	391.33420594498915	69.48730163586697	35.83413720302279	17.692490343395185	0.0	0.0	5.969305287951849	9.694446914922299	4.39041504767482	0.0	0.0	26.83757866753348	124.57967154948572
CHEMBL1682605	14.555613429913873	-1.8817565933219376	14.555613429913873	0.11336242071521707	0.08411730070409904	955.3100000000002	868.622	954.5962951920002	380	0	0.3111884259366973	-0.45893581611703127	0.45893581611703127	0.3111884259366973	0.9696969696969697	1.6363636363636365	2.257575757575758	1.7384841342279627	1692.1494534107535	49.47359805789961	42.230097637492406	43.04659421842013	30.806860190983215	24.207233740384726	24.61548203084859	20.465628325486254	20.873876615950113	14.588951162807087	14.835350802720459	10.500028107041945	10.712046781064775	-2.1	44158119278022.82	56.487182529308846	24.14910095280465	13.817179499988262	399.89855477085615	69.48730163586697	30.016916361976897	17.692490343395185	0.0	0.0	5.969305287951849	9.694446914922299	0.0	0.0	0.0	45.89405000414732	124.43121052718547
CHEMBL1682592	14.557763532126682	-1.8976832236716445	14.557763532126682	0.1064946589639233	0.09066783036439505	971.2649999999998	888.6089999999997	970.554824304	384	0	0.3111884259366973	-0.45893581611703127	0.45893581611703127	0.3111884259366973	0.9701492537313433	1.6567164179104477	2.3134328358208953	1.472651328712005	1778.4145444963115	49.75805510827578	41.969243949230496	42.78574053015822	31.324498281188273	24.04285573078134	24.451104021245204	20.522968386586157	20.931216677050024	14.572923624340275	14.819323264253649	10.532550782619467	10.752463985433193	-2.5	112976294274899.48	55.42759337204966	23.15544120049476	13.276371249706333	402.75487196194405	78.96102754346708	30.016916361976897	29.191514009962994	6.792942306099827	0.0	5.969305287951849	9.694446914922299	0.0	0.0	0.0	20.771211599071872	118.51330448102411
CHEMBL1682574	14.51291102949413	-1.9247240399981753	14.51291102949413	0.09695126761433381	0.11573460493424628	945.6329999999998	863.9849999999997	944.548866332	374	0	0.3187358921805166	-0.45893581611703127	0.45893581611703127	0.3187358921805166	1.0	1.676923076923077	2.292307692307692	1.742040409979521	1676.9612168460947	48.76649127671306	40.90095532931508	41.65688427533353	30.25201863611684	23.329572740965805	23.70753721397503	19.96527522820387	20.401711008675857	14.024971752144475	14.260068854932216	10.12449101620228	10.314778864341479	-2.2299999999999995	24905387043764.777	55.36708353313757	23.383308880971292	13.95050699398788	391.2746786217835	69.48730163586697	30.016916361976897	12.580053458670426	0.0	0.0	12.000419800289922	9.694446914922299	4.794537184071822	0.0	0.0	38.438518557765995	112.36179810643902
CHEMBL1682594	14.624198465019854	-1.897394678622626	14.624198465019854	0.10861135022847068	0.08122630814377232	1020.3849999999996	930.6729999999994	1019.6228442879999	404	0	0.3111884259366973	-0.45893581611703127	0.45893581611703127	0.3111884259366973	0.9154929577464789	1.5774647887323943	2.1971830985915495	1.4721642029258772	2047.982968348318	52.91275564665502	45.12490499018506	45.941401571112785	33.1627022386398	25.675291159877748	26.08353945034161	22.027187731635863	22.43543602209973	15.573549948366042	15.819949588279416	11.331616575983967	11.543635250006796	-2.8199999999999994	553389459994333.7	59.06133242829629	24.683534365540172	13.922075851723593	428.34005297279464	74.38721136671745	30.016916361976897	17.692490343395185	0.0	0.0	5.969305287951849	9.694446914922299	0.0	0.0	0.0	45.03667987291831	118.51330448102411
CHEMBL1682586	14.523869143827604	-1.894801988629446	14.523869143827604	0.10941877491409757	0.10379954523683714	931.2629999999995	840.5429999999997	930.65043894	380	0	0.31429983504152753	-0.45893581611703127	0.45893581611703127	0.31429983504152753	0.9230769230769231	1.5846153846153845	2.2	1.711903369407202	1469.5891278437985	48.60335456989653	42.03358073585626	42.03358073585626	30.358171785999488	24.647521561400143	24.647521561400143	21.21486456496156	21.21486456496156	15.218524843936153	15.218524843936153	11.073766203012262	11.073766203012262	-1.7400000000000002	29627093546052.484	55.85274948753954	24.19967768668004	14.409289146466135	389.46308183608477	69.48730163586697	30.016916361976897	12.580053458670426	0.0	0.0	12.000419800289922	9.694446914922299	4.794537184071822	0.0	0.0	40.0336764678499	112.9222461930676
CHEMBL1682595	14.547224826038226	-1.8654434315604744	14.547224826038226	0.11950008339972862	0.06506011802477013	943.2989999999998	856.6109999999996	942.596295192	376	0	0.3111884259366973	-0.45893581611703127	0.45893581611703127	0.3111884259366973	0.9692307692307692	1.6615384615384616	2.2615384615384615	1.4781872048646048	1591.716603309412	48.343841545902684	41.51455468786857	42.331051268796294	30.324498281188273	24.324224929198873	24.732473219662737	21.360997485428168	21.769245775892035	15.537869787607903	15.800058485103069	11.54906044350796	11.802497231201237	-1.58	47331686125787.5	54.36210561562091	22.447803164207283	12.800983375646187	393.96490579753254	69.48730163586697	30.016916361976897	17.692490343395185	0.0	0.0	5.969305287951849	9.694446914922299	0.0	0.0	0.0	32.923251812739636	131.05802568227568
CHEMBL1682600	14.565789652775818	-1.8936083561591994	14.565789652775818	0.1077604210988361	0.08577109810532282	985.2919999999997	900.6199999999997	984.570474368	390	0	0.3111884259366973	-0.45893581611703127	0.45893581611703127	0.3111884259366973	0.9558823529411765	1.6470588235294117	2.3088235294117645	1.4475788148545845	1795.7141756180777	50.46516188946232	42.67635073041704	43.49284731134477	31.824498281188273	24.499962511967887	24.90821080243175	20.871094933048482	21.27934322351235	14.832535730743844	15.121210865338659	10.678717868261115	10.852948724525785	-2.5	187011011986860.5	56.41454893639045	23.816316018406173	13.509994417287347	409.1198140763406	78.96102754346708	30.016916361976897	29.191514009962994	6.792942306099827	0.0	5.969305287951849	9.694446914922299	0.0	0.0	0.0	26.83757866753348	124.0767559727211
CHEMBL1682607	14.530901453557824	-1.9183328589366648	14.530901453557824	0.09847894735151108	0.09098975821577716	955.2659999999998	872.6099999999997	954.559909684	378	0	0.3111884259366973	-0.45893581611703127	0.45893581611703127	0.3111884259366973	0.9696969696969697	1.621212121212121	2.227272727272727	1.7280139911879668	1711.0449886260003	49.47359805789961	41.508589415959335	42.32508599688706	30.768855388522447	23.684031047170162	24.092279337634025	20.150077428695482	20.55832571915935	14.20552547249653	14.451925112409905	10.191972015873963	10.386731791464578	-2.4299999999999997	43664684380908.93	56.1600398750789	23.92475217937483	13.879927251359922	397.6951347565033	64.17051303186062	30.016916361976897	17.692490343395185	0.0	5.907179729351506	5.969305287951849	19.80577270300045	0.0	0.0	0.0	38.970312804456704	118.51330448102411
CHEMBL1774632	14.507416081454206	-1.8944651419151226	14.507416081454206	0.11064815264103922	0.12584101094647024	913.2289999999999	832.5889999999997	912.5493449999999	362	0	0.3111884259366974	-0.4589358161169384	0.4589358161169384	0.3111884259366974	0.9682539682539683	1.619047619047619	2.2222222222222223	1.7769049032748496	1595.1695983584302	47.18914100752344	39.89323434430894	40.709730925236656	29.358171785999488	22.729906901938232	23.138155192402095	19.46739989287028	19.875648183334146	13.751056126560727	13.9974557664741	9.908714412020997	10.128627614834723	-2.0999999999999996	10981055551426.47	53.514222633663216	22.595408516648703	13.294750274919707	380.8037284276663	69.48730163586697	30.016916361976897	17.692490343395185	0.0	0.0	5.969305287951849	9.694446914922299	0.0	0.0	0.0	38.970312804456704	112.0924828580981
CHEMBL1682597	14.515531857388346	-1.9540176147587833	14.515531857388346	0.008340768978830182	0.09016189387485633	963.2359999999999	882.5959999999998	962.5461514399999	380	0	0.3111884259366973	-0.45893581611703127	0.45893581611703127	0.3111884259366973	0.9848484848484849	1.621212121212121	2.212121212121212	1.7429149763581484	1715.6339039546203	49.63673476471614	41.20156953313469	42.018066114062414	30.679538991045405	23.441204708280797	23.84945299874466	20.05158656407774	20.459834854541608	14.143778955510458	14.390178595423832	10.157928486829006	10.362052632060937	-2.2399999999999998	37689241746643.055	56.348391350970225	23.578772485915295	13.541324452161327	395.49974134791546	69.48730163586697	47.33874431875225	17.692490343395185	0.0	0.0	5.969305287951849	9.694446914922299	8.78083009534964	0.0	0.0	26.83757866753348	118.51330448102411
CHEMBL2029747	13.640559880223996	-1.8111241581964088	13.640559880223996	0.15766144354226452	0.15363086129738082	775.0410000000002	704.481	774.5142798200001	312	0	0.311176054062641	-0.45893594369489377	0.45893594369489377	0.311176054062641	1.0545454545454545	1.7454545454545454	2.418181818181818	1.592974020266512	1510.3819510607898	40.82733368795765	34.75986102076076	34.75986102076076	25.775837679260736	20.231045400388325	20.231045400388325	17.240454367704686	17.240454367704686	12.065987193828331	12.065987193828331	8.752750926879171	8.752750926879171	-2.3	366431247516.05664	45.40266141067336	19.43101301450882	11.216942192678191	327.90699917376753	49.95992417046048	23.912949974228596	6.290026729335213	0.0	0.0	5.969305287951849	14.678425435869507	0.0	0.0	0.0	38.970312804456704	111.10092094211831
CHEMBL1682598	14.518835483771088	-1.934508483700459	14.518835483771088	0.09222194709341536	0.11740273539849427	936.1979999999998	854.5499999999996	935.5830876519999	376	0	0.3187350979855664	-0.45893581611703127	0.45893581611703127	0.3187350979855664	0.9848484848484849	1.6363636363636365	2.227272727272727	1.7299092693224967	1747.4993052096704	49.47359805789961	41.47020445180581	41.47020445180581	30.790023438577624	23.61419730221117	23.61419730221117	20.144081547743735	20.144081547743735	14.214353861975487	14.214353861975487	10.186352443792519	10.186352443792519	-3.03	43664684380908.93	55.565306905318835	23.51834439058975	13.601351164216956	391.7289341907671	69.48730163586697	30.016916361976897	12.580053458670426	0.0	0.0	12.000419800289922	9.694446914922299	4.794537184071822	5.261891554738487	0.0	20.771211599071872	118.42816517490064
CHEMBL1682593	14.532649765716553	-1.8837315739782365	14.532649765716553	0.11174605979973995	0.0880913257060623	1006.1519999999998	924.5039999999997	1004.475507132	374	0	0.3111884259366973	-0.45893581611703127	0.45893581611703127	0.3111884259366973	0.9846153846153847	1.6307692307692307	2.230769230769231	1.7391679478686795	1664.7973831732752	48.76649127671306	40.90095532931508	43.30344844935751	30.25201863611684	23.329572740965805	24.53081930098702	19.961820904509924	21.28574472376548	14.04457590810498	14.819641061056588	10.091477590044065	10.575723549376908	-1.6199999999999997	25469524972864.387	55.97169765938097	23.795846228099432	14.238849042447313	401.0362181477043	69.48730163586697	30.016916361976897	17.692490343395185	0.0	0.0	5.969305287951849	9.694446914922299	0.0	0.0	0.0	36.70115549702122	130.64603861794734
CHEMBL1682599	14.543072203389682	-1.88999459481157	14.543072203389682	0.1092512934387595	0.08543353092462246	957.2819999999998	872.6099999999997	956.5755597479999	380	0	0.3111884259366973	-0.4967658884062834	0.4967658884062834	0.3111884259366973	0.9545454545454546	1.606060606060606	2.196969696969697	1.7274096398471797	1676.8558694106027	49.47359805789961	41.93123914676971	42.74773572769744	30.790023438577624	23.752962940156984	24.161211230620847	20.183429419901376	20.591677710365243	14.29037277431871	14.536772414232084	10.232607656441125	10.452520859254852	-2.3	43664684380908.93	56.28891094183044	24.013062557783684	13.940577067066327	398.6471578859664	74.22416458966703	35.7664281952608	17.692490343395185	0.0	0.0	5.969305287951849	9.694446914922299	0.0	0.0	0.0	20.771211599071872	130.64603861794734
CHEMBL1682587	14.587654431310803	-1.9334763106001298	14.587654431310803	0.09460793479910312	0.09135283160844217	1017.3119999999998	928.6079999999995	1016.6297034959999	408	0	0.3187351204990186	-0.48891473650031064	0.48891473650031064	0.3187351204990186	0.9027777777777778	1.5694444444444444	2.1944444444444446	1.409345153737237	1979.8125832798785	53.29358901420851	45.02509727390437	45.02509727390437	33.80766152878266	25.897626777404156	25.897626777404156	21.753578968917743	21.753578968917743	15.302997292982718	15.302997292982718	10.9336522205254	10.9336522205254	-3.499999999999999	1103455833204652.2	59.377526753864444	25.830340724716063	15.09033388429752	427.5069939448693	74.22416458966703	42.37331015977372	12.580053458670426	0.0	0.0	12.000419800289922	9.694446914922299	4.794537184071822	0.0	0.0	51.10304694137992	123.99161666659764
CHEMBL1774639	14.634327588694749	-1.9389137994357606	14.634327588694749	0.097270968607712	0.10927928493627571	994.3469999999995	906.6509999999995	993.607194224	394	0	0.3111884259366974	-0.45893581611693834	0.45893581611693834	0.3111884259366974	0.9855072463768116	1.6521739130434783	2.260869565217391	1.7785703609492187	1792.351419971818	51.594918401459246	43.61608866005503	44.43258524098275	32.30686019098323	25.016682810658413	25.424931101122276	21.083163510191078	21.469861841258066	15.005418135658696	15.407954592703263	10.718160158402492	11.002796416853514	-2.61	194169425704796.6	58.956483033203874	25.860272776758144	15.220475334480769	417.23099016771334	69.0704227627111	30.016916361976897	17.692490343395185	0.0	0.0	5.969305287951849	9.694446914922299	0.0	5.261891554738487	0.0	51.10304694137992	111.94402183579787
CHEMBL532024	14.5424960159529	-1.8757202499284595	14.5424960159529	0.11479558412245905	0.0812080935906994	955.3099999999997	868.6219999999996	954.596295192	380	0	0.3111884259366973	-0.45893581611703127	0.45893581611703127	0.3111884259366973	0.9393939393939394	1.5909090909090908	2.212121212121212	1.7003351828083273	1646.3164941429127	49.31046135108308	42.01455468786857	42.831051268796294	30.858171785999488	24.18701368312478	24.59526197358864	20.49230313462924	20.900551425093106	14.484542562006085	14.7732176966009	10.410512962577549	10.614637107809482	-2.0999999999999996	47731256690979.53	56.487182529308846	24.639923792659594	14.483508350677347	399.8985547708561	69.48730163586697	30.016916361976897	17.692490343395185	0.0	0.0	5.969305287951849	9.694446914922299	0.0	0.0	0.0	51.10304694137992	118.36484345872388
CHEMBL1682581	14.593662855714403	-1.9294990047280685	14.593662855714403	0.09726664653902084	0.10197848693897028	987.2859999999998	900.5979999999995	986.619138812	396	0	0.31875554207509177	-0.45893581611703127	0.45893581611703127	0.31875554207509177	0.9	1.5571428571428572	2.2	1.4703257746955192	1960.0334892730918	51.879375451835415	43.909742202253966	43.909742202253966	32.84133503359388	25.30725717112785	25.30725717112785	21.36653706544626	21.36653706544626	15.202544191111222	15.202544191111222	11.011033017609929	11.011033017609929	-3.299999999999999	432578535710666.06	57.599371610226285	24.616366897620853	13.84571107767457	416.0285066009658	69.48730163586697	30.016916361976897	12.580053458670426	0.0	0.0	12.000419800289922	9.694446914922299	4.794537184071822	0.0	0.0	69.30214814676475	105.79251546121279
CHEMBL1641857	14.196209040757028	-1.263279468211066	14.196209040757028	0.006878115358257775	0.3258554227516928	842.088	770.5199999999999	841.5200934720001	336	0	0.33368405411209295	-0.4601810856717335	0.4601810856717335	0.33368405411209295	0.7666666666666667	1.35	1.9166666666666667	2.6588749485157006	1670.020954318947	45.59276469034612	38.020684259517516	38.020684259517516	28.103676041119634	21.290577271501792	21.290577271501792	16.68285206793124	16.68285206793124	12.146339702277523	12.146339702277523	6.9332937756229365	6.9332937756229365	-4.79	2366372744644.551	51.351057432574315	23.856618873431316	13.883976463470102	356.4999156845934	39.9135597030049	30.271329704340147	6.103966387748303	23.628718917406022	5.907179729351506	11.938610575903699	23.97268592035911	9.589074368143644	0.0	0.0	97.7156590928283	51.01211842894368
CHEMBL1682459	14.538949101095673	-1.902406075775449	14.538949101095673	0.10384629322031969	0.08410751654354334	996.1459999999997	915.5059999999996	994.48705036	380	0	0.3111884259366973	-0.45893581611703127	0.45893581611703127	0.3111884259366973	0.9848484848484849	1.6515151515151516	2.257575757575758	1.7344251183252621	1735.8839039546199	49.63673476471614	41.20156953313469	43.529924006099314	30.6627022386398	23.435221644137087	24.5993988806194	20.083815842906752	21.306464386851836	14.119955298697317	15.10538421734871	10.132140918792288	10.650145303228623	-1.5199999999999996	37062086550218.68	57.06222700247262	24.063458313219765	14.086508350838782	407.77520299582625	69.48730163586697	30.016916361976897	17.692490343395185	0.0	0.0	5.969305287951849	9.694446914922299	0.0	0.0	0.0	43.9730913795369	124.57967154948572
CHEMBL1774584	14.611154886174411	-1.9788197361344353	14.611154886174411	0.06844236455538844	0.1277818512114341	1033.1419999999994	949.4779999999995	1031.536443076	400	0	0.3214170822727867	-0.45893581611703127	0.45893581611703127	0.3214170822727867	1.0	1.6714285714285715	2.2714285714285714	1.7754033774048883	1895.234240686635	52.62829859627885	43.5102102865077	45.0220681785446	32.611390643623544	24.76489077167072	25.52081971768917	21.023509868630146	21.867145775842744	14.861654233711533	15.409460344987576	10.648525769766524	11.104265257724752	-2.4499999999999997	241771293374781.62	60.107329999532865	25.667110279982076	14.865042163972316	425.27532235991896	69.0704227627111	30.016916361976897	12.580053458670426	0.0	0.0	12.000419800289922	9.694446914922299	4.794537184071822	5.261891554738487	0.0	43.9730913795369	112.36179810643902
CHEMBL1682455	14.514015687933739	-1.9771573098215551	14.514015687933739	0.04174426503477524	0.06832788688117329	981.2259999999999	901.5939999999998	980.5367296279999	386	0	0.3111884259366973	-0.45893581611703127	0.45893581611703127	0.3111884259366973	0.9701492537313433	1.626865671641791	2.2388059701492535	1.7342157941738352	1789.2007123979033	50.506978252719215	41.502183736954294	42.31868031788202	31.090222593568363	23.54685361145208	23.955101901915942	20.1778384512842	20.586086741748066	14.225870186510246	14.47226982642362	10.171913843488122	10.383932517510951	-2.3099999999999996	56590628330618.625	57.27045331535724	23.736215750446778	13.766527327102533	399.66527675084166	69.48730163586697	30.016916361976897	35.14415286653287	0.0	0.0	5.969305287951849	9.694446914922299	13.171245143024459	0.0	0.0	20.771211599071872	118.51330448102411
CHEMBL2041386	14.559049578915165	-1.8270178761950735	14.559049578915165	0.04916302532036676	0.09189541895382985	1018.3439999999995	926.6159999999995	1017.6613379720001	410	0	0.3111884259366843	-0.45893581612486206	0.45893581612486206	0.3111884259366843	0.9444444444444444	1.6527777777777777	2.3333333333333335	1.3892621543528856	2007.5065344461416	53.29358901420851	45.70726002870862	45.70726002870862	33.841335033593886	26.35465883994302	26.35465883994302	22.119424474919533	22.119424474919533	15.680682732688105	15.680682732688105	11.233012859877679	11.233012859877679	-3.1099999999999994	1105602193357521.9	59.76293277121771	26.09551152839723	14.839759775969725	428.65180484248083	74.0175469256768	30.016916361976897	12.580053458670426	5.907179729351506	0.0	5.969305287951849	14.573052889090853	0.0	0.0	0.0	38.9703128044567	119.76392464358061
CHEMBL563603	14.567312440201938	-1.923235983894735	14.567312440201938	0.09924488397438136	0.11390306709066558	961.2479999999998	876.5759999999996	960.6034887479999	386	0	0.31875554208468665	-0.45893581611703127	0.45893581611703127	0.31875554208468665	0.9264705882352942	1.6029411764705883	2.264705882352941	1.4819219865818634	1933.9213366043336	50.46516188946232	42.75504166387472	42.75504166387472	31.84133503359388	24.640590504461187	24.640590504461187	20.98163688598651	20.98163688598651	14.980321968889001	14.980321968889001	10.883884399021328	10.883884399021328	-3.039999999999999	158497613335991.1	55.881547041628764	23.458776203769737	13.075708365153522	403.65307692663697	69.48730163586697	30.016916361976897	12.580053458670426	0.0	0.0	12.000419800289922	9.694446914922299	4.794537184071822	0.0	0.0	57.16941400984153	105.61528818398058
CHEMBL553183	14.531642194298566	-1.87702489291279	14.531642194298566	0.11422880770740407	0.08616290944590121	941.2829999999998	856.6109999999996	940.5806451279999	374	0	0.3111884259366973	-0.45893581611703127	0.45893581611703127	0.3111884259366973	0.9538461538461539	1.6153846153846154	2.230769230769231	1.7248587757352134	1629.2507028775292	48.60335456989653	41.30744790668202	42.12394448760975	30.358171785999488	23.68701368312478	24.09526197358864	20.169079829925877	20.577328120389744	14.238379920291523	14.527055054886338	10.223669460767725	10.397900317032395	-2.0999999999999996	29627093546052.484	55.495927521581635	23.952996480743202	14.23703055318554	393.5336126564595	69.48730163586697	30.016916361976897	17.692490343395185	0.0	0.0	5.969305287951849	9.694446914922299	0.0	0.0	0.0	51.10304694137992	111.94402183579787
CHEMBL2029749	14.564975583205046	-1.8636548696267101	14.564975583205046	0.11884962063953597	0.12415903926389887	933.2379999999997	848.5659999999996	932.6085741279999	376	0	0.3111884259366973	-0.45893581611703127	0.45893581611703127	0.3111884259366973	0.9545454545454546	1.6515151515151516	2.3181818181818183	1.4990463641135001	1833.1655533745252	48.8878116202727	41.923763480907745	41.923763480907745	30.947488183476526	24.2533703599848	24.2533703599848	20.738028510747267	20.738028510747267	14.888499478212148	14.888499478212148	10.838332277103728	10.838332277103728	-2.42	67971568430278.04	54.51992708301128	22.998447013268326	12.665296005354607	393.1613406239318	64.17051303186062	30.016916361976897	12.580053458670426	0.0	0.0	5.969305287951849	14.678425435869507	0.0	0.0	0.0	38.970312804456704	124.94839534149956
CHEMBL2029753	14.530200036873701	-1.9327410806372862	14.530200036873701	0.10110916531474001	0.10926765100950285	938.2539999999997	850.5579999999997	937.623889844	380	0	0.3111884259366973	-0.4589358161170161	0.4589358161170161	0.3111884259366973	0.9393939393939394	1.606060606060606	2.227272727272727	1.7087946045036775	1637.4034131864778	49.31046135108308	42.22166146905512	42.22166146905512	30.858171785999488	24.43701368312478	24.43701368312478	20.763132019903953	20.763132019903953	14.718125366839917	14.718125366839917	10.559049676041262	10.559049676041262	-2.32	47974796193113.72	56.26908434269954	24.4883450636361	14.378155135996524	394.51637655448354	64.17051303186062	30.016916361976897	12.580053458670426	5.907179729351506	0.0	5.969305287951849	14.48898409899412	0.0	0.0	0.0	51.10304694137992	112.5677916386032
CHEMBL2029744	13.640021685779553	-1.8124441765618817	13.640021685779553	0.1593969807323472	0.15363086129738082	775.0410000000002	704.481	774.5142798200001	312	0	0.311176054062641	-0.45893594369489377	0.45893594369489377	0.311176054062641	1.018181818181818	1.709090909090909	2.381818181818182	1.592974020266512	1510.3819510607898	40.82733368795765	34.75986102076076	34.75986102076076	25.775837679260736	20.24111150712967	20.24111150712967	17.199477158851842	17.199477158851842	12.051963330288787	12.051963330288787	8.729891332012414	8.729891332012414	-2.3	366431247516.05664	45.40266141067336	19.43101301450882	11.216942192678191	327.90699917376753	49.95992417046048	23.912949974228596	6.290026729335213	0.0	0.0	5.969305287951849	14.678425435869507	0.0	0.0	0.0	45.03667987291831	105.53746945042131
CHEMBL1682584	14.517720525322334	-1.9137315739782368	14.517720525322334	0.10176162120174381	0.117186234289655	925.2149999999998	840.5429999999997	924.6034887479999	374	0	0.3187350899170459	-0.45893581611703127	0.45893581611703127	0.3187350899170459	0.9538461538461539	1.6	2.2	1.7391679478686795	1652.6986928403282	48.76649127671306	41.52299085630585	41.52299085630585	30.25201863611684	23.64059050446119	23.64059050446119	20.320953283463556	20.320953283463556	14.25192108376857	14.25192108376857	10.19515017787586	10.19515017787586	-2.5199999999999996	25469524972864.387	55.07967855438286	23.18789600629817	13.814232416186176	387.3363545092984	69.48730163586697	30.016916361976897	12.580053458670426	0.0	0.0	12.000419800289922	9.694446914922299	4.794537184071822	0.0	0.0	38.46739722769209	113.21916823766803
CHEMBL1682596	14.54233584525528	-1.9091688274368441	14.54233584525528	0.014990619635886437	0.10179485175939469	947.3059999999996	852.5539999999996	946.681739068	388	0	0.3147021214319273	-0.45893581611703127	0.45893581611703127	0.3147021214319273	0.9393939393939394	1.5606060606060606	2.121212121212121	2.103060269972014	1528.092875151277	50.49047039477418	43.92069656073391	43.92069656073391	30.194087086387718	24.526330080601827	24.526330080601827	23.076248223238757	23.076248223238757	14.36667684212457	14.36667684212457	11.104521321767374	11.104521321767374	-1.7400000000000002	15468932119604.207	58.572833427281005	23.449621841511895	15.37866988249268	396.83385510401064	69.48730163586697	30.016916361976897	12.580053458670426	0.0	0.0	12.000419800289922	9.694446914922299	4.794537184071822	0.0	0.0	41.54242319814374	119.84598339275821
CHEMBL1682591	14.534727328043422	-1.8803982406449036	14.534727328043422	0.11329564657659952	0.09009959393764888	941.2829999999998	856.6109999999996	940.5806451279999	374	0	0.3111884259366973	-0.45893581611703127	0.45893581611703127	0.3111884259366973	0.9692307692307692	1.6153846153846154	2.2153846153846155	1.7391679478686795	1657.7848591675086	48.76649127671306	41.52299085630585	42.33948743723358	30.25201863611684	23.64059050446119	24.048838794925054	20.320953283463556	20.729201573927423	14.25192108376857	14.498320723681944	10.19515017787586	10.415063380689586	-2.0999999999999996	25469524972864.387	55.495927521581635	23.47105715959477	14.011764635371945	393.5336126564595	69.48730163586697	30.016916361976897	17.692490343395185	0.0	0.0	5.969305287951849	9.694446914922299	0.0	0.0	0.0	38.46739722769209	125.43704168071473
CHEMBL1682589	14.60466123403189	-1.9001429772667966	14.60466123403189	0.10614196017395883	0.06918045678464646	1033.3799999999997	944.6759999999995	1032.606859876	408	0	0.3111884259366973	-0.48891473657630885	0.48891473657630885	0.3111884259366973	0.9166666666666666	1.5833333333333333	2.2083333333333335	1.409345153737237	1985.0098358528508	53.29358901420851	45.02509727390437	45.8415938548321	33.80766152878266	25.897626777404156	26.30587506786802	21.753578968917743	22.16182725938161	15.302997292982718	15.549396932896093	10.9336522205254	11.153565423339126	-3.079999999999999	1103455833204652.2	59.79258137849127	26.115940380294333	15.28747756525859	433.7042520920304	74.22416458966703	42.37331015977372	17.692490343395185	0.0	0.0	5.969305287951849	9.694446914922299	0.0	0.0	0.0	51.10304694137992	136.20949010964435
CHEMBL553625	14.619626269708807	-1.918115502289384	14.619626269708807	0.10089923621532115	0.10829434767996308	994.3469999999995	906.6509999999995	993.607194224	394	0	0.3111884259366973	-0.45893581611703127	0.45893581611703127	0.3111884259366973	0.9855072463768116	1.6521739130434783	2.260869565217391	1.7592872176562204	1792.351419971818	51.594918401459246	43.616088660055034	44.43258524098276	32.30686019098323	25.016682810658413	25.424931101122276	21.11349359608099	21.500191927147977	14.97548325996097	15.378019717005538	10.748754381217218	11.003497350700975	-2.61	195108179504529.8	58.956483033203874	25.860272776758144	15.220475334480769	417.2309901677133	69.0704227627111	30.016916361976897	17.692490343395185	0.0	0.0	5.969305287951849	9.694446914922299	0.0	5.261891554738487	0.0	51.10304694137992	111.94402183579787
CHEMBL1682578	14.499167009491774	-1.9728646295673364	14.499167009491774	0.06418669944784638	0.11722906999527558	947.1679999999999	866.5279999999998	946.5689950599999	380	0	0.31873671466452363	-0.45893581611703127	0.45893581611703127	0.31873671466452363	0.9696969696969697	1.6363636363636365	2.242424242424242	1.7344251183252621	1730.7977376274396	49.63673476471614	41.20156953313469	41.20156953313469	30.6627022386398	23.435221644137087	23.435221644137087	20.083815842906752	20.083815842906752	14.119955298697317	14.119955298697317	10.132140918792288	10.132140918792288	-2.6599999999999993	37062086550218.68	55.93204785389925	23.297329810555613	13.559082818937124	389.30248320075424	69.48730163586697	30.016916361976897	24.214495140762217	0.0	0.0	12.000419800289922	9.694446914922299	13.575367279421462	0.0	0.0	20.771211599071872	106.29543103797741
CHEMBL1774631	13.636071544687804	-1.8949003770172705	13.636071544687804	0.14504298434711727	0.1935090017332714	789.0240000000003	720.4799999999999	788.4935443760002	316	0	0.31877990182978455	-0.45893594369480084	0.45893594369480084	0.31877990182978455	1.0	1.6607142857142858	2.3035714285714284	1.6154800765240362	1591.5726022536737	41.697577175960724	34.884032422541196	34.884032422541196	26.169684529378085	20.11826554486472	20.11826554486472	17.116687800275965	17.116687800275965	11.98278064065166	11.98278064065166	8.65499631618137	8.65499631618137	-2.919999999999999	523526276137.50116	45.77800427756557	19.22150313099481	10.967025593345609	332.0337933620762	55.276712774466816	23.912949974228596	6.290026729335213	0.0	0.0	12.000419800289922	9.694446914922299	4.794537184071822	0.0	0.0	51.10304694137992	96.79958344459972
CHEMBL1682580	14.53379162333307	-1.916436058138765	14.53379162333307	0.10108323873764702	0.08368982813163128	957.2819999999998	872.6099999999997	956.5755597479999	380	0	0.3187357042661472	-0.45893581611703127	0.45893581611703127	0.3187357042661472	1.0	1.6818181818181819	2.303030303030303	1.7328727286426846	1694.1058694106027	49.47359805789961	41.93123914676971	42.74773572769744	30.790023438577624	23.752962940156984	24.977707811548573	20.18688374359532	21.066536554850217	14.27009240798898	14.995430822465721	10.259081222462884	10.71854948312329	-2.1699999999999995	43128600666418.53	56.417786318850254	24.101463260557072	14.001330318849494	397.45946453466365	69.48730163586697	30.016916361976897	12.580053458670426	0.0	0.0	12.000419800289922	9.694446914922299	4.794537184071822	0.0	11.761884949391115	26.83757866753348	118.61756728995043
CHEMBL558355	14.592722521230428	-1.9239389670301685	14.592722521230428	0.09926825317085841	0.1051515453496912	989.3019999999998	900.5979999999995	988.6347888759999	398	0	0.3147646340395236	-0.45893581611703127	0.45893581611703127	0.3147646340395236	0.9428571428571428	1.6142857142857143	2.2714285714285714	1.4604155310706748	1985.9896674027266	52.042512158651945	44.33239193306434	44.33239193306434	32.752018636116844	25.545291042840436	25.545291042840436	21.764328956437613	21.764328956437613	15.579954244437051	15.579954244437051	11.33644427344272	11.33644427344272	-3.039999999999999	382154644975358.9	57.85614931447477	24.32931553411365	13.566101396218135	416.3829611554302	69.48730163586697	30.016916361976897	12.580053458670426	0.0	0.0	12.000419800289922	9.694446914922299	4.794537184071822	0.0	0.0	63.23578107830314	117.42233402137137
CHEMBL2041570	14.560220464298652	-1.8097296300233787	14.560220464298652	0.094307115910651	0.14651690275566948	961.2919999999996	872.5879999999996	960.639874256	388	0	0.3111884259366843	-0.45893581612486206	0.45893581612486206	0.3111884259366843	0.9411764705882353	1.6323529411764706	2.2941176470588234	1.4865472829814355	1890.0677340676027	50.46516188946232	43.832011771371626	43.832011771371626	31.824498281188273	25.01711397691447	25.01711397691447	21.637530005271746	21.637530005271746	15.276062857708306	15.276062857708306	11.050914543794406	11.050914543794406	-2.42	153768265461130.4	56.49352120442442	23.86941706411655	13.545666598650616	406.42050781663124	68.28387944851458	30.016916361976897	12.580053458670426	0.0	0.0	5.969305287951849	9.77851570501903	0.0	0.0	0.0	38.9703128044567	125.95422649502878
CHEMBL1682585	14.617657133015275	-1.8669140513605367	14.617657133015275	0.1210055230640521	0.07017640407394117	1017.4659999999991	916.6659999999995	1016.7058456399999	410	0	0.3111884259366973	-0.45893581611703127	0.45893581611703127	0.3111884259366973	0.8714285714285714	1.4714285714285715	2.0428571428571427	1.6706245287434611	1552.8107994153681	52.13888847582926	45.56911464178899	46.38561122271672	32.85817178599949	27.17439501493782	27.58264330540168	22.93051965656427	23.33876794702814	16.38287584353882	16.645064541033985	11.926979979479901	12.195708718762535	-1.3200000000000003	299509131040561.4	61.22869359853316	27.993780649862828	16.84393775152158	427.4850505552288	69.48730163586697	30.016916361976897	17.692490343395185	0.0	0.0	5.969305287951849	9.694446914922299	0.0	0.0	0.0	78.55860620540598	119.2222135899529
CHEMBL1682583	14.518106829428465	-1.90706490731157	14.518106829428465	0.10089895236172342	0.09055474168048847	945.2459999999999	863.5979999999997	944.5555732519999	374	0	0.3111884259366973	-0.45893581611703127	0.45893581611703127	0.3111884259366973	0.9846153846153847	1.6307692307692307	2.230769230769231	1.7391679478686795	1664.7973831732752	48.76649127671306	40.90095532931508	41.71745191024281	30.25201863611684	23.329572740965805	23.737821031429668	19.961820904509924	20.37006919497379	14.04457590810498	14.290975548018354	10.091477590044065	10.311390792857791	-2.17	25469524972864.387	55.42654943273461	23.423796626233703	13.978766771802995	391.3342059449892	69.48730163586697	35.83413720302279	17.692490343395185	0.0	0.0	5.969305287951849	9.694446914922299	4.39041504767482	0.0	0.0	20.771211599071872	130.64603861794734
CHEMBL1682579	14.593234018938015	-1.9065071746167352	14.593234018938015	0.10330565707998152	0.07640741571118743	1020.3409999999998	934.6609999999995	1019.5864587799999	402	0	0.3111884259366973	-0.45893581611703127	0.45893581611703127	0.3111884259366973	0.9577464788732394	1.647887323943662	2.267605633802817	1.4273247590031743	1971.0154345281717	52.58648223302196	44.18785381902816	45.00435039995589	33.30766152878266	25.319319617016998	25.72756790748086	21.255154174211064	21.66340246467493	14.902323608136093	15.148723248049468	10.68214954575197	10.902062748565697	-3.1499999999999995	669054056082706.5	58.73529174045712	25.390071109355432	15.011765406707548	426.5589579585804	74.22416458966703	35.7664281952608	17.692490343395185	5.879988336435371	0.0	5.969305287951849	9.694446914922299	4.9839785209472085	0.0	0.0	38.970312804456704	124.57967154948572
CHEMBL1774636	14.57976507115902	-1.9073061097542174	14.57976507115902	0.10758149186024646	0.12318175380054568	963.2889999999999	880.6329999999996	962.564995064	380	0	0.3111884259366974	-0.4589358161169384	0.4589358161169384	0.3111884259366974	0.9402985074626866	1.6119402985074627	2.2686567164179103	1.513212518107626	1921.5472033262374	49.75805510827578	42.04793488268818	42.8644314636159	31.34133503359388	24.140590504461187	24.54883879492505	20.628083495393238	21.036331785857104	14.757234789458936	15.00363442937231	10.712856981454777	10.924875655477607	-2.619999999999999	97381755624213.11	55.309183739235365	23.076498924474258	13.028576984737956	403.48539295940145	69.48730163586697	30.016916361976897	17.692490343395185	0.0	0.0	5.969305287951849	9.694446914922299	0.0	0.0	0.0	57.16941400984153	111.41234000410127
CHEMBL1774634	14.532052906029207	-1.8903690129682196	14.532052906029207	0.11206904470089452	0.1122865356838832	941.2829999999998	856.6109999999996	940.5806451279999	374	0	0.3111884259366974	-0.4589358161169384	0.4589358161169384	0.3111884259366974	0.9384615384615385	1.5846153846153845	2.2	1.729299373824163	1629.2507028775292	48.60335456989653	41.30744790668203	42.12394448760975	30.358171785999488	23.68701368312478	24.09526197358864	20.138749744035966	20.546998034499833	14.26145538257602	14.550130517170835	10.239485545010998	10.443609690242932	-2.0999999999999996	29323965312403.17	55.495927521581635	23.952996480743202	14.23703055318554	393.53361265645947	69.48730163586697	30.016916361976897	17.692490343395185	0.0	0.0	5.969305287951849	9.694446914922299	0.0	0.0	0.0	51.10304694137992	111.94402183579787
CHEMBL553184	14.68070659664067	-1.9650295764067627	14.68070659664067	0.0859386816787755	0.12088034214561251	1042.3659999999995	950.6379999999994	1041.661337972	418	0	0.31740178435744804	-0.45893581611703127	0.45893581611703127	0.31740178435744804	0.9594594594594594	1.635135135135135	2.2837837837837838	1.5039053089700296	2153.8592304180434	55.03407599021466	46.641032686437356	46.641032686437356	34.700707041100586	26.87496017037407	26.87496017037407	22.708742722592724	22.708742722592724	16.318769929038698	16.318769929038698	11.845718962880955	11.845718962880955	-3.5499999999999994	2519174646395074.0	61.30502775897211	26.19744935081246	14.519732269609158	440.08033866668404	69.0704227627111	30.016916361976897	12.580053458670426	0.0	0.0	12.000419800289922	9.694446914922299	4.794537184071822	5.261891554738487	0.0	63.23578107830314	117.42233402137137
CHEMBL1682454	14.513431370035761	-4.589759544582094	14.513431370035761	0.041438300552153695	0.1132965501584198	979.185	897.5369999999998	978.5752233119999	392	0	0.4159855243998587	-0.45893581611703127	0.45893581611703127	0.4159855243998587	0.9852941176470589	1.6470588235294117	2.25	1.7205302505706142	1778.6215195093087	51.26649127671306	42.15688427533354	42.15688427533354	31.463343501522026	23.957537213975034	23.957537213975034	20.53349154160533	20.53349154160533	14.39025215308663	14.39025215308663	10.331533500146971	10.331533500146971	-2.729999999999999	79104362929851.61	57.84561021430495	23.66384008228889	14.237200311233643	399.8329607180771	69.48730163586697	30.016916361976897	12.580053458670426	0.0	0.0	18.176718317733396	9.694446914922299	4.794537184071822	13.171245143024459	0.0	26.83757866753348	112.36179810643902
CHEMBL1682573	14.519511407405522	-1.9466883648471156	14.519511407405522	0.08780628649682276	0.1166638042895463	943.2049999999998	859.5409999999997	942.594066936	380	0	0.3187459186549677	-0.45893581611703127	0.45893581611703127	0.3187459186549677	1.0	1.6666666666666667	2.287878787878788	1.7400217530245958	1725.785213621673	49.63673476471614	41.82360506012546	41.82360506012546	30.6627022386398	23.746239407632473	23.746239407632473	20.414171173699543	20.414171173699543	14.390302968495773	14.390302968495773	10.278367300719653	10.278367300719653	-2.5899999999999994	36866694189323.9	56.00143528514612	23.34417031997315	13.591239855853875	391.50188991222467	69.48730163586697	35.83413720302279	12.580053458670426	0.0	0.0	12.000419800289922	9.694446914922299	9.184952231746642	0.0	0.0	26.83757866753348	118.78261972936502
CHEMBL563766	14.648640517547959	-1.9629393482126383	14.648640517547959	0.0861533587595611	0.13245546712565442	1014.3119999999996	926.6159999999994	1013.630037844	406	0	0.32137207900784676	-0.45893581611703127	0.45893581611703127	0.32137207900784676	0.9444444444444444	1.625	2.263888888888889	1.510238753700433	2106.430820075854	53.45672572102504	45.06368241724773	45.06368241724773	33.77318668617201	25.964276567851112	25.964276567851112	21.96127146304249	21.96127146304249	15.689656297158018	15.689656297158018	11.33302259453147	11.33302259453147	-3.5499999999999994	1021227489238235.9	59.328119223604865	25.32286337662537	14.226837908542306	427.3504544378908	69.0704227627111	30.016916361976897	12.580053458670426	0.0	0.0	12.000419800289922	9.694446914922299	4.794537184071822	5.261891554738487	0.0	51.10304694137992	117.06787946690699
CHEMBL553338	14.584319242923026	-1.8899026505614014	14.584319242923026	0.11077890934923706	0.08675661059012106	977.3159999999998	892.6439999999996	976.5806451279999	386	0	0.3111884259366973	-0.45893581611703127	0.45893581611703127	0.3111884259366973	0.9411764705882353	1.6176470588235294	2.2794117647058822	1.4819219865818634	1939.007502931514	50.46516188946232	42.75504166387472	43.57153824480245	31.84133503359388	24.640590504461187	25.04883879492505	20.98163688598651	21.389885176450377	14.980321968889001	15.226721608802375	10.883884399021328	11.095903073044157	-2.619999999999999	158497613335991.1	56.29609487516205	23.736728207372057	13.25994136015796	409.85033507379813	69.48730163586697	30.016916361976897	17.692490343395185	0.0	0.0	5.969305287951849	9.694446914922299	0.0	0.0	0.0	57.16941400984153	117.83316162702728
CHEMBL1682461	14.552469735116754	-1.9119235864834359	14.552469735116754	0.10362801238631669	0.11648537115599558	951.2529999999996	864.5649999999996	950.619138812	384	0	0.3187352454479873	-0.45893581611703127	0.45893581611703127	0.3187352454479873	0.9552238805970149	1.6417910447761195	2.298507462686567	1.472651328712005	1769.497187615163	49.75805510827578	42.56696093067587	42.56696093067587	31.324498281188273	24.764363952314405	24.764363952314405	21.291970787816556	21.291970787816556	15.298849389704904	15.298849389704904	11.20783966364655	11.20783966364655	-2.5199999999999996	112976294274899.48	55.40785805528868	23.142278715393147	13.267504233372891	399.0604075845623	69.48730163586697	30.016916361976897	12.580053458670426	0.0	0.0	12.000419800289922	9.694446914922299	4.794537184071822	0.0	0.0	26.83757866753348	136.68479889014947
CHEMBL1682464	14.579903065004874	-1.8953541770635889	14.579903065004874	0.10777881712900461	0.08612322535880297	993.3189999999997	908.6469999999995	992.5867931279998	392	0	0.3111884259366973	-0.45893581611703127	0.45893581611703127	0.3111884259366973	0.9855072463768116	1.6666666666666667	2.2753623188405796	1.4518904949578875	1912.243276982706	51.17226867064887	43.14946885487464	43.96596543580237	32.32449828118827	24.747261748372154	25.155510038836017	20.952433943300374	21.36068223376424	14.836603420606863	15.083003060520237	10.677301608311696	10.897214811125423	-2.8899999999999997	321283304142247.56	57.01677036010877	24.222065653280254	13.997935490166237	414.83299820508785	69.48730163586697	30.016916361976897	17.692490343395185	0.0	0.0	5.969305287951849	9.694446914922299	4.681802935145185	5.098681808301038	0.0	20.771211599071872	136.71240568640897
CHEMBL1682460	14.511872572105961	-1.9231142900276197	14.511872572105961	0.0973998213853986	0.11573460493424628	945.6329999999998	863.9849999999997	944.548866332	374	0	0.31873509994650645	-0.45893581611703127	0.45893581611703127	0.31873509994650645	0.9692307692307692	1.6153846153846154	2.2153846153846155	1.7391679478686795	1659.7112168460949	48.76649127671306	40.90095532931508	41.65688427533353	30.25201863611684	23.329572740965805	23.70753721397503	19.961820904509924	20.398256684981913	14.04457590810498	14.296552223444467	10.091477590044065	10.217465747713806	-2.2299999999999995	25469524972864.387	55.36708353313757	23.383308880971292	13.95050699398788	391.2746786217835	69.48730163586697	30.016916361976897	12.580053458670426	0.0	0.0	12.000419800289922	9.694446914922299	4.794537184071822	0.0	0.0	32.372151489304386	118.42816517490064
CHEMBL1682463	14.53160556687358	-1.9144390392560147	14.53160556687358	0.10184949946886346	0.10965054797160848	939.2420000000001	852.5539999999999	938.6191388120001	380	0	0.3187350899267041	-0.45893581611703127	0.45893581611703127	0.3187350899267041	0.9393939393939394	1.5909090909090908	2.1818181818181817	1.72740963984718	1669.8132870835734	49.47359805789961	42.230097637492406	42.230097637492406	30.790023438577613	24.201250676241017	24.201250676241017	20.50540469533106	20.50540469533106	14.56253830129462	14.56253830129462	10.382036901802474	10.382036901802474	-2.52	43664684380908.93	56.0708239822405	23.863667285404805	13.837999615830272	393.7012966236951	69.48730163586697	30.016916361976897	12.580053458670426	0.0	0.0	12.000419800289922	9.694446914922299	4.794537184071822	0.0	0.0	39.827682935685715	118.27970415260039
CHEMBL1682575	14.540203722664058	-2.9402954866734703	14.540203722664058	0.012970653083401285	0.07889504348898872	993.262	910.6059999999998	992.556716124	392	0	0.3870319899218121	-0.45893581611703127	0.45893581611703127	0.3870319899218121	0.9852941176470589	1.6323529411764706	2.2205882352941178	1.7025791922586195	1738.0603257984096	51.05094832708923	42.26451836197779	43.08101494290552	31.645865486234193	24.01685269056062	24.42510098102448	20.35780917602639	20.766057466490256	14.279840358048626	14.526239997962	10.27796121305974	10.497874415873467	-2.4399999999999995	95024903994662.0	58.13321883479996	24.795637264804167	14.81956616075632	406.97822869181886	74.22416458966703	35.7664281952608	17.692490343395185	0.0	0.0	12.58081037439795	9.694446914922299	0.0	8.78083009534964	0.0	20.771211599071872	130.64603861794734
CHEMBL1682465	14.5644366033372	-1.8967381776716539	14.5644366033372	0.10742232245368921	0.0914725990503986	985.3209999999997	904.6809999999996	984.5275639999999	382	0	0.3111884259366973	-0.45893581611703127	0.45893581611703127	0.3111884259366973	1.0149253731343284	1.7164179104477613	2.373134328358209	1.485051009218833	1912.8692993901022	49.75805510827578	41.74831606858001	43.38130923043546	31.34133503359388	23.875602202441637	25.014147236245726	20.392457490060924	21.329153468380447	14.476696479157836	15.265665969348285	10.456492362179167	11.218154872760907	-2.28	116564412192901.9	55.64469178634495	23.30037175944193	13.177708607438781	406.21217428399353	69.48730163586697	41.050317797209416	17.692490343395185	0.0	0.0	5.969305287951849	9.694446914922299	0.0	8.747079962832899	0.0	26.83757866753348	118.51330448102411
CHEMBL1774625	14.487692215576494	-1.9356174052896082	14.487692215576494	0.09762731930770596	0.15882654268867671	897.161	816.5209999999997	896.5721886199999	362	0	0.31877956567928467	-0.4589358161169384	0.4589358161169384	0.31877956567928467	0.9523809523809523	1.6031746031746033	2.2063492063492065	1.7769049032748496	1590.08343203125	47.18914100752344	39.89323434430894	39.89323434430894	29.358171785999488	22.729906901938232	22.729906901938232	19.46739989287028	19.46739989287028	13.751056126560727	13.751056126560727	9.908714412020997	9.908714412020997	-2.5199999999999996	10981055551426.47	53.098208196797465	22.313149079929357	13.100085295787773	374.6064702805052	69.48730163586697	30.016916361976897	12.580053458670426	0.0	0.0	12.000419800289922	9.694446914922299	4.794537184071822	0.0	0.0	38.970312804456704	99.8746094150514
CHEMBL2041394	14.535073433808897	-1.809357682416529	14.535073433808897	0.0958300680667199	0.12971553958307788	947.2649999999996	860.5769999999997	946.624224192	382	0	0.3111884259366843	-0.45893581612486206	0.45893581612486206	0.3111884259366843	0.9402985074626866	1.6417910447761195	2.3134328358208953	1.4759430123793567	1855.745525993855	49.594918401459246	42.88479817587167	42.88479817587167	31.43065143107092	24.65461773730873	24.65461773730873	21.03554648117349	21.03554648117349	14.952390498508686	14.952390498508686	10.74295827825063	10.74295827825063	-2.42	107444263079875.28	55.506536146625116	23.6628064670058	13.51191841985574	399.84559421563927	68.70075832167045	30.016916361976897	12.580053458670426	0.0	0.0	5.969305287951849	9.77851570501903	0.0	0.0	0.0	45.03667987291831	119.88785942656718
CHEMBL555663	14.560656442137716	-1.9218487388360441	14.560656442137716	0.09948293025164401	0.11390306709066558	961.2479999999998	876.5759999999996	960.6034887479999	386	0	0.3187354236592843	-0.45893581611703127	0.45893581611703127	0.3187354236592843	0.9264705882352942	1.6029411764705883	2.25	1.472356659001958	1939.1713366043334	50.46516188946232	42.75504166387472	42.75504166387472	31.824498281188273	24.634607440317478	24.634607440317478	21.016857696887378	21.016857696887378	14.949819851906966	14.949819851906966	10.825331663416776	10.825331663416776	-3.039999999999999	154832896570296.62	55.881547041628764	23.458776203769737	13.270197862309816	403.65307692663697	69.48730163586697	30.016916361976897	12.580053458670426	0.0	0.0	12.000419800289922	9.694446914922299	4.794537184071822	0.0	0.0	51.10304694137992	117.06787946690699
CHEMBL2041395	14.566211488249738	-1.8099380247031425	14.566211488249738	0.0947617168098076	0.14651690275566948	961.2919999999996	872.5879999999996	960.639874256	388	0	0.3111884259366843	-0.45893581612486206	0.45893581612486206	0.3111884259366843	0.9264705882352942	1.6176470588235294	2.2794117647058822	1.4963275043839028	1884.8177340676025	50.46516188946232	43.832011771371626	43.832011771371626	31.84133503359388	25.02309704105818	25.02309704105818	21.588487642296187	21.588487642296187	15.35606668382121	15.35606668382121	11.119910650497104	11.119910650497104	-2.42	157408545978300.3	56.49352120442442	23.86941706411655	13.348037694926887	406.42050781663124	68.28387944851458	30.016916361976897	12.580053458670426	0.0	0.0	5.969305287951849	9.77851570501903	0.0	0.0	0.0	38.9703128044567	125.95422649502878
CHEMBL2041383	13.638110711790553	-1.7808631357158733	13.638110711790553	0.0626429561253583	0.13321325574452397	866.538	793.9619999999999	865.4967711840001	340	0	0.311176054062628	-0.45893594370272445	0.45893594370272445	0.311176054062628	1.1166666666666667	1.8166666666666667	2.4833333333333334	1.5023760268024748	1701.6656409584307	44.68914100752344	37.42975821000812	38.18568715602658	28.080368131901043	21.437982783517832	21.81594725652706	18.04035321834508	18.476788998817064	12.53578935218562	12.770886454973361	8.93670706413535	9.103050619176646	-2.6999999999999993	3259533706840.1753	49.9501489237065	21.590153978498936	12.480509916575388	360.97084539040503	59.80695806427663	23.912949974228596	6.290026729335213	5.907179729351506	0.0	5.969305287951849	14.573052889090853	0.0	0.0	0.0	32.372151489304386	111.62836275819656
CHEMBL1682457	14.544567247390663	-1.916627986015274	14.544567247390663	0.10124867250182157	0.1061212272279569	953.2689999999998	864.5649999999996	952.6347888759999	386	0	0.3187350899364489	-0.45893581611703127	0.45893581611703127	0.3187350899364489	0.9552238805970149	1.5970149253731343	2.1791044776119404	1.7178679363646625	1701.6734555527287	50.343841545902684	43.100341125495476	43.100341125495476	31.1627022386398	24.583966177435254	24.583966177435254	21.231636885986518	21.231636885986518	14.777704506831776	14.777704506831776	10.509608735533877	10.509608735533877	-2.5199999999999996	61674970123456.76	57.06222700247262	24.063458313219765	14.311964630461683	400.0662387380916	69.48730163586697	30.016916361976897	12.580053458670426	0.0	0.0	12.000419800289922	9.694446914922299	4.794537184071822	0.0	0.0	46.75142013537634	117.7767885758358
CHEMBL2029593	14.520723625687689	-1.8408006130773988	14.520723625687689	0.12583717348018397	0.10975578281544046	910.2439999999997	822.5479999999997	909.628975224	370	0	0.3111884259366973	-0.45893581611703127	0.45893581611703127	0.3111884259366973	0.90625	1.5625	2.1875	1.7142934071230462	1539.2130227137513	47.733111081893455	41.313413178591254	41.313413178591254	29.964324935882136	23.98288953789285	23.98288953789285	20.413178989397306	20.413178989397306	14.495535080598588	14.495535080598588	10.493237467896108	10.493237467896108	-1.83	20296325073493.37	54.772477593745734	23.945244251634957	13.88587550384211	383.98991234004313	64.17051303186062	30.016916361976897	12.580053458670426	0.0	0.0	5.969305287951849	9.694446914922299	0.0	0.0	0.0	51.10304694137992	132.20206085634095
CHEMBL1682466	14.55894235975159	-1.860907632070254	14.55894235975159	0.12174739590497752	0.08016604612852551	959.3419999999995	868.6219999999996	958.62759532	384	0	0.3111884259366973	-0.45893581611703127	0.45893581611703127	0.3111884259366973	0.9393939393939394	1.6363636363636365	2.242424242424242	1.4542546339404105	1563.1500018370828	49.05094832708923	42.48117449304896	43.29767107397669	30.824498281188273	25.113848056588928	25.52209634705279	22.14576822474446	22.55401651520833	16.351831498116614	16.640506632711432	12.295723183874504	12.481118589823804	-1.3200000000000003	78371258125297.08	55.60521799715002	23.274001247904287	13.146541068560673	401.0194509441133	69.48730163586697	30.016916361976897	17.692490343395185	0.0	0.0	5.969305287951849	9.694446914922299	0.0	0.0	0.0	27.19203322199788	143.39675335136312
CHEMBL1682451	14.547429800616111	-1.930071511004987	14.547429800616111	0.0958882970788335	0.11889191988731342	969.2529999999997	888.6129999999996	968.5504076199999	382	0	0.3188024230942852	-0.45893581611703127	0.45893581611703127	0.3188024230942852	1.0	1.7014925373134329	2.3582089552238807	1.485051009218833	1909.7831330629217	49.75805510827578	41.74831606858001	42.564812649507736	31.34133503359388	23.875602202441637	24.605898945781863	20.392457490060924	20.92090517791658	14.476696479157836	15.019266329434911	10.456492362179167	11.006136198738078	-2.6999999999999997	116564412192901.9	55.230247015470894	23.023914312676823	12.993587216057604	400.0149161368324	69.48730163586697	41.050317797209416	12.580053458670426	0.0	0.0	12.000419800289922	9.694446914922299	4.794537184071822	8.747079962832899	0.0	26.83757866753348	106.29543103797741
CHEMBL2029592	14.496086801112689	-1.8448967420243019	14.496086801112689	0.12441628142032868	0.12472012360218233	882.1899999999998	798.5259999999997	881.597675096	358	0	0.3111884259366973	-0.45893581611703127	0.45893581611703127	0.3111884259366973	0.9354838709677419	1.596774193548387	2.2096774193548385	1.7645516262936785	1505.492946989074	46.31889751952036	39.89919961621816	39.89919961621816	28.964324935882136	22.98288953789285	22.98288953789285	19.73640229410067	19.73640229410067	14.005654005345797	14.005654005345797	10.134635353492673	10.134635353492673	-1.83	7690599158532.953	52.7911832458248	22.577432681833873	12.94926839542079	371.26002811125	64.17051303186062	30.016916361976897	12.580053458670426	0.0	0.0	5.969305287951849	9.694446914922299	0.0	0.0	0.0	51.10304694137992	112.81566120457633
CHEMBL2041392	14.541438245619354	-1.8092959939937998	14.541438245619354	0.09454913177579383	0.12971553958307788	947.2649999999996	860.5769999999997	946.624224192	382	0	0.3111884259366843	-0.45893581612486206	0.45893581612486206	0.3111884259366843	0.9552238805970149	1.6567164179104477	2.328358208955224	1.4857719051551017	1850.495525993855	49.594918401459246	42.88479817587167	42.88479817587167	31.447488183476526	24.650534694711094	24.650534694711094	21.027481327050776	21.027481327050776	15.044974614606806	15.044974614606806	10.85209129367308	10.85209129367308	-2.42	109663846347178.39	55.506536146625116	23.6628064670058	13.311863165006827	399.8455942156393	68.70075832167045	30.016916361976897	12.580053458670426	0.0	0.0	5.969305287951849	9.77851570501903	0.0	0.0	0.0	38.9703128044567	125.45131091826417
CHEMBL1682468	14.52887937482705	-1.889780956694286	14.52887937482705	0.1089338467602543	0.0887015360309605	961.7009999999998	880.0529999999997	960.526022712	374	0	0.3111884259366973	-0.45893581611703127	0.45893581611703127	0.3111884259366973	0.9846153846153847	1.6307692307692307	2.230769230769231	1.7391679478686795	1664.7973831732752	48.76649127671306	40.90095532931508	42.47338085626126	30.25201863611684	23.329572740965805	24.115785504438893	19.961820904509924	20.80650497544578	14.04457590810498	14.54295186335784	10.091477590044065	10.437378950527533	-1.8099999999999996	25469524972864.387	55.78336478209286	23.667134707452572	14.148792021015483	397.4719367689446	69.48730163586697	30.016916361976897	17.692490343395185	0.0	0.0	5.969305287951849	9.694446914922299	0.0	0.0	0.0	32.372151489304386	130.64603861794734
CHEMBL2041393	14.535447221668267	-1.809087599314036	14.535447221668267	0.09409453087663722	0.12971553958307788	947.2649999999996	860.5769999999997	946.624224192	382	0	0.3111884259366843	-0.45893581612486206	0.45893581612486206	0.3111884259366843	0.9701492537313433	1.671641791044776	2.343283582089552	1.4759430123793567	1855.745525993855	49.594918401459246	42.88479817587167	42.88479817587167	31.43065143107092	24.644551630567385	24.644551630567385	21.076523690026335	21.076523690026335	14.96641436204823	14.96641436204823	10.765817873117387	10.765817873117387	-2.42	107444263079875.28	55.506536146625116	23.6628064670058	13.51191841985574	399.8455942156393	68.70075832167045	30.016916361976897	12.580053458670426	0.0	0.0	5.969305287951849	9.77851570501903	0.0	0.0	0.0	38.9703128044567	125.45131091826417
CHEMBL1682458	14.512298087649203	-4.522597097533518	14.512298087649203	0.06644920419788503	0.1132965501584198	979.185	897.5369999999998	978.5752233119999	392	0	0.4159120646067383	-0.45893581611703127	0.45893581611703127	0.4159120646067383	0.9558823529411765	1.588235294117647	2.161764705882353	1.7103596119137998	1761.3715195093089	51.26649127671306	42.15688427533354	42.15688427533354	31.463343501522026	23.957537213975034	23.957537213975034	20.530037217911385	20.530037217911385	14.412581252455892	14.412581252455892	10.300799081047142	10.300799081047142	-2.729999999999999	79627050843546.44	57.84561021430495	23.66384008228889	14.237200311233643	399.8329607180771	69.48730163586697	30.016916361976897	12.580053458670426	0.0	0.0	18.176718317733396	9.694446914922299	4.794537184071822	13.171245143024459	0.0	20.771211599071872	118.42816517490064
CHEMBL1946561	14.448473715402603	-1.850367098482379	14.448473715402603	0.08104702920947826	0.12314152112994244	981.6659999999997	900.0179999999997	980.548866332	386	0	0.3111884259366843	-0.45893581612486206	0.45893581612486206	0.3111884259366843	1.0147058823529411	1.7058823529411764	2.3676470588235294	1.4420991248170087	1980.664371433811	50.62829859627885	42.425519194004686	43.18144814002314	31.752018636116837	24.36098598538418	24.738950458393404	20.75645835728518	21.19289413775717	15.022798333299383	15.257895436087123	10.706923575417171	10.873267130458466	-2.7799999999999994	144900111513298.56	56.138164270864486	23.183696849218915	12.810696069364544	407.62612895085715	69.0704227627111	30.016916361976897	12.580053458670426	5.907179729351506	0.0	5.969305287951849	14.573052889090853	0.0	0.0	0.0	32.372151489304386	111.38049319222344
CHEMBL539222	14.640491368931542	-1.915822298336157	14.640491368931542	0.10195908890415395	0.07247186529960138	1022.4009999999994	930.6729999999994	1021.638494352	406	0	0.3111884259366973	-0.45893581611703127	0.45893581611703127	0.3111884259366973	0.971830985915493	1.647887323943662	2.267605633802817	1.7192492026269937	1826.9686254404821	53.00913196383234	45.030302222428126	45.84679880335585	33.30686019098323	26.016682810658413	26.424931101122276	21.790270291377624	22.176968622444612	15.450199292268806	15.852735749313373	11.107728558767754	11.392364817218775	-2.61	512165390334212.5	60.940884394508174	27.257310315211825	16.19465072904028	429.9608743965064	69.0704227627111	30.016916361976897	17.692490343395185	0.0	0.0	5.969305287951849	9.694446914922299	0.0	5.261891554738487	0.0	51.10304694137992	124.7856650816499
CHEMBL1682467	14.567202922918781	-1.9133466258813514	14.567202922918781	0.0990066580489457	0.07982530725214397	999.3190000000003	912.6309999999999	998.5861244320002	396	0	0.3376097310555893	-0.4623913115188288	0.4623913115188288	0.3376097310555893	0.9565217391304348	1.608695652173913	2.2028985507246377	1.6950931068156219	1793.533412000075	51.758055108275784	43.546594218420125	44.36309079934785	32.20070704110057	24.79462071070642	25.202869001170278	20.752748329326216	21.160996619790076	14.596388593542411	14.842788233455783	10.462327290111403	10.682240492925128	-2.6300000000000003	168438734112610.34	58.93664348044445	25.34874547363037	14.981895430775792	415.5385642148034	74.22416458966701	30.016916361976897	17.692490343395185	0.0	0.0	11.938610575903699	9.694446914922299	4.794537184071822	0.0	0.0	20.771211599071872	137.56977581763792
CHEMBL2029755	14.593554777724702	-1.9564252072388904	14.593554777724702	0.06155832113390236	0.1596281228210574	960.2599999999999	874.5799999999996	959.60823978	386	0	0.3111884259366973	-0.4589358161170161	0.4589358161170161	0.3111884259366973	0.9411764705882353	1.6029411764705883	2.25	1.526316389689518	1947.100236270467	50.62829859627885	43.125285151877804	43.125285151877804	31.752018636116837	24.795291042840436	24.795291042840436	21.32805106052578	21.32805106052578	15.32826529529319	15.32826529529319	11.163507046818564	11.163507046818564	-2.8399999999999994	145436185810986.56	56.078942705341895	23.144480820112037	12.78496324428027	404.4681568574256	64.17051303186062	30.016916361976897	12.580053458670426	5.907179729351506	0.0	5.969305287951849	14.48898409899412	0.0	0.0	0.0	63.23578107830314	111.00151239844536
CHEMBL1774633	14.520258817677234	-1.8921097076391087	14.520258817677234	0.11141308352261459	0.11902746641708997	927.2559999999999	844.5999999999997	926.564995064	368	0	0.3111884259366974	-0.4589358161169384	0.4589358161169384	0.3111884259366974	0.953125	1.609375	2.21875	1.7535033561026292	1612.2017640389838	47.896247788709985	40.60034112549548	41.4168377064232	29.858171785999488	23.18701368312478	23.59526197358864	19.815526439332604	20.22377472979647	14.015292740861458	14.303967875456273	10.052642043201175	10.226872899465844	-2.0999999999999996	18202234658073.043	54.50493683538262	23.271446737404425	13.536762183567287	387.1686705420629	69.48730163586697	30.016916361976897	17.692490343395185	0.0	0.0	5.969305287951849	9.694446914922299	0.0	0.0	0.0	51.10304694137992	105.52320021287186
CHEMBL1774635	14.54290672768354	-1.8890643699838892	14.54290672768354	0.1126358211159495	0.0812080935906994	955.3099999999997	868.6219999999996	954.596295192	380	0	0.3111884259366974	-0.4589358161169384	0.4589358161169384	0.3111884259366974	0.9393939393939394	1.5909090909090908	2.212121212121212	1.7045225570119704	1646.3164941429127	49.31046135108308	42.014554687868575	42.831051268796294	30.858171785999488	24.18701368312478	24.59526197358864	20.49230313462924	20.900551425093106	14.490008773169293	14.778683907764108	10.41354881824216	10.617672963474094	-2.0999999999999996	47785512114324.58	56.487182529308846	24.639923792659594	14.483508350677347	399.89855477085604	69.48730163586697	30.016916361976897	17.692490343395185	0.0	0.0	5.969305287951849	9.694446914922299	0.0	0.0	0.0	51.10304694137992	118.36484345872388
CHEMBL2029759	14.540602531616537	-1.8980650222928963	14.540602531616537	0.024935455091044334	0.10149563976394053	952.2809999999996	862.5689999999996	951.639539908	386	0	0.3111884259366973	-0.45893581611703127	0.45893581611703127	0.3111884259366973	0.9253731343283582	1.5970149253731343	2.2238805970149254	1.6754364103834614	1654.4572683482188	50.01756813226962	42.92876825024166	42.92876825024166	31.358171785999488	24.93701368312478	24.93701368312478	21.116685410497226	21.116685410497226	14.941212546269982	14.941212546269982	10.756602330797751	10.756602330797751	-2.32	77770523237022.53	57.260537531646634	25.179376495958824	15.096479285064873	400.8813186688801	64.17051303186062	30.016916361976897	12.580053458670426	5.907179729351506	0.0	5.969305287951849	14.48898409899412	0.0	0.0	0.0	51.10304694137992	118.98861326152921
CHEMBL557551	14.552507293521298	-1.8747316889595629	14.552507293521298	0.11528866039623686	0.07601666531657515	969.3369999999996	880.6329999999996	968.6119452559999	386	0	0.3111884259366973	-0.45893581611703127	0.45893581611703127	0.3111884259366973	0.9253731343283582	1.5671641791044777	2.1791044776119404	1.6754364103834614	1663.3992051293726	50.01756813226962	42.721661469055114	43.53815804998284	31.358171785999488	24.68701368312478	25.09526197358864	20.845856525222512	21.25410481568638	14.713095952599359	15.001771087194173	10.584576235808711	10.788700381040645	-2.0999999999999996	77770523237022.53	57.478690398467826	25.3320987654321	15.204036796718256	406.26349688525266	69.48730163586697	30.016916361976897	17.692490343395185	0.0	0.0	5.969305287951849	9.694446914922299	0.0	0.0	0.0	51.10304694137992	124.7856650816499
CHEMBL2041382	14.54805277682437	-1.8287181528918595	14.54805277682437	0.08116867062190436	0.10927160953967295	990.2899999999996	902.5939999999996	989.6300378440001	398	0	0.3111884259366843	-0.45893581612486206	0.45893581612486206	0.3111884259366843	0.9714285714285714	1.6714285714285715	2.342857142857143	1.4407672911164184	1972.4319005880614	51.879375451835415	44.29304646633553	44.29304646633553	32.841335033593886	25.354658839943024	25.354658839943024	21.44264777962289	21.44264777962289	15.224012748424208	15.224012748424208	10.910625677767653	10.910625677767653	-3.1099999999999994	420976725445358.9	57.78701458320038	24.743729498199635	13.930862549494112	415.9219206136877	74.0175469256768	30.016916361976897	12.580053458670426	5.907179729351506	0.0	5.969305287951849	14.573052889090853	0.0	0.0	0.0	38.9703128044567	113.3431030206546
CHEMBL2029352	14.519346215219368	-1.9340457236216166	14.519346215219368	0.10054238889968503	0.11680979784693137	924.2269999999997	838.5469999999997	923.60823978	374	0	0.3111884259366973	-0.4589358161170161	0.4589358161170161	0.3111884259366973	0.9538461538461539	1.6153846153846154	2.230769230769231	1.7338412595596633	1620.3670667211557	48.60335456989653	41.514554687868575	41.514554687868575	30.358171785999488	23.93701368312478	23.93701368312478	20.40957862931068	20.40957862931068	14.468125366839917	14.468125366839917	10.397438023689581	10.397438023689581	-2.32	29579711264408.504	55.27788647871567	23.802589531680436	14.132155477599168	388.151434440087	64.17051303186062	30.016916361976897	12.580053458670426	5.907179729351506	0.0	5.969305287951849	14.48898409899412	0.0	0.0	0.0	51.10304694137992	106.14697001567718
CHEMBL2029758	14.530591254048137	-1.899053583261793	14.530591254048137	0.04079708060544762	0.10926765100950285	938.2539999999997	850.5579999999997	937.623889844	380	0	0.3111884259366973	-0.45893581611703127	0.45893581611703127	0.3111884259366973	0.9393939393939394	1.606060606060606	2.227272727272727	1.7003351828083273	1637.4034131864778	49.31046135108308	42.221661469055114	42.221661469055114	30.858171785999488	24.43701368312478	24.43701368312478	20.763132019903953	20.763132019903953	14.691212546269982	14.691212546269982	10.59499067844607	10.59499067844607	-2.32	47731256690979.53	56.26908434269954	24.4883450636361	14.378155135996524	394.51637655448354	64.17051303186062	30.016916361976897	12.580053458670426	5.907179729351506	0.0	5.969305287951849	14.48898409899412	0.0	0.0	0.0	51.10304694137992	112.5677916386032
CHEMBL1682452	14.608295810214656	-3.581513345925442	14.608295810214656	0.09379480815283636	0.07960933984653154	1074.4549999999992	982.7269999999995	1073.600394592	420	0	0.3111884259366973	-0.45893581611703127	0.45893581611703127	0.3111884259366973	0.9315068493150684	1.5753424657534247	2.1780821917808217	1.4214799651948153	2031.3843861423634	54.379375451835415	45.73048322913012	47.363476390985575	34.068515217044556	26.493077700895185	28.34138932015969	22.44405106927453	24.79023433968006	16.007477532412214	18.1667456722122	11.522816690471979	13.25980887246807	-2.1899999999999995	1411360466697954.5	61.66099960312952	25.97320571396597	15.098385396466652	440.508159523135	69.48730163586697	30.016916361976897	17.692490343395185	10.023291153407584	0.0	5.969305287951849	9.694446914922299	8.417796984328938	4.305215991296234	0.0	27.19203322199788	143.4876818637994
CHEMBL1682456	14.535842286492176	-1.9011751503671257	14.535842286492176	0.10375597246827106	0.09038318498643662	952.2659999999997	870.6179999999996	951.5602440319999	376	0	0.3111884259366973	-0.45893581611703127	0.45893581611703127	0.3111884259366973	1.0	1.6515151515151516	2.242424242424242	1.7299092693224967	1752.5854715368507	49.47359805789961	41.47020445180581	42.28670103273354	30.790023438577624	23.61419730221117	24.022445592675034	20.144081547743735	20.5523298382076	14.214353861975487	14.460753501888862	10.186352443792519	10.406265646606245	-2.6099999999999994	43664684380908.93	55.981610175449994	23.802625912320106	13.796121719348244	397.9261923379282	69.48730163586697	30.016916361976897	17.692490343395185	0.0	0.0	5.969305287951849	9.694446914922299	0.0	5.261891554738487	0.0	20.771211599071872	130.64603861794734
CHEMBL2029754	14.56705838034918	-1.9509828204076145	14.56705838034918	0.07114165446723564	0.16550668011441325	946.2329999999998	862.5689999999996	945.592589716	380	0	0.3111884259366973	-0.4589358161170161	0.4589358161170161	0.3111884259366973	0.9253731343283582	1.5970149253731343	2.253731343283582	1.5168275873625416	1912.6052665450836	49.75805510827578	42.25504166387473	42.25504166387473	31.34133503359388	24.347697285647733	24.347697285647733	20.885475653899118	20.885475653899118	15.016846895862505	15.016846895862505	10.872891338309417	10.872891338309417	-2.8399999999999994	99388202657976.06	55.092113612819325	22.931975335129184	12.932447040505126	398.10321474302896	64.17051303186062	30.016916361976897	12.580053458670426	5.907179729351506	0.0	5.969305287951849	14.48898409899412	0.0	0.0	0.0	63.23578107830314	104.07777519875474
CHEMBL2029760	14.565758482954042	-1.911848738836044	14.565758482954042	0.10294313786410081	0.1230697048830454	960.2599999999998	874.5799999999996	959.60823978	386	0	0.3111884259366973	-0.45893581611703127	0.45893581611703127	0.3111884259366973	0.9264705882352942	1.6029411764705883	2.25	1.472356659001958	1935.2872761993794	50.46516188946232	42.96214844506127	42.96214844506127	31.824498281188273	24.841714221504024	24.841714221504024	21.282259738031144	21.282259738031144	15.157655263013897	15.157655263013897	11.00549687870655	11.00549687870655	-2.8399999999999994	154832896570296.62	56.078942705341895	23.591016562018492	13.358809806684233	404.4681568574255	64.17051303186062	30.016916361976897	12.580053458670426	5.907179729351506	0.0	5.969305287951849	14.48898409899412	0.0	0.0	0.0	63.23578107830314	110.49859682168075
CHEMBL1682462	14.60229627558314	-1.9037801300445745	14.60229627558314	0.10433947927283582	0.04936099682981202	1031.3679999999997	944.6799999999994	1030.6024431919998	406	0	0.3111884259366973	-0.45893581611703127	0.45893581611703127	0.3111884259366973	0.9027777777777778	1.5416666666666667	2.1527777777777777	1.4192781056938557	2037.2636832801875	53.29358901420851	44.804169393253886	45.62066597418161	33.80766152878266	25.6984877024841	26.106735992947964	21.53735106295789	21.945599353421755	15.104792656793029	15.351192296706403	10.779816601900567	10.999729804714294	-3.279999999999999	1103455833204652.2	59.59492935212112	25.979831812173025	15.193475122717599	432.67254259261597	69.48730163586697	30.016916361976897	17.692490343395185	0.0	0.0	5.969305287951849	9.694446914922299	0.0	10.228500251258795	0.0	38.970312804456704	142.7787727548706
CHEMBL1774628	14.560041205281308	-1.948458373128703	14.560041205281308	0.0945606585269132	0.15673462417812709	947.2209999999999	864.5649999999996	946.587838684	380	0	0.31880002024758286	-0.4589358161169384	0.4589358161169384	0.31880002024758286	0.9253731343283582	1.5970149253731343	2.253731343283582	1.513212518107626	1916.4610369990571	49.75805510827578	42.04793488268818	42.04793488268818	31.34133503359388	24.140590504461187	24.140590504461187	20.628083495393238	20.628083495393238	14.757234789458936	14.757234789458936	10.712856981454777	10.712856981454777	-3.039999999999999	97381755624213.11	54.89479320488005	22.80082019163604	12.845307253873811	397.2881348122404	69.48730163586697	30.016916361976897	12.580053458670426	0.0	0.0	12.000419800289922	9.694446914922299	4.794537184071822	0.0	0.0	57.16941400984153	99.19446656105457
CHEMBL1774641	14.667578624787629	-2.0179576569387283	14.667578624787629	0.00776023560149941	0.13282096466499224	1018.2999999999996	930.6039999999995	1017.624952464	408	0	0.3213972788498003	-0.45893581611693834	0.45893581611693834	0.3213972788498003	0.9166666666666666	1.5833333333333333	2.2083333333333335	1.5547147649187416	2096.6797946450242	53.61986242784157	44.8949606002147	44.8949606002147	33.629028733828584	25.733469049927873	25.733469049927873	21.91591703216789	21.91591703216789	15.608024772179562	15.608024772179562	11.177710736292926	11.177710736292926	-3.569999999999999	872442939720169.8	59.30835643545748	24.84899714126809	14.21788542994562	426.094345439082	74.8040902398733	30.016916361976897	12.580053458670426	5.907179729351506	0.0	12.000419800289922	14.48898409899412	4.794537184071822	0.0	0.0	51.10304694137992	110.64705784398097
CHEMBL1682447	14.632532957540535	-1.8984031351657826	14.632532957540535	0.10848089893511825	0.07632689838780525	1017.3809999999999	928.6769999999995	1016.6119452559999	402	0	0.3111884259366973	-0.45893581611703127	0.45893581611703127	0.3111884259366973	0.9014084507042254	1.5070422535211268	2.0704225352112675	1.4720018898016254	1913.5226363761428	52.58648223302196	44.56444274063321	45.38093932156094	33.34133503359387	25.756615908245617	26.16486419870948	21.72864535391466	22.136893644378528	15.483729199572112	15.745917897067278	11.215187279639345	11.435100482453072	-2.879999999999999	721165631420833.1	59.00204966825182	25.57269562908796	14.70623811679493	428.5907068625235	69.48730163586697	30.016916361976897	17.692490343395185	0.0	0.0	5.969305287951849	9.694446914922299	0.0	0.0	0.0	81.43488228368798	117.50747332749486
CHEMBL1682448	14.630346022081895	-1.908865573976939	14.630346022081895	0.10399329467291518	0.07246725960485317	1033.3799999999997	944.6759999999995	1032.606859876	408	0	0.3111884259366973	-0.4939215844514139	0.4939215844514139	0.3111884259366973	0.9166666666666666	1.5972222222222223	2.2222222222222223	1.4642413608137324	2034.8133850717659	53.45672572102504	45.2406402235282	46.05713680445593	33.79002343857762	25.836296273490312	26.244544563954175	21.707335266180245	22.11558355664411	15.494637094712429	15.741036734625803	11.249872777034604	11.461891451057433	-3.079999999999999	1061414687102750.9	59.79258137849127	25.638598211748537	14.236535473901702	433.7042520920304	74.22416458966703	35.7664281952608	17.692490343395185	0.0	0.0	5.969305287951849	9.694446914922299	0.0	0.0	0.0	63.23578107830314	118.01038890425949
CHEMBL2029757	14.519737432393804	-1.9003582262461234	14.519737432393804	0.06586935951701256	0.11680979784693137	924.2269999999997	838.5469999999997	923.60823978	374	0	0.3111884259366973	-0.45893581611703127	0.45893581611703127	0.3111884259366973	0.9538461538461539	1.6153846153846154	2.230769230769231	1.7248587757352134	1620.3670667211557	48.60335456989653	41.51455468786857	41.51455468786857	30.358171785999488	23.93701368312478	23.93701368312478	20.40957862931068	20.40957862931068	14.46265915567671	14.46265915567671	10.399789657874187	10.399789657874187	-2.32	29627093546052.484	55.27788647871567	23.802589531680436	14.132155477599168	388.151434440087	64.17051303186062	30.016916361976897	12.580053458670426	5.907179729351506	0.0	5.969305287951849	14.48898409899412	0.0	0.0	0.0	51.10304694137992	106.14697001567718
CHEMBL1774630	14.588078651134232	-1.9489307144320884	14.588078651134232	0.09463180440159391	0.1458774173756697	975.2749999999999	888.5869999999995	974.619138812	392	0	0.3148091132669374	-0.4589358161169384	0.4589358161169384	0.3148091132669374	0.9420289855072463	1.608695652173913	2.260869565217391	1.4926675513164742	1968.479917394044	51.3354053774654	43.625285151877804	43.625285151877804	32.25201863611684	25.045291042840436	25.045291042840436	21.41077556584434	21.41077556584434	15.356867065006986	15.356867065006986	11.165416855876169	11.165416855876169	-3.039999999999999	234824741098049.06	56.86867083730931	23.668951902617586	13.335086712080104	410.01801904103365	69.48730163586697	30.016916361976897	12.580053458670426	0.0	0.0	12.000419800289922	9.694446914922299	4.794537184071822	0.0	0.0	63.23578107830314	111.00151239844536
CHEMBL1681796	14.539987558483844	-1.9040158257460051	14.539987558483844	0.1033977394492549	0.08410751654354334	996.1459999999997	915.5059999999996	994.48705036	380	0	0.3111884259366973	-0.45893581611703127	0.45893581611703127	0.3111884259366973	0.9696969696969697	1.606060606060606	2.196969696969697	1.7371871305647746	1715.6339039546203	49.63673476471614	41.20156953313469	43.529924006099314	30.645865486234193	23.429238579993378	24.59341581647569	20.11305149663813	21.394171348045973	14.062909695175554	14.745745115560917	10.184257610680783	10.930213293720453	-1.5199999999999996	34485829236827.805	57.06222700247262	24.063458313219765	14.306641106126005	407.77520299582625	69.48730163586697	30.016916361976897	17.692490343395185	0.0	0.0	5.969305287951849	9.694446914922299	0.0	0.0	0.0	43.9730913795369	124.57967154948572
CHEMBL1682453	14.563572236785784	-1.9401454409097894	14.563572236785784	0.08729126991202985	0.04623666801733256	1002.2789999999998	918.6149999999997	1001.560637956	396	0	0.3111884259366973	-0.4943112365009382	0.4943112365009382	0.3111884259366973	1.0144927536231885	1.681159420289855	2.2753623188405796	1.7199439469995101	1847.9925426051036	51.92119181509231	43.11759905400777	43.934095634935495	32.111390643623544	24.25838477624374	24.666633066707604	20.59662417174661	21.004872462210475	14.586613934506598	14.833013574419972	10.446210402457513	10.658229076480342	-2.9	151944572583612.84	58.66881844513185	24.682866175562726	14.413921461662554	413.3001336084662	74.22416458966703	35.7664281952608	17.692490343395185	0.0	5.687386274683562	5.969305287951849	19.80876518368787	0.0	0.0	0.0	20.771211599071872	112.44693741256249
CHEMBL2029743	14.556113493644675	-1.8642982678119417	14.556113493644675	0.11853592448735517	0.12415903926389887	933.2379999999997	848.5659999999996	932.6085741279999	376	0	0.3111884259366973	-0.45893581611703127	0.45893581611703127	0.3111884259366973	0.9393939393939394	1.6363636363636365	2.303030303030303	1.4886921700410394	1838.4155533745252	48.8878116202727	41.923763480907745	41.923763480907745	30.93065143107092	24.25745340258243	24.25745340258243	20.74609366486998	20.74609366486998	14.795915362114028	14.795915362114028	10.729199261681279	10.729199261681279	-2.42	66590989699092.73	54.51992708301128	22.998447013268326	12.857075470373514	393.1613406239318	64.17051303186062	30.016916361976897	12.580053458670426	0.0	0.0	5.969305287951849	14.678425435869507	0.0	0.0	0.0	45.03667987291831	119.38494384980257
CHEMBL2029761	14.572414481018264	-1.9132359838947348	14.572414481018264	0.10270509158683816	0.1230697048830454	960.2599999999998	874.5799999999996	959.60823978	386	0	0.3111884259366973	-0.45893581611703127	0.45893581611703127	0.3111884259366973	0.9264705882352942	1.6029411764705883	2.264705882352941	1.4819219865818634	1930.0372761993797	50.46516188946232	42.96214844506127	42.96214844506127	31.84133503359388	24.847697285647733	24.847697285647733	21.23902904449239	21.23902904449239	15.210040786325308	15.210040786325308	11.090972912391852	11.090972912391852	-2.8399999999999994	158497613335991.1	56.078942705341895	23.591016562018492	13.163308128544422	404.4681568574255	64.17051303186062	30.016916361976897	12.580053458670426	5.907179729351506	0.0	5.969305287951849	14.48898409899412	0.0	0.0	0.0	63.23578107830314	110.49859682168075
CHEMBL1946398	14.464590725958216	-1.8392660544773398	14.464590725958216	0.052040559071158565	0.08779353621070893	1038.7619999999997	950.0579999999995	1037.606715556	410	0	0.3111884259366843	-0.45893581612486206	0.45893581612486206	0.3111884259366843	0.9861111111111112	1.6944444444444444	2.375	1.325068046716971	2054.4993566401513	53.45672572102503	45.04683953756432	45.80276848358277	33.735181883711235	26.057160344244306	26.43512481725353	21.935928742140064	22.372364522612052	15.72105385053377	15.95615095332151	11.21889037237646	11.385233927417755	-2.8199999999999994	975360334352669.5	60.04954777838919	25.8137331351589	14.76206692941474	432.2708174776551	74.38721136671745	30.016916361976897	12.580053458670426	5.907179729351506	0.0	5.969305287951849	14.573052889090853	0.0	0.0	0.0	32.372151489304386	131.39374320373923
CHEMBL562773	14.630480091363141	-1.9168108593050537	14.630480091363141	0.10146601263037613	0.10190582655377109	1008.3739999999995	918.6619999999995	1007.6228442879999	400	0	0.3111884259366973	-0.45893581611703127	0.45893581611703127	0.3111884259366973	0.9857142857142858	1.6571428571428573	2.2714285714285714	1.7396684415509887	1809.6522970866968	52.30202518264579	44.32319544124158	45.13969202216931	32.80686019098323	25.516682810658413	25.924931101122276	21.43671690078435	21.82341523185134	15.221645901675533	15.6241823587201	10.933665285536591	11.218301543987613	-2.61	314564206754748.75	59.948574867953546	26.55634320726988	15.4681303498367	423.59593228210986	69.0704227627111	30.016916361976897	17.692490343395185	0.0	0.0	5.969305287951849	9.694446914922299	0.0	5.261891554738487	0.0	51.10304694137992	118.36484345872388
CHEMBL1682445	14.534727328043422	-1.9253201156449036	14.534727328043422	0.042584902472154296	0.04911514455431177	972.2529999999998	890.6049999999997	971.550073272	384	0	0.3111884259366973	-0.45893581611703127	0.45893581611703127	0.3111884259366973	1.0	1.6417910447761195	2.2238805970149254	1.7196825775756968	1762.3223155298042	50.343841545902684	41.78670103273353	42.60319761366126	31.1627022386398	23.72934567388128	24.137593964345143	20.25891168910615	20.667159979570016	14.278477459613113	14.524877099526487	10.224735234349225	10.444648437162952	-2.6999999999999997	61674970123456.76	56.88375595291977	23.942026800653693	14.227467731834631	401.8216462645627	69.48730163586697	30.016916361976897	17.692490343395185	0.0	5.687386274683562	5.969305287951849	19.80876518368787	0.0	0.0	0.0	20.771211599071872	118.51330448102411
CHEMBL1682446	14.530438172756849	-4.52173233369774	14.530438172756849	0.07468381708814653	0.08645382910565061	995.2529999999999	913.6049999999998	994.5523796919999	392	0	0.41598551451785054	-0.45893581611703127	0.45893581611703127	0.41598551451785054	1.0	1.661764705882353	2.264705882352941	1.7205302505706142	1783.707685836489	51.26649127671306	42.15688427533354	42.973380856261265	31.463343501522026	23.957537213975034	24.365785504438897	20.53349154160533	20.941739832069196	14.39025215308663	14.636651793000004	10.331533500146971	10.551446702960698	-2.3099999999999996	79104362929851.61	58.2621532730713	23.942486394589135	14.433185495917108	406.0302188652382	69.48730163586697	30.016916361976897	17.692490343395185	0.0	0.0	12.145603805395325	9.694446914922299	0.0	13.171245143024459	0.0	26.83757866753348	124.57967154948572
CHEMBL2029763	14.607931465094557	-1.9251786178863246	14.607931465094557	0.09833452675682541	0.1112793697739251	1004.3129999999998	914.6009999999995	1003.634454528	404	0	0.3111884259366973	-0.49674510424610246	0.49674510424610246	0.3111884259366973	0.9295774647887324	1.591549295774648	2.2253521126760565	1.4674749487353393	2039.370161395461	52.91275564665502	45.16328995433858	45.16328995433858	33.183870288694976	25.812364016915478	25.812364016915478	22.059260817123896	22.059260817123896	15.920907737440961	15.920907737440961	11.335712766132932	11.335712766132932	-3.0399999999999996	588848518318952.0	58.84396802497589	24.538191406780644	13.825422066789018	422.31158631572566	68.90737598566068	35.7664281952608	12.580053458670426	5.907179729351506	0.0	5.969305287951849	14.48898409899412	0.0	0.0	0.0	45.03667987291831	129.5550681582946
CHEMBL2029595	13.652343982952381	-1.8058836186133362	13.652343982952381	0.1511715999969765	0.1537158344449994	774.0530000000002	702.485	773.519030852	312	0	0.311176054062641	-0.45893594369489377	0.45893594369489377	0.311176054062641	0.9818181818181818	1.6545454545454545	2.327272727272727	1.6073718125447385	1501.525010863144	40.82733368795765	34.88999769445043	34.88999769445043	25.79267443166634	20.377231244963042	20.377231244963042	17.34245950796761	17.34245950796761	12.285139534850979	12.285139534850979	8.976438113792236	8.976438113792236	-2.2299999999999995	374059506348.8778	45.471798856307075	19.47809956202808	11.041235694524671	328.687351192821	49.95992417046048	23.912949974228596	6.290026729335213	0.0	0.0	5.969305287951849	9.694446914922299	0.0	0.0	0.0	63.23578107830314	109.74063523412465
CHEMBL1682443	14.733053350412135	-1.920470082652935	14.733053350412135	0.10247578851674177	0.03968127066741537	1093.4789999999998	1000.7429999999993	1092.643245384	430	0	0.3111884259366973	-0.45893581611703127	0.45893581611703127	0.3111884259366973	0.8311688311688312	1.3896103896103895	1.9090909090909092	1.320891338781258	2204.475675852309	56.62201613895469	47.8738438173917	48.69034039831943	36.30249545176877	27.801274106984135	28.209522397447998	23.303004091032427	23.711252381496294	16.86392198106732	17.110321620980695	12.378422758020044	12.633577939559958	-3.6599999999999984	1.7323214530307034e+16	62.53609807514086	26.73945471589149	14.457890816998615	463.6478010685875	69.48730163586697	35.55584161436024	17.692490343395185	0.0	0.0	5.969305287951849	9.694446914922299	0.0	0.0	0.0	111.76671762599607	123.07092481919186
CHEMBL2029585	14.531577447342023	-1.8394959700930684	14.531577447342023	0.12640394989523895	0.10174877834740563	924.2709999999996	834.5589999999996	923.6446252879999	376	0	0.3111884259366973	-0.45893581611703127	0.45893581611703127	0.3111884259366973	0.8923076923076924	1.5538461538461539	2.1846153846153844	1.6883814885227408	1556.1014272431266	48.44021786308	42.0205199597778	42.0205199597778	30.464324935882136	24.48288953789285	24.48288953789285	20.76673237999058	20.76673237999058	14.745535080598588	14.745535080598588	10.654849120247789	10.654849120247789	-1.83	32966645065409.98	55.7635408151466	24.63731764889567	14.59847626545813	390.3548544544397	64.17051303186062	30.016916361976897	12.580053458670426	0.0	0.0	5.969305287951849	9.694446914922299	0.0	0.0	0.0	51.10304694137992	138.62288247926696
CHEMBL2029746	14.556651688089119	-1.8629782494464688	14.556651688089119	0.11885226113794856	0.12415903926389887	933.2379999999997	848.5659999999996	932.6085741279999	376	0	0.3111884259366973	-0.45893581611703127	0.45893581611703127	0.3111884259366973	0.9696969696969697	1.6666666666666667	2.3333333333333335	1.4886921700410394	1838.4155533745252	48.8878116202727	41.923763480907745	41.923763480907745	30.93065143107092	24.24738729584109	24.24738729584109	20.787070873722822	20.787070873722822	14.809939225653572	14.809939225653572	10.752058856548038	10.752058856548038	-2.42	66590989699092.73	54.51992708301128	22.998447013268326	12.857075470373514	393.1613406239318	64.17051303186062	30.016916361976897	12.580053458670426	0.0	0.0	5.969305287951849	14.678425435869507	0.0	0.0	0.0	38.970312804456704	124.94839534149956
CHEMBL1682444	14.536433607249512	-1.9317308427192637	14.536433607249512	0.07919600718426745	0.04911514455431177	972.2529999999998	890.6049999999997	971.550073272	384	0	0.3111884259366973	-0.45893581611703127	0.45893581611703127	0.3111884259366973	1.0298507462686568	1.7014925373134329	2.3134328358208953	1.7276057636733801	1779.5723155298047	50.343841545902684	41.78670103273353	42.60319761366126	31.1627022386398	23.72934567388128	24.137593964345143	20.262366012800094	20.67061430326396	14.25732703311528	14.503726673028654	10.25548559088176	10.475398793695486	-2.7	61147854430792.44	56.88375595291977	23.942026800653693	14.227467731834631	401.8216462645627	69.48730163586697	30.016916361976897	17.692490343395185	0.0	5.687386274683562	5.969305287951849	19.80876518368787	0.0	0.0	0.0	26.83757866753348	112.44693741256249
CHEMBL1682449	14.539469441637301	-4.663514741105147	14.539469441637301	0.06986571228948835	0.0804714566968292	1029.6979999999999	949.0579999999998	1028.51340734	398	0	0.41741841773819294	-0.45893581611703127	0.45893581611703127	0.41741841773819294	1.0144927536231885	1.6666666666666667	2.260869565217391	1.718319911765156	1840.0303166949107	52.13673476471614	42.457498479153145	44.02992400609932	31.874027104044984	24.063186117146316	24.849398880619404	20.647312415876495	21.46276083308097	14.472115289344048	15.04810315029747	10.37852217508402	10.823126786434475	-2.02	114179866388430.95	59.541790364960356	24.342576197143277	14.823881515645104	416.3334850921199	69.48730163586697	30.016916361976897	17.692490343395185	0.0	0.0	12.145603805395325	9.694446914922299	0.0	13.171245143024459	0.0	32.372151489304386	124.57967154948572
CHEMBL2041389	14.535983818681009	-1.8103798847203385	14.535983818681009	0.10292122465133446	0.1333859971033105	933.2379999999997	848.5659999999997	932.608574128	376	0	0.3111884259366843	-0.45893581612486206	0.45893581612486206	0.3111884259366843	0.9545454545454546	1.6515151515151516	2.3181818181818183	1.5148000923004146	1833.1655533745254	48.8878116202727	42.17769139468513	42.17769139468513	30.947488183476526	24.193427913524552	24.193427913524552	20.665918053819613	20.665918053819613	14.777898485830164	14.777898485830164	10.667871301679403	10.667871301679403	-2.5799999999999996	67516660303783.305	54.36210561562091	22.892655672608107	12.595905141496134	393.4806521012427	68.70075832167045	30.016916361976897	12.580053458670426	0.0	0.0	5.969305287951849	9.77851570501903	0.0	0.0	0.0	38.9703128044567	113.3431030206546
CHEMBL1682450	14.568256729405594	-1.9329696820049782	14.568256729405594	0.09496063358906759	0.11690413401990689	983.2509999999996	896.5629999999996	982.608968052	396	0	0.3187372390147371	-0.4895642325950454	0.4895642325950454	0.3187372390147371	0.9420289855072463	1.6231884057971016	2.2753623188405796	1.4586268194723158	1807.7281344725902	51.17226867064887	43.38345751160359	43.38345751160359	32.32449828118827	25.04285573078134	25.04285573078134	21.166918937445534	21.166918937445534	14.94787177396926	14.94787177396926	10.799297388437177	10.799297388437177	-2.92	262365824497777.88	56.987149819645126	24.20206495487912	13.98435088326851	409.28749804357614	78.96102754346708	30.016916361976897	24.079077125238236	0.0	0.0	12.000419800289922	9.694446914922299	4.794537184071822	0.0	0.0	20.771211599071872	106.29543103797741
CHEMBL1774629	14.552163352552926	-1.946754468267331	14.552163352552926	0.09483338212781889	0.15673462417812709	947.2209999999999	864.5649999999996	946.587838684	380	0	0.31877990182978455	-0.4589358161169384	0.4589358161169384	0.31877990182978455	0.9253731343283582	1.5970149253731343	2.2388059701492535	1.5028714421358975	1921.7110369990571	49.75805510827578	42.04793488268818	42.04793488268818	31.324498281188273	24.134607440317478	24.134607440317478	20.663304306294105	20.663304306294105	14.726732672476901	14.726732672476901	10.654304245850225	10.654304245850225	-3.039999999999999	95125648653711.0	54.89479320488005	22.80082019163604	13.037801309063882	397.2881348122404	69.48730163586697	30.016916361976897	12.580053458670426	0.0	0.0	12.000419800289922	9.694446914922299	4.794537184071822	0.0	0.0	51.10304694137992	110.64705784398097
CHEMBL2041390	13.628037594072275	-1.7636813221647683	13.628037594072275	0.07759709567554474	0.16586742458199372	809.4860000000001	739.934	808.4753074680002	318	0	0.311176054062628	-0.45893594370272445	0.45893594370272445	0.311176054062628	1.1071428571428572	1.8035714285714286	2.4642857142857144	1.5915475273820294	1565.3738520334127	41.697577175960724	35.31440313835772	36.07033208437617	26.18652128178369	20.276751857099356	20.65471633010858	17.2636234925418	17.700059273013785	12.089675089591577	12.324772192379317	8.6939526880471	8.860296243088396	-2.1699999999999995	521021199881.6924	46.518991301809926	19.721688474340695	11.101443706603623	338.52957687796	54.490169460270295	23.912949974228596	6.290026729335213	0.0	0.0	5.969305287951849	9.77851570501903	0.0	0.0	0.0	32.372151489304386	111.62836275819656
CHEMBL2029596	14.61805238793293	-1.8759137094798302	14.61805238793293	0.11570447417084018	0.10280669178052951	976.3030000000002	886.5909999999999	975.6395399080002	394	0	0.3111884259366973	-0.493523921664881	0.493523921664881	0.3111884259366973	0.9130434782608695	1.608695652173913	2.260869565217391	1.49944236007833	1920.874499148639	51.17226867064888	44.091904957058205	44.091904957058205	32.39617658846025	25.510145868095773	25.510145868095773	21.44720437902651	21.44720437902651	15.432928364025717	15.432928364025717	11.30846122884398	11.30846122884398	-2.5500000000000007	268256224179861.62	57.352491889057525	24.44906899487644	13.549893025936427	411.7851221012853	68.90737598566068	35.7664281952608	12.580053458670426	0.0	0.0	5.969305287951849	9.694446914922299	0.0	0.0	0.0	51.103046941379915	131.01476240996112
CHEMBL2029587	14.559939515604139	-1.8700506591416026	14.559939515604139	0.11736560800151286	0.12965022658667777	919.2109999999998	836.5549999999996	918.5929240639999	370	0	0.3111884259366973	-0.45893581611703127	0.45893581611703127	0.3111884259366973	0.9538461538461539	1.646153846153846	2.3076923076923075	1.5284661844569345	1815.8508445219522	48.180704839086154	41.2166566997212	41.2166566997212	30.447488183476526	23.796263578798253	23.796263578798253	20.376465237516104	20.376465237516104	14.621423349435506	14.621423349435506	10.654112285110052	10.654112285110052	-2.5799999999999996	41880311438280.875	53.375953468665145	22.234676744448855	12.367101920926816	386.79639850953515	64.17051303186062	30.016916361976897	12.580053458670426	0.0	0.0	5.969305287951849	14.678425435869507	0.0	0.0	0.0	38.970312804456704	106.29543103797741
CHEMBL2029594	14.568435790817503	-1.8577377098633967	14.568435790817503	0.12134962063953592	0.12061497432122327	932.2499999999998	846.5699999999996	931.6133251599999	376	0	0.3111884259366973	-0.45893581611703127	0.45893581611703127	0.3111884259366973	0.9090909090909091	1.5909090909090908	2.257575757575758	1.4990463641135001	1829.3097829205517	48.8878116202727	42.05390015459741	42.05390015459741	30.947488183476526	24.393573140415803	24.393573140415803	20.889076013985743	20.889076013985743	15.02909156667622	15.02909156667622	10.975746043461093	10.975746043461093	-2.3499999999999996	67971568430278.04	54.58897713820918	23.044774949196587	12.695703323294044	393.9416926429852	64.17051303186062	30.016916361976897	12.580053458670426	0.0	0.0	5.969305287951849	9.694446914922299	0.0	0.0	0.0	63.23578107830314	123.58810963350591
CHEMBL2041385	14.564250504841091	-1.8304494861477343	14.564250504841091	0.06603171218905346	0.0847449574947387	1052.7889999999993	962.0689999999995	1051.62236562	416	0	0.3111884259366843	-0.45893581612486206	0.45893581612486206	0.3111884259366843	0.9726027397260274	1.6849315068493151	2.356164383561644	1.381792047857882	2070.1252255172544	54.163832502211584	46.00787423252822	46.763803178546674	34.23518188371124	26.454324678970593	26.83228915197982	22.26374641965985	22.700182200131838	15.73641136827476	15.971508471062501	11.258402175914236	11.42474573095553	-2.8199999999999994	1550991600791463.5	61.038073978745324	26.49043045422035	15.444844384749729	438.95507106936253	74.0175469256768	30.016916361976897	12.580053458670426	5.907179729351506	0.0	5.969305287951849	14.573052889090853	0.0	0.0	0.0	32.372151489304386	131.89665878050386
CHEMBL2029589	14.570009241872764	-1.8826757782227657	14.570009241872764	0.11227805446157824	0.12276878511433255	953.6559999999997	872.0079999999996	952.5539517119998	376	0	0.3111884259366973	-0.45893581611703127	0.45893581611703127	0.3111884259366973	0.9848484848484849	1.6818181818181819	2.3333333333333335	1.5255381990052497	1877.6205657021446	49.05094832708923	41.517270903540805	42.273199849559255	30.84133503359388	23.895929417825826	24.27389389083505	20.52078718225642	20.95722296272841	14.677151985022162	14.912249087809903	10.67950160114661	10.845845156187904	-2.2899999999999996	58747617297814.3	54.64816442589296	22.63718578589166	12.533614703169363	397.09966473641686	64.17051303186062	30.016916361976897	12.580053458670426	0.0	0.0	5.969305287951849	14.678425435869507	0.0	0.0	0.0	32.372151489304386	118.42816517490064
CHEMBL2041391	14.55395706710253	-1.8375952903576849	14.55395706710253	0.04557878233622592	0.10471819865883984	1024.7349999999994	938.0469999999995	1023.5910654919999	404	0	0.3111884259366843	-0.45893581612486206	0.45893581612486206	0.3111884259366843	0.9859154929577465	1.6901408450704225	2.352112676056338	1.4402376500127805	2034.8866771828516	52.74961893983849	44.59366067015513	45.34958961617358	33.23518188371124	25.454324678970597	25.832289151979822	21.5566396384733	21.99307541894529	15.28880578770341	15.52390289049115	10.953801152763754	11.120144707805048	-2.82	587882697771190.8	59.06133242829629	25.141985462695597	14.52434647860472	426.22518684056934	74.0175469256768	30.016916361976897	12.580053458670426	5.907179729351506	0.0	5.969305287951849	14.573052889090853	0.0	0.0	0.0	32.372151489304386	119.0550155346518
CHEMBL2041388	14.544129401937397	-1.8155354134148283	14.544129401937397	0.11704296473461318	0.12245636788448905	967.6829999999997	884.0189999999997	966.569601776	382	0	0.3111884259366843	-0.45893581612486206	0.45893581612486206	0.3111884259366843	0.9850746268656716	1.6865671641791045	2.343283582089552	1.5108207031831955	1895.0234049756875	49.75805510827578	42.47830559850473	43.23423454452318	31.34133503359388	24.29309375255212	24.67105822556135	20.810239998559926	21.24667577903191	14.83362712141682	15.06872422420456	10.69326061771596	10.859604172757255	-2.2899999999999996	94708132946209.45	55.63482328295437	23.293778320314775	13.173312577396038	403.78391832812434	68.70075832167045	30.016916361976897	12.580053458670426	0.0	0.0	5.969305287951849	9.77851570501903	0.0	0.0	0.0	32.372151489304386	125.47583715757783
CHEMBL2029590	13.653917434007642	-1.8308216869727056	13.653917434007642	0.18060987740024026	0.1585880806358656	795.4590000000002	727.923	794.4596574040002	312	0	0.311176054062641	-0.45893594369489377	0.45893594369489377	0.311176054062641	1.0727272727272728	1.7636363636363637	2.418181818181818	1.6445155947663843	1548.4255315582993	40.99047039477418	34.35336844339381	35.10929738941226	25.686521281783694	19.879587522373065	20.25755199538229	16.974170676238277	17.410606456710266	11.93319995319692	12.168297055984661	8.680193671477747	8.846537226519041	-2.1699999999999995	322971038372.53796	45.531061206858965	19.055594210740654	10.865900524865442	331.84532328625255	49.95992417046048	23.912949974228596	6.290026729335213	0.0	0.0	5.969305287951849	14.678425435869507	0.0	0.0	0.0	32.372151489304386	104.58069077551939
CHEMBL1946562	14.43779522685322	-1.8539965996644763	14.43779522685322	0.07565277910095403	0.1846086750048587	953.6119999999999	875.9959999999998	952.517566204	374	0	0.3111884259366843	-0.45893581612486206	0.45893581612486206	0.3111884259366843	1.0151515151515151	1.696969696969697	2.3484848484848486	1.5015497758397771	1945.614480180735	49.21408503390576	41.01130563163159	41.76723457765004	30.752018636116837	23.360985985384183	23.738950458393408	20.079681661988545	20.51611744246053	14.569993544016386	14.805090646804127	10.363437810678713	10.529781365720007	-2.7799999999999994	55116850613068.125	54.16484301570395	21.887136570948684	11.96445927363952	394.89624472206395	69.0704227627111	30.016916361976897	12.580053458670426	5.907179729351506	0.0	5.969305287951849	14.573052889090853	0.0	0.0	0.0	32.372151489304386	104.95967156929741
CHEMBL2041381	14.554202519655675	-1.8327172269659338	14.554202519655675	0.04717278059922858	0.10471819865883984	1024.7349999999994	938.0469999999996	1023.5910654920001	404	0	0.3111884259366843	-0.45893581612486206	0.45893581612486206	0.3111884259366843	1.0	1.704225352112676	2.3661971830985915	1.434576810482653	2034.8866771828516	52.74961893983849	44.59366067015513	45.34958961617358	33.23518188371124	25.454324678970597	25.832289151979822	21.58696972436321	22.0234055048352	15.279741384010864	15.514838486798604	10.93601499380421	11.102358548845505	-2.8199999999999994	590612023585907.5	59.06133242829629	25.141985462695597	14.52434647860472	426.22518684056934	74.0175469256768	30.016916361976897	12.580053458670426	5.907179729351506	0.0	5.969305287951849	14.573052889090853	0.0	0.0	0.0	32.372151489304386	125.47583715757783
CHEMBL1946558	13.528972849705731	-1.7742066796087244	13.528972849705731	0.1359405541271872	0.1585880806358656	795.4590000000001	727.9229999999999	794.4596574040002	312	0	0.311176054062628	-0.45893594370272445	0.45893594370272445	0.311176054062628	1.0909090909090908	1.7818181818181817	2.4545454545454546	1.5224685066698966	1550.4255315582993	40.99047039477418	34.35336844339382	35.10929738941227	25.686521281783687	19.87958752237307	20.257551995382293	16.935805815022018	17.372241595494003	12.073138898979154	12.308236001766895	8.6516471734589	8.82375019741177	-2.1699999999999995	328904739463.817	45.531061206858965	19.055594210740654	10.865900524865442	331.8453232862525	54.85983390131095	23.912949974228596	6.290026729335213	0.0	0.0	5.969305287951849	9.77851570501903	0.0	0.0	0.0	32.372151489304386	111.12544718143194
CHEMBL1241239	13.938148934953796	-1.9700937338347195	13.938148934953796	0.031271058631699544	0.119044075801362	866.0990000000002	790.499	865.5187560800002	348	0	0.4044571008380999	-0.4898608117748963	0.4898608117748963	0.4044571008380999	1.098360655737705	1.7704918032786885	2.3442622950819674	2.0020320549812842	1566.2870819334676	45.92962798352959	38.172486446161365	38.172486446161365	28.615755382837982	21.66221959881073	21.66221959881073	17.489905276088255	17.489905276088255	12.763031440306149	12.763031440306149	8.940081430183804	8.940081430183804	-3.12	3992084083546.297	52.22568134264521	23.530586825798974	13.686199859929605	362.1250578187963	64.42434512796606	12.207932775496605	18.181104269654114	5.759164871656176	0.0	12.062545358890265	0.0	9.589074368143644	0.0	0.0	89.14475289928556	52.53051819760978
CHEMBL1946557	14.445064657570853	-1.8260607708587844	14.445064657570853	0.11176119125789952	0.12276878511433255	953.656	872.0079999999997	952.5539517120001	376	0	0.3111884259366843	-0.45893581612486206	0.45893581612486206	0.3111884259366843	1.0	1.696969696969697	2.3636363636363638	1.4535546718764483	1879.6205657021446	49.05094832708923	41.51727090354082	42.273199849559276	30.841335033593875	23.895929417825837	24.27389389083506	20.48242232104014	20.918858101512125	14.8170909308044	15.05218803359214	10.65095510312776	10.823058127080628	-2.2899999999999996	59803058166939.234	54.64816442589296	22.63718578589166	12.533614703169363	397.09966473641686	69.0704227627111	30.016916361976897	12.580053458670426	0.0	0.0	5.969305287951849	9.77851570501903	0.0	0.0	0.0	32.372151489304386	124.9729215808132
[truncated: 67 more columns]
