# Supplementary material for: Cheminformatics Analysis and Modeling with MacrolactoneDB
Source: Sci Rep. 2020 Apr 14;10:6284. doi: 10.1038/s41598-020-63192-4 (PMC7156526; doi:10.1038/s41598-020-63192-4)
Supplement: Supplementary file 2 — Supplementary information2. [file 41598_2020_63192_MOESM2_ESM.zip › DataS1/CHEMBL364/pIC50/all_comb.csv]

ID	ABC	ABCGG	nAcid	nBase	SpAbs_A	SpMax_A	SpDiam_A	SpAD_A	SpMAD_A	LogEE_A	VE1_A	VE2_A	VE3_A	VR1_A	VR2_A	VR3_A	nAromAtom	nAromBond	nAtom	nHeavyAtom	nSpiro	nBridgehead	nHetero	nH	nB	nC	nN	nO	nS	nP	nF	nCl	nBr	nI	nX	ATS0dv	ATS1dv	ATS2dv	ATS3dv	ATS4dv	ATS5dv	ATS6dv	ATS7dv	ATS8dv	ATS0d	ATS1d	ATS2d	ATS3d	ATS4d
CHEMBL532	39.00204043	32.31387067	0	1	61.42871542	2.486946703	4.973893407	61.42871542	1.204484616	4.838790593	6.294926108	0.123429924	3.468984469	446.6069353	8.756998732	7.730919408	0	0	118	51	0	0	14	67	0	37	1	13	0	0	0	0	0	0	0	682	599	903	1117	1169	1185	1359	1407	1403	337	429	759	951	1113
CHEMBL1682729	49.78698163	39.61994996	0	2	79.26832025	2.482323909	4.95838021	79.26832025	1.219512619	5.079565004	6.381595353	0.09817839	3.725220298	5362.022018	82.49264643	10.4588986	5	5	148	65	0	0	19	83	0	46	5	14	0	0	0	0	0	0	0	866	794	1152	1300	1327	1362	1488	1644	1709	423	534	934	1140	1347
CHEMBL1682730	46.11354835	36.86986602	0	2	73.92387312	2.482320294	4.958376564	73.92387312	1.211866772	5.006127948	6.367702957	0.104388573	3.659527572	6122.93941	100.3760559	10.52808633	0	0	142	61	0	0	18	81	0	43	4	12	1	0	0	1	0	0	1	728.0493827	656.2222222	955.8888889	1166.777778	1191.777778	1208.962963	1420.888889	1570.888889	1607.222222	393	500	873	1089	1283
CHEMBL3392931	39.00204043	32.31387067	0	1	61.42871542	2.486946703	4.973893407	61.42871542	1.204484616	4.838790593	6.294926108	0.123429924	3.468984469	446.6069353	8.756998732	7.730919408	0	0	118	51	0	0	14	67	0	37	1	13	0	0	0	0	0	0	0	682	599	903	1117	1169	1185	1359	1407	1403	337	429	759	951	1113
CHEMBL1081114	25.56360226	20.33337076	0	0	39.6792477	2.57911479	5.065729013	39.6792477	1.23997649	4.432130235	4.334934588	0.135466706	2.629857331	405.8107885	12.68158714	7.169037823	6	6	66	32	0	2	6	34	0	26	0	4	0	0	0	0	2	0	2	360.1344307	378.5555556	488.1111111	511.9259259	558.4074074	593.0740741	628.6666667	560.4814815	431.2222222	216	277	461	574	634
CHEMBL1682724	45.40644157	36.5258554	0	2	72.38767751	2.482320193	4.958376461	72.38767751	1.206461292	4.990744315	6.3672231	0.106120385	3.64292291	3523.94079	58.7323465	9.959094654	0	0	142	60	0	0	17	82	0	43	4	13	0	0	0	0	0	0	0	760	674	993	1181	1200	1214	1444	1594	1638	390	495	869	1085	1280
CHEMBL414883	19.5055812	15.68029061	0	0	31.08205045	2.452515787	4.895794099	31.08205045	1.243282018	4.169908283	4.440924428	0.177636977	2.407153291	169.9443397	6.797773589	6.051761702	6	6	42	25	0	0	7	17	0	18	0	6	0	0	0	1	0	0	1	387.6049383	361.1111111	473.2222222	547.8888889	632.3333333	563.2222222	649.6666667	406.6666667	241.6666667	149	188	275	319	334
CHEMBL1173442	18.17224787	13.85257674	0	0	29.13880084	2.396713267	4.793426533	29.13880084	1.214116702	4.07718529	3.844291691	0.16017882	2.222058108	290.1378168	12.0890757	6.545824778	6	6	46	24	0	0	6	22	0	18	0	6	0	0	0	0	0	0	0	346	311	439	514	523	414	430	345	268	140	174	268	312	328
CHEMBL1257966	23.45910326	17.68401267	0	0	37.39797986	2.376542015	4.750675557	37.39797986	1.206386447	4.325254147	4.621195891	0.149070835	2.662055634	333.3915573	10.75456636	6.940719758	6	6	69	31	0	2	4	38	0	27	0	4	0	0	0	0	0	0	0	346	331	434	468	501	559	544	496	362	190	230	384	449	506
CHEMBL224345	41.30617375	28.75730669	0	0	67.72768648	2.350959461	4.701918921	67.72768648	1.254216416	4.885353995	6.240120467	0.115557786	3.517398441	791.6763053	14.66067232	8.360551556	18	18	101	54	0	0	14	47	0	40	5	9	0	0	0	0	0	0	0	780	712	943	1040	1137	1469	1405	1495	1755	315	388	605	713	757
CHEMBL1682725	50.35618904	38.57320137	0	3	80.91110309	2.48232041	4.958376683	80.91110309	1.225925804	5.090361178	6.369209329	0.096503172	3.738544987	34923.6691	529.1465016	12.34798973	0	0	157	66	0	0	18	91	0	48	5	12	1	0	0	0	0	0	0	772.4444444	700.6666667	1008.333333	1217.666667	1236.666667	1264.666667	1472	1614	1641	431	552	966	1203	1389
CHEMBL1682726	50.35618904	38.57320137	0	3	80.91110309	2.48232041	4.958376683	80.91110309	1.225925804	5.090361178	6.369209329	0.096503172	3.738544987	34923.6691	529.1465016	12.34798973	0	0	155	66	0	0	19	89	0	47	5	13	1	0	0	0	0	0	0	804.4444444	716.6666667	1024.333333	1237.666667	1244.666667	1272.666667	1488	1630	1659.666667	429	548	957	1187	1375
CHEMBL2029742	38.76683199	30.52263175	0	3	62.29549437	2.461480601	4.91127109	62.29549437	1.221480282	4.829731338	5.785410266	0.113439417	3.384579817	4007.278102	78.57408043	9.925108052	6	6	119	51	0	0	13	68	0	38	4	9	0	0	0	0	0	0	0	610	552	792	948	955	960	1049	1111	996	328	417	723	896	1057
CHEMBL1094534	20.87935465	16.17362279	0	0	33.32338764	2.485494198	4.970988396	33.32338764	1.234199542	4.219841755	4.498537732	0.166612509	2.497004169	205.8136969	7.622729514	6.320223148	6	6	51	27	0	2	8	24	0	19	0	8	0	0	0	0	0	0	0	424	377	567	737	788	772	741	436	333	166	213	346	422	463
CHEMBL1682727	51.06329582	38.83408838	0	3	82.39316959	2.482320349	4.958376621	82.39316959	1.2297488	5.104296294	6.368695291	0.095055154	3.753502154	68240.27927	1018.511631	13.0328978	0	0	158	67	0	0	19	91	0	48	5	13	1	0	0	0	0	0	0	808.4444444	720.6666667	1028.333333	1235.666667	1244.666667	1270.666667	1490.666667	1642	1670.333333	435	556	970	1203	1391
CHEMBL1682728	49.64908226	38.93856311	0	3	80.05851243	2.482320344	4.958376615	80.05851243	1.213007764	5.081067668	6.368465446	0.096491901	3.738428186	51430.98076	779.2572843	12.73506566	0	0	159	66	0	0	18	93	0	48	5	12	1	0	0	0	0	0	0	766.4444444	692.6666667	990.3333333	1197.666667	1229.666667	1254.666667	1470.666667	1610	1637	427	542	948	1183	1380
CHEMBL1097787	20.87935465	17.03351639	0	0	33.75301021	2.528704256	4.938446462	33.75301021	1.250111489	4.241398011	4.041843918	0.149697923	2.389952776	311.6945513	11.54424264	6.735275479	6	6	51	27	0	0	8	24	0	19	0	8	0	0	0	0	0	0	0	424	377	521	654	725	681	583	502	415	166	213	324	388	422
CHEMBL1774624	44.69933479	36.21911038	0	2	70.93061613	2.482338059	4.958394663	70.93061613	1.202213833	4.975120344	6.372001189	0.10800002	3.62686593	1998.77394	33.87752441	9.375241593	0	0	139	59	0	0	17	80	0	42	4	13	0	0	0	0	0	0	0	756	670	989	1183	1202	1238	1454	1615	1678	384	487	856	1069	1264
CHEMBL2029740	38.76683199	30.52263175	0	3	62.29549437	2.461480601	4.91127109	62.29549437	1.221480282	4.829731338	5.785410266	0.113439417	3.384579817	4007.278102	78.57408043	9.925108052	6	6	119	51	0	0	13	68	0	38	4	9	0	0	0	0	0	0	0	610	552	794	950	959	956	1049	1111	1002	328	417	723	895	1057
CHEMBL1774583	40.99754213	31.98964781	0	2	66.11046247	2.461490085	4.911281303	66.11046247	1.224267823	4.884534804	5.788740302	0.107198894	3.442313657	10628.70835	196.8279324	10.95771291	6	6	124	54	0	0	14	70	0	40	4	9	1	0	0	0	0	0	0	626.4444444	574.6666667	813.3333333	970.6666667	991	1003.333333	1092.333333	1132.333333	1014.666667	344	436	749	929	1086
CHEMBL1682723	53.85128283	39.91482024	0	2	86.71275767	2.482321951	4.958378254	86.71275767	1.238753681	5.15632854	6.376567862	0.091093827	3.798540149	28772.9156	411.0416515	12.21309994	6	6	158	70	0	0	20	88	0	50	6	13	1	0	0	0	0	0	0	880.4444444	810.6666667	1166.333333	1377	1359.333333	1378.666667	1554	1690.666667	1728.333333	454	579	1002	1238	1422
CHEMBL1682722	46.93004493	37.59956442	0	2	74.79938404	2.482321049	4.958377334	74.79938404	1.206441678	5.022681524	6.369697758	0.102737061	3.676101313	5834.644586	94.10717074	10.49611792	0	0	148	62	0	0	17	86	0	45	4	13	0	0	0	0	0	0	0	770	687	1010	1204	1226	1230	1452	1605	1655	404	512	901	1122	1319
CHEMBL2029745	33.56979535	25.68570565	0	2	54.34530219	2.437658968	4.858678072	54.34530219	1.235120504	4.687299993	5.081547735	0.115489721	3.107220428	2283.199183	51.89089053	9.21493743	10	11	99	44	0	0	10	55	0	34	3	7	0	0	0	0	0	0	0	520	490	698	795	767	726	755	789	644	281	357	604	744	847
CHEMBL2029748	33.56979535	25.68570565	0	2	54.34530219	2.437658968	4.858678072	54.34530219	1.235120504	4.687299993	5.081547735	0.115489721	3.107220428	2283.199183	51.89089053	9.21493743	10	11	99	44	0	0	10	55	0	34	3	7	0	0	0	0	0	0	0	520	488	696	791	771	726	755	783	644	281	357	605	744	850
CHEMBL1081434	25.37632426	19.92848681	0	0	40.43672964	2.542547702	5.026504062	40.43672964	1.263647801	4.426797253	4.433244737	0.138538898	2.652282572	376.7138665	11.77230833	7.094636734	6	6	67	32	0	2	5	35	0	27	0	4	0	0	0	0	1	0	1	363.0672154	373.7777778	486.5555556	504.0740741	551.0740741	656.3333333	663.4074074	621.8888889	411.3333333	213	276	454	569	632
CHEMBL2029597	47.41837211	36.86568251	0	3	76.05450151	2.482316632	4.958372833	76.05450151	1.226685508	5.031204486	6.368087887	0.102711095	3.675848542	6528.43324	105.2973103	10.60847155	6	6	144	62	0	0	16	82	0	46	4	12	0	0	0	0	0	0	0	768	698	1017	1221	1216	1226	1432	1596	1633	404	515	899	1115	1305
CHEMBL1682720	51.72996249	39.68722601	0	2	82.59133515	2.482322754	4.958379059	82.59133515	1.232706495	5.116635741	6.381368812	0.095244311	3.755490148	8793.316394	131.2435283	10.98385474	6	6	151	67	0	0	18	84	0	49	4	14	0	0	0	0	0	0	0	874	801	1178	1348	1350	1354	1564	1720	1715	438	559	972	1190	1372
CHEMBL2029762	43.74508903	33.42673704	0	2	70.29486757	2.461500739	4.911292955	70.29486757	1.233243291	4.949034376	5.822131214	0.102142653	3.502132558	4406.070225	77.29947762	10.13120464	10	11	128	57	0	0	13	71	0	44	3	10	0	0	0	0	0	0	0	696	645	930	1103	1114	1116	1189	1195	1077	367	468	806	998	1156
CHEMBL1094695	19.54602132	15.18593498	0	0	31.79559258	2.405004497	4.810008994	31.79559258	1.222907407	4.155304593	4.009609949	0.154215767	2.344205412	281.7861424	10.83792855	6.596659868	6	6	52	26	0	0	7	26	0	19	0	7	0	0	0	0	0	0	0	378	331	469	568	579	453	487	444	400	154	193	304	361	383
CHEMBL1682721	46.82065513	37.154106	0	2	74.47374839	2.482323205	4.958379478	74.47374839	1.220881121	5.026656401	6.374805995	0.104505016	3.66064243	3039.677746	49.83078272	9.827795555	0	0	143	61	0	0	17	82	0	44	4	12	1	0	0	0	0	0	0	736.4444444	670.6666667	966.3333333	1176.333333	1200	1211.333333	1425.333333	1578.333333	1620.666667	402	515	891	1100	1293
CHEMBL541735	49.12031496	39.57224242	0	2	78.08410973	2.482364799	4.95842192	78.08410973	1.201293996	5.06815055	6.396211949	0.098403261	3.727508109	4660.059399	71.69322152	10.31858565	0	0	152	65	0	0	18	87	0	47	5	13	0	0	0	0	0	0	0	824	730	1054	1266	1302	1325	1559	1690	1754	419	530	932	1159	1373
CHEMBL1774623	45.62522117	36.85983967	0	2	71.61232993	2.482340676	4.95839733	71.61232993	1.193538832	4.992125602	6.375339782	0.106255663	3.644196858	2268.881078	37.81468463	9.518801541	0	0	142	60	0	0	17	82	0	43	4	13	0	0	0	0	0	0	0	762	678	998	1197	1214	1242	1461	1625	1690	392	495	875	1084	1288
CHEMBL1682717	47.297411	37.88422705	0	2	73.63387277	2.482322264	4.958378573	73.63387277	1.187643109	5.025421596	6.372449646	0.102781446	3.676533248	3799.749586	61.28628365	10.06723974	0	0	148	62	0	0	17	86	0	45	4	13	0	0	0	0	0	0	0	774	692	1012	1209	1224	1222	1452	1608	1658	408	511	913	1115	1337
CHEMBL1682719	46.82065513	37.19001753	0	2	74.98333278	2.482320319	4.95837659	74.98333278	1.209408593	5.021278486	6.367940168	0.102708712	3.675825345	11264.97075	181.6930765	11.15400255	0	0	148	62	0	0	17	86	0	45	4	13	0	0	0	0	0	0	0	768	682	1003	1195	1222	1240	1460	1602	1649	402	511	895	1117	1311
CHEMBL2041384	45.15930259	33.90966538	0	2	72.83473668	2.465060618	4.922726098	72.83473668	1.234487062	4.980848629	5.746237734	0.09739386	3.523497684	10219.48677	173.2116403	11.007004	10	11	132	59	0	0	15	73	0	44	5	10	0	0	0	0	0	0	0	740	685	981	1167	1156	1131	1236	1282	1092	377	478	820	1008	1164
CHEMBL1682707	46.33232795	37.15439089	0	2	73.07221618	2.482320861	4.958377142	73.07221618	1.197905183	5.007488142	6.36891112	0.104408379	3.659717287	4058.995942	66.54091708	10.11697969	0	0	145	61	0	0	17	84	0	44	4	12	1	0	0	0	0	0	0	730.4444444	660.6666667	959.3333333	1168.333333	1190.666667	1207.333333	1421.333333	1574.333333	1610.666667	398	503	888	1100	1304
CHEMBL1682718	48.94197548	38.02641612	0	2	78.30461216	2.482321599	4.958377895	78.30461216	1.223509565	5.061895957	6.372484616	0.099570072	3.708287434	9436.163014	147.4400471	11.00860271	6	6	145	64	0	0	18	81	0	46	5	12	1	0	0	0	0	0	0	796.4444444	730.6666667	1052.333333	1257	1255.333333	1266.666667	1461.333333	1609.333333	1657.666667	413	524	909	1125	1316
CHEMBL3577054	57.05641055	47.23175698	0	0	92.43567074	2.450837359	4.866128502	92.43567074	1.200463256	5.221705206	5.953412739	0.077317049	3.825184954	3662.939935	47.57064851	10.24724169	0	0	174	77	0	0	20	97	0	57	9	11	0	0	0	0	0	0	0	978	888	1274	1553	1687	1902	1768	1840	1996	475	596	1022	1268	1481
CHEMBL1136	44.76058512	34.61215387	0	1	72.9342511	2.568761226	5.051116368	72.9342511	1.257487088	4.978703263	4.738832636	0.081704011	3.313648744	5729.92914	98.79188172	10.41131636	11	11	123	58	0	0	15	65	0	43	5	10	0	0	0	0	0	0	0	794	749	1103	1209	1325	1406	1456	1462	1353	373	478	825	1011	1181
CHEMBL1682716	48.2348687	38.2387343	0	2	76.97697185	2.48232178	4.958378067	76.97697185	1.221856696	5.047878792	6.372746096	0.1011547	3.692580108	6612.188172	104.9553678	10.63721955	0	0	149	63	0	0	17	86	0	46	4	13	0	0	0	0	0	0	0	780	700	1033	1219	1248	1262	1460	1613	1666	414	531	933	1156	1333
CHEMBL436840	52.34305261	40.72414963	0	0	85.33929773	2.474334586	4.947415169	85.33929773	1.219132825	5.131978401	5.42020972	0.077431567	3.636044658	6881.256297	98.30366139	10.78246666	6	6	141	70	0	2	24	71	0	46	10	13	0	0	0	0	1	0	1	1007.067215	886.037037	1232.814815	1417.37037	1633.555556	1995.777778	1971.333333	2208.888889	2548.111111	415	521	849	1058	1189
CHEMBL1682712	48.94197548	38.52801202	0	2	78.37032638	2.482320695	4.95837697	78.37032638	1.22453635	5.06241284	6.370375246	0.099537113	3.707956367	12416.25892	194.0040456	11.28306009	5	5	146	64	0	0	18	82	0	46	4	14	0	0	0	0	0	0	0	838	752	1092	1241	1290	1334	1528	1630	1683	414	526	913	1123	1315
CHEMBL1641858	44.45548822	35.40948599	0	0	73.98229319	2.387834556	4.775669112	73.98229319	1.23303822	4.97251423	6.581895831	0.109698264	3.676082293	652.1564701	10.8692745	8.272043987	6	6	129	60	0	0	15	69	0	45	5	10	0	0	0	0	0	0	0	802	722	1015	1167	1260	1491	1379	1324	1529	361	446	736	909	1031
CHEMBL1081435	26.32023786	20.73871476	0	0	41.03142162	2.544321081	5.028439504	41.03142162	1.243376413	4.458748276	4.527026187	0.137182612	2.703987722	364.1452125	11.03470341	7.091475192	6	6	69	33	0	2	6	36	0	27	0	4	0	0	0	0	2	0	2	360.1344307	370.8148148	483.8518519	498.1481481	546.6296296	645.962963	651.5555556	615.2222222	405.4074074	222	286	475	591	657
CHEMBL2029765	48.26337827	38.64711907	0	2	76.8815531	2.48232983	4.958386189	76.8815531	1.220342113	5.049398288	6.386117725	0.101366948	3.694676162	3241.339026	51.44982581	9.924291436	5	5	143	63	0	0	18	80	0	45	4	14	0	0	0	0	0	0	0	842	761	1128	1302	1296	1246	1476	1650	1718	410	520	907	1110	1309
CHEMBL2029591	52.39662915	39.91274959	0	2	83.83307271	2.482361589	4.958418736	83.83307271	1.232839305	5.131098042	6.454477078	0.094918781	3.781696623	3029.832396	44.55635877	9.933185194	10	11	154	68	0	0	17	86	0	51	4	13	0	0	0	0	0	0	0	866	811	1188	1415	1393	1373	1529	1678	1743	446	566	990	1222	1421
CHEMBL487366	48.9498583	31.99092886	1	1	78.4552614	2.465527528	4.931055056	78.4552614	1.207004022	5.057867059	4.725406182	0.072698557	3.424755699	100021.2715	1538.788792	13.38494033	0	0	136	65	0	2	19	71	0	46	1	18	0	0	0	0	0	0	0	896	743	1050	1235	1388	1173	1419	1321	1550	389	497	797	968	1036
CHEMBL1682702	51.24163531	39.25227379	0	2	81.51267194	2.482321856	4.958378157	81.51267194	1.216607044	5.106943804	6.374873244	0.095147362	3.754471734	15013.66291	224.084521	11.51882345	6	6	151	67	0	0	18	84	0	49	4	14	0	0	0	0	0	0	0	876	790	1145	1345	1352	1348	1554	1702	1771	432	546	946	1169	1357
CHEMBL1094363	20.87935465	17.03351639	0	0	33.75301021	2.528704256	4.938446462	33.75301021	1.250111489	4.241398011	4.041843918	0.149697923	2.389952776	311.6945513	11.54424264	6.735275479	6	6	51	27	0	0	8	24	0	19	0	8	0	0	0	0	0	0	0	424	377	521	654	725	681	583	502	415	166	213	324	388	422
CHEMBL1682703	49.64908226	38.80628119	0	2	79.5426965	2.482320422	4.958376694	79.5426965	1.223733792	5.076740077	6.369265337	0.097988697	3.723286308	23790.29847	366.0045918	11.94883533	5	5	149	65	0	0	18	84	0	47	4	13	1	0	0	0	0	0	0	806.4444444	718.6666667	1049.333333	1220.333333	1252.666667	1294.666667	1514.666667	1671.333333	1670.333333	420	534	926	1139	1332
CHEMBL1682714	48.2348687	38.2387343	0	2	76.97697185	2.48232178	4.958378067	76.97697185	1.221856696	5.047878792	6.372746096	0.1011547	3.692580108	6612.188172	104.9553678	10.63721955	5	5	143	63	0	0	18	80	0	45	4	13	1	0	0	0	0	0	0	798.4444444	714.6666667	1048.666667	1235.666667	1254.666667	1283.333333	1465.333333	1621.333333	1673.333333	408	518	900	1106	1299
CHEMBL1774640	56.74865964	43.32831243	0	2	91.00742775	2.482538676	4.958599159	91.00742775	1.229830105	5.209987394	6.476981078	0.087526771	3.869734519	7131.081645	96.36596817	10.87369821	10	11	164	74	0	0	19	90	0	55	4	15	0	0	0	0	0	0	0	972	890	1290	1487	1521	1581	1860	2017	2122	476	604	1039	1287	1483
CHEMBL1682711	53.8797924	41.77473629	0	2	86.39621562	2.482327112	4.958383424	86.39621562	1.234231652	5.158183792	6.401005967	0.091442942	3.802365309	8088.739762	115.5534252	10.94413837	11	11	155	70	0	0	19	85	0	51	5	14	0	0	0	0	0	0	0	926	866	1266	1453	1492	1530	1623	1737	1769	453	575	994	1217	1421
CHEMBL529	39.74958732	32.75904776	0	2	62.34892613	2.481399466	4.957439583	62.34892613	1.19901781	4.856597974	6.267932209	0.120537158	3.484105135	480.1705699	9.234049422	7.82280002	0	0	124	52	0	0	14	72	0	38	2	12	0	0	0	0	0	0	0	660	587	882	1094	1102	1097	1273	1382	1375	346	439	785	976	1159
CHEMBL2041571	43.78552914	33.0318822	0	3	69.91155499	2.465107888	4.922843077	69.91155499	1.226518509	4.948961389	5.773949646	0.101297362	3.493822535	4112.067082	72.14152775	10.0621473	10	11	131	57	0	0	13	74	0	44	4	9	0	0	0	0	0	0	0	682	637	918	1097	1092	1049	1122	1196	1042	370	468	817	995	1171
CHEMBL2041573	42.96903256	32.10616953	0	3	69.08684101	2.465056215	4.92271568	69.08684101	1.23369359	4.931128373	5.748365881	0.102649391	3.471682218	5565.887493	99.39084809	10.34717833	10	11	128	56	0	0	13	72	0	43	4	9	0	0	0	0	0	0	0	672	628	908	1083	1069	1024	1100	1162	1012	362	460	796	975	1133
CHEMBL2303629	88.98805483	59.85043249	0	1	142.3023485	2.56915052	5.089320134	142.3023485	1.248266215	5.65687505	5.623582851	0.049329674	4.160582334	16373.87429	143.6304762	12.13705567	26	26	199	114	0	13	42	85	0	72	19	18	5	0	0	0	0	0	0	1712.222222	1622.666667	2382.333333	2796	2994.333333	3460.666667	3594.777778	3528.444444	3896.333333	697	876	1398	1683	1886
CHEMBL1682709	50.35618904	38.7142805	0	2	80.76062906	2.482321779	4.958378079	80.76062906	1.223645895	5.091735324	6.374012745	0.096575951	3.739298865	14141.10511	214.2591683	11.44391074	6	6	150	66	0	0	18	84	0	48	4	14	0	0	0	0	0	0	0	860	776	1127	1321	1324	1332	1538	1698	1715	426	539	935	1156	1346
CHEMBL540229	55.18461616	42.29460144	0	2	89.06433523	2.482373205	4.958430504	89.06433523	1.237004656	5.183637205	6.427342188	0.089268641	3.834642133	7098.245737	98.58674635	10.84168398	10	11	159	72	0	0	18	87	0	54	5	13	0	0	0	0	0	0	0	924	853	1237	1466	1494	1525	1736	1839	1917	463	591	1020	1269	1467
CHEMBL2029741	47.41837211	36.86568251	0	3	76.05450151	2.482316632	4.958372833	76.05450151	1.226685508	5.031204486	6.368087887	0.102711095	3.675848542	6528.43324	105.2973103	10.60847155	6	6	144	62	0	0	16	82	0	46	4	12	0	0	0	0	0	0	0	768	696	1013	1215	1216	1230	1432	1590	1627	404	515	900	1116	1308
CHEMBL1682713	46.11354835	36.86986602	0	2	73.92387312	2.482320294	4.958376564	73.92387312	1.211866772	5.006127948	6.367702957	0.104388573	3.659527572	6122.93941	100.3760559	10.52808633	0	0	143	61	0	0	17	82	0	44	4	12	1	0	0	0	0	0	0	736.4444444	662.6666667	962.3333333	1175.666667	1201.333333	1216.666667	1425.333333	1575.333333	1614.666667	394	500	874	1091	1287
CHEMBL1682710	51.06329582	38.97514444	0	2	82.30533722	2.482320695	4.958376973	82.30533722	1.228437869	5.105650056	6.371008586	0.09508968	3.753865317	27489.03981	410.2841762	12.12365018	6	6	153	67	0	0	18	86	0	49	4	14	0	0	0	0	0	0	0	864	776	1123	1305	1316	1336	1564	1692	1749	432	547	948	1173	1362
CHEMBL1682708	47.03943473	37.47468015	0	2	74.66590051	2.482320464	4.958376738	74.66590051	1.204288718	5.022616782	6.368515308	0.102717989	3.675915659	7232.499703	116.653221	10.71088929	0	0	148	62	0	0	17	86	0	45	4	12	1	0	0	0	0	0	0	734.4444444	662.6666667	963.3333333	1175.666667	1201.333333	1216.666667	1425.333333	1575.333333	1614.666667	404	511	901	1117	1319
CHEMBL1682608	52.43706927	40.05228036	0	2	84.53096635	2.482321907	4.958378209	84.53096635	1.225086469	5.134290648	6.375684222	0.092401221	3.784012826	23646.19572	342.6984888	12.00247894	6	6	160	69	0	0	18	91	0	51	5	12	1	0	0	0	0	0	0	822.4444444	768.6666667	1104.333333	1313	1308.333333	1309.333333	1506	1654.666667	1692.333333	447	567	985	1225	1420
CHEMBL1682715	51.06329582	38.96698524	0	2	82.02289639	2.48232179	4.95837809	82.02289639	1.224222334	5.105652799	6.37421194	0.095137492	3.754367993	21849.70668	326.1150251	11.8940503	6	6	150	67	0	0	18	83	0	49	5	13	0	0	0	0	0	0	0	868	782	1125	1335	1356	1358	1554	1690	1757	429	544	942	1164	1356
CHEMBL1682706	48.94197548	38.02641612	0	2	78.30461216	2.482321599	4.958377895	78.30461216	1.223509565	5.061895957	6.372484616	0.099570072	3.708287434	9436.163014	147.4400471	11.00860271	0	0	152	64	0	0	17	88	0	47	4	13	0	0	0	0	0	0	0	784	704	1037	1233	1256	1270	1480	1617	1670	420	539	946	1182	1365
CHEMBL2029764	45.93535906	34.68174424	0	2	74.16429403	2.461517186	4.911310965	74.16429403	1.236071567	4.999395972	5.853270909	0.097554515	3.558760104	4558.454262	75.9742377	10.21649834	10	11	135	60	0	0	14	75	0	46	3	11	0	0	0	0	0	0	0	746	691	996	1171	1164	1149	1228	1265	1153	387	491	846	1047	1207
CHEMBL1257967	26.58854629	20.67931431	0	0	41.25709505	2.490908724	4.978759843	41.25709505	1.213443972	4.448896282	4.632095557	0.136238105	2.756784801	367.0035813	10.79422298	7.129147038	6	6	71	34	0	2	7	37	0	27	0	4	0	0	0	0	3	0	3	353.2016461	355.5925926	493.4074074	500	536.1851852	618.5555556	640.4746228	595.9561043	403.8148148	221	278	476	584	658
CHEMBL2041572	42.92859245	32.47815248	0	3	69.11789653	2.465062494	4.922732127	69.11789653	1.234248152	4.931204386	5.761882321	0.102890756	3.474030811	3866.764933	69.0493738	9.982940099	10	11	128	56	0	0	13	72	0	43	4	9	0	0	0	0	0	0	0	672	629	911	1093	1080	1035	1094	1160	1017	362	461	798	983	1142
CHEMBL2029588	41.51437889	31.97796598	0	2	66.89421614	2.461554654	4.911351698	66.89421614	1.23878178	4.897741765	5.86419736	0.108596247	3.455264574	1799.397557	33.32217697	9.181606151	10	11	122	54	0	0	13	68	0	41	4	9	0	0	0	0	0	0	0	656	619	904	1073	1046	1004	1088	1166	1082	350	447	771	956	1109
CHEMBL1946399	46.68290595	34.00906209	0	2	75.15462664	2.461070739	4.91314986	75.15462664	1.23204306	5.013099856	5.741556154	0.094123871	3.556019052	32450.40662	531.973879	12.19575702	10	11	135	61	0	0	16	74	0	45	5	10	0	0	0	1	0	0	1	743.6049383	692.1111111	986.6666667	1143.444444	1117	1086.444444	1156.444444	1209.555556	1113.555556	388	493	839	1033	1178
CHEMBL1682704	54.54645907	42.18539043	0	2	87.51378704	2.482472446	4.958528748	87.51378704	1.23258855	5.172561039	7.042036436	0.099183612	3.911992179	994.2616889	14.00368576	8.862095225	5	5	159	71	0	0	20	88	0	51	4	14	2	0	0	0	0	0	0	888.8888889	810	1195.666667	1419	1446.444444	1417.333333	1575.333333	1666	1695	462	590	1027	1264	1466
CHEMBL1094508	19.54602132	15.18593498	0	0	31.79559258	2.405004497	4.810008994	31.79559258	1.222907407	4.155304593	4.009609949	0.154215767	2.344205412	281.7861424	10.83792855	6.596659868	6	6	52	26	0	0	7	26	0	19	0	7	0	0	0	0	0	0	0	378	331	469	568	579	453	487	444	400	154	193	304	361	383
CHEMBL1682700	47.52776191	37.49275546	0	2	76.45126623	2.482320326	4.958376597	76.45126623	1.213512162	5.036202907	6.368058725	0.101080297	3.691844304	21429.54141	340.1514509	11.81307532	0	0	149	63	0	0	18	86	0	45	4	12	2	0	0	0	0	0	0	732.8888889	660.6666667	961.6666667	1175	1201.333333	1221.333333	1430.444444	1579.333333	1613	406	515	901	1119	1319
CHEMBL3577055	55.71114667	46.17688033	0	0	89.81234673	2.447438367	4.859473972	89.81234673	1.197497956	5.196786327	6.025897914	0.080345306	3.81096952	2957.138522	39.42851363	10.00688038	0	0	168	75	0	0	20	93	0	55	9	11	0	0	0	0	0	0	0	970	880	1267	1539	1645	1848	1723	1774	1924	463	580	994	1230	1434
CHEMBL2029598	47.41837211	36.86568251	0	3	76.05450151	2.482316632	4.958372833	76.05450151	1.226685508	5.031204486	6.368087887	0.102711095	3.675848542	6528.43324	105.2973103	10.60847155	6	6	144	62	0	0	16	82	0	46	4	12	0	0	0	0	0	0	0	768	696	1015	1217	1220	1226	1432	1590	1633	404	515	900	1115	1308
CHEMBL1682610	51.09180539	40.6069501	0	2	81.87361596	2.48232353	4.958379829	81.87361596	1.221994268	5.107581494	6.381685085	0.095249031	3.755539709	8873.788914	132.4446107	10.99296467	5	5	149	67	0	0	20	82	0	47	4	14	2	0	0	0	0	0	0	858.8888889	770.3333333	1129.666667	1313.666667	1371.333333	1313.111111	1508.666667	1633.333333	1682	430	544	940	1152	1352
CHEMBL2029752	48.94197548	38.05958467	0	2	78.38211879	2.482411689	4.958469674	78.38211879	1.224720606	5.061894515	6.389798885	0.099840608	3.711000785	9210.341402	143.9115844	10.98438019	6	6	147	64	0	0	16	83	0	48	3	13	0	0	0	0	0	0	0	804	724	1045	1245	1276	1312	1546	1718	1741	415	528	919	1141	1329
CHEMBL1682576	49.71803194	38.72699818	0	2	79.45471026	2.482322233	4.958378542	79.45471026	1.222380158	5.077625638	6.375299049	0.098081524	3.724233176	8501.552536	130.7931159	10.91980625	6	6	146	65	0	0	18	81	0	47	4	12	1	0	1	0	0	0	1	836.4444444	753.6666667	1097.333333	1320	1301	1292	1473.333333	1621.333333	1672.666667	419	532	920	1140	1325
CHEMBL1682701	46.82065513	37.19001753	0	2	74.98333278	2.482320319	4.95837659	74.98333278	1.209408593	5.021278486	6.367940168	0.102708712	3.675825345	11264.97075	181.6930765	11.15400255	0	0	148	62	0	0	17	86	0	45	4	12	1	0	0	0	0	0	0	732.4444444	660.6666667	960.3333333	1173.666667	1200.666667	1218.666667	1428	1575.333333	1611.666667	402	511	895	1117	1311
CHEMBL1682603	56.78909975	41.44026291	0	2	91.6466712	2.482321893	4.958378195	91.6466712	1.23846853	5.208705236	6.375818992	0.086159716	3.853992552	144471.1138	1952.312349	13.88231486	6	6	167	74	0	0	20	93	0	54	5	15	0	0	0	0	0	0	0	958	864	1265	1422	1446	1466	1698	1812	1882	477	609	1049	1300	1486
CHEMBL1682609	52.2544986	41.32857564	0	2	81.66890069	2.482327321	4.958383628	81.66890069	1.201013245	5.125115408	6.401778334	0.094143799	3.773498429	4578.888861	67.33660089	10.34613425	5	5	149	68	0	0	21	81	0	47	4	14	0	0	3	0	0	0	3	1012	872	1391	1527	1559	1479	1708	1688	1750	439	553	953	1163	1369
CHEMBL1682604	48.94197548	38.52801202	0	2	78.37032638	2.482320695	4.95837697	78.37032638	1.22453635	5.06241284	6.370375246	0.099537113	3.707956367	12416.25892	194.0040456	11.28306009	5	5	146	64	0	0	18	82	0	46	4	13	1	0	0	0	0	0	0	802.4444444	730.6666667	1049.333333	1219.666667	1258	1275.333333	1469.333333	1603.333333	1645.666667	414	526	913	1123	1315
CHEMBL1682705	54.7367291	42.36852643	0	2	88.01448275	2.482322875	4.958379197	88.01448275	1.222423371	5.176260336	6.382954345	0.088652144	3.82771208	18722.90578	260.0403581	11.81158399	6	6	158	72	0	0	21	86	0	51	4	17	0	0	0	0	0	0	0	1008	892	1320	1517	1574	1632	1846	1924	1780	458	576	990	1224	1435
CHEMBL1682590	49.75847206	38.57928401	0	2	79.01804425	2.482321815	4.958378115	79.01804425	1.215662219	5.077562898	6.373876576	0.09805964	3.724010029	9866.411917	151.7909526	11.06869371	6	6	146	65	0	0	18	81	0	47	4	13	0	0	1	0	0	0	1	872	774	1130	1331	1343	1338	1572	1648	1707	419	531	920	1137	1326
CHEMBL2041387	47.39001273	34.84898521	0	2	76.1018742	2.465058737	4.922721171	76.1018742	1.227449584	5.028148988	5.736426826	0.092523013	3.571385804	35440.50338	571.6210222	12.3001599	10	11	138	62	0	0	16	76	0	46	5	10	0	0	0	1	0	0	1	755.6049383	702.1111111	996.6666667	1169.444444	1156	1115.444444	1195.444444	1267.555556	1171.555556	394	499	853	1046	1200
CHEMBL1774637	41.70464891	32.28168247	0	2	67.18751781	2.461531875	4.911326283	67.18751781	1.221591233	4.901627549	5.795263869	0.105368434	3.461789102	20126.15225	365.930041	11.61452345	6	6	127	55	0	0	14	72	0	41	4	9	1	0	0	0	0	0	0	630.4444444	578.6666667	813.3333333	968.6666667	983.6666667	1010.666667	1123	1179.666667	1058	350	444	762	945	1103
CHEMBL1682606	51.72996249	39.68722601	0	2	82.59133515	2.482322754	4.958379059	82.59133515	1.232706495	5.116635741	6.381368812	0.095244311	3.755490148	8793.316394	131.2435283	10.98385474	6	6	149	67	0	0	19	82	0	48	4	15	0	0	0	0	0	0	0	906	825	1230	1376	1378	1370	1604	1728	1723	436	555	961	1172	1360
CHEMBL1682577	55.26549639	41.39666729	0	2	89.24187951	2.482322559	4.958378874	89.24187951	1.239470549	5.18226292	6.378356262	0.088588281	3.826991451	50933.4637	707.4092181	12.81235645	6	6	166	72	0	0	18	94	0	54	4	13	1	0	0	0	0	0	0	854.4444444	785.6666667	1134.333333	1360.333333	1360.666667	1378	1577	1726	1749.666667	468	601	1042	1296	1487
CHEMBL1682602	50.53452852	39.19913896	0	2	80.277923	2.482322494	4.958378808	80.277923	1.216332167	5.093050004	6.377077007	0.096622379	3.739779492	8967.457802	135.8705728	10.98842715	6	6	152	66	0	0	17	86	0	49	4	13	0	0	0	0	0	0	0	832	761	1111	1304	1316	1320	1518	1648	1702	430	543	951	1172	1372
CHEMBL1682601	53.21312573	40.35561597	0	2	84.7781461	2.482325208	4.958381581	84.7781461	1.228668784	5.144420494	6.394070091	0.092667682	3.786892424	7369.109048	106.7986819	10.8365735	6	6	152	69	0	0	20	83	0	49	4	15	0	0	1	0	0	0	1	966	856	1282	1499	1508	1560	1666	1732	1746	447	569	986	1213	1409
CHEMBL2029751	48.2348687	37.77761364	0	2	77.33933702	2.482415397	4.958473454	77.33933702	1.227608524	5.047351429	6.393906459	0.101490579	3.695895054	4914.754009	78.0119684	10.34054662	6	6	144	63	0	0	16	81	0	47	3	13	0	0	0	0	0	0	0	800	720	1045	1249	1288	1314	1536	1702	1735	409	520	906	1125	1312
CHEMBL2029750	42.22148567	32.24253986	0	3	68.02455515	2.46149525	4.911287095	68.02455515	1.236810094	4.914612155	5.822046251	0.105855386	3.466399882	3240.237198	58.91340359	9.788149907	10	11	125	55	0	0	13	70	0	42	4	9	0	0	0	0	0	0	0	660	619	902	1071	1048	1018	1083	1142	1039	356	455	785	972	1128
CHEMBL1682588	53.89172294	40.14077021	0	2	85.19075299	2.529967954	5.059935348	85.19075299	1.234648594	5.155924157	3.546077369	0.051392426	3.197363438	100017.6364	1449.530962	13.44462322	0	0	163	69	0	4	17	94	0	52	4	12	1	0	0	0	0	0	0	790.4444444	736.6666667	1085.333333	1291.666667	1282	1297.333333	1501.333333	1631.333333	1657.666667	468	609	1097	1361	1538
CHEMBL1774626	48.94197548	38.04451769	0	2	78.42362069	2.482339849	4.958396488	78.42362069	1.225369073	5.061894515	6.377999615	0.099656244	3.709152499	9332.694467	145.823351	10.99757704	6	6	146	64	0	0	17	82	0	47	4	13	0	0	0	0	0	0	0	816	736	1073	1261	1286	1340	1544	1684	1741	414	526	913	1133	1321
CHEMBL1774638	54.5179495	41.68812437	0	2	87.62309653	2.482532113	4.958592462	87.62309653	1.23412812	5.170712039	6.468542191	0.091106228	3.827045549	4943.308528	69.62406377	10.46588491	10	11	156	71	0	0	18	85	0	53	5	13	0	0	0	0	0	0	0	920	848	1226	1453	1474	1527	1759	1924	2015	457	582	1005	1247	1442
CHEMBL1774627	49.64908226	38.31952363	0	2	79.4566044	2.482338911	4.958395531	79.4566044	1.222409298	5.076229127	6.375928058	0.098091201	3.724331835	17865.45516	274.8531564	11.66242642	6	6	149	65	0	0	17	84	0	48	4	13	0	0	0	0	0	0	0	820	740	1073	1257	1270	1334	1560	1712	1757	420	534	926	1149	1338
CHEMBL2441613	28.81925643	22.35795756	0	0	44.57651287	2.493902822	4.984695541	44.57651287	1.204770618	4.528124948	4.771567123	0.128961274	2.871007608	436.5196237	11.79782767	7.387166151	6	6	76	37	0	2	8	39	0	29	0	5	0	0	0	0	3	0	3	417.2016461	411.5925926	564.4074074	564	625.1851852	718.5555556	765.4746228	771.2153635	588.8518519	237	295	504	616	701
CHEMBL2029756	48.94197548	38.02641612	0	2	78.30461216	2.482321599	4.958377895	78.30461216	1.223509565	5.061895957	6.372484616	0.099570072	3.708287434	9436.163014	147.4400471	11.00860271	6	6	147	64	0	0	16	83	0	48	3	13	0	0	0	0	0	0	0	804	724	1049	1259	1280	1296	1490	1622	1677	415	528	920	1139	1330
CHEMBL1682582	55.26549639	42.07239098	0	2	88.76508846	2.482322432	4.958378744	88.76508846	1.232848451	5.1839768	6.380262354	0.088614755	3.827290244	27333.13441	379.6268668	12.18993599	6	6	164	72	0	0	19	92	0	53	4	15	0	0	0	0	0	0	0	928	849	1242	1468	1459	1470	1696	1790	1791	468	597	1035	1272	1457
CHEMBL1682572	49.75847206	38.57928401	0	2	79.01804425	2.482321815	4.958378115	79.01804425	1.215662219	5.077562898	6.373876576	0.09805964	3.724010029	9866.411917	151.7909526	11.06869371	6	6	146	65	0	0	18	81	0	47	4	12	1	0	1	0	0	0	1	836.4444444	752.6666667	1087.333333	1299	1300.333333	1290	1492	1621.333333	1669.666667	419	531	920	1137	1326
CHEMBL1682605	50.31574892	39.20962333	0	2	80.77136428	2.482322437	4.95837875	80.77136428	1.22380855	5.091799982	6.37653031	0.096614096	3.73969376	9817.409236	148.7486248	11.07898219	6	6	152	66	0	0	17	86	0	49	4	12	1	0	0	0	0	0	0	792.4444444	735.6666667	1066.333333	1277	1276	1275.666667	1468	1613.333333	1664.666667	428	544	946	1177	1369
CHEMBL1682592	51.72996249	39.68722601	0	2	82.59133515	2.482322754	4.958379059	82.59133515	1.232706495	5.116635741	6.381368812	0.095244311	3.755490148	8793.316394	131.2435283	10.98385474	6	6	149	67	0	0	19	82	0	48	4	14	1	0	0	0	0	0	0	870.4444444	803.6666667	1187.333333	1344	1335.333333	1322	1524	1658.666667	1685.666667	436	555	961	1172	1360
CHEMBL1682574	49.75847206	38.57928401	0	2	79.01804425	2.482321815	4.958378115	79.01804425	1.215662219	5.077562898	6.373876576	0.09805964	3.724010029	9866.411917	151.7909526	11.06869371	6	6	146	65	0	0	18	81	0	47	4	13	0	0	0	1	0	0	1	823.6049383	749.1111111	1092.666667	1287.444444	1299.444444	1313.111111	1509.777778	1635.555556	1694.555556	419	531	920	1137	1326
CHEMBL1682594	54.65584887	41.33732434	0	2	87.28016169	2.482327998	4.958384442	87.28016169	1.229298052	5.171988289	6.41489325	0.090350609	3.818717141	5932.393788	83.55484208	10.64827787	10	11	160	71	0	0	18	89	0	53	5	12	1	0	0	0	0	0	0	864.4444444	820.6666667	1196.333333	1436	1426	1391	1546	1674.666667	1706	463	588	1025	1269	1475
CHEMBL1682586	49.64908226	38.30441588	0	2	79.86946987	2.48232065	4.958376927	79.86946987	1.228761075	5.076229146	6.370258278	0.098003974	3.723442192	18038.61391	277.5171371	11.67207213	0	0	155	65	0	0	17	90	0	48	4	13	0	0	0	0	0	0	0	788	706	1037	1227	1256	1282	1504	1634	1668	426	547	959	1199	1382
CHEMBL1682595	50.31574892	39.39971342	0	2	80.0558449	2.482328177	4.958384476	80.0558449	1.231628383	5.089585946	6.40235604	0.098497785	3.728468231	3251.336105	50.02055547	9.958623477	0	0	151	65	0	2	17	86	0	48	4	12	1	0	0	0	0	0	0	772.4444444	714.6666667	1049.333333	1227.333333	1248.666667	1262.666667	1457.333333	1602.333333	1647.666667	432	558	985	1199	1362
CHEMBL1682600	52.43706927	39.94128775	0	2	84.05394629	2.482320936	4.958377216	84.05394629	1.236087445	5.13021058	6.37457982	0.093743821	3.76924079	16939.34062	249.1079503	11.65431666	6	6	152	68	0	0	19	84	0	49	4	14	1	0	0	0	0	0	0	874.4444444	803.6666667	1183.333333	1336.666667	1326	1321.333333	1540	1678	1699	442	563	974	1189	1376
CHEMBL1682607	50.42513872	39.17182498	0	2	80.76062906	2.482321779	4.958378079	80.76062906	1.223645895	5.091735324	6.374012745	0.096575951	3.739298865	13413.10718	203.2288966	11.3910573	6	6	148	66	0	0	18	82	0	48	4	13	1	0	0	0	0	0	0	832.4444444	758.6666667	1102.333333	1319	1326	1307.333333	1491.333333	1633.333333	1685.666667	424	538	928	1150	1335
CHEMBL1774632	48.2348687	37.75955471	0	2	76.84624249	2.482343569	4.95840028	76.84624249	1.219781627	5.047352873	6.38239683	0.101307886	3.694093339	4985.084516	79.12832566	10.35475527	6	6	143	63	0	0	17	80	0	46	4	12	1	0	0	0	0	0	0	776.4444444	714.6666667	1034.333333	1245	1249.333333	1265.333333	1473.333333	1630.666667	1689	408	518	900	1116	1305
CHEMBL1682597	50.49408841	39.44681038	0	2	80.36459285	2.4823232	4.958379528	80.36459285	1.217645346	5.093113198	6.379581002	0.096660318	3.740172071	7416.731845	112.3747249	10.79856344	6	6	146	66	0	0	19	80	0	47	4	12	1	0	2	0	0	0	2	892.4444444	788.6666667	1157.333333	1411	1403.666667	1326.666667	1489.333333	1637.333333	1691.666667	424	538	928	1148	1329
CHEMBL2029747	42.26192578	31.87111441	0	3	67.98897656	2.46148633	4.911277344	67.98897656	1.23616321	4.91453487	5.805303657	0.105550976	3.463520016	4674.758966	84.99561756	10.15468097	10	11	125	55	0	0	13	70	0	42	4	9	0	0	0	0	0	0	0	660	618	899	1061	1037	1007	1089	1145	1033	356	454	783	964	1119
CHEMBL1682598	50.35618904	38.7142805	0	2	80.76062906	2.482321779	4.958378079	80.76062906	1.223645895	5.091735324	6.374012745	0.096575951	3.739298865	14141.10511	214.2591683	11.44391074	6	6	147	66	0	0	18	81	0	48	5	13	0	0	0	0	0	0	0	864	782	1131	1333	1340	1340	1546	1694	1751	423	536	926	1147	1334
CHEMBL1682593	49.75847206	38.43156985	0	2	79.43136373	2.482321738	4.958378037	79.43136373	1.22202098	5.077561497	6.373548033	0.098054585	3.723958483	10466.12271	161.0172725	11.12770109	6	6	146	65	0	0	18	81	0	47	4	12	1	0	0	0	1	0	1	787.5116598	725.7037037	1045.888889	1248.555556	1252.37037	1262.37037	1463.037037	1608.54321	1656.185185	419	531	919	1137	1323
CHEMBL1682599	50.35618904	38.7142805	0	2	80.76062906	2.482321779	4.958378079	80.76062906	1.223645895	5.091735324	6.374012745	0.096575951	3.739298865	14141.10511	214.2591683	11.44391074	6	6	150	66	0	0	18	84	0	48	4	13	1	0	0	0	0	0	0	824.4444444	754.6666667	1084.333333	1289	1281.333333	1289.333333	1490	1639.333333	1672.333333	426	539	935	1156	1346
CHEMBL1682587	55.30593651	40.36254771	0	2	89.22921774	2.482321804	4.958378104	89.22921774	1.239294691	5.182203837	6.374765979	0.088538416	3.826428407	107449.424	1492.353111	13.55885657	12	12	160	72	0	0	18	88	0	54	4	14	0	0	0	0	0	0	0	924	850	1227	1421	1420	1438	1642	1796	1807	462	586	1004	1234	1419
CHEMBL1774639	52.43706927	40.89250066	0	2	84.5306539	2.48250985	4.958569735	84.5306539	1.225081941	5.13297377	6.430901073	0.093201465	3.792636076	12175.00113	176.4492917	11.33866145	6	6	156	69	0	0	18	87	0	51	5	12	1	0	0	0	0	0	0	842.4444444	766.6666667	1077	1298	1332	1381.666667	1616.666667	1782.666667	1850	441	561	970	1208	1408
CHEMBL532024	50.35618904	38.57320137	0	2	80.91110309	2.48232041	4.958376683	80.91110309	1.225925804	5.090361178	6.369209329	0.096503172	3.738544987	34923.6691	529.1465016	12.34798973	6	6	152	66	0	0	17	86	0	49	4	12	1	0	0	0	0	0	0	788.4444444	722.6666667	1034.333333	1233.666667	1246.666667	1278	1491.333333	1629.333333	1651.666667	426	542	939	1165	1354
CHEMBL1682581	53.81084272	40.83363294	0	2	86.72170811	2.48232336	4.958379692	86.72170811	1.238881544	5.156390557	6.38362204	0.091194601	3.799645803	14695.83279	209.9404684	11.5412294	12	12	156	70	0	0	17	86	0	53	4	13	0	0	0	0	0	0	0	884	823	1203	1418	1442	1465	1642	1735	1758	452	576	992	1232	1426
CHEMBL1641857	44.45548822	35.40948599	0	0	73.98229319	2.387834556	4.775669112	73.98229319	1.23303822	4.97251423	6.581895831	0.109698264	3.676082293	652.1564701	10.8692745	8.272043987	6	6	131	60	0	0	15	71	0	45	5	10	0	0	0	0	0	0	0	790	711	1001	1150	1236	1466	1361	1301	1496	363	451	747	928	1051
CHEMBL1682459	50.53452852	39.09929528	0	2	80.34237105	2.482322059	4.958378365	80.34237105	1.217308652	5.093048587	6.375684867	0.096601286	3.739561164	9905.866943	150.0888931	11.08795213	6	6	146	66	0	0	19	80	0	47	4	12	1	0	0	2	0	0	2	795.654321	737.8888889	1062.222222	1264.716049	1263.888889	1272.222222	1470.740741	1614.518519	1660.777778	424	537	926	1142	1328
CHEMBL1774584	53.32251553	41.75517159	0	2	85.28699007	2.48236912	4.95842633	85.28699007	1.218385572	5.148874066	6.410525394	0.091578934	3.803851381	7556.138294	107.9448328	10.87602568	6	6	153	70	0	0	20	83	0	50	5	13	0	0	0	2	0	0	2	889.2098765	807.2222222	1160.111111	1372	1410.160494	1442.666667	1659.222222	1781.666667	1868.777778	445	564	971	1204	1398
CHEMBL1682455	51.27014488	39.90870187	0	2	81.73635502	2.482323277	4.958379608	81.73635502	1.219945597	5.108361812	6.381767159	0.095250256	3.75555257	7648.401346	114.155244	10.84435946	6	6	146	67	0	0	20	79	0	47	4	12	1	0	3	0	0	0	3	948.4444444	823.6666667	1223.333333	1534	1435	1356.666667	1540.666667	1672	1704.666667	429	544	934	1150	1332
CHEMBL2041386	55.22505628	40.77599492	0	2	89.12124062	2.484267897	4.963617032	89.12124062	1.237795009	5.182328676	6.377436578	0.088575508	3.826847252	70169.10564	974.5709116	13.13274443	10	11	163	72	0	0	18	91	0	54	5	13	0	0	0	0	0	0	0	906	837	1206	1422	1403	1373	1571	1744	1804	465	592	1023	1260	1446
CHEMBL563603	52.39662915	39.70987082	0	2	84.05387499	2.482323997	4.958380343	84.05387499	1.236086397	5.129772739	6.386605685	0.093920672	3.771125548	8420.077703	123.8246721	10.95529695	10	11	152	68	0	0	17	84	0	51	4	13	0	0	0	0	0	0	0	866	805	1185	1394	1397	1396	1582	1684	1722	442	564	976	1210	1396
CHEMBL553183	49.64908226	38.30441588	0	2	79.86946987	2.48232065	4.958376927	79.86946987	1.228761075	5.076229146	6.370258278	0.098003974	3.723442192	18038.61391	277.5171371	11.67207213	6	6	149	65	0	0	17	84	0	48	4	12	1	0	0	0	0	0	0	784.4444444	718.6666667	1034.333333	1237.666667	1252	1273.333333	1475.333333	1611.333333	1645.666667	420	534	926	1149	1337
CHEMBL2029749	50.87302579	38.54063914	0	3	81.78356232	2.482321287	4.958377584	81.78356232	1.239144884	5.101124495	6.386497112	0.096765108	3.741255584	5979.193969	90.59384801	10.5831107	10	11	150	66	0	0	16	84	0	50	4	12	0	0	0	0	0	0	0	818	763	1123	1338	1309	1288	1466	1621	1670	432	553	962	1192	1379
CHEMBL2029753	50.35618904	38.59699339	0	2	80.96043474	2.482410502	4.958468464	80.96043474	1.226673254	5.090361197	6.386780864	0.096769407	3.741300013	34429.2978	521.6560273	12.33373281	6	6	153	66	0	0	16	87	0	50	3	13	0	0	0	0	0	0	0	812	732	1053	1249	1272	1296	1532	1726	1767	427	544	945	1173	1361
CHEMBL2029744	42.26192578	31.87111441	0	3	67.98897656	2.46148633	4.911277344	67.98897656	1.23616321	4.91453487	5.805303657	0.105550976	3.463520016	4674.758966	84.99561756	10.15468097	10	11	125	55	0	0	13	70	0	42	4	9	0	0	0	0	0	0	0	660	620	901	1065	1033	1007	1089	1151	1033	356	454	782	964	1116
CHEMBL1682584	49.75847206	38.43156985	0	2	79.43136373	2.482321738	4.958378037	79.43136373	1.22202098	5.077561497	6.373548033	0.098054585	3.723958483	10466.12271	161.0172725	11.12770109	6	6	149	65	0	0	17	84	0	48	4	13	0	0	0	0	0	0	0	824	750	1093	1285	1298	1308	1514	1644	1695	422	534	931	1149	1341
CHEMBL1682596	50.44367537	40.1938924	0	2	77.56556049	2.482323614	4.958379951	77.56556049	1.175235765	5.087613483	6.37901547	0.09665175	3.740083419	6966.727114	105.5564714	10.73597047	0	0	160	66	0	0	17	94	0	49	4	13	0	0	0	0	0	0	0	796	716	1043	1249	1268	1276	1492	1624	1677	438	545	989	1191	1463
CHEMBL1682591	49.75847206	38.43156985	0	2	79.43136373	2.482321738	4.958378037	79.43136373	1.22202098	5.077561497	6.373548033	0.098054585	3.723958483	10466.12271	161.0172725	11.12770109	6	6	149	65	0	0	17	84	0	48	4	12	1	0	0	0	0	0	0	788.4444444	728.6666667	1050.333333	1253	1255.333333	1265.333333	1466	1612	1657.666667	422	534	931	1149	1341
CHEMBL1682589	55.30593651	40.36254771	0	2	89.22921774	2.482321804	4.958378104	89.22921774	1.239294691	5.182203837	6.374765979	0.088538416	3.826428407	107449.424	1492.353111	13.55885657	12	12	160	72	0	0	18	88	0	54	4	13	1	0	0	0	0	0	0	888.4444444	828.6666667	1184.333333	1389	1377.333333	1395.333333	1594	1737.333333	1759	462	586	1004	1234	1419
CHEMBL553625	52.43706927	40.84078756	0	2	84.87665609	2.48236425	4.95842136	84.87665609	1.230096465	5.13297377	6.398256998	0.092728362	3.787547021	13344.32516	193.3960169	11.4303679	6	6	156	69	0	0	18	87	0	51	5	12	1	0	0	0	0	0	0	842.4444444	766.6666667	1081	1297	1331.333333	1367	1577.666667	1730.333333	1803.666667	441	561	970	1207	1407
CHEMBL1682578	50.53452852	39.09929528	0	2	80.34237105	2.482322059	4.958378365	80.34237105	1.217308652	5.093048587	6.375684867	0.096601286	3.739561164	9905.866943	150.0888931	11.08795213	6	6	146	66	0	0	19	80	0	47	4	13	0	0	2	0	0	0	2	928	809	1192	1426	1375	1370	1610	1720	1723	424	537	926	1142	1328
CHEMBL1774631	43.07842236	32.80041255	0	2	68.78709894	2.46155647	4.91135305	68.78709894	1.228341053	4.93266358	5.837501587	0.1042411	3.487069493	3447.040869	61.55430123	9.868038021	10	11	124	56	0	0	14	68	0	42	4	10	0	0	0	0	0	0	0	704	656	953	1111	1111	1125	1211	1271	1177	360	457	784	967	1120
CHEMBL1682580	50.35618904	38.96195192	0	2	80.72679309	2.48232188	4.958378181	80.72679309	1.223133229	5.091736724	6.374481612	0.096583055	3.739372421	12700.63099	192.4338028	11.3364766	6	6	150	66	0	0	18	84	0	48	4	13	1	0	0	0	0	0	0	824.4444444	749.3333333	1096	1292.666667	1305.666667	1319.666667	1512.666667	1645.333333	1696.333333	426	539	936	1157	1350
CHEMBL558355	53.8797924	40.86935251	0	2	86.460172	2.48232325	4.958379581	86.460172	1.235145314	5.157682345	6.386966436	0.091242378	3.800169569	10798.87959	154.2697084	11.23310782	10	11	158	70	0	0	17	88	0	53	4	13	0	0	0	0	0	0	0	876	816	1198	1401	1404	1406	1619	1743	1745	456	582	1010	1256	1451
CHEMBL2041570	52.43706927	39.42646116	0	3	83.67070023	2.484289777	4.963665386	83.67070023	1.230451474	5.12971182	6.400645264	0.094127136	3.77332142	7051.991835	103.7057623	10.777988	10	11	156	68	0	0	16	88	0	52	4	12	0	0	0	0	0	0	0	840	781	1139	1364	1353	1319	1505	1676	1678	446	566	994	1215	1422
CHEMBL1682585	53.18461616	38.94226431	0	2	85.67918979	2.48232143	4.958377723	85.67918979	1.223988426	5.14485984	6.372240559	0.091032008	3.797861293	73130.04668	1044.714953	13.14590475	0	0	170	70	0	0	17	100	0	53	4	12	1	0	0	0	0	0	0	772.4444444	706.6666667	1018.333333	1244.333333	1284	1314	1510	1637	1671.333333	456	587	1024	1292	1517
CHEMBL1682583	49.75847206	38.43156985	0	2	79.43136373	2.482321738	4.958378037	79.43136373	1.22202098	5.077561497	6.373548033	0.098054585	3.723958483	10466.12271	161.0172725	11.12770109	6	6	146	65	0	0	18	81	0	47	4	12	1	0	1	0	0	0	1	836.4444444	752.6666667	1086.333333	1289	1279.333333	1289.333333	1490	1640	1669.666667	419	531	919	1137	1323
CHEMBL1682579	54.59882973	40.14035245	0	2	87.95292776	2.482321831	4.958378132	87.95292776	1.23877363	5.169321231	6.375235641	0.089792051	3.812515838	56129.04401	790.5499156	12.89550346	12	12	156	71	0	0	19	85	0	52	5	13	1	0	0	0	0	0	0	900.4444444	846.6666667	1218.333333	1419	1397.333333	1406.666667	1590	1721.333333	1750.333333	455	576	985	1211	1395
CHEMBL1774636	51.68952237	39.46682546	0	2	82.59752205	2.482352966	4.958409873	82.59752205	1.232798837	5.116190547	6.410179149	0.095674316	3.759994745	4470.622055	66.72570232	10.30739037	10	11	149	67	0	0	17	82	0	50	4	12	1	0	0	0	0	0	0	826.4444444	779.6666667	1138.333333	1364	1351	1340	1523.333333	1669.666667	1732	436	556	963	1194	1380
CHEMBL1774634	49.64908226	38.31952363	0	2	79.4566044	2.482338911	4.958395531	79.4566044	1.222409298	5.076229127	6.375928058	0.098091201	3.724331835	17865.45516	274.8531564	11.66242642	6	6	149	65	0	0	17	84	0	48	4	12	1	0	0	0	0	0	0	784.4444444	718.6666667	1030.333333	1235.666667	1248.666667	1286	1501.333333	1642.666667	1677	420	534	926	1149	1338
CHEMBL553184	56.66777941	43.47803572	0	2	91.47107567	2.482371159	4.958428417	91.47107567	1.236095617	5.210102439	6.427292782	0.086855308	3.862033421	8603.854623	116.2683057	11.06144559	10	11	165	74	0	0	18	91	0	56	5	13	0	0	0	0	0	0	0	934	864	1250	1472	1497	1526	1760	1887	1935	477	609	1054	1315	1522
CHEMBL1682454	52.18554891	40.28113953	0	2	82.09216991	2.482322308	4.958378619	82.09216991	1.207237793	5.12325734	6.378460546	0.09380089	3.769849387	11164.62628	164.1856805	11.2374283	6	6	149	68	0	0	20	81	0	48	4	13	0	0	3	0	0	0	3	986	846	1343	1436	1469	1473	1626	1852	1743	437	552	944	1170	1362
CHEMBL1682573	50.53452852	39.29898264	0	2	80.33590974	2.48232258	4.958378896	80.33590974	1.217210754	5.093050023	6.377394502	0.096627189	3.739829278	8664.493293	131.2802014	10.95405837	6	6	149	66	0	0	18	83	0	48	4	13	0	0	1	0	0	0	1	880	785	1147	1349	1368	1357	1576	1652	1714	427	540	939	1161	1351
CHEMBL563766	55.22505628	41.91602814	0	2	89.014836	2.482369206	4.958426418	89.014836	1.236317167	5.183578133	6.415428534	0.089103174	3.832786824	9437.645364	131.0784078	11.12654282	10	11	159	72	0	0	18	87	0	54	5	13	0	0	0	0	0	0	0	924	852	1230	1448	1466	1495	1722	1858	1926	463	590	1018	1262	1457
CHEMBL553338	52.39662915	39.70987082	0	2	84.05387499	2.482323997	4.958380343	84.05387499	1.236086397	5.129772739	6.386605685	0.093920672	3.771125548	8420.077703	123.8246721	10.95529695	10	11	152	68	0	0	17	84	0	51	4	12	1	0	0	0	0	0	0	830.4444444	783.6666667	1142.333333	1362	1349	1332	1507.333333	1641.333333	1684.666667	442	564	976	1210	1396
CHEMBL1682461	51.72996249	39.68722601	0	2	82.59133515	2.482322754	4.958379059	82.59133515	1.232706495	5.116635741	6.381368812	0.095244311	3.755490148	8793.316394	131.2435283	10.98385474	6	6	153	67	0	0	17	86	0	50	4	13	0	0	0	0	0	0	0	842	777	1142	1324	1334	1338	1548	1680	1707	440	563	983	1208	1386
CHEMBL1682464	53.14417605	40.18836105	0	2	85.25188375	2.482321976	4.958378278	85.25188375	1.235534547	5.143582855	6.376785277	0.092417178	3.784185507	20821.12937	301.7554981	11.875245	11	11	153	69	0	0	19	84	0	50	6	12	1	0	0	0	0	0	0	864.4444444	817.6666667	1175.333333	1349	1355.333333	1349.333333	1538	1686.666667	1727	446	567	976	1196	1384
CHEMBL1682460	49.75847206	38.43156985	0	2	79.43136373	2.482321738	4.958378037	79.43136373	1.22202098	5.077561497	6.373548033	0.098054585	3.723958483	10466.12271	161.0172725	11.12770109	6	6	146	65	0	0	18	81	0	47	4	13	0	0	0	1	0	0	1	823.6049383	749.1111111	1091.666667	1283.666667	1297.111111	1307.111111	1513.111111	1641.777778	1694.555556	419	531	919	1137	1323
CHEMBL1682463	50.35618904	38.7142805	0	2	80.76062906	2.482321779	4.958378079	80.76062906	1.223645895	5.091735324	6.374012745	0.096575951	3.739298865	14141.10511	214.2591683	11.44391074	6	6	152	66	0	0	17	86	0	49	4	13	0	0	0	0	0	0	0	828	756	1103	1297	1308	1316	1522	1658	1707	428	543	944	1170	1358
CHEMBL1682575	51.9891822	39.49315534	0	2	82.73474959	2.48232181	4.95837811	82.73474959	1.216687494	5.120592571	6.374556255	0.093743474	3.769237094	24869.89532	365.7337547	12.03833594	6	6	150	68	0	0	20	82	0	48	4	13	1	0	2	0	0	0	2	930.4444444	808.6666667	1225.333333	1357	1377.333333	1381.333333	1554	1703.333333	1737.666667	434	549	941	1164	1358
CHEMBL1682465	51.68952237	40.00807076	0	2	82.62870867	2.482324679	4.958380998	82.62870867	1.233264308	5.116699208	6.389697997	0.095368627	3.756794532	6183.916215	92.29725694	10.63181457	9	10	147	67	0	0	20	80	0	47	6	12	2	0	0	0	0	0	0	844.8888889	779.3333333	1160.666667	1346.666667	1332.666667	1310	1497.777778	1630.666667	1682	434	552	954	1166	1357
CHEMBL1774625	48.2348687	37.75955471	0	2	76.84624249	2.482343569	4.95840028	76.84624249	1.219781627	5.047352873	6.38239683	0.101307886	3.694093339	4985.084516	79.12832566	10.35475527	6	6	143	63	0	0	17	80	0	46	4	13	0	0	0	0	0	0	0	812	736	1077	1277	1292	1324	1516	1668	1753	408	518	900	1116	1305
CHEMBL2041394	51.62057269	38.50015711	0	3	82.84597416	2.484266277	4.963613596	82.84597416	1.236507077	5.114849639	6.384512954	0.095291238	3.755982733	9463.493812	141.2461763	11.05730445	10	11	153	67	0	0	16	86	0	51	4	12	0	0	0	0	0	0	0	830	774	1131	1354	1326	1294	1483	1650	1642	438	558	972	1195	1381
CHEMBL555663	52.43706927	39.33262142	0	2	84.00384362	2.482322526	4.958378841	84.00384362	1.235350642	5.129710397	6.380066358	0.093824505	3.77010111	12053.21471	177.2531576	11.3140093	10	11	152	68	0	0	17	84	0	51	4	13	0	0	0	0	0	0	0	866	804	1178	1376	1370	1371	1578	1714	1743	442	563	974	1203	1387
CHEMBL2041395	52.39662915	39.80371056	0	3	83.72123175	2.484294362	4.963675872	83.72123175	1.231194585	5.129774161	6.411773591	0.094290788	3.775058536	4998.961121	73.51413413	10.43390801	10	11	156	68	0	0	16	88	0	52	4	12	0	0	0	0	0	0	0	840	782	1142	1375	1366	1335	1500	1668	1680	446	567	996	1224	1432
CHEMBL2041383	45.97579917	34.36360882	0	2	73.57512161	2.465061	4.92272719	73.57512161	1.226252027	4.997827126	5.750325551	0.095838759	3.54101594	9590.26308	159.837718	10.96026307	10	11	132	60	0	0	16	72	0	44	5	10	0	0	0	1	0	0	1	747.6049383	694.1111111	992.6666667	1181.444444	1170	1143.444444	1243.444444	1287.555556	1105.111111	382	483	827	1014	1169
CHEMBL1682457	51.24163531	39.25227379	0	2	81.51267194	2.482321856	4.958378157	81.51267194	1.216607044	5.106943804	6.374873244	0.095147362	3.754471734	15013.66291	224.084521	11.51882345	6	6	155	67	0	0	17	88	0	50	4	13	0	0	0	0	0	0	0	834	764	1114	1309	1318	1324	1530	1672	1719	436	552	963	1191	1384
CHEMBL2029593	48.83258568	37.40639628	0	3	78.6171964	2.482314225	4.95837038	78.6171964	1.228393694	5.060545465	6.363893025	0.099435829	3.706938291	24221.52047	378.4612573	11.95129478	6	6	151	64	0	0	15	87	0	49	3	12	0	0	0	0	0	0	0	760	692	1005	1207	1216	1236	1442	1582	1603	417	533	930	1155	1345
CHEMBL1682466	51.02285571	39.66874185	0	2	81.51845405	2.482322206	4.958378484	81.51845405	1.235128092	5.103530388	6.383997134	0.096727229	3.74086406	6069.871819	91.96775483	10.59816242	0	0	156	66	0	2	17	90	0	49	4	12	1	0	0	0	0	0	0	766.4444444	705.6666667	1032.333333	1211.666667	1245.333333	1266.666667	1472	1604.666667	1638.666667	440	570	1010	1236	1396
CHEMBL1682451	51.68952237	40.00807076	0	2	82.62870867	2.482324679	4.958380998	82.62870867	1.233264308	5.116699208	6.389697997	0.095368627	3.756794532	6183.916215	92.29725694	10.63181457	9	10	147	67	0	0	20	80	0	47	6	13	1	0	0	0	0	0	0	880.4444444	800.6666667	1203.333333	1378.666667	1380.666667	1384.666667	1570.666667	1657.333333	1719.333333	434	552	954	1166	1357
CHEMBL2029592	47.41837211	36.86568251	0	3	76.05450151	2.482316632	4.958372833	76.05450151	1.226685508	5.031204486	6.368087887	0.102711095	3.675848542	6528.43324	105.2973103	10.60847155	6	6	145	62	0	0	15	83	0	47	3	12	0	0	0	0	0	0	0	752	684	1001	1207	1212	1222	1428	1586	1623	405	517	904	1122	1313
CHEMBL2041392	51.58013257	38.87704799	0	3	82.87702793	2.48426854	4.96361874	82.87702793	1.236970566	5.114912895	6.391683147	0.095398256	3.757105163	6678.216052	99.67486644	10.7087137	10	11	153	67	0	0	16	86	0	51	4	12	0	0	0	0	0	0	0	830	773	1132	1360	1341	1305	1477	1640	1653	438	559	975	1203	1393
CHEMBL1682468	49.75847206	38.43156985	0	2	79.43136373	2.482321738	4.958378037	79.43136373	1.22202098	5.077561497	6.373548033	0.098054585	3.723958483	10466.12271	161.0172725	11.12770109	6	6	146	65	0	0	18	81	0	47	4	12	1	0	0	1	0	0	1	788.0493827	727.7777778	1049	1251.666667	1254.444444	1264.444444	1465.111111	1610.962963	1657.222222	419	531	919	1137	1323
CHEMBL2041393	51.62057269	38.50015711	0	3	82.84597416	2.484266277	4.963613596	82.84597416	1.236507077	5.114849639	6.384512954	0.095291238	3.755982733	9463.493812	141.2461763	11.05730445	10	11	153	67	0	0	16	86	0	51	4	12	0	0	0	0	0	0	0	830	772	1129	1350	1330	1294	1483	1642	1648	438	558	973	1195	1384
CHEMBL1682458	52.18554891	39.90389013	0	2	82.1060402	2.482322047	4.958378352	82.1060402	1.207441768	5.123255946	6.377010171	0.093779561	3.769621974	12823.04886	188.5742479	11.37592213	6	6	149	68	0	0	20	81	0	48	4	13	0	0	3	0	0	0	3	986	846	1342	1429	1436	1404	1610	1758	1911	437	552	943	1167	1356
CHEMBL1946561	52.46557884	39.44351048	0	1	83.8911699	2.48335081	4.961707988	83.8911699	1.233693675	5.131093873	6.446544752	0.094802129	3.780466902	4579.822489	67.35033072	10.34633813	10	11	149	68	0	0	18	81	0	50	4	13	0	0	0	1	0	0	1	873.6049383	814.1111111	1193.666667	1404.444444	1384	1400.444444	1561.444444	1659.555556	1754.555556	441	562	969	1201	1374
CHEMBL539222	53.85128283	41.40491062	0	2	87.40112137	2.48236347	4.958420564	87.40112137	1.231001709	5.159512963	6.395565826	0.090078392	3.815699695	44605.69918	628.2492842	12.6657117	6	6	162	71	0	0	18	91	0	53	5	12	1	0	0	0	0	0	0	850.4444444	774.6666667	1085	1293	1320	1358.333333	1584.333333	1747.333333	1809.666667	453	577	996	1239	1439
CHEMBL1682467	52.54645907	39.92688127	0	2	84.16636575	2.482321885	4.958378187	84.16636575	1.219802402	5.134232724	6.375397219	0.092397061	3.78396781	30120.1903	436.5244971	12.24447241	6	6	155	69	0	0	19	86	0	50	4	14	1	0	0	0	0	0	0	880.4444444	802.6666667	1166.333333	1367	1361.333333	1343.333333	1540	1686	1731.666667	442	559	962	1190	1380
CHEMBL2029755	52.46557884	40.3958604	0	2	83.93173399	2.482455688	4.958514582	83.93173399	1.234290206	5.131093873	6.458722234	0.094981209	3.782354114	3070.457332	45.15378429	9.94650441	10	11	153	68	0	0	16	85	0	52	3	13	0	0	0	0	0	0	0	856	796	1166	1389	1406	1405	1619	1787	1815	445	568	990	1232	1427
CHEMBL1774633	48.94197548	38.04451769	0	2	78.42362069	2.482339849	4.958396488	78.42362069	1.225369073	5.061894515	6.377999615	0.099656244	3.709152499	9332.694467	145.823351	10.99757704	6	6	146	64	0	0	17	82	0	47	4	12	1	0	0	0	0	0	0	780.4444444	714.6666667	1030.333333	1239.666667	1254	1281.333333	1485.333333	1630.666667	1677	414	526	913	1133	1321
CHEMBL1774635	50.35618904	38.58601682	0	2	80.94652483	2.482338671	4.958395287	80.94652483	1.226462497	5.090361178	6.374912433	0.096589582	3.739440004	34701.57228	525.7813982	12.34160992	6	6	152	66	0	0	17	86	0	49	4	12	1	0	0	0	0	0	0	788.4444444	722.6666667	1034.333333	1235.666667	1244.666667	1280.666667	1506	1658.666667	1689	426	542	939	1165	1354
CHEMBL2029759	51.06329582	38.83408838	0	2	82.39316959	2.482320349	4.958376621	82.39316959	1.2297488	5.104296294	6.368695291	0.095055154	3.753502154	68240.27927	1018.511631	13.0328978	6	6	156	67	0	0	16	89	0	51	3	13	0	0	0	0	0	0	0	816	736	1057	1247	1252	1278	1522	1688	1725	433	552	958	1188	1377
CHEMBL557551	51.06329582	38.83408838	0	2	82.39316959	2.482320349	4.958376621	82.39316959	1.2297488	5.104296294	6.368695291	0.095055154	3.753502154	68240.27927	1018.511631	13.0328978	6	6	155	67	0	0	17	88	0	50	4	12	1	0	0	0	0	0	0	792.4444444	726.6666667	1038.333333	1233.666667	1242.666667	1272.666667	1496	1645.333333	1669.666667	432	550	952	1181	1370
CHEMBL2041382	53.81084272	40.29510567	0	2	86.59384171	2.484268577	4.963618581	86.59384171	1.237054882	5.15639597	6.383284709	0.091189782	3.799592959	18413.46614	263.0495163	11.76674768	10	11	157	70	0	0	18	87	0	52	5	13	0	0	0	0	0	0	0	898	829	1202	1434	1417	1401	1619	1762	1728	453	576	997	1228	1415
CHEMBL2029352	49.64908226	38.3322998	0	2	79.86330613	2.482410744	4.95846871	79.86330613	1.228666248	5.076229147	6.387785431	0.098273622	3.726189817	17685.55471	272.085457	11.65230564	6	6	150	65	0	0	16	85	0	49	3	13	0	0	0	0	0	0	0	808	728	1049	1245	1272	1300	1544	1728	1757	421	536	932	1157	1345
CHEMBL2029758	50.35618904	38.57320137	0	2	80.91110309	2.48232041	4.958376683	80.91110309	1.225925804	5.090361178	6.369209329	0.096503172	3.738544987	34923.6691	529.1465016	12.34798973	6	6	153	66	0	0	16	87	0	50	3	13	0	0	0	0	0	0	0	812	732	1053	1243	1252	1294	1534	1678	1691	427	544	945	1172	1362
CHEMBL1682452	56.20766142	41.8062157	0	2	89.85182959	2.482322603	4.958378921	89.85182959	1.230846981	5.198750434	6.386005131	0.087479522	3.841983246	18105.54427	248.0211543	11.79184783	6	6	164	73	0	0	21	91	0	52	5	14	2	0	0	0	0	0	0	904.8888889	774.6666667	1251	1437.666667	1445.333333	1412	1584.666667	1722.444444	1776.333333	475	608	1046	1301	1486
CHEMBL1682456	50.35618904	38.7142805	0	2	80.76062906	2.482321779	4.958378079	80.76062906	1.223645895	5.091735324	6.374012745	0.096575951	3.739298865	14141.10511	214.2591683	11.44391074	6	6	147	66	0	0	18	81	0	48	5	12	1	0	0	0	0	0	0	828.4444444	760.6666667	1088.333333	1301	1297.333333	1297.333333	1498	1646	1687	423	536	926	1147	1334
CHEMBL2029754	51.68952237	39.47635811	0	2	83.05057763	2.482424486	4.958482734	83.05057763	1.23956086	5.11618918	6.420212957	0.095824074	3.761558814	4492.088483	67.04609676	10.31218054	10	11	150	67	0	0	16	83	0	51	3	13	0	0	0	0	0	0	0	850	785	1147	1360	1377	1386	1606	1775	1796	437	558	969	1203	1388
CHEMBL2029760	52.43706927	39.33262142	0	2	84.00384362	2.482322526	4.958378841	84.00384362	1.235350642	5.129710397	6.380066358	0.093824505	3.77010111	12053.21471	177.2531576	11.3140093	10	11	153	68	0	0	16	85	0	52	3	13	0	0	0	0	0	0	0	854	788	1146	1358	1352	1355	1562	1704	1729	443	565	981	1210	1397
CHEMBL1682462	55.30593651	40.36254771	0	2	89.22921774	2.482321804	4.958378104	89.22921774	1.239294691	5.182203837	6.374765979	0.088538416	3.826428407	107449.424	1492.353111	13.55885657	12	12	158	72	0	0	19	86	0	53	6	12	1	0	0	0	0	0	0	898.4444444	849.6666667	1204.333333	1413	1394.333333	1400.333333	1602	1744.666667	1771	460	582	993	1220	1399
CHEMBL1774628	51.68952237	39.46682546	0	2	82.59752205	2.482352966	4.958409873	82.59752205	1.232798837	5.116190547	6.410179149	0.095674316	3.759994745	4470.622055	66.72570232	10.30739037	10	11	149	67	0	0	17	82	0	50	4	13	0	0	0	0	0	0	0	862	801	1181	1396	1399	1420	1598	1723	1796	436	556	963	1194	1380
CHEMBL1774641	55.44383588	42.39061151	0	2	88.34479775	2.482536959	4.958597407	88.34479775	1.22701108	5.184716066	6.473686557	0.089912313	3.841826765	5113.254272	71.01742045	10.51367235	10	11	159	72	0	0	19	87	0	53	5	14	0	0	0	0	0	0	0	940	864	1252	1461	1494	1551	1807	1960	2059	465	590	1019	1262	1460
CHEMBL1682447	54.5179495	41.64005139	0	2	88.28223187	2.482323731	4.958380071	88.28223187	1.243411717	5.169438441	6.384827195	0.089927144	3.814019209	15483.61556	218.0790924	11.60763247	12	12	159	71	0	0	17	88	0	54	4	12	1	0	0	0	0	0	0	850.4444444	798.6666667	1154.333333	1384.333333	1416.666667	1443.333333	1609.333333	1698.333333	1709.666667	458	585	1008	1256	1457
CHEMBL1682448	55.18461616	41.87441013	0	2	89.16732408	2.482324277	4.95838063	89.16732408	1.238435057	5.183635964	6.390917421	0.088762742	3.828958856	14056.33007	195.2268065	11.52490914	12	12	160	72	0	0	18	88	0	54	4	13	1	0	0	0	0	0	0	892.4444444	838.6666667	1219.333333	1473	1472	1462	1607.666667	1707.333333	1734.666667	464	590	1017	1261	1464
CHEMBL2029757	49.64908226	38.30441588	0	2	79.86946987	2.48232065	4.958376927	79.86946987	1.228761075	5.076229146	6.370258278	0.098003974	3.723442192	18038.61391	277.5171371	11.67207213	6	6	150	65	0	0	16	85	0	49	3	13	0	0	0	0	0	0	0	808	728	1049	1243	1268	1306	1524	1644	1669	421	536	932	1157	1344
CHEMBL1774630	53.17268562	40.63477547	0	2	85.0028607	2.482350035	4.958406885	85.0028607	1.231925517	5.144476466	6.410896772	0.092911547	3.789520575	5673.1541	82.21962464	10.57502193	10	11	155	69	0	0	17	86	0	52	4	13	0	0	0	0	0	0	0	872	812	1194	1403	1406	1430	1632	1776	1808	450	574	997	1240	1435
CHEMBL1681796	50.57496864	39.19913896	0	2	79.71962218	2.482322108	4.958378414	79.71962218	1.207873063	5.092989604	6.375770335	0.096602581	3.73957457	9877.1633	149.6539894	11.08505028	6	6	146	66	0	0	19	80	0	47	4	12	1	0	0	2	0	0	2	795.654321	736.8888889	1062.666667	1269.444444	1266.82716	1272.888889	1468.592593	1612.444444	1660.777778	424	536	928	1142	1331
CHEMBL1682453	52.61540875	40.66382839	0	2	83.97651751	2.482323028	4.958379353	83.97651751	1.217050978	5.135550699	6.381180007	0.09248087	3.784874446	12460.66036	180.5892805	11.3618532	6	6	152	69	0	0	21	83	0	48	5	15	1	0	0	0	0	0	0	932.4444444	829.6666667	1219.333333	1433	1440	1448.333333	1561.666667	1694	1743.333333	441	557	959	1189	1384
CHEMBL2029743	50.91346591	38.16411892	0	3	81.74798371	2.482318462	4.958374701	81.74798371	1.238605814	5.101060361	6.37829169	0.096640783	3.73996995	8474.543825	128.4021792	10.93189175	10	11	150	66	0	0	16	84	0	50	4	12	0	0	0	0	0	0	0	818	764	1122	1332	1294	1277	1472	1630	1664	432	552	959	1184	1367
CHEMBL2029761	52.39662915	39.70987082	0	2	84.05387499	2.482323997	4.958380343	84.05387499	1.236086397	5.129772739	6.386605685	0.093920672	3.771125548	8420.077703	123.8246721	10.95529695	10	11	153	68	0	0	16	85	0	52	3	13	0	0	0	0	0	0	0	854	789	1151	1370	1375	1386	1572	1674	1708	443	566	983	1218	1407
CHEMBL1946398	55.33444608	40.35096616	0	2	88.91363334	2.482109091	4.958985057	88.91363334	1.234911574	5.183524414	6.341108909	0.088070957	3.821134686	69249.61538	961.8002136	13.1195539	10	11	160	72	0	0	19	88	0	53	5	13	0	0	0	1	0	0	1	901.6049383	836.1111111	1207.666667	1410.444444	1378	1356.444444	1539.444444	1688.555556	1744.555556	464	591	1016	1253	1429
CHEMBL562773	53.14417605	41.12815216	0	2	85.92045547	2.482363628	4.958420725	85.92045547	1.227435078	5.146331396	6.396427405	0.091377534	3.801649766	23872.25658	341.0322368	12.0263824	6	6	159	70	0	0	18	89	0	52	5	12	1	0	0	0	0	0	0	846.4444444	770.6666667	1081	1293	1324	1365.666667	1585.666667	1739.333333	1800.666667	447	569	983	1223	1423
CHEMBL1682445	51.24163531	39.25227379	0	2	81.51267194	2.482321856	4.958378157	81.51267194	1.216607044	5.106943804	6.374873244	0.095147362	3.754471734	15013.66291	224.084521	11.51882345	6	6	148	67	0	0	20	81	0	47	5	14	1	0	0	0	0	0	0	888.4444444	792.6666667	1162.333333	1349	1345.333333	1329.333333	1530	1678	1724.333333	429	543	934	1157	1345
CHEMBL1682446	52.18554891	40.28113953	0	2	82.09216991	2.482322308	4.958378619	82.09216991	1.207237793	5.12325734	6.378460546	0.09380089	3.769849387	11164.62628	164.1856805	11.2374283	6	6	149	68	0	0	20	81	0	48	4	12	1	0	3	0	0	0	3	950.4444444	824.6666667	1300.333333	1404	1426.333333	1425	1562	1713.333333	1705.666667	437	552	944	1170	1362
CHEMBL2029763	54.58689918	40.93529059	0	2	87.92330142	2.482329327	4.958385781	87.92330142	1.238356358	5.171980284	6.400517896	0.090148139	3.816473692	9600.437446	135.2174288	11.12965873	10	11	160	71	0	0	17	89	0	54	3	14	0	0	0	0	0	0	0	904	835	1217	1438	1425	1419	1611	1744	1784	463	589	1023	1267	1458
CHEMBL2029595	42.22148567	32.24253986	0	3	68.02455515	2.46149525	4.911287095	68.02455515	1.236810094	4.914612155	5.822046251	0.105855386	3.466399882	3240.237198	58.91340359	9.788149907	10	11	126	55	0	0	12	71	0	43	3	9	0	0	0	0	0	0	0	644	605	882	1051	1038	1010	1079	1138	1035	357	457	790	980	1137
CHEMBL1682443	59.36374852	45.20562855	0	2	96.66350335	2.524969824	5.049935598	96.66350335	1.255370173	5.256089204	4.232104474	0.054962396	3.48391971	35333.97661	458.8828131	12.51382062	18	18	169	77	0	0	17	92	0	60	4	12	1	0	0	0	0	0	0	918.4444444	886.6666667	1302.333333	1591	1671.333333	1709.333333	1815.333333	1821.333333	1782.666667	498	640	1102	1391	1625
CHEMBL2029585	49.53969246	37.66581253	0	3	80.01255408	2.482314099	4.958370252	80.01255408	1.23096237	5.07489931	6.363178874	0.09789506	3.722330252	47439.33171	729.8358725	12.63900912	6	6	154	65	0	0	15	89	0	50	3	12	0	0	0	0	0	0	0	764	696	1009	1211	1216	1236	1446	1592	1607	423	541	943	1171	1361
CHEMBL2029746	50.91346591	38.16411892	0	3	81.74798371	2.482318462	4.958374701	81.74798371	1.238605814	5.101060361	6.37829169	0.096640783	3.73996995	8474.543825	128.4021792	10.93189175	10	11	150	66	0	0	16	84	0	50	4	12	0	0	0	0	0	0	0	818	762	1120	1328	1298	1277	1472	1624	1664	432	552	960	1184	1370
CHEMBL1682444	51.24163531	39.57311853	0	2	81.49313907	2.482322001	4.958378305	81.49313907	1.216315509	5.106945202	6.375610244	0.095158362	3.754587337	13225.68269	197.3982491	11.3920234	6	6	148	67	0	0	20	81	0	47	5	14	1	0	0	0	0	0	0	888.4444444	792.6666667	1163.333333	1356	1370.333333	1369	1530	1676	1689.666667	429	543	935	1159	1350
CHEMBL1682449	52.96160538	40.94756638	0	2	83.23520655	2.482322958	4.958379283	83.23520655	1.206307341	5.138060556	6.383667629	0.092516922	3.785264207	9252.670926	134.0966801	11.06418895	6	6	149	69	0	0	21	80	0	48	4	12	1	0	3	1	0	0	4	958.0493827	834.7777778	1315.777778	1436.777778	1449.777778	1432.111111	1569.777778	1718.962963	1709.222222	442	558	953	1178	1364
CHEMBL2041389	50.87302579	38.62413471	0	2	81.66928285	2.484285548	4.963656875	81.66928285	1.237413377	5.101125959	6.411779325	0.097148172	3.745206467	3601.96193	54.57518075	10.07630361	10	11	150	66	0	0	16	84	0	50	4	12	0	0	0	0	0	0	0	826	773	1134	1362	1339	1293	1481	1659	1702	432	551	961	1187	1374
CHEMBL1682450	53.14417605	39.91112821	0	2	85.12946324	2.482322429	4.958378738	85.12946324	1.233760337	5.14301291	6.379509221	0.092456655	3.784612581	16211.03449	234.9425289	11.62496884	6	6	155	69	0	0	19	86	0	50	4	15	0	0	0	0	0	0	0	914	833	1222	1468	1402	1398	1620	1744	1763	448	571	987	1232	1412
CHEMBL1774629	51.72996249	39.08993458	0	2	82.54610593	2.4823472	4.958403987	82.54610593	1.232031432	5.116127353	6.397338213	0.09548266	3.757989526	6306.824379	94.13170715	10.65149509	10	11	149	67	0	0	17	82	0	50	4	13	0	0	0	0	0	0	0	862	800	1174	1378	1372	1395	1594	1750	1808	436	555	961	1187	1371
CHEMBL2041390	43.03798225	32.68210346	0	2	68.64886385	2.465115679	4.922870174	68.64886385	1.225872569	4.932744583	5.815696504	0.103851723	3.483327154	2016.972818	36.01737176	9.332119659	10	11	125	56	0	0	14	69	0	42	4	9	0	0	0	1	0	0	1	675.6049383	638.1111111	924.6666667	1109.444444	1092	1035.444444	1105.444444	1182.555556	1069.555556	361	458	791	973	1128
CHEMBL2029596	52.95390602	40.25459218	0	3	85.50728247	2.482328746	4.958385207	85.50728247	1.239235978	5.143295918	6.41343999	0.092948406	3.789917198	5583.754723	80.92398149	10.55913813	10	11	158	69	0	0	16	89	0	53	3	13	0	0	0	0	0	0	0	850	794	1168	1401	1398	1364	1521	1652	1710	451	577	1004	1249	1446
CHEMBL2029587	50.16591901	38.28739489	0	2	80.65322351	2.48234234	4.958399055	80.65322351	1.240818823	5.087144798	6.409783212	0.098612049	3.729627627	3239.439239	49.83752675	9.954957696	10	11	147	65	0	0	16	82	0	49	4	12	0	0	0	0	0	0	0	814	763	1125	1340	1307	1274	1471	1645	1713	426	545	948	1176	1360
CHEMBL2029594	50.87302579	38.54063914	0	3	81.78356232	2.482321287	4.958377584	81.78356232	1.239144884	5.101124495	6.386497112	0.096765108	3.741255584	5979.193969	90.59384801	10.5831107	10	11	151	66	0	0	15	85	0	51	3	12	0	0	0	0	0	0	0	802	749	1103	1318	1299	1280	1462	1617	1666	433	555	967	1200	1388
CHEMBL2041385	56.04155286	41.21465528	0	2	89.86097899	2.484267903	4.963617047	89.86097899	1.230972315	5.19623036	6.377869119	0.08736807	3.840708396	68771.18576	942.0710378	13.12641447	10	11	163	73	0	0	19	90	0	54	5	13	0	0	0	1	0	0	1	913.6049383	846.1111111	1217.666667	1436.444444	1417	1385.444444	1578.444444	1747.555556	1807.555556	470	597	1030	1266	1451
CHEMBL2029589	50.98241559	38.74534773	0	2	81.39272725	2.482346281	4.958403083	81.39272725	1.23322314	5.102424165	6.420446541	0.097279493	3.746557319	3172.195554	48.06356899	9.94924888	10	11	147	66	0	0	17	81	0	49	4	12	0	0	0	1	0	0	1	821.6049383	772.1111111	1136.666667	1354.444444	1321	1286.444444	1478.444444	1648.555556	1716.555556	431	550	955	1182	1365
CHEMBL2041391	54.6273393	40.75702099	0	2	87.31391319	2.484342531	4.963780228	87.31391319	1.229773425	5.170660267	6.397713301	0.090108638	3.816035414	17880.49369	251.8379392	11.75156044	10	11	157	71	0	0	19	86	0	52	5	13	0	0	0	1	0	0	1	905.6049383	838.1111111	1209.666667	1440.444444	1439	1389.444444	1614.444444	1855.555556	1787.555556	458	581	1004	1234	1418
CHEMBL2041388	51.68952237	39.08181883	0	2	82.40797056	2.484288635	4.963664099	82.40797056	1.22996971	5.116194779	6.420961862	0.095835252	3.761675456	3538.907499	52.81951491	10.07368087	10	11	150	67	0	0	17	83	0	50	4	12	0	0	0	1	0	0	1	833.6049383	782.1111111	1145.666667	1376.444444	1353	1305.444444	1488.444444	1662.555556	1705.555556	437	556	968	1193	1379
CHEMBL2029590	42.33087547	32.44639818	0	2	67.63371987	2.461570425	4.911369228	67.63371987	1.229703998	4.916178101	5.889574191	0.107083167	3.477931794	1689.898824	30.72543317	9.137172031	10	11	122	55	0	0	14	67	0	41	4	9	0	0	0	1	0	0	1	663.6049383	628.1111111	915.6666667	1087.444444	1060	1016.444444	1095.444444	1169.555556	1085.555556	355	452	778	962	1114
CHEMBL1946562	51.05136528	38.95306216	0	1	81.36300932	2.483561846	4.962190508	81.36300932	1.232772868	5.103779099	6.55630964	0.099338025	3.767497539	1495.993862	22.66657366	9.197615705	10	11	143	66	0	0	18	77	0	48	4	13	0	0	0	1	0	0	1	865.6049383	806.1111111	1189.666667	1418.444444	1404	1441.444444	1645.444444	1736.555556	1749.111111	429	546	943	1169	1343
CHEMBL2041381	54.6273393	40.74298593	0	2	87.33422666	2.484268677	4.963618817	87.33422666	1.23005953	5.170660285	6.385019215	0.089929848	3.814049283	18035.46962	254.0206989	11.76019042	10	11	157	71	0	0	19	86	0	52	5	13	0	0	0	1	0	0	1	905.6049383	838.1111111	1213.666667	1448.444444	1431	1413.444444	1626.444444	1767.555556	1741.111111	458	581	1004	1234	1420
CHEMBL1946558	42.33087547	31.98406123	0	2	67.73472377	2.461136262	4.913338605	67.73472377	1.231540432	4.916176455	5.830841212	0.106015295	3.467909372	1829.972094	33.27221989	9.216804089	10	11	122	55	0	0	14	67	0	41	4	9	0	0	0	1	0	0	1	663.6049383	628.1111111	914.6666667	1082.444444	1057.222222	1008.333333	1065.888889	1115.555556	1014.555556	355	452	777	961	1107
CHEMBL1241239	45.76016179	35.16882986	0	0	74.08235487	2.494227885	4.988455771	74.08235487	1.214464834	5.001552808	5.003290435	0.082021155	3.418384554	4521.356429	74.1205972	10.22485609	0	0	136	61	0	0	15	75	0	46	1	14	0	0	0	0	0	0	0	798	707	1041	1200	1312	1299	1335	1382	1457	381	482	818	1025	1178
CHEMBL1946557	50.98241559	38.36660895	0	2	81.49373043	2.482129443	4.959031793	81.49373043	1.234753491	5.102422799	6.385306536	0.096747069	3.741069146	3485.593056	52.812016	10.04346313	10	11	147	66	0	0	17	81	0	49	4	12	0	0	0	1	0	0	1	821.6049383	772.1111111	1135.666667	1349.444444	1318.222222	1278.333333	1448.888889	1594.555556	1645.555556	431	550	954	1181	1358
[truncated: 3,871 more columns]
