# Supplementary material for: Cheminformatics Analysis and Modeling with MacrolactoneDB
Source: Sci Rep. 2020 Apr 14;10:6284. doi: 10.1038/s41598-020-63192-4 (PMC7156526; doi:10.1038/s41598-020-63192-4)
Supplement: Supplementary file 2 — Supplementary information2. [file 41598_2020_63192_MOESM2_ESM.zip › DataS1/CHEMBL364/pIC50/mordred_desc.csv]

ID	ABC	ABCGG	nAcid	nBase	SpAbs_A	SpMax_A	SpDiam_A	SpAD_A	SpMAD_A	LogEE_A	VE1_A	VE2_A	VE3_A	VR1_A	VR2_A	VR3_A	nAromAtom	nAromBond	nAtom	nHeavyAtom	nSpiro	nBridgehead	nHetero	nH	nB	nC	nN	nO	nS	nP	nF	nCl	nBr	nI	nX	ATS0dv	ATS1dv	ATS2dv	ATS3dv	ATS4dv	ATS5dv	ATS6dv	ATS7dv	ATS8dv	ATS0d	ATS1d	ATS2d	ATS3d	ATS4d
CHEMBL532	39.002040425518516	32.31387066880432	0	1	61.428715419622456	2.4869467033580404	4.973893406716082	61.428715419622456	1.2044846160710285	4.838790592558521	6.2949261081960834	0.12342992369011928	3.468984468983922	446.6069353067375	8.756998731504657	7.730919408139671	0	0	118	51	0	0	14	67	0	37	1	13	0	0	0	0	0	0	0	682.0	599.0	903.0	1117.0	1169.0	1185.0	1359.0	1407.0	1403.0	337.0	429.0	759.0	951.0	1113.0
CHEMBL1682729	49.786981628279186	39.619949958713626	0	2	79.2683202510699	2.4823239093437004	4.958380209610002	79.2683202510699	1.2195126192472292	5.079565003581945	6.381595353343628	0.09817839005144043	3.725220298382667	5362.022017969305	82.492646430297	10.45889860198696	5	5	148	65	0	0	19	83	0	46	5	14	0	0	0	0	0	0	0	866.0	794.0	1152.0	1300.0	1327.0	1362.0	1488.0	1644.0	1709.0	423.0	534.0	934.0	1140.0	1347.0
CHEMBL1682730	46.11354835190386	36.86986601905603	0	2	73.92387312167735	2.4823202935563558	4.95837656386275	73.92387312167735	1.211866772486514	5.006127947807965	6.3677029570678965	0.10438857306668682	3.6595275724442935	6122.939410489807	100.37605590966898	10.528086327212181	0	0	142	61	0	0	18	81	0	43	4	12	1	0	0	1	0	0	1	728.0493827160494	656.2222222222222	955.8888888888889	1166.7777777777778	1191.7777777777778	1208.962962962963	1420.8888888888887	1570.888888888889	1607.2222222222222	393.0	500.0	873.0	1089.0	1283.0
CHEMBL3392931	39.002040425518516	32.31387066880432	0	1	61.428715419622456	2.4869467033580404	4.973893406716082	61.428715419622456	1.2044846160710285	4.838790592558521	6.2949261081960834	0.12342992369011928	3.468984468983922	446.6069353067375	8.756998731504657	7.730919408139671	0	0	118	51	0	0	14	67	0	37	1	13	0	0	0	0	0	0	0	682.0	599.0	903.0	1117.0	1169.0	1185.0	1359.0	1407.0	1403.0	337.0	429.0	759.0	951.0	1113.0
CHEMBL1081114	25.5636022597924	20.333370755188287	0	0	39.6792476954554	2.5791147902132825	5.065729012621114	39.6792476954554	1.2399764904829813	4.432130235224984	4.334934587997267	0.1354667058749146	2.629857330650355	405.8107885001981	12.68158714063119	7.169037822601019	6	6	66	32	0	2	6	34	0	26	0	4	0	0	0	0	2	0	2	360.1344307270233	378.55555555555554	488.1111111111111	511.92592592592587	558.4074074074074	593.0740740740741	628.6666666666666	560.4814814814815	431.2222222222222	216.0	277.0	461.0	574.0	634.0
CHEMBL1682724	45.40644157071732	36.52585539976229	0	2	72.38767750717896	2.4823201929234626	4.958376461269028	72.38767750717896	1.206461291786316	4.990744314807955	6.367223099891318	0.10612038499818864	3.642922909682245	3523.940790154121	58.73234650256868	9.95909465425708	0	0	142	60	0	0	17	82	0	43	4	13	0	0	0	0	0	0	0	760.0	674.0	993.0	1181.0	1200.0	1214.0	1444.0	1594.0	1638.0	390.0	495.0	869.0	1085.0	1280.0
CHEMBL414883	19.50558120336457	15.680290614861486	0	0	31.082050453677855	2.4525157874318313	4.895794099492269	31.082050453677855	1.2432820181471143	4.169908282797407	4.440924427729689	0.17763697710918755	2.407153291090375	169.94433972033332	6.797773588813333	6.05176170190314	6	6	42	25	0	0	7	17	0	18	0	6	0	0	0	1	0	0	1	387.60493827160496	361.1111111111111	473.2222222222222	547.8888888888889	632.3333333333334	563.2222222222222	649.6666666666667	406.66666666666663	241.66666666666669	149.0	188.0	275.0	319.0	334.0
CHEMBL1173442	18.172247870031235	13.85257674235376	0	0	29.138800841484432	2.396713266744668	4.793426533489335	29.138800841484432	1.214116701728518	4.077185290163226	3.844291691114217	0.16017882046309237	2.2220581077667583	290.1378168442352	12.089075701843134	6.545824777945533	6	6	46	24	0	0	6	22	0	18	0	6	0	0	0	0	0	0	0	346.0	311.0	439.0	514.0	523.0	414.0	430.0	345.0	268.0	140.0	174.0	268.0	312.0	328.0
CHEMBL1257966	23.459103255753966	17.684012671773544	0	0	37.39797985879043	2.376542014955644	4.750675557150056	37.39797985879043	1.2063864470577557	4.325254146653196	4.621195891267913	0.14907083520219075	2.6620556340124186	333.3915572689757	10.754566363515345	6.9407197583587115	6	6	69	31	0	2	4	38	0	27	0	4	0	0	0	0	0	0	0	346.0	331.0	434.0	468.0	501.0	559.0	544.0	496.0	362.0	190.0	230.0	384.0	449.0	506.0
CHEMBL224345	41.30617375218674	28.757306691522672	0	0	67.72768647978866	2.35095946056949	4.70191892113898	67.72768647978866	1.2542164162923826	4.885353995114528	6.240120467095655	0.1155577864276973	3.5173984413895174	791.676305336758	14.660672321051074	8.360551556458965	18	18	101	54	0	0	14	47	0	40	5	9	0	0	0	0	0	0	0	780.0	712.0	943.0	1040.0	1137.0	1469.0	1405.0	1495.0	1755.0	315.0	388.0	605.0	713.0	757.0
CHEMBL1682725	50.356189039023135	38.57320137203479	0	3	80.9111030865773	2.4823204103935645	4.958376683022722	80.91110308657731	1.2259258043420804	5.090361178354442	6.369209328621055	0.09650317164577357	3.738544986677088	34923.6691040556	529.1465015766	12.347989725174624	0	0	157	66	0	0	18	91	0	48	5	12	1	0	0	0	0	0	0	772.4444444444445	700.6666666666666	1008.3333333333334	1217.6666666666667	1236.6666666666665	1264.6666666666667	1472.0	1614.0	1641.0	431.0	552.0	966.0	1203.0	1389.0
CHEMBL1682726	50.356189039023135	38.57320137203479	0	3	80.9111030865773	2.4823204103935645	4.958376683022722	80.91110308657731	1.2259258043420804	5.090361178354442	6.369209328621055	0.09650317164577357	3.738544986677088	34923.6691040556	529.1465015766	12.347989725174624	0	0	155	66	0	0	19	89	0	47	5	13	1	0	0	0	0	0	0	804.4444444444445	716.6666666666666	1024.3333333333335	1237.6666666666667	1244.6666666666667	1272.6666666666667	1488.0	1630.0	1659.6666666666665	429.0	548.0	957.0	1187.0	1375.0
CHEMBL2029742	38.76683198929666	30.522631751817823	0	3	62.29549436605487	2.461480600651761	4.9112710904747505	62.29549436605487	1.2214802816873505	4.829731338238458	5.785410266169632	0.11343941698371827	3.384579816818875	4007.2781020123275	78.57408043161426	9.925108052004077	6	6	119	51	0	0	13	68	0	38	4	9	0	0	0	0	0	0	0	610.0	552.0	792.0	948.0	955.0	960.0	1049.0	1111.0	996.0	328.0	417.0	723.0	896.0	1057.0
CHEMBL1094534	20.879354651217785	16.17362279347326	0	0	33.32338764434582	2.4854941980586913	4.970988396117383	33.32338764434582	1.2341995423831786	4.219841754666187	4.498537732492195	0.16661250861082202	2.4970041686443394	205.81369687274946	7.6227295138055355	6.32022314848495	6	6	51	27	0	2	8	24	0	19	0	8	0	0	0	0	0	0	0	424.0	377.0	567.0	737.0	788.0	772.0	741.0	436.0	333.0	166.0	213.0	346.0	422.0	463.0
CHEMBL1682727	51.06329582020968	38.83408838057516	0	3	82.39316959224392	2.4823203492603954	4.958376620673448	82.39316959224392	1.2297487998842376	5.104296294294912	6.368695291003508	0.09505515359706729	3.7535021541237614	68240.27927421014	1018.5116309583603	13.032897801083564	0	0	158	67	0	0	19	91	0	48	5	13	1	0	0	0	0	0	0	808.4444444444445	720.6666666666667	1028.3333333333335	1235.6666666666667	1244.6666666666667	1270.6666666666667	1490.6666666666665	1642.0	1670.3333333333335	435.0	556.0	970.0	1203.0	1391.0
CHEMBL1682728	49.64908225783659	38.93856311151043	0	3	80.05851242533011	2.4823203438364243	4.958376615138418	80.05851242533011	1.213007764020153	5.0810676679319755	6.368465445620332	0.09649190069121716	3.7384281862382713	51430.98076352811	779.2572842958805	12.735065657491731	0	0	159	66	0	0	18	93	0	48	5	12	1	0	0	0	0	0	0	766.4444444444445	692.6666666666666	990.3333333333333	1197.6666666666667	1229.6666666666665	1254.6666666666667	1470.6666666666665	1610.0	1637.0	427.0	542.0	948.0	1183.0	1380.0
CHEMBL1097787	20.879354651217785	17.033516388668005	0	0	33.753010207415855	2.528704256301359	4.938446461955814	33.753010207415855	1.25011148916355	4.2413980113205305	4.041843918211599	0.1496979228967259	2.3899527762564268	311.6945513110412	11.544242641149674	6.7352754790758995	6	6	51	27	0	0	8	24	0	19	0	8	0	0	0	0	0	0	0	424.0	377.0	521.0	654.0	725.0	681.0	583.0	502.0	415.0	166.0	213.0	324.0	388.0	422.0
CHEMBL1774624	44.69933478953077	36.21911038050434	0	2	70.93061613158432	2.4823380588353707	4.958394662899729	70.93061613158432	1.2022138327387173	4.975120344273391	6.372001188829473	0.10800002014965208	3.6268659295303114	1998.7739401966471	33.87752441011266	9.37524159257242	0	0	139	59	0	0	17	80	0	42	4	13	0	0	0	0	0	0	0	756.0	670.0	989.0	1183.0	1202.0	1238.0	1454.0	1615.0	1678.0	384.0	487.0	856.0	1069.0	1264.0
CHEMBL2029740	38.76683198929666	30.522631751817823	0	3	62.29549436605487	2.461480600651761	4.9112710904747505	62.29549436605487	1.2214802816873505	4.829731338238458	5.785410266169632	0.11343941698371827	3.384579816818875	4007.2781020123275	78.57408043161426	9.925108052004077	6	6	119	51	0	0	13	68	0	38	4	9	0	0	0	0	0	0	0	610.0	552.0	794.0	950.0	959.0	956.0	1049.0	1111.0	1002.0	328.0	417.0	723.0	895.0	1057.0
CHEMBL1774583	40.99754213259748	31.98964781195127	0	2	66.11046246757354	2.4614900852215897	4.911281303134427	66.11046246757354	1.224267823473584	4.8845348036647	5.7887403016884615	0.10719889447571225	3.4423136570093265	10628.708350036153	196.82793240807692	10.957712907648997	6	6	124	54	0	0	14	70	0	40	4	9	1	0	0	0	0	0	0	626.4444444444445	574.6666666666667	813.3333333333333	970.6666666666667	990.9999999999999	1003.3333333333334	1092.3333333333333	1132.3333333333335	1014.6666666666665	344.0	436.0	749.0	929.0	1086.0
CHEMBL1682723	53.851282830435984	39.91482023756562	0	2	86.7127576687127	2.4823219508749177	4.958378254109885	86.7127576687127	1.23875368098161	5.156328540195527	6.376567861874985	0.09109382659821408	3.798540148979381	28772.915604961152	411.04165149944504	12.213099942313967	6	6	158	70	0	0	20	88	0	50	6	13	1	0	0	0	0	0	0	880.4444444444445	810.6666666666666	1166.3333333333335	1377.0	1359.3333333333333	1378.6666666666667	1554.0	1690.6666666666667	1728.3333333333333	454.0	579.0	1002.0	1238.0	1422.0
CHEMBL1682722	46.93004493283159	37.599564423579075	0	2	74.79938403986883	2.4823210493712606	4.958377334385512	74.79938403986883	1.2064416780624003	5.0226815240995855	6.3696977582373595	0.1027370606167316	3.6761013128229982	5834.644585928362	94.10717074078003	10.496117924193067	0	0	148	62	0	0	17	86	0	45	4	13	0	0	0	0	0	0	0	770.0	687.0	1010.0	1204.0	1226.0	1230.0	1452.0	1605.0	1655.0	404.0	512.0	901.0	1122.0	1319.0
CHEMBL2029745	33.56979535080706	25.6857056486471	0	2	54.345302194171616	2.437658968413079	4.858678071675014	54.34530219417161	1.2351205044129911	4.6872999931699635	5.081547735007731	0.1154897212501757	3.1072204283570586	2283.1991832491876	51.89089052839063	9.214937429924749	10	11	99	44	0	0	10	55	0	34	3	7	0	0	0	0	0	0	0	520.0	490.0	698.0	795.0	767.0	726.0	755.0	789.0	644.0	281.0	357.0	604.0	744.0	847.0
CHEMBL2029748	33.56979535080706	25.6857056486471	0	2	54.345302194171616	2.437658968413079	4.858678071675014	54.34530219417161	1.2351205044129911	4.6872999931699635	5.081547735007731	0.1154897212501757	3.1072204283570586	2283.1991832491876	51.89089052839063	9.214937429924749	10	11	99	44	0	0	10	55	0	34	3	7	0	0	0	0	0	0	0	520.0	488.0	696.0	791.0	771.0	726.0	755.0	783.0	644.0	281.0	357.0	605.0	744.0	850.0
CHEMBL1081434	25.376324256636558	19.92848681104878	0	0	40.4367296435759	2.5425477021638008	5.026504062155212	40.4367296435759	1.263647801361747	4.426797252563094	4.4332447374703	0.13853889804594688	2.6522825721363406	376.71386645983654	11.772308326869892	7.094636734178824	6	6	67	32	0	2	5	35	0	27	0	4	0	0	0	0	1	0	1	363.06721536351165	373.77777777777777	486.55555555555554	504.0740740740741	551.074074074074	656.3333333333334	663.4074074074074	621.8888888888889	411.33333333333337	213.0	276.0	454.0	569.0	632.0
CHEMBL2029597	47.41837211453577	36.86568251065477	0	3	76.05450151377575	2.48231663191439	4.9583728334483155	76.05450151377575	1.2266855082867056	5.031204485604382	6.36808788742816	0.10271109495851871	3.6758485419156277	6528.433239909835	105.29731032112637	10.608471552900593	6	6	144	62	0	0	16	82	0	46	4	12	0	0	0	0	0	0	0	768.0	698.0	1017.0	1221.0	1216.0	1226.0	1432.0	1596.0	1633.0	404.0	515.0	899.0	1115.0	1305.0
CHEMBL1682720	51.729962486876346	39.68722601212346	0	2	82.59133515336084	2.4823227538172175	4.958379059204274	82.59133515336084	1.2327064948262814	5.116635740656246	6.381368812309752	0.09524431063148883	3.755490148125594	8793.316393825911	131.24352826605838	10.98385473759484	6	6	151	67	0	0	18	84	0	49	4	14	0	0	0	0	0	0	0	874.0	801.0	1178.0	1348.0	1350.0	1354.0	1564.0	1720.0	1715.0	438.0	559.0	972.0	1190.0	1372.0
CHEMBL2029762	43.7450890283039	33.42673704359584	0	2	70.29486757407118	2.461500738667965	4.911292954643126	70.29486757407118	1.2332432907731785	4.949034376402107	5.822131213862864	0.10214265287478709	3.502132557502353	4406.0702245336815	77.29947762339792	10.131204640462904	10	11	128	57	0	0	13	71	0	44	3	10	0	0	0	0	0	0	0	696.0	645.0	930.0	1103.0	1114.0	1116.0	1189.0	1195.0	1077.0	367.0	468.0	806.0	998.0	1156.0
CHEMBL1094695	19.546021317884453	15.18593497607845	0	0	31.795592583717877	2.4050044968837985	4.810008993767597	31.795592583717877	1.2229074070660721	4.155304592693879	4.009609949467693	0.15421576728721897	2.3442054121555054	281.7861424021065	10.837928553927174	6.5966598679887145	6	6	52	26	0	0	7	26	0	19	0	7	0	0	0	0	0	0	0	378.0	331.0	469.0	568.0	579.0	453.0	487.0	444.0	400.0	154.0	193.0	304.0	361.0	383.0
CHEMBL1682721	46.820655133090405	37.15410599968553	0	2	74.47374838540492	2.48232320504151	4.958379477951569	74.47374838540492	1.2208811210722117	5.026656400955169	6.374805994643465	0.10450501630563057	3.6606424295478965	3039.677745969631	49.83078272081362	9.827795555345393	0	0	143	61	0	0	17	82	0	44	4	12	1	0	0	0	0	0	0	736.4444444444445	670.6666666666667	966.3333333333333	1176.3333333333335	1200.0	1211.3333333333333	1425.3333333333333	1578.3333333333335	1620.6666666666665	402.0	515.0	891.0	1100.0	1293.0
CHEMBL541735	49.12031496161252	39.57224242284903	0	2	78.08410972792393	2.482364799399416	4.958421919824122	78.08410972792393	1.2012939958142144	5.068150549886946	6.396211948688727	0.09840326074905734	3.72750810901793	4660.059398999995	71.69322152307684	10.318585650506568	0	0	152	65	0	0	18	87	0	47	5	13	0	0	0	0	0	0	0	824.0	730.0	1054.0	1266.0	1302.0	1325.0	1559.0	1690.0	1754.0	419.0	530.0	932.0	1159.0	1373.0
CHEMBL1774623	45.62522117019967	36.85983967227468	0	2	71.61232993114552	2.48234067588617	4.95839733043878	71.61232993114552	1.1935388321857587	4.992125601719382	6.375339782037338	0.10625566303395564	3.644196857995308	2268.881077615774	37.81468462692956	9.518801540829932	0	0	142	60	0	0	17	82	0	43	4	13	0	0	0	0	0	0	0	762.0	678.0	998.0	1197.0	1214.0	1242.0	1461.0	1625.0	1690.0	392.0	495.0	875.0	1084.0	1288.0
CHEMBL1682717	47.29741100088409	37.88422704975346	0	2	73.6338727713656	2.482322264468349	4.958378573320164	73.63387277136562	1.1876431092155744	5.02542159556873	6.372449646415522	0.10278144590992777	3.676533247587768	3799.7495859903797	61.28628364500612	10.067239737170542	0	0	148	62	0	0	17	86	0	45	4	13	0	0	0	0	0	0	0	774.0	692.0	1012.0	1209.0	1224.0	1222.0	1452.0	1608.0	1658.0	408.0	511.0	913.0	1115.0	1337.0
CHEMBL1682719	46.82065513309041	37.190017525957735	0	2	74.98333278017687	2.482320319360015	4.958376590173554	74.98333278017687	1.2094085932286591	5.021278485936511	6.367940168396296	0.10270871239348864	3.6758253448825773	11264.970745241813	181.6930765361583	11.154002547953683	0	0	148	62	0	0	17	86	0	45	4	13	0	0	0	0	0	0	0	768.0	682.0	1003.0	1195.0	1222.0	1240.0	1460.0	1602.0	1649.0	402.0	511.0	895.0	1117.0	1311.0
CHEMBL2041384	45.159302590676994	33.90966537750413	0	2	72.8347366807984	2.4650606180259844	4.922726097669422	72.8347366807984	1.2344870623864135	4.980848629375686	5.74623773400362	0.09739385989836645	3.5234976844387984	10219.48677483603	173.21164025145814	11.007003995682002	10	11	132	59	0	0	15	73	0	44	5	10	0	0	0	0	0	0	0	740.0	685.0	981.0	1167.0	1156.0	1131.0	1236.0	1282.0	1092.0	377.0	478.0	820.0	1008.0	1164.0
CHEMBL1682707	46.33232795138622	37.15439088991239	0	2	73.07221617742164	2.482320861045633	4.958377142363698	73.07221617742164	1.1979051832364203	5.00748814209115	6.3689111200885025	0.1044083790178443	3.6597172873900257	4058.995941834948	66.54091707926145	10.116979688223367	0	0	145	61	0	0	17	84	0	44	4	12	1	0	0	0	0	0	0	730.4444444444445	660.6666666666667	959.3333333333333	1168.3333333333335	1190.6666666666667	1207.3333333333333	1421.3333333333333	1574.3333333333335	1610.6666666666665	398.0	503.0	888.0	1100.0	1304.0
CHEMBL1682718	48.94197547665004	38.02641611798189	0	2	78.3046121630392	2.482321599438032	4.958377895380199	78.3046121630392	1.2235095650474874	5.06189595732682	6.372484616394789	0.09957007213116857	3.708287433569612	9436.163014164844	147.44004709632569	11.008602706513875	6	6	145	64	0	0	18	81	0	46	5	12	1	0	0	0	0	0	0	796.4444444444445	730.6666666666666	1052.3333333333335	1257.0	1255.3333333333333	1266.6666666666667	1461.3333333333333	1609.3333333333335	1657.6666666666665	413.0	524.0	909.0	1125.0	1316.0
CHEMBL3577054	57.056410548045584	47.23175697973605	0	0	92.43567073809179	2.4508373590736077	4.866128502246825	92.43567073809179	1.2004632563388544	5.221705206442574	5.953412738962298	0.07731704855795192	3.8251849535625153	3662.939935310815	47.57064851053007	10.247241693827464	0	0	174	77	0	0	20	97	0	57	9	11	0	0	0	0	0	0	0	978.0	888.0	1274.0	1553.0	1687.0	1902.0	1768.0	1840.0	1996.0	475.0	596.0	1022.0	1268.0	1481.0
CHEMBL1136	44.760585116441455	34.61215386909296	0	1	72.93425109649115	2.5687612257112993	5.051116368143872	72.93425109649115	1.257487087870537	4.978703262912016	4.738832636108663	0.08170401096739074	3.3136487436256616	5729.9291395226155	98.79188171590717	10.411316360609232	11	11	123	58	0	0	15	65	0	43	5	10	0	0	0	0	0	0	0	794.0	749.0	1103.0	1209.0	1325.0	1406.0	1456.0	1462.0	1353.0	373.0	478.0	825.0	1011.0	1181.0
CHEMBL1682716	48.2348686954635	38.238734295306145	0	2	76.9769718486588	2.4823217802487623	4.9583780666876205	76.9769718486588	1.2218566960104573	5.047878791952355	6.372746095670653	0.1011546999312802	3.6925801083068706	6612.188172047012	104.95536781027003	10.637219551105712	0	0	149	63	0	0	17	86	0	46	4	13	0	0	0	0	0	0	0	780.0	700.0	1033.0	1219.0	1248.0	1262.0	1460.0	1613.0	1666.0	414.0	531.0	933.0	1156.0	1333.0
CHEMBL436840	52.343052608195684	40.72414963140953	0	0	85.33929772769513	2.4743345858921058	4.947415168806108	85.33929772769513	1.2191328246813589	5.131978400884076	5.420209720474837	0.07743156743535481	3.6360446575728274	6881.256297229935	98.30366138899906	10.782466664654667	6	6	141	70	0	2	24	71	0	46	10	13	0	0	0	0	1	0	1	1007.0672153635117	886.0370370370371	1232.8148148148148	1417.3703703703704	1633.5555555555557	1995.7777777777778	1971.3333333333333	2208.8888888888887	2548.1111111111113	415.0	521.0	849.0	1058.0	1189.0
CHEMBL1682712	48.94197547665004	38.52801202164626	0	2	78.37032637739668	2.4823206952206265	4.958376970170537	78.37032637739668	1.2245363496468231	5.062412839675877	6.370375246367099	0.09953711322448593	3.7079563665925486	12416.258920614267	194.00404563459793	11.283060086357777	5	5	146	64	0	0	18	82	0	46	4	14	0	0	0	0	0	0	0	838.0	752.0	1092.0	1241.0	1290.0	1334.0	1528.0	1630.0	1683.0	414.0	526.0	913.0	1123.0	1315.0
CHEMBL1641858	44.45548821540249	35.40948599354174	0	0	73.98229318749698	2.3878345562194268	4.7756691124388535	73.98229318749698	1.2330382197916163	4.972514229540355	6.581895831492306	0.10969826385820511	3.6760822933541863	652.1564700902245	10.869274501503742	8.27204398716392	6	6	129	60	0	0	15	69	0	45	5	10	0	0	0	0	0	0	0	802.0	722.0	1015.0	1167.0	1260.0	1491.0	1379.0	1324.0	1529.0	361.0	446.0	736.0	909.0	1031.0
CHEMBL1081435	26.32023786383566	20.738714759023708	0	0	41.031421619437744	2.54432108143974	5.0284395042442345	41.031421619437744	1.2433764127102347	4.4587482758133605	4.527026187264547	0.1371826117352893	2.7039877215935424	364.14521252521394	11.034703409854968	7.091475192064392	6	6	69	33	0	2	6	36	0	27	0	4	0	0	0	0	2	0	2	360.1344307270233	370.8148148148148	483.85185185185185	498.14814814814815	546.6296296296297	645.9629629629629	651.5555555555557	615.2222222222223	405.4074074074074	222.0	286.0	475.0	591.0	657.0
CHEMBL2029765	48.263378266164914	38.64711907168746	0	2	76.88155309909176	2.4823298298240526	4.95838618861244	76.88155309909176	1.2203421126839962	5.049398287607181	6.386117725054847	0.1013669480167436	3.6946761623862465	3241.339025786568	51.449825806136	9.92429143637114	5	5	143	63	0	0	18	80	0	45	4	14	0	0	0	0	0	0	0	842.0	761.0	1128.0	1302.0	1296.0	1246.0	1476.0	1650.0	1718.0	410.0	520.0	907.0	1110.0	1309.0
CHEMBL2029591	52.39662915354301	39.912749588621914	0	2	83.83307271352497	2.482361588567915	4.95841873556248	83.83307271352497	1.2328393046106614	5.131098041564361	6.454477078039916	0.09491878055941053	3.7816966228257822	3029.832396402218	44.556358770620854	9.93318519443682	10	11	154	68	0	0	17	86	0	51	4	13	0	0	0	0	0	0	0	866.0	811.0	1188.0	1415.0	1393.0	1373.0	1529.0	1678.0	1743.0	446.0	566.0	990.0	1222.0	1421.0
CHEMBL487366	48.94985829797789	31.990928862043667	1	1	78.45526140436664	2.46552752809743	4.93105505619486	78.45526140436664	1.2070040216056406	5.057867058911786	4.725406182187754	0.07269855664904237	3.424755698636744	100021.27149337291	1538.788792205737	13.384940334184936	0	0	136	65	0	2	19	71	0	46	1	18	0	0	0	0	0	0	0	896.0	743.0	1050.0	1235.0	1388.0	1173.0	1419.0	1321.0	1550.0	389.0	497.0	797.0	968.0	1036.0
CHEMBL1682702	51.24163530517216	39.252273787181245	0	2	81.51267194470434	2.482321856131785	4.958378157342681	81.51267194470434	1.216607043950811	5.106943804078956	6.374873244234813	0.09514736185425093	3.7544717339864513	15013.662907617652	224.0845210092187	11.51882345240741	6	6	151	67	0	0	18	84	0	49	4	14	0	0	0	0	0	0	0	876.0	790.0	1145.0	1345.0	1352.0	1348.0	1554.0	1702.0	1771.0	432.0	546.0	946.0	1169.0	1357.0
CHEMBL1094363	20.879354651217785	17.033516388668005	0	0	33.753010207415855	2.528704256301359	4.938446461955814	33.753010207415855	1.25011148916355	4.2413980113205305	4.041843918211599	0.1496979228967259	2.3899527762564268	311.6945513110412	11.544242641149674	6.7352754790758995	6	6	51	27	0	0	8	24	0	19	0	8	0	0	0	0	0	0	0	424.0	377.0	521.0	654.0	725.0	681.0	583.0	502.0	415.0	166.0	213.0	324.0	388.0	422.0
CHEMBL1682703	49.64908225783659	38.806281187114486	0	2	79.54269649823277	2.4823204218906487	4.958376693901359	79.54269649823277	1.2237337922805043	5.0767400773709	6.369265337104651	0.09798869749391771	3.723286308139735	23790.298470243735	366.0045918499036	11.948835326157882	5	5	149	65	0	0	18	84	0	47	4	13	1	0	0	0	0	0	0	806.4444444444445	718.6666666666667	1049.3333333333335	1220.3333333333335	1252.6666666666667	1294.6666666666665	1514.6666666666665	1671.3333333333335	1670.3333333333335	420.0	534.0	926.0	1139.0	1332.0
CHEMBL1682714	48.2348686954635	38.238734295306145	0	2	76.9769718486588	2.4823217802487623	4.9583780666876205	76.9769718486588	1.2218566960104573	5.047878791952355	6.372746095670653	0.1011546999312802	3.6925801083068706	6612.188172047012	104.95536781027003	10.637219551105712	5	5	143	63	0	0	18	80	0	45	4	13	1	0	0	0	0	0	0	798.4444444444445	714.6666666666667	1048.6666666666665	1235.6666666666667	1254.6666666666665	1283.3333333333335	1465.3333333333335	1621.3333333333335	1673.3333333333335	408.0	518.0	900.0	1106.0	1299.0
CHEMBL1774640	56.748659640403474	43.328312425941164	0	2	91.00742775296952	2.4825386762826356	4.958599158809797	91.00742775296952	1.2298301047698583	5.209987394390767	6.476981077636736	0.08752677131941534	3.8697345189363164	7131.081644517916	96.36596816916104	10.873698205411129	10	11	164	74	0	0	19	90	0	55	4	15	0	0	0	0	0	0	0	972.0	890.0	1290.0	1487.0	1521.0	1581.0	1860.0	2017.0	2122.0	476.0	604.0	1039.0	1287.0	1483.0
CHEMBL1682711	53.8797924011374	41.77473629352871	0	2	86.39621561912269	2.482327111921299	4.958383423896328	86.39621561912269	1.2342316517017526	5.1581837920074465	6.4010059670623445	0.09144294238660493	3.802365309422579	8088.739762013331	115.55342517161901	10.94413836971909	11	11	155	70	0	0	19	85	0	51	5	14	0	0	0	0	0	0	0	926.0	866.0	1266.0	1453.0	1492.0	1530.0	1623.0	1737.0	1769.0	453.0	575.0	994.0	1217.0	1421.0
CHEMBL529	39.749587321224936	32.75904776392603	0	2	62.348926125028186	2.4813994660057053	4.957439582781669	62.348926125028186	1.199017810096696	4.856597974275357	6.267932209175996	0.12053715786876915	3.4841051346391336	480.1705699388216	9.234049421900416	7.822800020405237	0	0	124	52	0	0	14	72	0	38	2	12	0	0	0	0	0	0	0	660.0	587.0	882.0	1094.0	1102.0	1097.0	1273.0	1382.0	1375.0	346.0	439.0	785.0	976.0	1159.0
CHEMBL2041571	43.78552914282378	33.03188220283908	0	3	69.91155499115493	2.465107888133066	4.922843077457673	69.91155499115493	1.2265185086167532	4.948961389146132	5.773949646202468	0.1012973622140784	3.4938225352608296	4112.067081635139	72.1415277479849	10.062147295469662	10	11	131	57	0	0	13	74	0	44	4	9	0	0	0	0	0	0	0	682.0	637.0	918.0	1097.0	1092.0	1049.0	1122.0	1196.0	1042.0	370.0	468.0	817.0	995.0	1171.0
CHEMBL2041573	42.96903256189605	32.10616952910621	0	3	69.08684101364936	2.465056215427261	4.922715679534934	69.08684101364936	1.233693589529453	4.931128372568146	5.748365881349115	0.10264939073837706	3.4716822176114595	5565.887492864242	99.39084808686145	10.347178326339185	10	11	128	56	0	0	13	72	0	43	4	9	0	0	0	0	0	0	0	672.0	628.0	908.0	1083.0	1069.0	1024.0	1100.0	1162.0	1012.0	362.0	460.0	796.0	975.0	1133.0
CHEMBL2303629	88.98805483388138	59.8504324902009	0	1	142.3023484960089	2.5691505197491993	5.089320133912462	142.3023484960089	1.2482662148772712	5.6568750497533005	5.623582851478671	0.049329674135777817	4.1605823342344435	16373.874291251375	143.63047623904714	12.137055667968383	26	26	199	114	0	13	42	85	0	72	19	18	5	0	0	0	0	0	0	1712.2222222222222	1622.6666666666665	2382.333333333333	2796.0	2994.3333333333335	3460.666666666667	3594.777777777778	3528.4444444444443	3896.333333333334	697.0	876.0	1398.0	1683.0	1886.0
CHEMBL1682709	50.356189039023135	38.71428050446581	0	2	80.76062905707745	2.4823217794213965	4.9583780790365	80.76062905707745	1.2236458948042037	5.091735324225536	6.374012744993073	0.09657595068171322	3.739298864553777	14141.105106666486	214.25916828282556	11.443910740073052	6	6	150	66	0	0	18	84	0	48	4	14	0	0	0	0	0	0	0	860.0	776.0	1127.0	1321.0	1324.0	1332.0	1538.0	1698.0	1715.0	426.0	539.0	935.0	1156.0	1346.0
CHEMBL540229	55.18461616376931	42.29460143622097	0	2	89.06433522906211	2.482373205148044	4.958430503926725	89.06433522906211	1.237004655959196	5.183637205367133	6.4273421876353245	0.08926864149493506	3.8346421331963207	7098.245737224802	98.58674635034447	10.841683979258194	10	11	159	72	0	0	18	87	0	54	5	13	0	0	0	0	0	0	0	924.0	853.0	1237.0	1466.0	1494.0	1525.0	1736.0	1839.0	1917.0	463.0	591.0	1020.0	1269.0	1467.0
CHEMBL2029741	47.41837211453577	36.86568251065477	0	3	76.05450151377575	2.48231663191439	4.9583728334483155	76.05450151377575	1.2266855082867056	5.031204485604382	6.36808788742816	0.10271109495851871	3.6758485419156277	6528.433239909835	105.29731032112637	10.608471552900593	6	6	144	62	0	0	16	82	0	46	4	12	0	0	0	0	0	0	0	768.0	696.0	1013.0	1215.0	1216.0	1230.0	1432.0	1590.0	1627.0	404.0	515.0	900.0	1116.0	1308.0
CHEMBL1682713	46.113548351903866	36.86986601905603	0	2	73.92387312167736	2.4823202935563566	4.958376563862753	73.92387312167736	1.2118667724865142	5.006127947807966	6.367702957067912	0.10438857306668707	3.659527572444296	6122.939410489845	100.37605590966959	10.528086327212188	0	0	143	61	0	0	17	82	0	44	4	12	1	0	0	0	0	0	0	736.4444444444445	662.6666666666666	962.3333333333334	1175.6666666666665	1201.3333333333333	1216.6666666666667	1425.3333333333335	1575.3333333333335	1614.6666666666667	394.0	500.0	874.0	1091.0	1287.0
CHEMBL1682710	51.06329582020968	38.975144437393766	0	2	82.3053372247345	2.482320695014399	4.958376973295687	82.3053372247345	1.2284378690258881	5.105650055988741	6.371008585557939	0.09508968038146177	3.753865317130103	27489.039807381694	410.2841762295775	12.123650178149596	6	6	153	67	0	0	18	86	0	49	4	14	0	0	0	0	0	0	0	864.0	776.0	1123.0	1305.0	1316.0	1336.0	1564.0	1692.0	1749.0	432.0	547.0	948.0	1173.0	1362.0
CHEMBL1682708	47.039434732572765	37.474680152132116	0	2	74.66590050875172	2.4823204640056904	4.958376737649552	74.66590050875172	1.2042887178830923	5.022616781500523	6.36851530800197	0.10271798883874145	3.6759156588018826	7232.499703176594	116.65322101897733	10.710889287861113	0	0	148	62	0	0	17	86	0	45	4	12	1	0	0	0	0	0	0	734.4444444444445	662.6666666666667	963.3333333333333	1175.6666666666665	1201.3333333333333	1216.6666666666665	1425.3333333333333	1575.3333333333335	1614.6666666666667	404.0	511.0	901.0	1117.0	1319.0
CHEMBL1682608	52.43706926806289	40.052280355181615	0	2	84.53096635406993	2.482321906905561	4.958378209190684	84.53096635406993	1.2250864688995642	5.134290647791817	6.375684222044452	0.09240122060933988	3.7840128258365135	23646.195723819637	342.6984887510092	12.002478935240584	6	6	160	69	0	0	18	91	0	51	5	12	1	0	0	0	0	0	0	822.4444444444445	768.6666666666667	1104.3333333333335	1313.0	1308.3333333333335	1309.3333333333333	1506.0	1654.6666666666667	1692.3333333333333	447.0	567.0	985.0	1225.0	1420.0
CHEMBL1682715	51.06329582020968	38.966985241470034	0	2	82.0228963904497	2.4823217904815142	4.958378090327035	82.0228963904497	1.2242223341858165	5.105652799482551	6.374211940088317	0.09513749164310921	3.754367992559121	21849.706684252622	326.1150251380988	11.894050302768887	6	6	150	67	0	0	18	83	0	49	5	13	0	0	0	0	0	0	0	868.0	782.0	1125.0	1335.0	1356.0	1358.0	1554.0	1690.0	1757.0	429.0	544.0	942.0	1164.0	1356.0
CHEMBL1682706	48.94197547665004	38.02641611798189	0	2	78.3046121630392	2.482321599438032	4.958377895380199	78.3046121630392	1.2235095650474874	5.06189595732682	6.372484616394789	0.09957007213116857	3.708287433569612	9436.163014164844	147.44004709632569	11.008602706513875	0	0	152	64	0	0	17	88	0	47	4	13	0	0	0	0	0	0	0	784.0	704.0	1037.0	1233.0	1256.0	1270.0	1480.0	1617.0	1670.0	420.0	539.0	946.0	1182.0	1365.0
CHEMBL2029764	45.935359057084845	34.681744243228486	0	2	74.16429403317971	2.4615171855183124	4.911310964660062	74.16429403317971	1.2360715672196618	4.999395971568111	5.853270908672105	0.09755451514453509	3.5587601039045973	4558.45426184097	75.9742376973495	10.216498336604117	10	11	135	60	0	0	14	75	0	46	3	11	0	0	0	0	0	0	0	746.0	691.0	996.0	1171.0	1164.0	1149.0	1228.0	1265.0	1153.0	387.0	491.0	846.0	1047.0	1207.0
CHEMBL1257967	26.58854628617473	20.679314308056608	0	0	41.2570950459683	2.4909087237521406	4.978759842620842	41.2570950459683	1.2134439719402441	4.44889628201152	4.632095556625668	0.1362381046066373	2.756784801348775	367.003581344456	10.794222980719294	7.129147038060833	6	6	71	34	0	2	7	37	0	27	0	4	0	0	0	0	3	0	3	353.20164609053495	355.5925925925926	493.4074074074074	500.0	536.1851851851852	618.5555555555555	640.474622770919	595.9561042524006	403.8148148148148	221.0	278.0	476.0	584.0	658.0
CHEMBL2041572	42.92859244737617	32.478152478415595	0	3	69.11789652969114	2.4650624939806107	4.922732127058918	69.11789652969114	1.2342481523159132	4.931204385538917	5.761882320688167	0.1028907557265744	3.474030810850238	3866.7649325383027	69.04937379532683	9.982940099432023	10	11	128	56	0	0	13	72	0	43	4	9	0	0	0	0	0	0	0	672.0	629.0	911.0	1093.0	1080.0	1035.0	1094.0	1160.0	1017.0	362.0	461.0	798.0	983.0	1142.0
CHEMBL2029588	41.51437888500308	31.977965981435393	0	2	66.89421613559436	2.461554654317848	4.911351697622602	66.89421613559436	1.2387817802887844	4.897741765333473	5.864197359633332	0.10859624740061725	3.455264573733062	1799.39755651612	33.32217697252074	9.181606150608633	10	11	122	54	0	0	13	68	0	41	4	9	0	0	0	0	0	0	0	656.0	619.0	904.0	1073.0	1046.0	1004.0	1088.0	1166.0	1082.0	350.0	447.0	771.0	956.0	1109.0
CHEMBL1946399	46.68290595279127	34.00906209306637	0	2	75.15462663973038	2.461070739285461	4.913149859664173	75.15462663973038	1.2320430596677112	5.013099855844542	5.741556154034407	0.09412387137761323	3.556019051742521	32450.406617615175	531.973878977298	12.19575702382206	10	11	135	61	0	0	16	74	0	45	5	10	0	0	0	1	0	0	1	743.604938271605	692.1111111111111	986.6666666666667	1143.4444444444443	1117.0	1086.4444444444443	1156.4444444444443	1209.5555555555557	1113.5555555555557	388.0	493.0	839.0	1033.0	1178.0
CHEMBL1682704	54.546459067804065	42.185390431908615	0	2	87.51378704159133	2.482472445508045	4.958528748374302	87.51378704159133	1.232588549881568	5.1725610389474355	7.042036436437385	0.09918361178080824	3.911992178927123	994.2616888972987	14.003685759116882	8.86209522456312	5	5	159	71	0	0	20	88	0	51	4	14	2	0	0	0	0	0	0	888.8888888888889	810.0	1195.6666666666665	1419.0	1446.4444444444446	1417.3333333333335	1575.3333333333333	1666.0	1695.0	462.0	590.0	1027.0	1264.0	1466.0
CHEMBL1094508	19.546021317884453	15.18593497607845	0	0	31.795592583717877	2.4050044968837985	4.810008993767597	31.795592583717877	1.2229074070660721	4.155304592693879	4.009609949467693	0.15421576728721897	2.3442054121555054	281.7861424021065	10.837928553927174	6.5966598679887145	6	6	52	26	0	0	7	26	0	19	0	7	0	0	0	0	0	0	0	378.0	331.0	469.0	568.0	579.0	453.0	487.0	444.0	400.0	154.0	193.0	304.0	361.0	383.0
CHEMBL1682700	47.52776191427695	37.492755461086375	0	2	76.45126622625453	2.482320325968937	4.958376596913483	76.45126622625453	1.2135121623215006	5.036202906622471	6.368058724996919	0.10108029722217332	3.6918443037872675	21429.541405622786	340.1514508829014	11.81307532199184	0	0	149	63	0	0	18	86	0	45	4	12	2	0	0	0	0	0	0	732.8888888888889	660.6666666666667	961.6666666666667	1175.0	1201.3333333333333	1221.3333333333335	1430.4444444444443	1579.3333333333335	1613.0	406.0	515.0	901.0	1119.0	1319.0
CHEMBL3577055	55.71114667089379	46.17688032761427	0	0	89.81234673206924	2.447438367145025	4.8594739724669695	89.81234673206924	1.1974979564275898	5.196786327292328	6.0258979142347044	0.08034530552312939	3.810969520223156	2957.1385219887507	39.428513626516676	10.006880384745195	0	0	168	75	0	0	20	93	0	55	9	11	0	0	0	0	0	0	0	970.0	880.0	1267.0	1539.0	1645.0	1848.0	1723.0	1774.0	1924.0	463.0	580.0	994.0	1230.0	1434.0
CHEMBL2029598	47.41837211453577	36.86568251065477	0	3	76.05450151377575	2.48231663191439	4.9583728334483155	76.05450151377575	1.2266855082867056	5.031204485604382	6.36808788742816	0.10271109495851871	3.6758485419156277	6528.433239909835	105.29731032112637	10.608471552900593	6	6	144	62	0	0	16	82	0	46	4	12	0	0	0	0	0	0	0	768.0	696.0	1015.0	1217.0	1220.0	1226.0	1432.0	1590.0	1633.0	404.0	515.0	900.0	1115.0	1308.0
CHEMBL1682610	51.0918053909111	40.60695009893721	0	2	81.87361595656171	2.482323529871047	4.958379828978362	81.87361595656171	1.2219942680083837	5.107581494106654	6.381685085355326	0.09524903112470637	3.755539708841732	8873.788914456436	132.4446106635289	10.99296467108604	5	5	149	67	0	0	20	82	0	47	4	14	2	0	0	0	0	0	0	858.8888888888889	770.3333333333333	1129.6666666666667	1313.6666666666667	1371.3333333333335	1313.111111111111	1508.6666666666665	1633.3333333333335	1682.0	430.0	544.0	940.0	1152.0	1352.0
CHEMBL2029752	48.94197547665004	38.059584674064936	0	2	78.38211878821608	2.48241168940474	4.958469674440876	78.38211878821608	1.2247206060658762	5.061894514762704	6.38979888514981	0.09984060758046578	3.711000784887286	9210.341401962496	143.911584405664	10.984380187544946	6	6	147	64	0	0	16	83	0	48	3	13	0	0	0	0	0	0	0	804.0	724.0	1045.0	1245.0	1276.0	1312.0	1546.0	1718.0	1741.0	415.0	528.0	919.0	1141.0	1329.0
CHEMBL1682576	49.71803194305789	38.726998176228726	0	2	79.45471026402336	2.4823222334028348	4.95837854208264	79.45471026402336	1.2223801579080518	5.077625638163974	6.375299048611357	0.0980815238247901	3.724233176431956	8501.552535674475	130.79311593345346	10.91980625395711	6	6	146	65	0	0	18	81	0	47	4	12	1	0	1	0	0	0	1	836.4444444444445	753.6666666666667	1097.3333333333335	1320.0	1301.0	1292.0	1473.3333333333333	1621.3333333333333	1672.6666666666665	419.0	532.0	920.0	1140.0	1325.0
CHEMBL1682701	46.82065513309041	37.190017525957735	0	2	74.98333278017687	2.482320319360015	4.958376590173554	74.98333278017687	1.2094085932286591	5.021278485936511	6.367940168396296	0.10270871239348864	3.6758253448825773	11264.970745241813	181.6930765361583	11.154002547953683	0	0	148	62	0	0	17	86	0	45	4	12	1	0	0	0	0	0	0	732.4444444444445	660.6666666666667	960.3333333333333	1173.6666666666667	1200.6666666666667	1218.6666666666667	1428.0	1575.3333333333335	1611.6666666666665	402.0	511.0	895.0	1117.0	1311.0
CHEMBL1682603	56.78909975492335	41.44026291259155	0	2	91.64667119761484	2.482321892724175	4.958378194713495	91.64667119761484	1.2384685296974978	5.208705236175257	6.3758189918894645	0.08615971610661438	3.8539925523191325	144471.11381092807	1952.3123487963253	13.882314862338552	6	6	167	74	0	0	20	93	0	54	5	15	0	0	0	0	0	0	0	958.0	864.0	1265.0	1422.0	1446.0	1466.0	1698.0	1812.0	1882.0	477.0	609.0	1049.0	1300.0	1486.0
CHEMBL1682609	52.254498597592566	41.32857563598746	0	2	81.66890068528262	2.4823273211380403	4.958383627880053	81.66890068528262	1.2010132453718032	5.1251154075593455	6.401778333653752	0.09414379902431988	3.773498428583858	4578.888860532826	67.3366008901886	10.346134252985923	5	5	149	68	0	0	21	81	0	47	4	14	0	0	3	0	0	0	3	1012.0	872.0	1391.0	1527.0	1559.0	1479.0	1708.0	1688.0	1750.0	439.0	553.0	953.0	1163.0	1369.0
CHEMBL1682604	48.94197547665004	38.52801202164626	0	2	78.37032637739668	2.4823206952206265	4.958376970170537	78.37032637739668	1.2245363496468231	5.062412839675877	6.370375246367099	0.09953711322448593	3.7079563665925486	12416.258920614267	194.00404563459793	11.283060086357777	5	5	146	64	0	0	18	82	0	46	4	13	1	0	0	0	0	0	0	802.4444444444445	730.6666666666666	1049.3333333333333	1219.6666666666667	1258.0	1275.3333333333333	1469.3333333333333	1603.3333333333335	1645.6666666666665	414.0	526.0	913.0	1123.0	1315.0
CHEMBL1682705	54.73672909658501	42.368526432411485	0	2	88.01448274698875	2.4823228745640478	4.958379197172407	88.01448274698875	1.222423371485955	5.1762603362415796	6.382954345168681	0.08865214368289835	3.827712079703952	18722.90578245817	260.0403580896968	11.811583987429595	6	6	158	72	0	0	21	86	0	51	4	17	0	0	0	0	0	0	0	1008.0	892.0	1320.0	1517.0	1574.0	1632.0	1846.0	1924.0	1780.0	458.0	576.0	990.0	1224.0	1435.0
CHEMBL1682590	49.75847205757777	38.57928401457521	0	2	79.01804424999753	2.482321814774229	4.958378115076973	79.01804424999753	1.2156622192307311	5.077562897966239	6.373876576332887	0.09805963963589058	3.724010029096596	9866.4119169469	151.79095256841384	11.068693708983957	6	6	146	65	0	0	18	81	0	47	4	13	0	0	1	0	0	0	1	872.0	774.0	1130.0	1331.0	1343.0	1338.0	1572.0	1648.0	1707.0	419.0	531.0	920.0	1137.0	1326.0
CHEMBL2041387	47.39001273397781	34.848985212740615	0	2	76.10187420070771	2.4650587372259816	4.922721171468362	76.10187420070771	1.2274495838823825	5.0281489877641	5.736426825925657	0.09252301332138156	3.571385804352202	35440.5033766317	571.6210222037371	12.300159900298755	10	11	138	62	0	0	16	76	0	46	5	10	0	0	0	1	0	0	1	755.604938271605	702.1111111111111	996.6666666666667	1169.4444444444446	1156.0	1115.4444444444443	1195.4444444444446	1267.5555555555557	1171.5555555555557	394.0	499.0	853.0	1046.0	1200.0
CHEMBL1774637	41.70464891378403	32.28168247144798	0	2	67.18751780904898	2.461531875313783	4.9113262834048985	67.18751780904898	1.2215912328917997	4.901627548982999	5.795263869448644	0.10536843398997535	3.461789101979461	20126.15225306143	365.9300409647533	11.614523447696701	6	6	127	55	0	0	14	72	0	41	4	9	1	0	0	0	0	0	0	630.4444444444445	578.6666666666667	813.3333333333333	968.6666666666667	983.6666666666667	1010.6666666666667	1123.0	1179.6666666666665	1058.0	350.0	444.0	762.0	945.0	1103.0
CHEMBL1682606	51.729962486876346	39.68722601212346	0	2	82.59133515336084	2.4823227538172175	4.958379059204274	82.59133515336084	1.2327064948262814	5.116635740656246	6.381368812309752	0.09524431063148883	3.755490148125594	8793.316393825911	131.24352826605838	10.98385473759484	6	6	149	67	0	0	19	82	0	48	4	15	0	0	0	0	0	0	0	906.0	825.0	1230.0	1376.0	1378.0	1370.0	1604.0	1728.0	1723.0	436.0	555.0	961.0	1172.0	1360.0
CHEMBL1682577	55.26549639280908	41.39666729457166	0	2	89.2418795072497	2.4823225587950333	4.958378874184733	89.2418795072497	1.2394705487118014	5.182262920217476	6.378356261935646	0.08858828141577285	3.8269914509889893	50933.46370407828	707.4092181121983	12.812356452700227	6	6	166	72	0	0	18	94	0	54	4	13	1	0	0	0	0	0	0	854.4444444444445	785.6666666666666	1134.3333333333335	1360.3333333333335	1360.6666666666665	1378.0	1577.0	1726.0	1749.6666666666665	468.0	601.0	1042.0	1296.0	1487.0
CHEMBL1682602	50.534528523985614	39.199138962191604	0	2	80.27792299800862	2.482322494064989	4.958378808134469	80.27792299800862	1.2163321666364943	5.093050004097833	6.3770770071715175	0.09662237889653814	3.7397794920604435	8967.457802222476	135.8705727609466	10.98842715279323	6	6	152	66	0	0	17	86	0	49	4	13	0	0	0	0	0	0	0	832.0	761.0	1111.0	1304.0	1316.0	1320.0	1518.0	1648.0	1702.0	430.0	543.0	951.0	1172.0	1372.0
CHEMBL1682601	53.21312573447074	40.355615968288575	0	2	84.77814609792428	2.482325207519432	4.95838158060135	84.77814609792428	1.228668784027888	5.144420494287772	6.394070090644873	0.0926676824731141	3.786892424120862	7369.109047787355	106.79868185199065	10.836573500440577	6	6	152	69	0	0	20	83	0	49	4	15	0	0	1	0	0	0	1	966.0	856.0	1282.0	1499.0	1508.0	1560.0	1666.0	1732.0	1746.0	447.0	569.0	986.0	1213.0	1409.0
CHEMBL2029751	48.2348686954635	37.77761363514879	0	2	77.33933701524933	2.4824153968028444	4.958473454491887	77.33933701524933	1.2276085240515766	5.047351428810322	6.393906458985499	0.10149057871405553	3.695895054429454	4914.754009397502	78.01196840313496	10.340546615773569	6	6	144	63	0	0	16	81	0	47	3	13	0	0	0	0	0	0	0	800.0	720.0	1045.0	1249.0	1288.0	1314.0	1536.0	1702.0	1735.0	409.0	520.0	906.0	1125.0	1312.0
CHEMBL2029750	42.22148566618963	32.24253985952964	0	3	68.02455514640153	2.4614952498451568	4.911287094907657	68.02455514640153	1.2368100935709367	4.914612155117313	5.822046250817701	0.10585538637850365	3.466399881676249	3240.237197562981	58.913403592054195	9.78814990746952	10	11	125	55	0	0	13	70	0	42	4	9	0	0	0	0	0	0	0	660.0	619.0	902.0	1071.0	1048.0	1018.0	1083.0	1142.0	1039.0	356.0	455.0	785.0	972.0	1128.0
CHEMBL1682588	53.891722944955866	40.14077020984591	0	2	85.19075298644022	2.529967953756824	5.059935348429276	85.19075298644023	1.23464859400638	5.155924157138485	3.546077369198441	0.05139242564055712	3.1973634377420894	100017.63638638727	1449.5309621215547	13.444623224887037	0	0	163	69	0	4	17	94	0	52	4	12	1	0	0	0	0	0	0	790.4444444444445	736.6666666666667	1085.3333333333335	1291.6666666666667	1282.0	1297.3333333333335	1501.3333333333333	1631.3333333333333	1657.6666666666665	468.0	609.0	1097.0	1361.0	1538.0
CHEMBL1774626	48.94197547665004	38.044517687507096	0	2	78.4236206914434	2.482339849196094	4.958396488329029	78.4236206914434	1.2253690733038032	5.061894514588039	6.377999614835243	0.09965624398180067	3.709152498563908	9332.694467171024	145.82335104954726	10.997577038566092	6	6	146	64	0	0	17	82	0	47	4	13	0	0	0	0	0	0	0	816.0	736.0	1073.0	1261.0	1286.0	1340.0	1544.0	1684.0	1741.0	414.0	526.0	913.0	1133.0	1321.0
CHEMBL1774638	54.51794949710265	41.68812437251016	0	2	87.62309652897329	2.482532113032105	4.9585924624920406	87.6230965289733	1.2341281201263845	5.170712039232134	6.4685421907259695	0.09110622803839394	3.827045548891726	4943.308527968096	69.62406377419855	10.46588491255548	10	11	156	71	0	0	18	85	0	53	5	13	0	0	0	0	0	0	0	920.0	848.0	1226.0	1453.0	1474.0	1527.0	1759.0	1924.0	2015.0	457.0	582.0	1005.0	1247.0	1442.0
CHEMBL1774627	49.64908225783659	38.31952362887305	0	2	79.45660439770072	2.4823389105523845	4.958395531285298	79.45660439770072	1.2224092984261647	5.0762291274148605	6.375928058472833	0.09809120089958204	3.7243318351503216	17865.45516370603	274.8531563647081	11.66242642499178	6	6	149	65	0	0	17	84	0	48	4	13	0	0	0	0	0	0	0	820.0	740.0	1073.0	1257.0	1270.0	1334.0	1560.0	1712.0	1757.0	420.0	534.0	926.0	1149.0	1338.0
CHEMBL2441613	28.819256429475548	22.35795755702401	0	0	44.57651287000349	2.4939028217822004	4.984695541059777	44.57651287000349	1.2047706181082025	4.528124948044829	4.7715671228605405	0.12896127359082543	2.8710076078811966	436.5196237408946	11.797827668672827	7.387166150943113	6	6	76	37	0	2	8	39	0	29	0	5	0	0	0	0	3	0	3	417.20164609053495	411.5925925925926	564.4074074074074	564.0	625.1851851851852	718.5555555555555	765.474622770919	771.2153635116598	588.8518518518518	237.0	295.0	504.0	616.0	701.0
CHEMBL2029756	48.94197547665004	38.02641611798189	0	2	78.3046121630392	2.482321599438032	4.958377895380199	78.3046121630392	1.2235095650474874	5.06189595732682	6.372484616394789	0.09957007213116857	3.708287433569612	9436.163014164844	147.44004709632569	11.008602706513875	6	6	147	64	0	0	16	83	0	48	3	13	0	0	0	0	0	0	0	804.0	724.0	1049.0	1259.0	1280.0	1296.0	1490.0	1622.0	1677.0	415.0	528.0	920.0	1139.0	1330.0
CHEMBL1682582	55.26549639280908	42.072390978823236	0	2	88.76508845840357	2.4823224323184485	4.958378744271626	88.76508845840357	1.2328484508111606	5.183976800286792	6.380262354047583	0.08861475491732755	3.8272902438573224	27333.134409028135	379.6268667920574	12.189935985855325	6	6	164	72	0	0	19	92	0	53	4	15	0	0	0	0	0	0	0	928.0	849.0	1242.0	1468.0	1459.0	1470.0	1696.0	1790.0	1791.0	468.0	597.0	1035.0	1272.0	1457.0
CHEMBL1682572	49.75847205757777	38.57928401457521	0	2	79.01804424999753	2.482321814774229	4.958378115076973	79.01804424999753	1.2156622192307311	5.077562897966239	6.373876576332887	0.09805963963589058	3.724010029096596	9866.4119169469	151.79095256841384	11.068693708983957	6	6	146	65	0	0	18	81	0	47	4	12	1	0	1	0	0	0	1	836.4444444444445	752.6666666666667	1087.3333333333335	1299.0	1300.3333333333333	1290.0	1492.0	1621.3333333333333	1669.6666666666665	419.0	531.0	920.0	1137.0	1326.0
CHEMBL1682605	50.31574892450326	39.209623330512024	0	2	80.771364278605	2.482322436993072	4.958378749833643	80.771364278605	1.2238085496758335	5.09179998202234	6.3765303095144885	0.09661409559870437	3.739693759821119	9817.409235780335	148.74862478455051	11.07898219029593	6	6	152	66	0	0	17	86	0	49	4	12	1	0	0	0	0	0	0	792.4444444444445	735.6666666666667	1066.3333333333335	1277.0	1276.0	1275.6666666666667	1468.0	1613.3333333333335	1664.6666666666665	428.0	544.0	946.0	1177.0	1369.0
CHEMBL1682592	51.729962486876346	39.68722601212346	0	2	82.59133515336084	2.4823227538172175	4.958379059204274	82.59133515336084	1.2327064948262814	5.116635740656246	6.381368812309752	0.09524431063148883	3.755490148125594	8793.316393825911	131.24352826605838	10.98385473759484	6	6	149	67	0	0	19	82	0	48	4	14	1	0	0	0	0	0	0	870.4444444444445	803.6666666666667	1187.3333333333335	1344.0	1335.3333333333333	1322.0	1524.0	1658.6666666666667	1685.6666666666665	436.0	555.0	961.0	1172.0	1360.0
CHEMBL1682574	49.75847205757777	38.57928401457521	0	2	79.01804424999753	2.482321814774229	4.958378115076973	79.01804424999753	1.2156622192307311	5.077562897966239	6.373876576332887	0.09805963963589058	3.724010029096596	9866.4119169469	151.79095256841384	11.068693708983957	6	6	146	65	0	0	18	81	0	47	4	13	0	0	0	1	0	0	1	823.604938271605	749.1111111111111	1092.6666666666665	1287.4444444444443	1299.4444444444443	1313.111111111111	1509.7777777777778	1635.5555555555557	1694.5555555555557	419.0	531.0	920.0	1137.0	1326.0
CHEMBL1682594	54.655848867545245	41.33732434033366	0	2	87.28016169140517	2.4823279978714208	4.958384441528613	87.28016169140517	1.2292980519916221	5.171988289011903	6.41489324971056	0.09035060915085295	3.8187171412453993	5932.39378757915	83.55484207857957	10.64827786871258	10	11	160	71	0	0	18	89	0	53	5	12	1	0	0	0	0	0	0	864.4444444444445	820.6666666666667	1196.3333333333335	1436.0	1426.0	1391.0	1546.0	1674.6666666666667	1706.0	463.0	588.0	1025.0	1269.0	1475.0
CHEMBL1682586	49.64908225783659	38.304415883170435	0	2	79.86946986591296	2.4823206500369874	4.958376927393837	79.86946986591296	1.2287610748601994	5.076229146424189	6.370258277786007	0.09800397350440011	3.7234421916269644	18038.61391451558	277.5171371463935	11.672072133559425	0	0	155	65	0	0	17	90	0	48	4	13	0	0	0	0	0	0	0	788.0	706.0	1037.0	1227.0	1256.0	1282.0	1504.0	1634.0	1668.0	426.0	547.0	959.0	1199.0	1382.0
CHEMBL1682595	50.315748924503254	39.39971341658674	0	2	80.05584489769923	2.482328177229353	4.958384475560479	80.05584489769923	1.2316283830415267	5.089585946460154	6.402356039582714	0.09849778522434945	3.728468230708357	3251.3361052599203	50.020555465537235	9.95862347705384	0	0	151	65	0	2	17	86	0	48	4	12	1	0	0	0	0	0	0	772.4444444444445	714.6666666666667	1049.3333333333335	1227.3333333333335	1248.6666666666665	1262.6666666666667	1457.3333333333333	1602.3333333333333	1647.6666666666665	432.0	558.0	985.0	1199.0	1362.0
CHEMBL1682600	52.43706926806289	39.94128774940182	0	2	84.0539462892659	2.482320936054149	4.958377215781681	84.0539462892659	1.2360874454303807	5.1302105799148805	6.374579819843202	0.09374382088004708	3.76924079044152	16939.340618254537	249.10795026844906	11.654316655088293	6	6	152	68	0	0	19	84	0	49	4	14	1	0	0	0	0	0	0	874.4444444444445	803.6666666666666	1183.3333333333335	1336.6666666666667	1326.0	1321.3333333333333	1540.0	1678.0	1699.0	442.0	563.0	974.0	1189.0	1376.0
CHEMBL1682607	50.425138724244434	39.17182498370436	0	2	80.76062905707745	2.4823217794213965	4.9583780790365	80.76062905707745	1.2236458948042037	5.091735324225536	6.374012744993072	0.09657595068171321	3.739298864553777	13413.107178505537	203.22889664402328	11.391057304546363	6	6	148	66	0	0	18	82	0	48	4	13	1	0	0	0	0	0	0	832.4444444444445	758.6666666666666	1102.3333333333335	1319.0	1326.0	1307.3333333333333	1491.3333333333333	1633.3333333333335	1685.6666666666665	424.0	538.0	928.0	1150.0	1335.0
CHEMBL1774632	48.2348686954635	37.75955471102599	0	2	76.84624249364973	2.482343568866278	4.958400280366823	76.84624249364973	1.219781626883329	5.047352872940802	6.382396830257569	0.10130788619456459	3.6940933389283597	4985.08451648903	79.12832565855602	10.354755269809992	6	6	143	63	0	0	17	80	0	46	4	12	1	0	0	0	0	0	0	776.4444444444445	714.6666666666667	1034.3333333333333	1245.0	1249.3333333333333	1265.3333333333335	1473.3333333333333	1630.6666666666667	1689.0	408.0	518.0	900.0	1116.0	1305.0
CHEMBL1682597	50.49408840946573	39.4468103752147	0	2	80.36459284618581	2.4823231996583677	4.958379528067297	80.36459284618581	1.2176453461543306	5.093113197920751	6.379581002000841	0.09666031821213396	3.740172070564889	7416.731845405156	112.37472493038115	10.798563436064557	6	6	146	66	0	0	19	80	0	47	4	12	1	0	2	0	0	0	2	892.4444444444445	788.6666666666666	1157.3333333333335	1411.0	1403.6666666666667	1326.6666666666667	1489.3333333333333	1637.3333333333335	1691.6666666666665	424.0	538.0	928.0	1148.0	1329.0
CHEMBL2029747	42.26192578070951	31.871114413823488	0	3	67.9889765581907	2.4614863300361494	4.91127734376755	67.9889765581907	1.2361632101489217	4.9145348703512965	5.805303657041152	0.10555097558256639	3.463520015587995	4674.7589656444825	84.99561755717241	10.154680974481133	10	11	125	55	0	0	13	70	0	42	4	9	0	0	0	0	0	0	0	660.0	618.0	899.0	1061.0	1037.0	1007.0	1089.0	1145.0	1033.0	356.0	454.0	783.0	964.0	1119.0
CHEMBL1682598	50.356189039023135	38.71428050446581	0	2	80.76062905707745	2.4823217794213965	4.9583780790365	80.76062905707745	1.2236458948042037	5.091735324225536	6.374012744993073	0.09657595068171322	3.739298864553777	14141.105106666486	214.25916828282556	11.443910740073052	6	6	147	66	0	0	18	81	0	48	5	13	0	0	0	0	0	0	0	864.0	782.0	1131.0	1333.0	1340.0	1340.0	1546.0	1694.0	1751.0	423.0	536.0	926.0	1147.0	1334.0
CHEMBL1682593	49.75847205757777	38.43156985292169	0	2	79.43136373166573	2.4823217380104032	4.958378036771657	79.43136373166573	1.2220209804871651	5.077561496805146	6.373548033330427	0.09805458512816041	3.7239584825273724	10466.12271372256	161.0172725188086	11.127701088752831	6	6	146	65	0	0	18	81	0	47	4	12	1	0	0	0	1	0	1	787.5116598079561	725.7037037037037	1045.888888888889	1248.5555555555557	1252.3703703703704	1262.3703703703704	1463.037037037037	1608.5432098765432	1656.1851851851852	419.0	531.0	919.0	1137.0	1323.0
CHEMBL1682599	50.356189039023135	38.71428050446581	0	2	80.76062905707745	2.4823217794213965	4.9583780790365	80.76062905707745	1.2236458948042037	5.091735324225536	6.374012744993073	0.09657595068171322	3.739298864553777	14141.105106666486	214.25916828282556	11.443910740073052	6	6	150	66	0	0	18	84	0	48	4	13	1	0	0	0	0	0	0	824.4444444444445	754.6666666666666	1084.3333333333335	1289.0	1281.3333333333333	1289.3333333333333	1490.0	1639.3333333333335	1672.3333333333333	426.0	539.0	935.0	1156.0	1346.0
CHEMBL1682587	55.30593650732896	40.36254770873643	0	2	89.22921774200647	2.4823218035347954	4.958378103658061	89.22921774200648	1.2392946908612013	5.182203837236482	6.374765979366086	0.08853841638008453	3.826428407273658	107449.42400395646	1492.353111166062	13.558856567482268	12	12	160	72	0	0	18	88	0	54	4	14	0	0	0	0	0	0	0	924.0	850.0	1227.0	1421.0	1420.0	1438.0	1642.0	1796.0	1807.0	462.0	586.0	1004.0	1234.0	1419.0
CHEMBL1774639	52.43706926806289	40.89250065847844	0	2	84.53065390349254	2.4825098504649437	4.958569735142765	84.53065390349254	1.2250819406303266	5.1329737704690315	6.4309010726849465	0.09320146482152096	3.7926360757554805	12175.001126125277	176.44929168297503	11.338661452048889	6	6	156	69	0	0	18	87	0	51	5	12	1	0	0	0	0	0	0	842.4444444444445	766.6666666666667	1077.0	1298.0	1332.0	1381.6666666666667	1616.6666666666665	1782.6666666666667	1850.0	441.0	561.0	970.0	1208.0	1408.0
CHEMBL532024	50.356189039023135	38.57320137203479	0	2	80.9111030865773	2.4823204103935645	4.958376683022722	80.91110308657731	1.2259258043420804	5.090361178354442	6.369209328621055	0.09650317164577357	3.738544986677088	34923.6691040556	529.1465015766	12.347989725174624	6	6	152	66	0	0	17	86	0	49	4	12	1	0	0	0	0	0	0	788.4444444444445	722.6666666666666	1034.3333333333335	1233.6666666666667	1246.6666666666665	1278.0	1491.3333333333333	1629.3333333333335	1651.6666666666665	426.0	542.0	939.0	1165.0	1354.0
CHEMBL1682581	53.8108427159161	40.833632939132414	0	2	86.72170810642066	2.4823233599854766	4.958379692293098	86.72170810642066	1.2388815443774381	5.156390557104411	6.383622040492826	0.09119460057846894	3.7996458032667295	14695.832788549013	209.94046840784304	11.541229397860844	12	12	156	70	0	0	17	86	0	53	4	13	0	0	0	0	0	0	0	884.0	823.0	1203.0	1418.0	1442.0	1465.0	1642.0	1735.0	1758.0	452.0	576.0	992.0	1232.0	1426.0
CHEMBL1641857	44.45548821540249	35.40948599354174	0	0	73.98229318749698	2.3878345562194268	4.7756691124388535	73.98229318749698	1.2330382197916163	4.972514229540355	6.581895831492306	0.10969826385820511	3.6760822933541863	652.1564700902245	10.869274501503742	8.27204398716392	6	6	131	60	0	0	15	71	0	45	5	10	0	0	0	0	0	0	0	790.0	711.0	1001.0	1150.0	1236.0	1466.0	1361.0	1301.0	1496.0	363.0	451.0	747.0	928.0	1051.0
CHEMBL1682459	50.534528523985614	39.09929528109227	0	2	80.34237104998158	2.4823220593393143	4.9583783646827	80.34237104998158	1.217308652272448	5.093048586578136	6.375684867264748	0.0966012858676477	3.7395611644658397	9905.866942947092	150.08889307495593	11.087952130124584	6	6	146	66	0	0	19	80	0	47	4	12	1	0	0	2	0	0	2	795.6543209876543	737.8888888888889	1062.2222222222222	1264.716049382716	1263.8888888888887	1272.2222222222222	1470.7407407407406	1614.5185185185185	1660.7777777777778	424.0	537.0	926.0	1142.0	1328.0
CHEMBL1774584	53.32251553421192	41.75517158537347	0	2	85.28699007306645	2.482369120458842	4.958426329662098	85.28699007306645	1.2183855724723778	5.148874066192362	6.410525393667347	0.09157893419524782	3.803851381319664	7556.138294015628	107.94483277165183	10.876025680052319	6	6	153	70	0	0	20	83	0	50	5	13	0	0	0	2	0	0	2	889.2098765432099	807.2222222222222	1160.111111111111	1372.0	1410.1604938271605	1442.6666666666665	1659.2222222222222	1781.6666666666667	1868.7777777777778	445.0	564.0	971.0	1204.0	1398.0
CHEMBL1682455	51.27014487587358	39.908701865362026	0	2	81.73635501775738	2.48232327699458	4.95837960752856	81.73635501775738	1.2199455972799609	5.108361811629015	6.3817671586787785	0.09525025609968327	3.7555525695195304	7648.401346007145	114.1552439702559	10.844359457001163	6	6	146	67	0	0	20	79	0	47	4	12	1	0	3	0	0	0	3	948.4444444444445	823.6666666666667	1223.3333333333335	1534.0	1435.0	1356.6666666666665	1540.6666666666667	1672.0	1704.6666666666665	429.0	544.0	934.0	1150.0	1332.0
CHEMBL2041386	55.225056278289195	40.77599492019442	0	2	89.12124062045174	2.484267896947043	4.963617031647705	89.12124062045174	1.2377950086173852	5.182328676264042	6.377436578152519	0.0885755080298961	3.8268472523811488	70169.10563677915	974.5709116219326	13.13274442852343	10	11	163	72	0	0	18	91	0	54	5	13	0	0	0	0	0	0	0	906.0	837.0	1206.0	1422.0	1403.0	1373.0	1571.0	1744.0	1804.0	465.0	592.0	1023.0	1260.0	1446.0
CHEMBL563603	52.39662915354301	39.70987082416595	0	2	84.05387498987501	2.4823239968391526	4.958380342930742	84.05387498987501	1.2360863969099267	5.129772738671807	6.386605684834021	0.09392067183579443	3.7711255477074306	8420.077703481189	123.82467211001749	10.955296947817798	10	11	152	68	0	0	17	84	0	51	4	13	0	0	0	0	0	0	0	866.0	805.0	1185.0	1394.0	1397.0	1396.0	1582.0	1684.0	1722.0	442.0	564.0	976.0	1210.0	1396.0
CHEMBL553183	49.64908225783659	38.304415883170435	0	2	79.86946986591296	2.4823206500369874	4.958376927393837	79.86946986591296	1.2287610748601994	5.076229146424189	6.370258277786007	0.09800397350440011	3.7234421916269644	18038.61391451558	277.5171371463935	11.672072133559425	6	6	149	65	0	0	17	84	0	48	4	12	1	0	0	0	0	0	0	784.4444444444445	718.6666666666667	1034.3333333333333	1237.6666666666667	1252.0	1273.3333333333333	1475.3333333333333	1611.3333333333333	1645.6666666666665	420.0	534.0	926.0	1149.0	1337.0
CHEMBL2029749	50.87302579142874	38.54063913834935	0	3	81.78356231976389	2.4823212869014455	4.958377583751984	81.78356231976389	1.239144883632786	5.101124494786404	6.386497112359571	0.0967651077630238	3.7412555843854065	5979.193968591692	90.59384800896504	10.583110699031437	10	11	150	66	0	0	16	84	0	50	4	12	0	0	0	0	0	0	0	818.0	763.0	1123.0	1338.0	1309.0	1288.0	1466.0	1621.0	1670.0	432.0	553.0	962.0	1192.0	1379.0
CHEMBL2029753	50.356189039023135	38.59699339339884	0	2	80.96043474054218	2.482410502293715	4.9584684638350165	80.96043474054218	1.2266732536445786	5.090361197436519	6.386780863825747	0.09676940702766283	3.741300013304397	34429.29780452824	521.656027341337	12.333732810284134	6	6	153	66	0	0	16	87	0	50	3	13	0	0	0	0	0	0	0	812.0	732.0	1053.0	1249.0	1272.0	1296.0	1532.0	1726.0	1767.0	427.0	544.0	945.0	1173.0	1361.0
CHEMBL2029744	42.26192578070951	31.871114413823488	0	3	67.9889765581907	2.4614863300361494	4.91127734376755	67.9889765581907	1.2361632101489217	4.9145348703512965	5.805303657041152	0.10555097558256639	3.463520015587995	4674.7589656444825	84.99561755717241	10.154680974481133	10	11	125	55	0	0	13	70	0	42	4	9	0	0	0	0	0	0	0	660.0	620.0	901.0	1065.0	1033.0	1007.0	1089.0	1151.0	1033.0	356.0	454.0	782.0	964.0	1116.0
CHEMBL1682584	49.75847205757777	38.43156985292169	0	2	79.43136373166573	2.4823217380104032	4.958378036771657	79.43136373166573	1.2220209804871651	5.077561496805146	6.373548033330427	0.09805458512816041	3.7239584825273724	10466.12271372256	161.0172725188086	11.127701088752831	6	6	149	65	0	0	17	84	0	48	4	13	0	0	0	0	0	0	0	824.0	750.0	1093.0	1285.0	1298.0	1308.0	1514.0	1644.0	1695.0	422.0	534.0	931.0	1149.0	1341.0
CHEMBL1682596	50.443675370826064	40.193892400879214	0	2	77.56556048748062	2.482323614429569	4.95837995066806	77.56556048748062	1.1752357649618277	5.0876134827875745	6.379015469755479	0.09665174954174968	3.7400834193959325	6966.727114234421	105.55647142779425	10.735970474963898	0	0	160	66	0	0	17	94	0	49	4	13	0	0	0	0	0	0	0	796.0	716.0	1043.0	1249.0	1268.0	1276.0	1492.0	1624.0	1677.0	438.0	545.0	989.0	1191.0	1463.0
CHEMBL1682591	49.75847205757777	38.43156985292169	0	2	79.43136373166573	2.4823217380104032	4.958378036771657	79.43136373166573	1.2220209804871651	5.077561496805146	6.373548033330427	0.09805458512816041	3.7239584825273724	10466.12271372256	161.0172725188086	11.127701088752831	6	6	149	65	0	0	17	84	0	48	4	12	1	0	0	0	0	0	0	788.4444444444445	728.6666666666667	1050.3333333333335	1253.0	1255.3333333333333	1265.3333333333333	1466.0	1612.0	1657.6666666666665	422.0	534.0	931.0	1149.0	1341.0
CHEMBL1682589	55.30593650732896	40.36254770873643	0	2	89.22921774200647	2.4823218035347954	4.958378103658061	89.22921774200648	1.2392946908612013	5.182203837236482	6.374765979366086	0.08853841638008453	3.826428407273658	107449.42400395646	1492.353111166062	13.558856567482268	12	12	160	72	0	0	18	88	0	54	4	13	1	0	0	0	0	0	0	888.4444444444445	828.6666666666666	1184.3333333333335	1389.0	1377.3333333333333	1395.3333333333333	1594.0	1737.3333333333335	1759.0	462.0	586.0	1004.0	1234.0	1419.0
CHEMBL553625	52.43706926806289	40.84078756015194	0	2	84.87665609298183	2.482364249649891	4.958421359525079	84.87665609298183	1.2300964651156787	5.1329737701426525	6.398256997935913	0.09272836228892628	3.787547020803945	13344.325164337853	193.39601687446165	11.430367903735926	6	6	156	69	0	0	18	87	0	51	5	12	1	0	0	0	0	0	0	842.4444444444445	766.6666666666666	1081.0	1297.0	1331.3333333333335	1367.0	1577.6666666666667	1730.3333333333335	1803.6666666666665	441.0	561.0	970.0	1207.0	1407.0
CHEMBL1682578	50.534528523985614	39.09929528109227	0	2	80.34237104998158	2.4823220593393143	4.9583783646827	80.34237104998158	1.217308652272448	5.093048586578136	6.375684867264748	0.0966012858676477	3.7395611644658397	9905.866942947092	150.08889307495593	11.087952130124584	6	6	146	66	0	0	19	80	0	47	4	13	0	0	2	0	0	0	2	928.0	809.0	1192.0	1426.0	1375.0	1370.0	1610.0	1720.0	1723.0	424.0	537.0	926.0	1142.0	1328.0
CHEMBL1774631	43.07842236163724	32.80041255066899	0	2	68.78709894185378	2.4615564696097056	4.911353049626829	68.78709894185378	1.2283410525331033	4.932663579581389	5.837501587338879	0.10424109977390857	3.4870694926570893	3447.0408689193737	61.5543012307031	9.86803802056116	10	11	124	56	0	0	14	68	0	42	4	10	0	0	0	0	0	0	0	704.0	656.0	953.0	1111.0	1111.0	1125.0	1211.0	1271.0	1177.0	360.0	457.0	784.0	967.0	1120.0
CHEMBL1682580	50.356189039023135	38.96195191748892	0	2	80.7267930850116	2.4823218798587257	4.95837818149807	80.7267930850116	1.2231332285607817	5.091736724384821	6.374481612222774	0.0965830547306481	3.7393724210408057	12700.630986619715	192.43380282757144	11.33647660423066	6	6	150	66	0	0	18	84	0	48	4	13	1	0	0	0	0	0	0	824.4444444444445	749.3333333333333	1096.0	1292.6666666666665	1305.6666666666665	1319.6666666666665	1512.6666666666667	1645.3333333333333	1696.3333333333333	426.0	539.0	936.0	1157.0	1350.0
CHEMBL558355	53.8797924011374	40.86935250511768	0	2	86.4601719963804	2.482323249544593	4.95837958101287	86.4601719963804	1.2351453142340056	5.157682345127593	6.386966436401778	0.09124237766288254	3.8001695686345447	10798.879589150862	154.2697084164409	11.233107815040787	10	11	158	70	0	0	17	88	0	53	4	13	0	0	0	0	0	0	0	876.0	816.0	1198.0	1401.0	1404.0	1406.0	1619.0	1743.0	1745.0	456.0	582.0	1010.0	1256.0	1451.0
CHEMBL2041570	52.43706926806289	39.426461163725	0	3	83.67070022744178	2.4842897771849475	4.963665386122644	83.67070022744178	1.2304514739329675	5.129711819955638	6.40064526397419	0.09412713623491456	3.773321419961408	7051.991834746292	103.70576227568075	10.777987997835607	10	11	156	68	0	0	16	88	0	52	4	12	0	0	0	0	0	0	0	840.0	781.0	1139.0	1364.0	1353.0	1319.0	1505.0	1676.0	1678.0	446.0	566.0	994.0	1215.0	1422.0
CHEMBL1682585	53.18461616376932	38.94226430912853	0	2	85.67918978859903	2.482321430333414	4.9583777228928625	85.67918978859903	1.2239884255514148	5.144859839824571	6.372240558901275	0.09103200798430393	3.797861292886	73130.0466849603	1044.71495264229	13.145904745703264	0	0	170	70	0	0	17	100	0	53	4	12	1	0	0	0	0	0	0	772.4444444444445	706.6666666666666	1018.3333333333334	1244.3333333333335	1284.0	1314.0	1510.0	1637.0	1671.3333333333333	456.0	587.0	1024.0	1292.0	1517.0
CHEMBL1682583	49.75847205757777	38.43156985292169	0	2	79.43136373166573	2.4823217380104032	4.958378036771657	79.43136373166573	1.2220209804871651	5.077561496805146	6.373548033330427	0.09805458512816041	3.7239584825273724	10466.12271372256	161.0172725188086	11.127701088752831	6	6	146	65	0	0	18	81	0	47	4	12	1	0	1	0	0	0	1	836.4444444444445	752.6666666666667	1086.3333333333335	1289.0	1279.3333333333333	1289.3333333333333	1490.0	1640.0	1669.6666666666665	419.0	531.0	919.0	1137.0	1323.0
CHEMBL1682579	54.59882972614241	40.140352452687736	0	2	87.95292775967413	2.4823218310472543	4.958378131752504	87.95292775967413	1.2387736304179455	5.1693212310726775	6.375235640781834	0.08979205127861738	3.812515837668531	56129.04400686413	790.5499155896357	12.895503460070508	12	12	156	71	0	0	19	85	0	52	5	13	1	0	0	0	0	0	0	900.4444444444445	846.6666666666667	1218.3333333333335	1419.0	1397.3333333333333	1406.6666666666667	1590.0	1721.3333333333335	1750.3333333333335	455.0	576.0	985.0	1211.0	1395.0
CHEMBL1774636	51.689522372356464	39.466825460051915	0	2	82.59752205258282	2.4823529655491434	4.958409872592652	82.59752205258282	1.2327988366057137	5.116190547269902	6.4101791489477575	0.09567431565593668	3.7599947452927354	4470.622055179597	66.72570231611338	10.307390366554941	10	11	149	67	0	0	17	82	0	50	4	12	1	0	0	0	0	0	0	826.4444444444445	779.6666666666667	1138.3333333333333	1364.0	1351.0	1340.0	1523.3333333333333	1669.6666666666667	1732.0	436.0	556.0	963.0	1194.0	1380.0
CHEMBL1774634	49.64908225783659	38.31952362887305	0	2	79.45660439770072	2.4823389105523845	4.958395531285298	79.45660439770072	1.2224092984261647	5.0762291274148605	6.375928058472833	0.09809120089958204	3.7243318351503216	17865.45516370603	274.8531563647081	11.66242642499178	6	6	149	65	0	0	17	84	0	48	4	12	1	0	0	0	0	0	0	784.4444444444445	718.6666666666667	1030.3333333333333	1235.6666666666667	1248.6666666666667	1286.0	1501.3333333333333	1642.6666666666665	1677.0	420.0	534.0	926.0	1149.0	1338.0
CHEMBL553184	56.6677794113637	43.478035718935416	0	2	91.47107567071623	2.482371159262884	4.958428416786537	91.47107567071623	1.236095617171841	5.21010243899565	6.427292781822169	0.08685530786246175	3.8620334205363416	8603.8546228047	116.26830571357702	11.061445593988784	10	11	165	74	0	0	18	91	0	56	5	13	0	0	0	0	0	0	0	934.0	864.0	1250.0	1472.0	1497.0	1526.0	1760.0	1887.0	1935.0	477.0	609.0	1054.0	1315.0	1522.0
CHEMBL1682454	52.18554891237127	40.28113952557775	0	2	82.09216991366853	2.4823223084506605	4.958378619115656	82.09216991366853	1.2072377928480666	5.123257339502771	6.378460546133889	0.09380089038432189	3.769849386713327	11164.62627682875	164.18568054159928	11.237428303153484	6	6	149	68	0	0	20	81	0	48	4	13	0	0	3	0	0	0	3	986.0	846.0	1343.0	1436.0	1469.0	1473.0	1626.0	1852.0	1743.0	437.0	552.0	944.0	1170.0	1362.0
CHEMBL1682573	50.534528523985614	39.298982643290934	0	2	80.33590973663232	2.482322580065442	4.958378895873986	80.33590973663232	1.217210753585338	5.09305002295832	6.377394502016671	0.09662718942449501	3.7398292777132616	8664.493293120659	131.28020141091906	10.954058372048172	6	6	149	66	0	0	18	83	0	48	4	13	0	0	1	0	0	0	1	880.0	785.0	1147.0	1349.0	1368.0	1357.0	1576.0	1652.0	1714.0	427.0	540.0	939.0	1161.0	1351.0
CHEMBL563766	55.225056278289195	41.91602814212217	0	2	89.01483600461523	2.4823692059373696	4.958426418480732	89.01483600461523	1.236317166730767	5.183578132894604	6.41542853422175	0.08910317408641319	3.8327868237636444	9437.645363642474	131.0784078283677	11.126542822230732	10	11	159	72	0	0	18	87	0	54	5	13	0	0	0	0	0	0	0	924.0	852.0	1230.0	1448.0	1466.0	1495.0	1722.0	1858.0	1926.0	463.0	590.0	1018.0	1262.0	1457.0
CHEMBL553338	52.39662915354301	39.70987082416595	0	2	84.05387498987501	2.4823239968391526	4.958380342930742	84.05387498987501	1.2360863969099267	5.129772738671807	6.386605684834021	0.09392067183579443	3.7711255477074306	8420.077703481189	123.82467211001749	10.955296947817798	10	11	152	68	0	0	17	84	0	51	4	12	1	0	0	0	0	0	0	830.4444444444445	783.6666666666666	1142.3333333333335	1362.0	1349.0	1332.0	1507.3333333333333	1641.3333333333335	1684.6666666666665	442.0	564.0	976.0	1210.0	1396.0
CHEMBL1682461	51.729962486876346	39.68722601212346	0	2	82.59133515336084	2.4823227538172175	4.958379059204274	82.59133515336084	1.2327064948262814	5.116635740656246	6.381368812309752	0.09524431063148883	3.755490148125594	8793.316393825911	131.24352826605838	10.98385473759484	6	6	153	67	0	0	17	86	0	50	4	13	0	0	0	0	0	0	0	842.0	777.0	1142.0	1324.0	1334.0	1338.0	1548.0	1680.0	1707.0	440.0	563.0	983.0	1208.0	1386.0
CHEMBL1682464	53.14417604924944	40.18836104807229	0	2	85.25188374577051	2.4823219758842474	4.9583782777746155	85.25188374577051	1.2355345470401524	5.143582854756355	6.376785276563175	0.09241717792120543	3.7841855068253336	20821.129368489248	301.7554980940471	11.875244996704902	11	11	153	69	0	0	19	84	0	50	6	12	1	0	0	0	0	0	0	864.4444444444445	817.6666666666666	1175.3333333333335	1349.0	1355.3333333333333	1349.3333333333333	1538.0	1686.6666666666667	1727.0	446.0	567.0	976.0	1196.0	1384.0
CHEMBL1682460	49.75847205757777	38.43156985292169	0	2	79.43136373166573	2.4823217380104032	4.958378036771657	79.43136373166573	1.2220209804871651	5.077561496805146	6.373548033330427	0.09805458512816041	3.7239584825273724	10466.12271372256	161.0172725188086	11.127701088752831	6	6	146	65	0	0	18	81	0	47	4	13	0	0	0	1	0	0	1	823.604938271605	749.1111111111111	1091.6666666666665	1283.6666666666665	1297.111111111111	1307.111111111111	1513.111111111111	1641.7777777777778	1694.5555555555557	419.0	531.0	919.0	1137.0	1323.0
CHEMBL1682463	50.356189039023135	38.71428050446582	0	2	80.76062905707744	2.482321779421396	4.958378079036496	80.76062905707744	1.2236458948042035	5.091735324225535	6.37401274499306	0.09657595068171303	3.7392988645537746	14141.105106669997	214.25916828287873	11.4439107400733	6	6	152	66	0	0	17	86	0	49	4	13	0	0	0	0	0	0	0	828.0	756.0	1103.0	1297.0	1308.0	1316.0	1522.0	1658.0	1707.0	428.0	543.0	944.0	1170.0	1358.0
CHEMBL1682575	51.98918220087859	39.49315534170456	0	2	82.73474958698579	2.4823218096024364	4.958378109848703	82.73474958698579	1.2166874939262615	5.120592570693249	6.374556254502823	0.09374347433092388	3.7692370936670496	24869.89532002062	365.7337547061856	12.03833593988423	6	6	150	68	0	0	20	82	0	48	4	13	1	0	2	0	0	0	2	930.4444444444445	808.6666666666666	1225.3333333333335	1357.0	1377.3333333333333	1381.3333333333333	1554.0	1703.3333333333335	1737.6666666666665	434.0	549.0	941.0	1164.0	1358.0
CHEMBL1682465	51.689522372356464	40.00807075558459	0	2	82.6287086666386	2.4823246790075824	4.958380998348867	82.6287086666386	1.2332643084572925	5.116699208457432	6.389697997237029	0.09536862682443327	3.756794531891248	6183.916214784471	92.29725693708166	10.631814567863543	9	10	147	67	0	0	20	80	0	47	6	12	2	0	0	0	0	0	0	844.8888888888889	779.3333333333333	1160.6666666666665	1346.6666666666665	1332.6666666666667	1310.0	1497.7777777777778	1630.6666666666665	1682.0	434.0	552.0	954.0	1166.0	1357.0
CHEMBL1774625	48.2348686954635	37.75955471102599	0	2	76.84624249364973	2.482343568866278	4.958400280366823	76.84624249364973	1.219781626883329	5.047352872940802	6.382396830257569	0.10130788619456459	3.6940933389283597	4985.08451648903	79.12832565855602	10.354755269809992	6	6	143	63	0	0	17	80	0	46	4	13	0	0	0	0	0	0	0	812.0	736.0	1077.0	1277.0	1292.0	1324.0	1516.0	1668.0	1753.0	408.0	518.0	900.0	1116.0	1305.0
CHEMBL2041394	51.620572687135166	38.50015711236843	0	3	82.8459741570151	2.484266277433662	4.963613595919556	82.8459741570151	1.2365070769703748	5.114849638906609	6.38451295405578	0.09529123812023553	3.7559827332626248	9463.493812296625	141.2461763029347	11.057304445026325	10	11	153	67	0	0	16	86	0	51	4	12	0	0	0	0	0	0	0	830.0	774.0	1131.0	1354.0	1326.0	1294.0	1483.0	1650.0	1642.0	438.0	558.0	972.0	1195.0	1381.0
CHEMBL555663	52.43706926806289	39.332621424233686	0	2	84.00384362358284	2.4823225261080832	4.9583788413898375	84.00384362358282	1.235350641523277	5.129710397103095	6.380066358179395	0.09382450526734404	3.7701011104532274	12053.214713477411	177.2531575511384	11.31400929672253	10	11	152	68	0	0	17	84	0	51	4	13	0	0	0	0	0	0	0	866.0	804.0	1178.0	1376.0	1370.0	1371.0	1578.0	1714.0	1743.0	442.0	563.0	974.0	1203.0	1387.0
CHEMBL2041395	52.39662915354301	39.80371056365726	0	3	83.721231750253	2.4842943622879354	4.963675871781524	83.721231750253	1.231194584562544	5.12977416143565	6.411773591390232	0.09429078810867988	3.775058536167184	4998.961120799706	73.51413412940744	10.43390800616985	10	11	156	68	0	0	16	88	0	52	4	12	0	0	0	0	0	0	0	840.0	782.0	1142.0	1375.0	1366.0	1335.0	1500.0	1668.0	1680.0	446.0	567.0	996.0	1224.0	1432.0
CHEMBL2041383	45.97579917160472	34.363608818259074	0	2	73.5751216064894	2.4650609996427084	4.922727190498175	73.57512160648942	1.2262520267748236	4.997827126409282	5.7503255509242415	0.09583875918207069	3.541015939986643	9590.263080085528	159.83771800142546	10.960263069480627	10	11	132	60	0	0	16	72	0	44	5	10	0	0	0	1	0	0	1	747.604938271605	694.1111111111111	992.6666666666667	1181.4444444444446	1170.0	1143.4444444444443	1243.4444444444446	1287.5555555555557	1105.111111111111	382.0	483.0	827.0	1014.0	1169.0
CHEMBL1682457	51.24163530517216	39.252273787181245	0	2	81.51267194470434	2.482321856131785	4.958378157342681	81.51267194470434	1.216607043950811	5.106943804078956	6.374873244234813	0.09514736185425093	3.7544717339864513	15013.662907617652	224.0845210092187	11.51882345240741	6	6	155	67	0	0	17	88	0	50	4	13	0	0	0	0	0	0	0	834.0	764.0	1114.0	1309.0	1318.0	1324.0	1530.0	1672.0	1719.0	436.0	552.0	963.0	1191.0	1384.0
CHEMBL2029593	48.83258567690886	37.40639627702952	0	3	78.61719640244459	2.482314224943711	4.958370380103717	78.61719640244459	1.2283936937881967	5.060545465068737	6.363893025484278	0.09943582852319184	3.706938291379379	24221.52046648403	378.461257288813	11.951294782813775	6	6	151	64	0	0	15	87	0	49	3	12	0	0	0	0	0	0	0	760.0	692.0	1005.0	1207.0	1216.0	1236.0	1442.0	1582.0	1603.0	417.0	533.0	930.0	1155.0	1345.0
CHEMBL1682466	51.0228557056898	39.6687418509853	0	2	81.51845405109957	2.482322205986733	4.958378483945226	81.51845405109957	1.2351280916833267	5.1035303876706966	6.383997133511655	0.09672722929563114	3.7408640601684544	6069.871818708265	91.9677548289131	10.598162415681449	0	0	156	66	0	2	17	90	0	49	4	12	1	0	0	0	0	0	0	766.4444444444445	705.6666666666666	1032.3333333333335	1211.6666666666667	1245.3333333333333	1266.6666666666667	1472.0	1604.6666666666665	1638.6666666666665	440.0	570.0	1010.0	1236.0	1396.0
CHEMBL1682451	51.689522372356464	40.00807075558459	0	2	82.6287086666386	2.4823246790075824	4.958380998348867	82.6287086666386	1.2332643084572925	5.116699208457432	6.389697997237029	0.09536862682443327	3.756794531891248	6183.916214784471	92.29725693708166	10.631814567863543	9	10	147	67	0	0	20	80	0	47	6	13	1	0	0	0	0	0	0	880.4444444444445	800.6666666666667	1203.3333333333335	1378.6666666666665	1380.6666666666665	1384.6666666666665	1570.6666666666665	1657.3333333333335	1719.3333333333335	434.0	552.0	954.0	1166.0	1357.0
CHEMBL2029592	47.41837211453577	36.86568251065477	0	3	76.05450151377575	2.48231663191439	4.9583728334483155	76.05450151377575	1.2266855082867056	5.031204485604382	6.36808788742816	0.10271109495851871	3.6758485419156277	6528.433239909835	105.29731032112637	10.608471552900593	6	6	145	62	0	0	15	83	0	47	3	12	0	0	0	0	0	0	0	752.0	684.0	1001.0	1207.0	1212.0	1222.0	1428.0	1586.0	1623.0	405.0	517.0	904.0	1122.0	1313.0
CHEMBL2041392	51.580132572615284	38.87704799021307	0	3	82.87702792914925	2.4842685400867657	4.96361874044843	82.87702792914925	1.2369705661067052	5.114912894851024	6.391683147104837	0.09539825592693787	3.7571051634045958	6678.2160517343245	99.67486644379589	10.708713699137636	10	11	153	67	0	0	16	86	0	51	4	12	0	0	0	0	0	0	0	830.0	773.0	1132.0	1360.0	1341.0	1305.0	1477.0	1640.0	1653.0	438.0	559.0	975.0	1203.0	1393.0
CHEMBL1682468	49.75847205757777	38.43156985292169	0	2	79.43136373166573	2.4823217380104032	4.958378036771657	79.43136373166573	1.2220209804871651	5.077561496805146	6.373548033330427	0.09805458512816041	3.7239584825273724	10466.12271372256	161.0172725188086	11.127701088752831	6	6	146	65	0	0	18	81	0	47	4	12	1	0	0	1	0	0	1	788.0493827160494	727.7777777777778	1049.0	1251.6666666666665	1254.4444444444443	1264.4444444444443	1465.1111111111109	1610.9629629629628	1657.2222222222222	419.0	531.0	919.0	1137.0	1323.0
CHEMBL2041393	51.620572687135166	38.50015711236843	0	3	82.8459741570151	2.484266277433662	4.963613595919556	82.8459741570151	1.2365070769703748	5.114849638906609	6.38451295405578	0.09529123812023553	3.7559827332626248	9463.493812296625	141.2461763029347	11.057304445026325	10	11	153	67	0	0	16	86	0	51	4	12	0	0	0	0	0	0	0	830.0	772.0	1129.0	1350.0	1330.0	1294.0	1483.0	1642.0	1648.0	438.0	558.0	973.0	1195.0	1384.0
CHEMBL1682458	52.18554891237127	39.90389012564548	0	2	82.10604019595503	2.4823220468017024	4.958378352060391	82.10604019595503	1.207441767587574	5.123255945529317	6.377010170543845	0.09377956133152714	3.7696219743929964	12823.04885827559	188.5742479158175	11.375922134840234	6	6	149	68	0	0	20	81	0	48	4	13	0	0	3	0	0	0	3	986.0	846.0	1342.0	1429.0	1436.0	1404.0	1610.0	1758.0	1911.0	437.0	552.0	943.0	1167.0	1356.0
CHEMBL1946561	52.46557883876431	39.44351048203686	0	1	83.89116990000917	2.48335081044048	4.961707987975786	83.89116990000917	1.2336936750001348	5.131093873476264	6.446544751634423	0.09480212870050622	3.7804669020315953	4579.822489247222	67.35033072422385	10.346338130732905	10	11	149	68	0	0	18	81	0	50	4	13	0	0	0	1	0	0	1	873.604938271605	814.1111111111111	1193.6666666666667	1404.4444444444446	1384.0	1400.4444444444446	1561.4444444444443	1659.5555555555557	1754.5555555555557	441.0	562.0	969.0	1201.0	1374.0
CHEMBL539222	53.851282830435984	41.40491062042714	0	2	87.40112136660005	2.482363469733777	4.958420563854162	87.40112136660005	1.231001709388733	5.159512962618155	6.395565826476544	0.09007839192220483	3.815699694675573	44605.69917823032	628.249284200427	12.665711698156965	6	6	162	71	0	0	18	91	0	53	5	12	1	0	0	0	0	0	0	850.4444444444445	774.6666666666667	1085.0	1293.0	1320.0	1358.3333333333333	1584.3333333333335	1747.3333333333335	1809.6666666666665	453.0	577.0	996.0	1239.0	1439.0
CHEMBL1682467	52.54645906780408	39.926881265523924	0	2	84.16636574872577	2.482321885418009	4.958378187248196	84.16636574872577	1.2198024021554459	5.1342327238600864	6.375397219258953	0.09239706114868047	3.78396780960995	30120.190298190173	436.5244970752199	12.244472411498087	6	6	155	69	0	0	19	86	0	50	4	14	1	0	0	0	0	0	0	880.4444444444445	802.6666666666666	1166.3333333333335	1367.0	1361.3333333333333	1343.3333333333333	1540.0	1686.0	1731.6666666666665	442.0	559.0	962.0	1190.0	1380.0
CHEMBL2029755	52.46557883876431	40.395860404849444	0	2	83.93173399149386	2.4824556880929967	4.958514582220454	83.93173399149386	1.2342902057572627	5.13109387281616	6.458722234303197	0.09498120932798819	3.782354113864762	3070.4573319618407	45.153784293556484	9.946504409734409	10	11	153	68	0	0	16	85	0	52	3	13	0	0	0	0	0	0	0	856.0	796.0	1166.0	1389.0	1406.0	1405.0	1619.0	1787.0	1815.0	445.0	568.0	990.0	1232.0	1427.0
CHEMBL1774633	48.94197547665004	38.044517687507096	0	2	78.4236206914434	2.482339849196094	4.958396488329029	78.4236206914434	1.2253690733038032	5.061894514588039	6.377999614835243	0.09965624398180067	3.709152498563908	9332.694467171024	145.82335104954726	10.997577038566092	6	6	146	64	0	0	17	82	0	47	4	12	1	0	0	0	0	0	0	780.4444444444445	714.6666666666667	1030.3333333333333	1239.6666666666667	1254.0	1281.3333333333335	1485.3333333333333	1630.6666666666667	1677.0	414.0	526.0	913.0	1133.0	1321.0
CHEMBL1774635	50.356189039023135	38.5860168226535	0	2	80.94652483096849	2.4823386711246815	4.958395287125123	80.94652483096849	1.2264624974389164	5.090361178355514	6.374912432793001	0.09658958231504547	3.739440003950059	34701.57227928824	525.7813981710339	12.341609924583146	6	6	152	66	0	0	17	86	0	49	4	12	1	0	0	0	0	0	0	788.4444444444445	722.6666666666667	1034.3333333333333	1235.6666666666667	1244.6666666666667	1280.6666666666667	1506.0	1658.6666666666665	1689.0	426.0	542.0	939.0	1165.0	1354.0
CHEMBL2029759	51.06329582020968	38.83408838057516	0	2	82.39316959224392	2.4823203492603954	4.958376620673448	82.39316959224392	1.2297487998842376	5.104296294294912	6.368695291003508	0.09505515359706729	3.7535021541237614	68240.27927421014	1018.5116309583603	13.032897801083564	6	6	156	67	0	0	16	89	0	51	3	13	0	0	0	0	0	0	0	816.0	736.0	1057.0	1247.0	1252.0	1278.0	1522.0	1688.0	1725.0	433.0	552.0	958.0	1188.0	1377.0
CHEMBL557551	51.06329582020968	38.83408838057516	0	2	82.39316959224392	2.4823203492603954	4.958376620673448	82.39316959224392	1.2297487998842376	5.104296294294912	6.368695291003508	0.09505515359706729	3.7535021541237614	68240.27927421014	1018.5116309583603	13.032897801083564	6	6	155	67	0	0	17	88	0	50	4	12	1	0	0	0	0	0	0	792.4444444444445	726.6666666666667	1038.3333333333335	1233.6666666666667	1242.6666666666667	1272.6666666666667	1496.0	1645.3333333333335	1669.6666666666665	432.0	550.0	952.0	1181.0	1370.0
CHEMBL2041382	53.8108427159161	40.29510566540925	0	2	86.59384171174081	2.484268577113189	4.96361858083018	86.59384171174081	1.2370548815962972	5.156395969769282	6.383284708985993	0.09118978155694275	3.799592958593618	18413.46614295497	263.04951632792813	11.766747680572054	10	11	157	70	0	0	18	87	0	52	5	13	0	0	0	0	0	0	0	898.0	829.0	1202.0	1434.0	1417.0	1401.0	1619.0	1762.0	1728.0	453.0	576.0	997.0	1228.0	1415.0
CHEMBL2029352	49.64908225783659	38.33229980012425	0	2	79.86330613334115	2.4824107440540715	4.958468710412776	79.86330613334115	1.2286662482052486	5.076229146597455	6.387785430940909	0.09827362201447552	3.7261898172946215	17685.55470622566	272.0854570188563	11.65230564396534	6	6	150	65	0	0	16	85	0	49	3	13	0	0	0	0	0	0	0	808.0	728.0	1049.0	1245.0	1272.0	1300.0	1544.0	1728.0	1757.0	421.0	536.0	932.0	1157.0	1345.0
CHEMBL2029758	50.356189039023135	38.57320137203479	0	2	80.9111030865773	2.4823204103935645	4.958376683022722	80.91110308657731	1.2259258043420804	5.090361178354442	6.369209328621055	0.09650317164577357	3.738544986677088	34923.6691040556	529.1465015766	12.347989725174624	6	6	153	66	0	0	16	87	0	50	3	13	0	0	0	0	0	0	0	812.0	732.0	1053.0	1243.0	1252.0	1294.0	1534.0	1678.0	1691.0	427.0	544.0	945.0	1172.0	1362.0
CHEMBL1682452	56.207661420074004	41.8062157015535	0	2	89.85182959367398	2.4823226025737637	4.9583789207271405	89.85182959367398	1.23084698073526	5.198750434349483	6.386005131108283	0.08747952234394908	3.841983245939924	18105.544267392594	248.02115434784375	11.791847831619592	6	6	164	73	0	0	21	91	0	52	5	14	2	0	0	0	0	0	0	904.8888888888889	774.6666666666666	1251.0	1437.6666666666665	1445.3333333333333	1412.0	1584.6666666666665	1722.4444444444443	1776.3333333333335	475.0	608.0	1046.0	1301.0	1486.0
CHEMBL1682456	50.356189039023135	38.71428050446581	0	2	80.76062905707745	2.4823217794213965	4.9583780790365	80.76062905707745	1.2236458948042037	5.091735324225536	6.374012744993073	0.09657595068171322	3.739298864553777	14141.105106666486	214.25916828282556	11.443910740073052	6	6	147	66	0	0	18	81	0	48	5	12	1	0	0	0	0	0	0	828.4444444444445	760.6666666666666	1088.3333333333335	1301.0	1297.3333333333333	1297.3333333333333	1498.0	1646.0	1687.0	423.0	536.0	926.0	1147.0	1334.0
CHEMBL2029754	51.689522372356464	39.47635810755725	0	2	83.05057763029706	2.482424485866531	4.958482733656615	83.05057763029706	1.2395608601536874	5.116189180268756	6.420212956711023	0.09582407398076154	3.7615588143759124	4492.08848306409	67.0460967621506	10.312180539982911	10	11	150	67	0	0	16	83	0	51	3	13	0	0	0	0	0	0	0	850.0	785.0	1147.0	1360.0	1377.0	1386.0	1606.0	1775.0	1796.0	437.0	558.0	969.0	1203.0	1388.0
CHEMBL2029760	52.43706926806289	39.332621424233686	0	2	84.00384362358284	2.4823225261080832	4.9583788413898375	84.00384362358282	1.235350641523277	5.129710397103095	6.380066358179395	0.09382450526734404	3.7701011104532274	12053.214713477411	177.2531575511384	11.31400929672253	10	11	153	68	0	0	16	85	0	52	3	13	0	0	0	0	0	0	0	854.0	788.0	1146.0	1358.0	1352.0	1355.0	1562.0	1704.0	1729.0	443.0	565.0	981.0	1210.0	1397.0
CHEMBL1682462	55.30593650732896	40.36254770873643	0	2	89.22921774200647	2.4823218035347954	4.958378103658061	89.22921774200648	1.2392946908612013	5.182203837236482	6.374765979366086	0.08853841638008453	3.826428407273658	107449.42400395646	1492.353111166062	13.558856567482268	12	12	158	72	0	0	19	86	0	53	6	12	1	0	0	0	0	0	0	898.4444444444445	849.6666666666666	1204.3333333333335	1413.0	1394.3333333333333	1400.3333333333333	1602.0	1744.6666666666665	1771.0	460.0	582.0	993.0	1220.0	1399.0
CHEMBL1774628	51.689522372356464	39.466825460051915	0	2	82.59752205258282	2.4823529655491434	4.958409872592652	82.59752205258282	1.2327988366057137	5.116190547269902	6.4101791489477575	0.09567431565593668	3.7599947452927354	4470.622055179597	66.72570231611338	10.307390366554941	10	11	149	67	0	0	17	82	0	50	4	13	0	0	0	0	0	0	0	862.0	801.0	1181.0	1396.0	1399.0	1420.0	1598.0	1723.0	1796.0	436.0	556.0	963.0	1194.0	1380.0
CHEMBL1774641	55.443835877771555	42.39061150985095	0	2	88.34479775347869	2.4825369593724655	4.95859740674115	88.34479775347867	1.227011079909426	5.184716065759619	6.473686557153584	0.08991231329379978	3.84182676471506	5113.254272372805	71.01742044962229	10.513672350429305	10	11	159	72	0	0	19	87	0	53	5	14	0	0	0	0	0	0	0	940.0	864.0	1252.0	1461.0	1494.0	1551.0	1807.0	1960.0	2059.0	465.0	590.0	1019.0	1262.0	1460.0
CHEMBL1682447	54.51794949710265	41.6400513853699	0	2	88.28223187194449	2.4823237313341058	4.958380071012031	88.2822318719445	1.2434117165062606	5.169438441162079	6.38482719454314	0.08992714358511465	3.8140192088809766	15483.615561288225	218.07909241251022	11.607632467310017	12	12	159	71	0	0	17	88	0	54	4	12	1	0	0	0	0	0	0	850.4444444444445	798.6666666666667	1154.3333333333335	1384.3333333333335	1416.6666666666667	1443.3333333333333	1609.3333333333333	1698.3333333333335	1709.6666666666665	458.0	585.0	1008.0	1256.0	1457.0
CHEMBL1682448	55.18461616376931	41.87441012694751	0	2	89.1673240848306	2.482324277392493	4.958380630125459	89.1673240848306	1.2384350567337583	5.183635964326186	6.390917421343416	0.088762741963103	3.828958855521309	14056.330066444232	195.22680647839212	11.524909137858845	12	12	160	72	0	0	18	88	0	54	4	13	1	0	0	0	0	0	0	892.4444444444445	838.6666666666666	1219.3333333333335	1473.0	1472.0	1462.0	1607.6666666666665	1707.3333333333335	1734.6666666666665	464.0	590.0	1017.0	1261.0	1464.0
CHEMBL2029757	49.64908225783659	38.304415883170435	0	2	79.86946986591296	2.4823206500369874	4.958376927393837	79.86946986591296	1.2287610748601994	5.076229146424189	6.370258277786007	0.09800397350440011	3.7234421916269644	18038.61391451558	277.5171371463935	11.672072133559425	6	6	150	65	0	0	16	85	0	49	3	13	0	0	0	0	0	0	0	808.0	728.0	1049.0	1243.0	1268.0	1306.0	1524.0	1644.0	1669.0	421.0	536.0	932.0	1157.0	1344.0
CHEMBL1774630	53.172685619950855	40.634775471110544	0	2	85.00286070242636	2.48235003486351	4.958406884846373	85.00286070242636	1.231925517426469	5.144476465767934	6.410896772028362	0.0929115474207009	3.7895205747829217	5673.154100090251	82.21962463898915	10.575021932334915	10	11	155	69	0	0	17	86	0	52	4	13	0	0	0	0	0	0	0	872.0	812.0	1194.0	1403.0	1406.0	1430.0	1632.0	1776.0	1808.0	450.0	574.0	997.0	1240.0	1435.0
CHEMBL1681796	50.574968638505496	39.199138962191604	0	2	79.71962217568827	2.482322107964691	4.958378414264665	79.71962217568827	1.2078730632680041	5.092989603604457	6.375770334632467	0.09660258082776464	3.739574569581784	9877.16330001532	149.6539893941715	11.085050283165716	6	6	146	66	0	0	19	80	0	47	4	12	1	0	0	2	0	0	2	795.6543209876543	736.8888888888889	1062.6666666666667	1269.4444444444443	1266.8271604938273	1272.8888888888887	1468.5925925925926	1612.4444444444443	1660.7777777777778	424.0	536.0	928.0	1142.0	1331.0
CHEMBL1682453	52.61540875302537	40.66382839186521	0	2	83.97651751292074	2.4823230280127055	4.958379353304646	83.97651751292074	1.2170509784481267	5.135550698999255	6.3811800069084	0.09248086966533912	3.7848744459188963	12460.660356283846	180.58928052585284	11.361853200636926	6	6	152	69	0	0	21	83	0	48	5	15	1	0	0	0	0	0	0	932.4444444444445	829.6666666666666	1219.3333333333335	1433.0	1440.0	1448.3333333333333	1561.6666666666665	1694.0	1743.3333333333333	441.0	557.0	959.0	1189.0	1384.0
CHEMBL2029743	50.91346590594862	38.16411892051225	0	3	81.74798371295375	2.482318461877073	4.958374700868033	81.74798371295375	1.2386058138326326	5.101060360574718	6.378291690372505	0.09664078318746219	3.739969950405233	8474.543824741213	128.40217916274565	10.931891753843123	10	11	150	66	0	0	16	84	0	50	4	12	0	0	0	0	0	0	0	818.0	764.0	1122.0	1332.0	1294.0	1277.0	1472.0	1630.0	1664.0	432.0	552.0	959.0	1184.0	1367.0
CHEMBL2029761	52.39662915354301	39.70987082416595	0	2	84.05387498987501	2.4823239968391526	4.958380342930742	84.05387498987501	1.2360863969099267	5.129772738671807	6.386605684834021	0.09392067183579443	3.7711255477074306	8420.077703481189	123.82467211001749	10.955296947817798	10	11	153	68	0	0	16	85	0	52	3	13	0	0	0	0	0	0	0	854.0	789.0	1151.0	1370.0	1375.0	1386.0	1572.0	1674.0	1708.0	443.0	566.0	983.0	1218.0	1407.0
CHEMBL1946398	55.334446078030375	40.350966161542445	0	2	88.91363334342181	2.482109091217805	4.958985057078837	88.91363334342181	1.2349115742141918	5.183524414470986	6.341108909446648	0.08807095707564788	3.8211346860295077	69249.61537726714	961.8002135731547	13.119553895937285	10	11	160	72	0	0	19	88	0	53	5	13	0	0	0	1	0	0	1	901.604938271605	836.1111111111111	1207.6666666666667	1410.4444444444446	1378.0	1356.4444444444443	1539.4444444444443	1688.5555555555557	1744.5555555555557	464.0	591.0	1016.0	1253.0	1429.0
CHEMBL562773	53.14417604924944	41.128152161553416	0	2	85.92045546996944	2.4823636279197805	4.95842072525635	85.92045546996944	1.2274350781424206	5.146331395946491	6.3964274047159275	0.09137753435308468	3.8016497655461223	23872.25657676687	341.0322368109553	12.026382400022442	6	6	159	70	0	0	18	89	0	52	5	12	1	0	0	0	0	0	0	846.4444444444445	770.6666666666666	1081.0	1293.0	1324.0	1365.6666666666665	1585.6666666666667	1739.3333333333335	1800.6666666666665	447.0	569.0	983.0	1223.0	1423.0
CHEMBL1682445	51.24163530517216	39.252273787181245	0	2	81.51267194470434	2.482321856131785	4.958378157342681	81.51267194470434	1.216607043950811	5.106943804078956	6.374873244234813	0.09514736185425093	3.7544717339864513	15013.662907617652	224.0845210092187	11.51882345240741	6	6	148	67	0	0	20	81	0	47	5	14	1	0	0	0	0	0	0	888.4444444444445	792.6666666666667	1162.3333333333335	1349.0	1345.3333333333333	1329.3333333333333	1530.0	1678.0	1724.3333333333335	429.0	543.0	934.0	1157.0	1345.0
CHEMBL1682446	52.18554891237127	40.28113952557775	0	2	82.09216991366853	2.4823223084506605	4.958378619115656	82.09216991366853	1.2072377928480666	5.123257339502771	6.378460546133889	0.09380089038432189	3.769849386713327	11164.62627682875	164.18568054159928	11.237428303153484	6	6	149	68	0	0	20	81	0	48	4	12	1	0	3	0	0	0	3	950.4444444444445	824.6666666666667	1300.3333333333335	1404.0	1426.3333333333333	1425.0	1562.0	1713.3333333333335	1705.6666666666665	437.0	552.0	944.0	1170.0	1362.0
CHEMBL2029763	54.58689918232395	40.935290588537384	0	2	87.92330142499212	2.482329326637793	4.958385780785095	87.92330142499212	1.2383563580984804	5.171980283657071	6.40051789600275	0.09014813938032042	3.816473692389378	9600.437445645024	135.21742881190175	11.129658727719733	10	11	160	71	0	0	17	89	0	54	3	14	0	0	0	0	0	0	0	904.0	835.0	1217.0	1438.0	1425.0	1419.0	1611.0	1744.0	1784.0	463.0	589.0	1023.0	1267.0	1458.0
CHEMBL2029595	42.22148566618963	32.24253985952964	0	3	68.02455514640153	2.4614952498451568	4.911287094907657	68.02455514640153	1.2368100935709367	4.914612155117313	5.822046250817701	0.10585538637850365	3.466399881676249	3240.237197562981	58.913403592054195	9.78814990746952	10	11	126	55	0	0	12	71	0	43	3	9	0	0	0	0	0	0	0	644.0	605.0	882.0	1051.0	1038.0	1010.0	1079.0	1138.0	1035.0	357.0	457.0	790.0	980.0	1137.0
CHEMBL1682443	59.3637485239923	45.20562855378076	0	2	96.66350334641969	2.5249698241890846	5.049935598296108	96.66350334641969	1.255370173330126	5.256089204142355	4.232104474211824	0.05496239576898473	3.483919709833945	35333.976610711004	458.88281312611696	12.513820619083525	18	18	169	77	0	0	17	92	0	60	4	12	1	0	0	0	0	0	0	918.4444444444445	886.6666666666667	1302.3333333333335	1591.0	1671.3333333333335	1709.3333333333333	1815.3333333333333	1821.3333333333335	1782.6666666666665	498.0	640.0	1102.0	1391.0	1625.0
CHEMBL2029585	49.53969245809541	37.665812532114494	0	3	80.01255407694497	2.482314099352704	4.958370252055994	80.01255407694498	1.230962370414538	5.074899310035139	6.36317887415691	0.097895059602414	3.7223302523643693	47439.33171397709	729.8358725227245	12.639009123500475	6	6	154	65	0	0	15	89	0	50	3	12	0	0	0	0	0	0	0	764.0	696.0	1009.0	1211.0	1216.0	1236.0	1446.0	1592.0	1607.0	423.0	541.0	943.0	1171.0	1361.0
CHEMBL2029746	50.91346590594862	38.16411892051225	0	3	81.74798371295375	2.482318461877073	4.958374700868033	81.74798371295375	1.2386058138326326	5.101060360574718	6.378291690372505	0.09664078318746219	3.739969950405233	8474.543824741213	128.40217916274565	10.931891753843123	10	11	150	66	0	0	16	84	0	50	4	12	0	0	0	0	0	0	0	818.0	762.0	1120.0	1328.0	1298.0	1277.0	1472.0	1624.0	1664.0	432.0	552.0	960.0	1184.0	1370.0
CHEMBL1682444	51.24163530517216	39.57311853064237	0	2	81.49313907269227	2.4823220013284213	4.958378305485921	81.49313907269227	1.2163155085476458	5.106945201872245	6.375610243875008	0.09515836184888071	3.754587337389523	13225.682692305503	197.3982491388881	11.392023403137436	6	6	148	67	0	0	20	81	0	47	5	14	1	0	0	0	0	0	0	888.4444444444445	792.6666666666667	1163.3333333333335	1356.0	1370.3333333333333	1369.0	1530.0	1676.0	1689.6666666666665	429.0	543.0	935.0	1159.0	1350.0
CHEMBL1682449	52.96160537877911	40.9475663810791	0	2	83.2352065486658	2.4823229579328694	4.958379282684215	83.23520654866581	1.2063073412850118	5.138060556067035	6.383667629150111	0.09251692216159581	3.785264207292338	9252.670926451374	134.09668009349818	11.064188949235325	6	6	149	69	0	0	21	80	0	48	4	12	1	0	3	1	0	0	4	958.0493827160494	834.7777777777778	1315.7777777777778	1436.7777777777778	1449.7777777777778	1432.111111111111	1569.7777777777776	1718.962962962963	1709.2222222222222	442.0	558.0	953.0	1178.0	1364.0
CHEMBL2041389	50.87302579142874	38.624134713006455	0	2	81.66928285411664	2.484285547507777	4.963656874904745	81.66928285411664	1.2374133765775248	5.10112595889936	6.4117793253322235	0.09714817159594279	3.7452064673003944	3601.9619297851286	54.57518075432013	10.076303605524512	10	11	150	66	0	0	16	84	0	50	4	12	0	0	0	0	0	0	0	826.0	773.0	1134.0	1362.0	1339.0	1293.0	1481.0	1659.0	1702.0	432.0	551.0	961.0	1187.0	1374.0
CHEMBL1682450	53.14417604924944	39.91112820983522	0	2	85.12946323931568	2.4823224287748986	4.958378738287364	85.12946323931568	1.2337603368016765	5.14301290955557	6.379509221354616	0.09245665538195096	3.784612581448499	16211.034493940837	234.94252889769328	11.62496884255332	6	6	155	69	0	0	19	86	0	50	4	15	0	0	0	0	0	0	0	914.0	833.0	1222.0	1468.0	1402.0	1398.0	1620.0	1744.0	1763.0	448.0	571.0	987.0	1232.0	1412.0
CHEMBL1774629	51.729962486876346	39.089934582207285	0	2	82.54610593294741	2.482347200026453	4.958403986889076	82.54610593294741	1.232031431835036	5.116127353162753	6.39733821254553	0.09548265988873926	3.7579895259606086	6306.824379334403	94.13170715424482	10.651495087316041	10	11	149	67	0	0	17	82	0	50	4	13	0	0	0	0	0	0	0	862.0	800.0	1174.0	1378.0	1372.0	1395.0	1594.0	1750.0	1808.0	436.0	555.0	961.0	1187.0	1371.0
CHEMBL2041390	43.037982247117355	32.682103455091244	0	2	68.648863854354	2.4651156792730045	4.922870174278483	68.64886385435399	1.2258725688277499	4.932744582632401	5.815696503843267	0.10385172328291548	3.483327153640191	2016.9728183990283	36.0173717571255	9.332119659352168	10	11	125	56	0	0	14	69	0	42	4	9	0	0	0	1	0	0	1	675.604938271605	638.1111111111111	924.6666666666667	1109.4444444444446	1092.0	1035.4444444444443	1105.4444444444443	1182.5555555555557	1069.5555555555557	361.0	458.0	791.0	973.0	1128.0
CHEMBL2029596	52.95390602046851	40.254592183065014	0	3	85.50728246996027	2.482328746092399	4.958385206769829	85.50728246996027	1.2392359778255113	5.143295918432115	6.413439989681205	0.09294840564755369	3.789917198442053	5583.754722958017	80.92398149214517	10.559138130108991	10	11	158	69	0	0	16	89	0	53	3	13	0	0	0	0	0	0	0	850.0	794.0	1168.0	1401.0	1398.0	1364.0	1521.0	1652.0	1710.0	451.0	577.0	1004.0	1249.0	1446.0
CHEMBL2029587	50.16591901024219	38.287394890812216	0	2	80.65322350994307	2.4823423396243003	4.958399054661383	80.65322350994307	1.2408188232298936	5.087144798231733	6.409783212012218	0.09861204941557258	3.7296276269833464	3239.4392389816344	49.83752675356361	9.954957696320482	10	11	147	65	0	0	16	82	0	49	4	12	0	0	0	0	0	0	0	814.0	763.0	1125.0	1340.0	1307.0	1274.0	1471.0	1645.0	1713.0	426.0	545.0	948.0	1176.0	1360.0
CHEMBL2029594	50.87302579142874	38.54063913834935	0	3	81.78356231976389	2.4823212869014455	4.958377583751984	81.78356231976389	1.239144883632786	5.101124494786404	6.386497112359571	0.0967651077630238	3.7412555843854065	5979.193968591692	90.59384800896504	10.583110699031437	10	11	151	66	0	0	15	85	0	51	3	12	0	0	0	0	0	0	0	802.0	749.0	1103.0	1318.0	1299.0	1280.0	1462.0	1617.0	1666.0	433.0	555.0	967.0	1200.0	1388.0
CHEMBL2041385	56.04155285921692	41.21465528135684	0	2	89.86097899387404	2.4842679032973463	4.963617046848045	89.86097899387404	1.230972314984576	5.19623036023138	6.37786911850048	0.08736807011644493	3.8407083957571952	68771.18575942946	942.0710378004035	13.126414472713494	10	11	163	73	0	0	19	90	0	54	5	13	0	0	0	1	0	0	1	913.604938271605	846.1111111111111	1217.6666666666665	1436.4444444444443	1417.0	1385.4444444444443	1578.4444444444446	1747.5555555555557	1807.5555555555557	470.0	597.0	1030.0	1266.0	1451.0
CHEMBL2029589	50.98241559116992	38.74534773365815	0	2	81.39272725065466	2.482346280966753	4.958403082581304	81.39272725065466	1.2332231401614342	5.102424165031244	6.420446541424858	0.09727949305189179	3.7465573190545056	3172.195553596789	48.06356899389074	9.949248879822775	10	11	147	66	0	0	17	81	0	49	4	12	0	0	0	1	0	0	1	821.604938271605	772.1111111111111	1136.6666666666665	1354.4444444444443	1321.0	1286.4444444444443	1478.4444444444443	1648.5555555555557	1716.5555555555557	431.0	550.0	955.0	1182.0	1365.0
CHEMBL2041391	54.62733929684383	40.757020990590256	0	2	87.31391319152779	2.4843425306360993	4.9637802276740235	87.31391319152779	1.2297734252327857	5.17066026691945	6.397713300531789	0.09010863803565901	3.816035413775281	17880.49368604032	251.83793924000452	11.751560443469677	10	11	157	71	0	0	19	86	0	52	5	13	0	0	0	1	0	0	1	905.604938271605	838.1111111111111	1209.6666666666665	1440.4444444444443	1439.0	1389.4444444444443	1614.4444444444446	1855.5555555555557	1787.5555555555557	458.0	581.0	1004.0	1234.0	1418.0
CHEMBL2041388	51.689522372356464	39.08181883320804	0	2	82.4079705607638	2.4842886350266786	4.963664098681718	82.4079705607638	1.2299697098621463	5.11619477910447	6.4209618622408735	0.09583525167523692	3.7616754556554306	3538.907498907928	52.819514909073554	10.07368086876528	10	11	150	67	0	0	17	83	0	50	4	12	0	0	0	1	0	0	1	833.604938271605	782.1111111111111	1145.6666666666665	1376.4444444444443	1353.0	1305.4444444444443	1488.4444444444446	1662.5555555555557	1705.5555555555557	437.0	556.0	968.0	1193.0	1379.0
CHEMBL2029590	42.3308754659308	32.446398177761814	0	2	67.63371987098249	2.4615704248952333	4.911369228356847	67.6337198709825	1.2297039976542272	4.916178100538771	5.889574190973614	0.10708316710861117	3.477931793735749	1689.8988244665425	30.725433172118954	9.137172031183873	10	11	122	55	0	0	14	67	0	41	4	9	0	0	0	1	0	0	1	663.604938271605	628.1111111111111	915.6666666666667	1087.4444444444446	1060.0	1016.4444444444445	1095.4444444444446	1169.5555555555557	1085.5555555555557	355.0	452.0	778.0	962.0	1114.0
CHEMBL1946562	51.051365276391216	38.95306216468962	0	1	81.36300931663855	2.483561846205055	4.962190507811744	81.36300931663855	1.2327728684339174	5.103779099278103	6.556309640279992	0.09933802485272715	3.7674975388596708	1495.9938618617696	22.666573664572265	9.197615704524809	10	11	143	66	0	0	18	77	0	48	4	13	0	0	0	1	0	0	1	865.604938271605	806.1111111111111	1189.6666666666667	1418.4444444444446	1404.0	1441.4444444444446	1645.4444444444443	1736.5555555555557	1749.111111111111	429.0	546.0	943.0	1169.0	1343.0
CHEMBL2041381	54.62733929684383	40.7429859266374	0	2	87.3342266616188	2.484268676572949	4.96361881729654	87.33422666161879	1.230059530445335	5.170660284529163	6.385019214780286	0.08992984809549698	3.8140492828898576	18035.469620032884	254.02069887370257	11.76019041641561	10	11	157	71	0	0	19	86	0	52	5	13	0	0	0	1	0	0	1	905.604938271605	838.1111111111111	1213.6666666666665	1448.4444444444443	1431.0	1413.4444444444443	1626.4444444444443	1767.5555555555557	1741.111111111111	458.0	581.0	1004.0	1234.0	1420.0
CHEMBL1946558	42.33087546593081	31.984061234693755	0	2	67.7347237692537	2.461136261742637	4.913338604627038	67.7347237692537	1.2315404321682493	4.916176454590833	5.830841211585878	0.10601529475610687	3.4679093723439554	1829.9720937420523	33.27221988621913	9.216804088636337	10	11	122	55	0	0	14	67	0	41	4	9	0	0	0	1	0	0	1	663.604938271605	628.1111111111111	914.6666666666667	1082.4444444444443	1057.2222222222222	1008.3333333333334	1065.888888888889	1115.5555555555557	1014.5555555555555	355.0	452.0	777.0	961.0	1107.0
CHEMBL1241239	45.76016178789094	35.168829858622125	0	0	74.08235486538307	2.4942278854926228	4.9884557709852455	74.08235486538307	1.2144648338587387	5.001552807737719	5.003290435055499	0.08202115467304097	3.4183845541801627	4521.35642937274	74.12059720283182	10.224856093980016	0	0	136	61	0	0	15	75	0	46	1	14	0	0	0	0	0	0	0	798.0	707.0	1041.0	1200.0	1312.0	1299.0	1335.0	1382.0	1457.0	381.0	482.0	818.0	1025.0	1178.0
CHEMBL1946557	50.98241559116991	38.36660895292633	0	2	81.49373043329464	2.48212944340306	4.959031793220481	81.49373043329464	1.2347534914135552	5.102422798780552	6.3853065356687795	0.09674706872225423	3.741069146083182	3485.5930563065335	52.81201600464445	10.043463131725105	10	11	147	66	0	0	17	81	0	49	4	12	0	0	0	1	0	0	1	821.604938271605	772.1111111111111	1135.6666666666665	1349.4444444444443	1318.2222222222222	1278.3333333333333	1448.888888888889	1594.5555555555557	1645.5555555555557	431.0	550.0	954.0	1181.0	1358.0
[truncated: 1,565 more columns]
