# Supplementary material for: Cheminformatics Analysis and Modeling with MacrolactoneDB
Source: Sci Rep. 2020 Apr 14;10:6284. doi: 10.1038/s41598-020-63192-4 (PMC7156526; doi:10.1038/s41598-020-63192-4)
Supplement: Supplementary file 2 — Supplementary information2. [file 41598_2020_63192_MOESM2_ESM.zip › DataS1/CHEMBL364/pIC50/predictions/10-fold/summary_consensus_hybrid.xlsx]

## Sheet: R2
MLs	NB	SVR	KNN	RF	DNN	consensus	RF_DNN	RF_KNN			MLs	NB	SVR	KNN	RF	DNN	CSS	RF_DNN	RF_KNN
mordred_base	0.53	0.36	0.51	0.57	0.56	0.61	0.58	0.63			mordred	0.53	0.36	0.51	0.57	0.56	0.61	0.58	0.63	base
mrc_base	0.12	0.13	0.13	0.13	0.1	0.14	0.14	0.13			mordred_mrc	0.52	0.35	0.52	0.56	0.52	0.61	0.57	0.61
mordred_mrc_base	0.52	0.35	0.52	0.56	0.52	0.61	0.57	0.61			2Drdkit	0.44	0.37	0.51	0.55	0.45	0.57	0.57	0.57
2Drdkit_base	0.44	0.37	0.51	0.55	0.45	0.57	0.57	0.57			ecfp6	0.53	0.27	0.4	0.43	0.47	0.53	0.45	0.52
ecfp6_base	0.53	0.27	0.4	0.43	0.47	0.53	0.45	0.52			maccs	0.35	0.32	0.32	0.38	0.39	0.43	0.38	0.43
maccs_base	0.35	0.32	0.32	0.38	0.39	0.43	0.38	0.43			all	0.59	0.34	0.47	0.56	0.55	0.61	0.63	0.57
all_base	0.59	0.34	0.47	0.56	0.55	0.61	0.63	0.57			mordred	0.35	0.52	0.58	0.56	0.44	0.58	0.58	0.54	pca_tuned
mordred_pca_tuned	0.35	0.52	0.58	0.56	0.44	0.58	0.58	0.54			mordred_mrc	0.35	0.52	0.58	0.54	0.45	0.57	0.57	0.53
mrc_pca_tuned	0.12	0.14	0.16	0.19	0.06	0.15	0.19	0.12			2Drdkit	0.39	0.48	0.56	0.52	0.48	0.58	0.57	0.56
mordred_mrc_pca_tuned	0.35	0.52	0.58	0.54	0.45	0.57	0.57	0.53			ecfp6	0.42	0.51	0.44	0.43	0.37	0.49	0.46	0.43
2Drdkit_pca_tuned	0.39	0.48	0.56	0.52	0.48	0.58	0.57	0.56			maccs	0.34	0.39	0.35	0.35	0.33	0.41	0.38	0.36
ecfp6_pca_tuned	0.42	0.51	0.44	0.43	0.37	0.49	0.46	0.43			all	0.41	0.51	0.48	0.47	0.48	0.52	0.5	0.49
maccs_pca_tuned	0.34	0.39	0.35	0.35	0.33	0.41	0.38	0.36			mordred	0.53	0.51	0.56	0.59	0.56	0.63	0.6	0.61	tuned
all_pca_tuned	0.41	0.51	0.48	0.47	0.48	0.52	0.5	0.49			mordred_mrc	0.52	0.48	0.56	0.59	0.51	0.6	0.6	0.59
mordred_tuned	0.53	0.51	0.56	0.59	0.56	0.63	0.6	0.61			2Drdkit	0.44	0.44	0.56	0.62	0.52	0.6	0.61	0.61
mrc_tuned	0.12	0.13	0.19	0.16	0.09	0.15	0.18	0.13			ecfp6	0.53	0.52	0.43	0.5	0.57	0.55	0.48	0.56
mordred_mrc_tuned	0.52	0.48	0.56	0.59	0.51	0.6	0.6	0.59			maccs	0.38	0.32	0.37	0.43	0.32	0.44	0.42	0.4
2Drdkit_tuned	0.44	0.44	0.56	0.62	0.52	0.6	0.61	0.61			all	0.59	0.59	0.47	0.59	0.6	0.63	0.64	0.57
ecfp6_tuned	0.53	0.52	0.43	0.5	0.57	0.55	0.48	0.56
maccs_tuned	0.38	0.32	0.37	0.43	0.32	0.44	0.42	0.4
all_tuned	0.59	0.59	0.47	0.59	0.6	0.63	0.64	0.57

## Sheet: MAE
MLs	NB	SVR	KNN	RF	DNN	consensus	RF_DNN	RF_KNN			MLs	NB	SVR	KNN	RF	DNN	CSS	RF_DNN	RF_KNN
mordred_base	0.32	0.39	0.34	0.31	0.33	0.3	0.32	0.29			mordred	0.32	0.39	0.34	0.31	0.33	0.3	0.32	0.29	base
mrc_base	0.45	0.45	0.49	0.45	0.46	0.44	0.46	0.45			mordred_mrc	0.32	0.39	0.33	0.32	0.34	0.31	0.32	0.3
mordred_mrc_base	0.32	0.39	0.33	0.32	0.34	0.31	0.32	0.3			2Drdkit	0.36	0.38	0.34	0.33	0.36	0.31	0.32	0.31
2Drdkit_base	0.36	0.38	0.34	0.33	0.36	0.31	0.32	0.31			ecfp6	0.31	0.41	0.39	0.36	0.37	0.31	0.35	0.32
ecfp6_base	0.31	0.41	0.39	0.36	0.37	0.31	0.35	0.32			maccs	0.38	0.4	0.4	0.38	0.4	0.36	0.38	0.37
maccs_base	0.38	0.4	0.4	0.38	0.4	0.36	0.38	0.37			all	0.28	0.4	0.35	0.32	0.32	0.29	0.28	0.31
all_base	0.28	0.4	0.35	0.32	0.32	0.29	0.28	0.31			mordred	0.38	0.33	0.32	0.31	0.37	0.31	0.31	0.32	pca_tuned
mordred_pca_tuned	0.38	0.33	0.32	0.31	0.37	0.31	0.31	0.32			mordred_mrc	0.38	0.33	0.32	0.31	0.36	0.31	0.31	0.31
mrc_pca_tuned	0.45	0.44	0.46	0.43	0.45	0.44	0.44	0.44			2Drdkit	0.37	0.34	0.33	0.32	0.36	0.31	0.32	0.31
mordred_mrc_pca_tuned	0.38	0.33	0.32	0.31	0.36	0.31	0.31	0.31			ecfp6	0.36	0.33	0.37	0.37	0.39	0.34	0.36	0.35
2Drdkit_pca_tuned	0.37	0.34	0.33	0.32	0.36	0.31	0.32	0.31			maccs	0.39	0.37	0.4	0.39	0.42	0.37	0.38	0.39
ecfp6_pca_tuned	0.36	0.33	0.37	0.37	0.39	0.34	0.36	0.35			all	0.36	0.33	0.35	0.35	0.35	0.33	0.33	0.34
maccs_pca_tuned	0.39	0.37	0.4	0.39	0.42	0.37	0.38	0.39			mordred	0.32	0.34	0.32	0.31	0.33	0.29	0.31	0.3	tuned
all_pca_tuned	0.36	0.33	0.35	0.35	0.35	0.33	0.33	0.34			mordred_mrc	0.32	0.35	0.32	0.31	0.36	0.3	0.31	0.3
mordred_tuned	0.32	0.34	0.32	0.31	0.33	0.29	0.31	0.3			2Drdkit	0.36	0.36	0.33	0.29	0.35	0.31	0.3	0.3
mrc_tuned	0.45	0.45	0.44	0.44	0.46	0.44	0.43	0.45			ecfp6	0.31	0.32	0.37	0.33	0.3	0.3	0.34	0.3
mordred_mrc_tuned	0.32	0.35	0.32	0.31	0.36	0.3	0.31	0.3			maccs	0.39	0.4	0.39	0.36	0.41	0.36	0.37	0.37
2Drdkit_tuned	0.36	0.36	0.33	0.29	0.35	0.31	0.3	0.3			all	0.28	0.3	0.35	0.31	0.28	0.28	0.27	0.32
ecfp6_tuned	0.31	0.32	0.37	0.33	0.3	0.3	0.34	0.3
maccs_tuned	0.39	0.4	0.39	0.36	0.41	0.36	0.37	0.37
all_tuned	0.28	0.3	0.35	0.31	0.28	0.28	0.27	0.32
