# Supplementary material for: Cheminformatics Analysis and Modeling with MacrolactoneDB
Source: Sci Rep. 2020 Apr 14;10:6284. doi: 10.1038/s41598-020-63192-4 (PMC7156526; doi:10.1038/s41598-020-63192-4)
Supplement: Supplementary file 2 — Supplementary information2. [file 41598_2020_63192_MOESM2_ESM.zip › DataS1/CHEMBL364/pIC50/predictions/10-fold/pca_tuned/DNN.csv]

maccs_exp	maccs_IDs	maccs_pred	ecfp6_exp	ecfp6_IDs	ecfp6_pred	mordred_exp	mordred_IDs	mordred_pred	2Drdkit_exp	2Drdkit_IDs	2Drdkit_pred	mrc_exp	mrc_IDs	mrc_pred	mordred_mrc_exp	mordred_mrc_IDs	mordred_mrc_pred	all_exp	all_IDs	all_pred
7.15	CHEMBL1682448	6.6442484855651855	7.15	CHEMBL1682448	6.910003662109375	7.15	CHEMBL1682448	6.937694072723389	7.15	CHEMBL1682448	7.06876802444458	7.15	CHEMBL1682448	6.656037330627441	7.15	CHEMBL1682448	6.779441833496094	7.15	CHEMBL1682448	7.0081353187561035
5.8433333329999995	CHEMBL1682720	6.918050289154053	5.8433333329999995	CHEMBL1682720	7.216221332550049	5.8433333329999995	CHEMBL1682720	7.378641128540039	5.8433333329999995	CHEMBL1682720	6.7440361976623535	5.8433333329999995	CHEMBL1682720	6.656037330627441	5.8433333329999995	CHEMBL1682720	7.526911735534668	5.8433333329999995	CHEMBL1682720	7.184438228607178
6.416666667	CHEMBL1682610	6.346465110778809	6.416666667	CHEMBL1682610	6.546427249908447	6.416666667	CHEMBL1682610	6.775035381317139	6.416666667	CHEMBL1682610	6.10804557800293	6.416666667	CHEMBL1682610	6.656037330627441	6.416666667	CHEMBL1682610	6.386699199676514	6.416666667	CHEMBL1682610	6.7220940589904785
6.32	CHEMBL2041572	7.118337154388428	6.32	CHEMBL2041572	6.551377296447754	6.32	CHEMBL2041572	6.0492801666259775	6.32	CHEMBL2041572	6.4576988220214835	6.32	CHEMBL2041572	6.4329447746276855	6.32	CHEMBL2041572	6.269669055938722	6.32	CHEMBL2041572	6.4834303855896
6.44	CHEMBL1682576	6.834477424621582	6.44	CHEMBL1682576	6.595850944519043	6.44	CHEMBL1682576	6.8550167083740225	6.44	CHEMBL1682576	6.99698543548584	6.44	CHEMBL1682576	6.656037330627441	6.44	CHEMBL1682576	6.585938453674316	6.44	CHEMBL1682576	6.556316375732422
6.54	CHEMBL1682606	7.158579349517822	6.54	CHEMBL1682606	7.297569751739503	6.54	CHEMBL1682606	7.438229560852051	6.54	CHEMBL1682606	6.4294676780700675	6.54	CHEMBL1682606	6.656037330627441	6.54	CHEMBL1682606	7.523544311523437	6.54	CHEMBL1682606	7.260043621063232
6.66	CHEMBL1682592	6.721539497375487	6.66	CHEMBL1682592	6.7859721183776855	6.66	CHEMBL1682592	6.8020524978637695	6.66	CHEMBL1682592	6.999501705169678	6.66	CHEMBL1682592	6.656037330627441	6.66	CHEMBL1682592	6.504171371459961	6.66	CHEMBL1682592	6.7544846534729
6.263333332999999	CHEMBL1682713	6.194528102874756	6.263333332999999	CHEMBL1682713	5.787361145019531	6.263333332999999	CHEMBL1682713	6.2114787101745605	6.263333332999999	CHEMBL1682713	5.6281418800354	6.263333332999999	CHEMBL1682713	6.656037330627441	6.263333332999999	CHEMBL1682713	5.953005790710449	6.263333332999999	CHEMBL1682713	6.295255661010742
6.36	CHEMBL2029588	7.64145040512085	6.36	CHEMBL2029588	7.06065559387207	6.36	CHEMBL2029588	6.807075500488281	6.36	CHEMBL2029588	7.016550540924072	6.36	CHEMBL2029588	6.4329447746276855	6.36	CHEMBL2029588	6.5737366676330575	6.36	CHEMBL2029588	7.237260341644287
6.75	CHEMBL1774584	6.83320426940918	6.75	CHEMBL1774584	6.8135085105896	6.75	CHEMBL1774584	7.4110169410705575	6.75	CHEMBL1774584	7.659843921661378	6.75	CHEMBL1774584	6.656037330627441	6.75	CHEMBL1774584	7.239860534667969	6.75	CHEMBL1774584	6.774199962615967
7.276666667000001	CHEMBL1682443	7.113736629486084	7.276666667000001	CHEMBL1682443	6.9173102378845215	7.276666667000001	CHEMBL1682443	6.747118949890138	7.276666667000001	CHEMBL1682443	7.0632877349853525	7.276666667000001	CHEMBL1682443	6.656037330627441	7.276666667000001	CHEMBL1682443	6.467625141143799	7.276666667000001	CHEMBL1682443	6.855905055999756
7.07	CHEMBL1682452	6.917256832122803	7.07	CHEMBL1682452	6.821174144744872	7.07	CHEMBL1682452	7.001893520355225	7.07	CHEMBL1682452	6.325165748596191	7.07	CHEMBL1682452	6.656037330627441	7.07	CHEMBL1682452	6.511741638183594	7.07	CHEMBL1682452	7.236170291900635
6.6566666670000005	CHEMBL1682605	6.518028736114503	6.6566666670000005	CHEMBL1682605	6.473021030426025	6.6566666670000005	CHEMBL1682605	6.768291473388673	6.6566666670000005	CHEMBL1682605	6.983616352081299	6.6566666670000005	CHEMBL1682605	6.656037330627441	6.6566666670000005	CHEMBL1682605	6.573008060455322	6.6566666670000005	CHEMBL1682605	6.792120456695557
7.023333332999999	CHEMBL1774633	6.809085369110107	7.023333332999999	CHEMBL1774633	6.639603614807129	7.023333332999999	CHEMBL1774633	6.813675403594972	7.023333332999999	CHEMBL1774633	6.7855224609375	7.023333332999999	CHEMBL1774633	6.656037330627441	7.023333332999999	CHEMBL1774633	6.751535415649414	7.023333332999999	CHEMBL1774633	6.652863025665283
6.716666667	CHEMBL532024	6.573169231414795	6.716666667	CHEMBL532024	6.828298091888428	6.716666667	CHEMBL532024	7.014741897583008	6.716666667	CHEMBL532024	7.031908988952638	6.716666667	CHEMBL532024	6.656037330627441	6.716666667	CHEMBL532024	6.770365238189697	6.716666667	CHEMBL532024	6.933538913726807
7.89	CHEMBL2029590	7.94331169128418	7.89	CHEMBL2029590	7.187844753265381	7.89	CHEMBL2029590	7.910887241363525	7.89	CHEMBL2029590	7.782772541046143	7.89	CHEMBL2029590	6.4329447746276855	7.89	CHEMBL2029590	7.820585250854492	7.89	CHEMBL2029590	7.5067877769470215
6.21625	CHEMBL2303629	6.533968448638916	6.21625	CHEMBL2303629	7.960350513458253	6.21625	CHEMBL2303629	4.439295291900635	6.21625	CHEMBL2303629	5.282132625579834	6.21625	CHEMBL2303629	6.1290650367736825	6.21625	CHEMBL2303629	3.8466413021087646	6.21625	CHEMBL2303629	6.795356750488281
6.5	CHEMBL1682705	6.787535190582275	6.5	CHEMBL1682705	6.162199974060059	6.5	CHEMBL1682705	6.043318271636963	6.5	CHEMBL1682705	6.170467853546143	6.5	CHEMBL1682705	6.656037330627441	6.5	CHEMBL1682705	6.196592330932617	6.5	CHEMBL1682705	6.1526899337768555
7.236666667000001	CHEMBL1682446	6.796299934387207	7.236666667000001	CHEMBL1682446	7.062563896179199	7.236666667000001	CHEMBL1682446	7.230823040008545	7.236666667000001	CHEMBL1682446	7.02886962890625	7.236666667000001	CHEMBL1682446	6.656037330627441	7.236666667000001	CHEMBL1682446	6.607655048370361	7.236666667000001	CHEMBL1682446	6.950295925140381
6.636666667	CHEMBL1682582	6.2637858390808105	6.636666667	CHEMBL1682582	7.17308235168457	6.636666667	CHEMBL1682582	6.753433227539063	6.636666667	CHEMBL1682582	7.1691107749938965	6.636666667	CHEMBL1682582	6.656037330627441	6.636666667	CHEMBL1682582	6.670835018157959	6.636666667	CHEMBL1682582	6.833948135375977
6.1333333329999995	CHEMBL1682703	6.104502201080322	6.1333333329999995	CHEMBL1682703	6.329837322235107	6.1333333329999995	CHEMBL1682703	6.352394104003906	6.1333333329999995	CHEMBL1682703	6.179124355316162	6.1333333329999995	CHEMBL1682703	6.656037330627441	6.1333333329999995	CHEMBL1682703	6.357645988464356	6.1333333329999995	CHEMBL1682703	6.270640850067139
6.97	CHEMBL2029593	7.193788051605225	6.97	CHEMBL2029593	7.27306318283081	6.97	CHEMBL2029593	7.164352416992188	6.97	CHEMBL2029593	7.3219566345214835	6.97	CHEMBL2029593	6.656037330627441	6.97	CHEMBL2029593	7.158015251159668	6.97	CHEMBL2029593	7.162723064422607
7.215	CHEMBL1946398	6.6254944801330575	7.215	CHEMBL1946398	7.236798286437987	7.215	CHEMBL1946398	7.160311698913574	7.215	CHEMBL1946398	7.6831111907958975	7.215	CHEMBL1946398	6.656037330627441	7.215	CHEMBL1946398	7.46904182434082	7.215	CHEMBL1946398	6.8745036125183105
6.806666667000001	CHEMBL1682596	6.160842418670653	6.806666667000001	CHEMBL1682596	6.0407471656799325	6.806666667000001	CHEMBL1682596	5.647878170013428	6.806666667000001	CHEMBL1682596	6.590775966644287	6.806666667000001	CHEMBL1682596	6.702624797821045	6.806666667000001	CHEMBL1682596	6.072328090667725	6.806666667000001	CHEMBL1682596	6.467467308044434
6.873333333	CHEMBL563766	6.265285968780518	6.873333333	CHEMBL563766	6.710237979888916	6.873333333	CHEMBL563766	6.39599609375	6.873333333	CHEMBL563766	6.4166297912597665	6.873333333	CHEMBL563766	6.702624797821045	6.873333333	CHEMBL563766	6.605306148529053	6.873333333	CHEMBL563766	6.696224212646484
6.973333332999999	CHEMBL1682466	6.313859462738037	6.973333332999999	CHEMBL1682466	6.542712211608888	6.973333332999999	CHEMBL1682466	6.239015102386475	6.973333332999999	CHEMBL1682466	6.673777580261231	6.973333332999999	CHEMBL1682466	6.702624797821045	6.973333332999999	CHEMBL1682466	6.498639106750487	6.973333332999999	CHEMBL1682466	6.610579013824463
5.77	CHEMBL1081434	6.178145885467528	5.77	CHEMBL1081434	5.815808773040772	5.77	CHEMBL1081434	5.182312488555908	5.77	CHEMBL1081434	5.569592475891113	5.77	CHEMBL1081434	5.877509117126465	5.77	CHEMBL1081434	5.3066020011901855	5.77	CHEMBL1081434	6.127181529998779
6.273333332999999	CHEMBL1682608	6.946540832519531	6.273333332999999	CHEMBL1682608	7.051807880401611	6.273333332999999	CHEMBL1682608	6.468454837799072	6.273333332999999	CHEMBL1682608	6.9861087799072275	6.273333332999999	CHEMBL1682608	6.702624797821045	6.273333332999999	CHEMBL1682608	6.241683483123778	6.273333332999999	CHEMBL1682608	6.9839582443237305
5.946666667000001	CHEMBL1682707	6.141880512237549	5.946666667000001	CHEMBL1682707	6.533538341522218	5.946666667000001	CHEMBL1682707	5.830378532409668	5.946666667000001	CHEMBL1682707	6.176667213439941	5.946666667000001	CHEMBL1682707	6.702624797821045	5.946666667000001	CHEMBL1682707	5.853908061981201	5.946666667000001	CHEMBL1682707	6.3154778480529785
5.646666667000001	CHEMBL1774583	6.786666870117188	5.646666667000001	CHEMBL1774583	6.351635932922362	5.646666667000001	CHEMBL1774583	6.476785659790039	5.646666667000001	CHEMBL1774583	6.595959186553955	5.646666667000001	CHEMBL1774583	6.591683387756348	5.646666667000001	CHEMBL1774583	6.402148246765138	5.646666667000001	CHEMBL1774583	6.366280555725098
6.58	CHEMBL2029751	6.91245698928833	6.58	CHEMBL2029751	6.44262170791626	6.58	CHEMBL2029751	6.35980749130249	6.58	CHEMBL2029751	6.68115758895874	6.58	CHEMBL2029751	6.702624797821045	6.58	CHEMBL2029751	6.587802410125732	6.58	CHEMBL2029751	6.456702709197998
7.1	CHEMBL2029760	6.754624843597412	7.1	CHEMBL2029760	7.052921772003174	7.1	CHEMBL2029760	7.011750221252441	7.1	CHEMBL2029760	7.523918628692628	7.1	CHEMBL2029760	6.702624797821045	7.1	CHEMBL2029760	7.0803046226501465	7.1	CHEMBL2029760	7.18895959854126
7.82	CHEMBL2041391	7.4995198249816895	7.82	CHEMBL2041391	7.726828575134277	7.82	CHEMBL2041391	8.016351699829103	7.82	CHEMBL2041391	8.041006088256836	7.82	CHEMBL2041391	6.702624797821045	7.82	CHEMBL2041391	7.880947589874268	7.82	CHEMBL2041391	7.890103816986084
6.103333332999999	CHEMBL1682702	6.8336734771728525	6.103333332999999	CHEMBL1682702	6.910632610321045	6.103333332999999	CHEMBL1682702	6.530365943908691	6.103333332999999	CHEMBL1682702	6.479301929473878	6.103333332999999	CHEMBL1682702	6.702624797821045	6.103333332999999	CHEMBL1682702	6.552367210388184	6.103333332999999	CHEMBL1682702	6.824217319488525
6.99	CHEMBL2041393	6.24290943145752	6.99	CHEMBL2041393	7.048718929290772	6.99	CHEMBL2041393	6.987852096557617	6.99	CHEMBL2041393	7.183755397796631	6.99	CHEMBL2041393	6.702624797821045	6.99	CHEMBL2041393	6.929769039154053	6.99	CHEMBL2041393	6.962717533111572
6.816666667000001	CHEMBL1682589	6.9598326683044425	6.816666667000001	CHEMBL1682589	7.082136631011963	6.816666667000001	CHEMBL1682589	7.075876235961914	6.816666667000001	CHEMBL1682589	7.198579788208008	6.816666667000001	CHEMBL1682589	6.702624797821045	6.816666667000001	CHEMBL1682589	7.023831367492676	6.816666667000001	CHEMBL1682589	6.878683567047119
6.8666666670000005	CHEMBL1682573	6.795334339141847	6.8666666670000005	CHEMBL1682573	6.571896076202393	6.8666666670000005	CHEMBL1682573	6.5288848876953125	6.8666666670000005	CHEMBL1682573	6.348296642303468	6.8666666670000005	CHEMBL1682573	6.702624797821045	6.8666666670000005	CHEMBL1682573	6.4669952392578125	6.8666666670000005	CHEMBL1682573	6.358139991760254
6.99	CHEMBL1682468	6.68166971206665	6.99	CHEMBL1682468	7.0264410972595215	6.99	CHEMBL1682468	6.596751689910889	6.99	CHEMBL1682468	6.872410297393799	6.99	CHEMBL1682468	6.702624797821045	6.99	CHEMBL1682468	6.411363124847412	6.99	CHEMBL1682468	6.82073974609375
6.266666667000001	CHEMBL1682710	6.477304458618164	6.266666667000001	CHEMBL1682710	5.952625751495361	6.266666667000001	CHEMBL1682710	6.507722854614258	6.266666667000001	CHEMBL1682710	6.5145697593688965	6.266666667000001	CHEMBL1682710	6.702624797821045	6.266666667000001	CHEMBL1682710	6.428038120269775	6.266666667000001	CHEMBL1682710	6.428433895111084
6.91	CHEMBL1682461	6.337434768676758	6.91	CHEMBL1682461	6.40796422958374	6.91	CHEMBL1682461	5.817875385284424	6.91	CHEMBL1682461	6.736306190490723	6.91	CHEMBL1682461	6.702624797821045	6.91	CHEMBL1682461	5.761669635772705	6.91	CHEMBL1682461	6.26041841506958
5.686666667000001	CHEMBL1682723	6.158905506134032	5.686666667000001	CHEMBL1682723	5.9187865257263175	5.686666667000001	CHEMBL1682723	6.476522445678711	5.686666667000001	CHEMBL1682723	6.0856876373291025	5.686666667000001	CHEMBL1682723	6.702624797821045	5.686666667000001	CHEMBL1682723	6.297624111175537	5.686666667000001	CHEMBL1682723	6.199132442474365
6.806666667000001	CHEMBL1682591	6.946540832519531	6.806666667000001	CHEMBL1682591	6.990135669708253	6.806666667000001	CHEMBL1682591	6.657798767089844	6.806666667000001	CHEMBL1682591	6.986928462982178	6.806666667000001	CHEMBL1682591	6.702624797821045	6.806666667000001	CHEMBL1682591	6.676760673522949	6.806666667000001	CHEMBL1682591	6.866276264190674
5.14	CHEMBL1682724	6.160842418670653	5.14	CHEMBL1682724	5.854777812957764	5.14	CHEMBL1682724	5.6680402755737305	5.14	CHEMBL1682724	5.775774955749513	5.14	CHEMBL1682724	6.702624797821045	5.14	CHEMBL1682724	5.647103786468506	5.14	CHEMBL1682724	5.558682918548584
7.19	CHEMBL1681796	6.68166971206665	7.19	CHEMBL1681796	6.514235973358153	7.19	CHEMBL1681796	6.802119731903076	7.19	CHEMBL1681796	6.929128170013428	7.19	CHEMBL1681796	6.702624797821045	7.19	CHEMBL1681796	6.66977596282959	7.19	CHEMBL1681796	6.679877281188965
6.365	CHEMBL1946399	7.20598030090332	6.365	CHEMBL1946399	6.7195186614990225	6.365	CHEMBL1946399	6.4681477546691895	6.365	CHEMBL1946399	6.999600887298584	6.365	CHEMBL1946399	6.591683387756348	6.365	CHEMBL1946399	6.7443623542785645	6.365	CHEMBL1946399	7.321283340454102
6.823333333	CHEMBL1682580	6.791806697845459	6.823333333	CHEMBL1682580	6.29066801071167	6.823333333	CHEMBL1682580	6.4505858421325675	6.823333333	CHEMBL1682580	6.882691860198975	6.823333333	CHEMBL1682580	6.702624797821045	6.823333333	CHEMBL1682580	6.273571491241455	6.823333333	CHEMBL1682580	6.845043182373047
7.113333333	CHEMBL1774641	6.478618144989014	7.113333333	CHEMBL1774641	6.301329135894775	7.113333333	CHEMBL1774641	6.288349628448486	7.113333333	CHEMBL1774641	6.278858661651611	7.113333333	CHEMBL1774641	6.685164928436278	7.113333333	CHEMBL1774641	6.172370433807372	7.113333333	CHEMBL1774641	6.307531833648682
4.89	CHEMBL1682729	5.459888935089111	4.89	CHEMBL1682729	6.6691226959228525	4.89	CHEMBL1682729	5.9974427223205575	4.89	CHEMBL1682729	5.90692138671875	4.89	CHEMBL1682729	6.685164928436278	4.89	CHEMBL1682729	6.731015682220459	4.89	CHEMBL1682729	6.21989631652832
4.89	CHEMBL1682730	6.26006555557251	4.89	CHEMBL1682730	6.319293022155763	4.89	CHEMBL1682730	6.54081392288208	4.89	CHEMBL1682730	6.491978168487549	4.89	CHEMBL1682730	6.685164928436278	4.89	CHEMBL1682730	6.473345279693604	4.89	CHEMBL1682730	6.491604328155518
6.25	CHEMBL2029741	5.890735149383545	6.25	CHEMBL2029741	6.155024528503418	6.25	CHEMBL2029741	6.2694091796875	6.25	CHEMBL2029741	6.061891078948975	6.25	CHEMBL2029741	6.685164928436278	6.25	CHEMBL2029741	6.208204746246338	6.25	CHEMBL2029741	6.185475826263428
6.2	CHEMBL2041573	6.9174580574035645	6.2	CHEMBL2041573	6.160202026367188	6.2	CHEMBL2041573	6.4329514503479	6.2	CHEMBL2041573	6.510343074798584	6.2	CHEMBL2041573	6.496518135070801	6.2	CHEMBL2041573	6.545598030090332	6.2	CHEMBL2041573	6.2229461669921875
5.343333333	CHEMBL1682725	6.077908039093018	5.343333333	CHEMBL1682725	5.8597660064697275	5.343333333	CHEMBL1682725	5.970852851867676	5.343333333	CHEMBL1682725	5.628304481506348	5.343333333	CHEMBL1682725	6.685164928436278	5.343333333	CHEMBL1682725	5.70573616027832	5.343333333	CHEMBL1682725	6.099490642547607
6.243333333	CHEMBL540229	6.870518207550049	6.243333333	CHEMBL540229	6.742716312408447	6.243333333	CHEMBL540229	6.813233852386475	6.243333333	CHEMBL540229	6.903430461883545	6.243333333	CHEMBL540229	6.685164928436278	6.243333333	CHEMBL540229	6.872086524963379	6.243333333	CHEMBL540229	6.950201511383057
6.1	CHEMBL487366	5.350611686706543	6.1	CHEMBL487366	6.4660491943359375	6.1	CHEMBL487366	7.6069841384887695	6.1	CHEMBL487366	6.460126876831055	6.1	CHEMBL487366	6.832510948181152	6.1	CHEMBL487366	6.783770084381104	6.1	CHEMBL487366	5.876254558563232
5.195	CHEMBL414883	4.880077362060547	5.195	CHEMBL414883	6.4692134857177725	5.195	CHEMBL414883	5.354764461517334	5.195	CHEMBL414883	5.846513271331787	5.195	CHEMBL414883	5.911194324493407	5.195	CHEMBL414883	5.495361328125	5.195	CHEMBL414883	6.132094383239746
7.005	CHEMBL1946561	7.015210151672362	7.005	CHEMBL1946561	7.773044109344482	7.005	CHEMBL1946561	7.4531311988830575	7.005	CHEMBL1946561	7.602427005767822	7.005	CHEMBL1946561	6.685164928436278	7.005	CHEMBL1946561	7.6382389068603525	7.005	CHEMBL1946561	7.949352264404297
7.236666667000001	CHEMBL1682445	7.318814754486084	7.236666667000001	CHEMBL1682445	6.772181510925293	7.236666667000001	CHEMBL1682445	7.441256999969482	7.236666667000001	CHEMBL1682445	7.1086487770080575	7.236666667000001	CHEMBL1682445	6.685164928436278	7.236666667000001	CHEMBL1682445	7.400402545928955	7.236666667000001	CHEMBL1682445	7.2781901359558105
6.68	CHEMBL1774632	6.509665012359619	6.68	CHEMBL1774632	6.903196334838867	6.68	CHEMBL1774632	7.0254669189453125	6.68	CHEMBL1774632	6.760058879852295	6.68	CHEMBL1774632	6.685164928436278	6.68	CHEMBL1774632	6.66435432434082	6.68	CHEMBL1774632	6.517329692840576
6.1566666670000005	CHEMBL1682711	5.820991039276122	6.1566666670000005	CHEMBL1682711	7.089617729187013	6.1566666670000005	CHEMBL1682711	6.47597599029541	6.1566666670000005	CHEMBL1682711	6.58927059173584	6.1566666670000005	CHEMBL1682711	6.685164928436278	6.1566666670000005	CHEMBL1682711	6.370515823364258	6.1566666670000005	CHEMBL1682711	6.7221598625183105
6.86	CHEMBL553184	6.859159469604492	6.86	CHEMBL553184	6.739607334136963	6.86	CHEMBL553184	6.8143978118896475	6.86	CHEMBL553184	6.700388431549072	6.86	CHEMBL553184	6.685164928436278	6.86	CHEMBL553184	6.770559310913086	6.86	CHEMBL553184	7.005314350128174
6.796666667	CHEMBL1682584	6.582151412963867	6.796666667	CHEMBL1682584	6.34705114364624	6.796666667	CHEMBL1682584	6.86003303527832	6.796666667	CHEMBL1682584	6.8056888580322275	6.796666667	CHEMBL1682584	6.685164928436278	6.796666667	CHEMBL1682584	6.48302698135376	6.796666667	CHEMBL1682584	6.664792060852051
6.7	CHEMBL2029747	6.926090717315674	6.7	CHEMBL2029747	6.381058216094972	6.7	CHEMBL2029747	6.700821399688722	6.7	CHEMBL2029747	6.719191074371338	6.7	CHEMBL2029747	6.496518135070801	6.7	CHEMBL2029747	6.7919464111328125	6.7	CHEMBL2029747	6.78840446472168
6.61	CHEMBL1774638	6.703449726104736	6.61	CHEMBL1774638	6.607668876647949	6.61	CHEMBL1774638	6.805515766143799	6.61	CHEMBL1774638	6.949424743652344	6.61	CHEMBL1774638	6.685164928436278	6.61	CHEMBL1774638	6.939456462860107	6.61	CHEMBL1774638	6.567445755004883
5.245	CHEMBL1173442	5.269494533538818	5.245	CHEMBL1173442	5.817728042602539	5.245	CHEMBL1173442	5.9994163513183585	5.245	CHEMBL1173442	6.006429195404053	5.245	CHEMBL1173442	5.911194324493407	5.245	CHEMBL1173442	5.8645195960998535	5.245	CHEMBL1173442	6.00140380859375
8.61	CHEMBL1946557	7.941915988922119	8.61	CHEMBL1946557	7.660843849182129	8.61	CHEMBL1946557	7.685014724731445	8.61	CHEMBL1946557	7.742062091827393	8.61	CHEMBL1946557	6.685164928436278	8.61	CHEMBL1946557	8.046709060668945	8.61	CHEMBL1946557	7.964663505554199
5.996666667	CHEMBL1682716	5.961410999298097	5.996666667	CHEMBL1682716	6.263044834136963	5.996666667	CHEMBL1682716	6.216655731201173	5.996666667	CHEMBL1682716	6.240692615509032	5.996666667	CHEMBL1682716	6.685164928436278	5.996666667	CHEMBL1682716	6.104743480682372	5.996666667	CHEMBL1682716	6.01038932800293
7.006666667	CHEMBL539222	6.998448848724365	7.006666667	CHEMBL539222	7.276693820953369	7.006666667	CHEMBL539222	7.2126851081848145	7.006666667	CHEMBL539222	6.883974075317383	7.006666667	CHEMBL539222	6.685164928436278	7.006666667	CHEMBL539222	6.781531810760497	7.006666667	CHEMBL539222	7.175301551818848
6.936666667000001	CHEMBL1774625	6.57761287689209	6.936666667000001	CHEMBL1774625	6.851022243499756	6.936666667000001	CHEMBL1774625	6.4753479957580575	6.936666667000001	CHEMBL1774625	6.67880916595459	6.936666667000001	CHEMBL1774625	6.685164928436278	6.936666667000001	CHEMBL1774625	6.193273067474365	6.936666667000001	CHEMBL1774625	6.494964122772217
7.66	CHEMBL2029589	7.879336833953857	7.66	CHEMBL2029589	7.968352317810059	7.66	CHEMBL2029589	7.740714073181152	7.66	CHEMBL2029589	7.676734447479247	7.66	CHEMBL2029589	6.685164928436278	7.66	CHEMBL2029589	8.117292404174805	7.66	CHEMBL2029589	7.921538352966309
7.29	CHEMBL2029585	6.950090408325195	7.29	CHEMBL2029585	7.048686027526856	7.29	CHEMBL2029585	7.2514967918396	7.29	CHEMBL2029585	7.2390804290771475	7.29	CHEMBL2029585	6.692841529846191	7.29	CHEMBL2029585	7.236360549926758	7.29	CHEMBL2029585	6.908047199249268
7.21	CHEMBL2029743	6.800321578979492	7.21	CHEMBL2029743	6.908076286315918	7.21	CHEMBL2029743	7.3465819358825675	7.21	CHEMBL2029743	7.240138053894043	7.21	CHEMBL2029743	6.692841529846191	7.21	CHEMBL2029743	7.281436443328857	7.21	CHEMBL2029743	6.686497211456299
7.11	CHEMBL1774628	7.20502233505249	7.11	CHEMBL1774628	7.05308198928833	7.11	CHEMBL1774628	7.3955039978027335	7.11	CHEMBL1774628	7.510775089263916	7.11	CHEMBL1774628	6.692841529846191	7.11	CHEMBL1774628	7.093169689178468	7.11	CHEMBL1774628	7.310683727264404
6.716666667	CHEMBL1774639	6.57759428024292	6.716666667	CHEMBL1774639	6.878481864929199	6.716666667	CHEMBL1774639	7.122870922088622	6.716666667	CHEMBL1774639	6.888419628143311	6.716666667	CHEMBL1774639	6.692841529846191	6.716666667	CHEMBL1774639	7.042945384979247	6.716666667	CHEMBL1774639	6.602652072906494
6.876666667	CHEMBL553338	6.500901222229004	6.876666667	CHEMBL553338	6.765586853027344	6.876666667	CHEMBL553338	7.300001621246338	6.876666667	CHEMBL553338	7.187645435333253	6.876666667	CHEMBL553338	6.692841529846191	6.876666667	CHEMBL553338	6.910048484802246	6.876666667	CHEMBL553338	7.103554725646973
6.97	CHEMBL1682457	6.4863643646240225	6.97	CHEMBL1682457	6.268393039703369	6.97	CHEMBL1682457	6.962574481964111	6.97	CHEMBL1682457	7.030995845794678	6.97	CHEMBL1682457	6.692841529846191	6.97	CHEMBL1682457	6.8174076080322275	6.97	CHEMBL1682457	6.839653491973877
6.38	CHEMBL1094508	5.857073783874513	6.38	CHEMBL1094508	5.738502025604247	6.38	CHEMBL1094508	5.858144283294678	6.38	CHEMBL1094508	5.5480923652648935	6.38	CHEMBL1094508	5.564276218414307	6.38	CHEMBL1094508	5.8094868659973145	6.38	CHEMBL1094508	5.817386150360107
7.63	CHEMBL2041385	6.612227439880371	7.63	CHEMBL2041385	7.613577365875244	7.63	CHEMBL2041385	7.7269816398620605	7.63	CHEMBL2041385	7.118441581726074	7.63	CHEMBL2041385	6.692841529846191	7.63	CHEMBL2041385	7.386980533599853	7.63	CHEMBL2041385	7.4869561195373535
6.93	CHEMBL1682465	6.990280151367188	6.93	CHEMBL1682465	6.916672706604004	6.93	CHEMBL1682465	6.82686710357666	6.93	CHEMBL1682465	7.840317726135254	6.93	CHEMBL1682465	6.692841529846191	6.93	CHEMBL1682465	6.6535749435424805	6.93	CHEMBL1682465	7.0825982093811035
6.666666667	CHEMBL1682574	6.805858612060548	6.666666667	CHEMBL1682574	7.278163433074951	6.666666667	CHEMBL1682574	7.152420520782472	6.666666667	CHEMBL1682574	7.02070951461792	6.666666667	CHEMBL1682574	6.692841529846191	6.666666667	CHEMBL1682574	6.989791870117188	6.666666667	CHEMBL1682574	6.930448055267334
7.58	CHEMBL2029596	6.863237857818604	7.58	CHEMBL2029596	7.251261711120605	7.58	CHEMBL2029596	7.673057556152344	7.58	CHEMBL2029596	7.317186832427978	7.58	CHEMBL2029596	6.692841529846191	7.58	CHEMBL2029596	7.260769367218018	7.58	CHEMBL2029596	7.230007648468018
6.63	CHEMBL2029756	6.79561185836792	6.63	CHEMBL2029756	6.9679927825927725	6.63	CHEMBL2029756	6.932231426239014	6.63	CHEMBL2029756	6.913573741912843	6.63	CHEMBL2029756	6.692841529846191	6.63	CHEMBL2029756	6.75556230545044	6.63	CHEMBL2029756	6.7640604972839355
6.05	CHEMBL1081435	5.344274997711182	6.05	CHEMBL1081435	5.894515514373778	6.05	CHEMBL1081435	6.124346733093263	6.05	CHEMBL1081435	5.4604973793029785	6.05	CHEMBL1081435	5.755775451660156	6.05	CHEMBL1081435	6.4774723052978525	6.05	CHEMBL1081435	5.712666988372803
6.97	CHEMBL2041383	7.8512516021728525	6.97	CHEMBL2041383	7.151871204376222	6.97	CHEMBL2041383	7.404678821563722	6.97	CHEMBL2041383	6.9794135093688965	6.97	CHEMBL2041383	6.500701427459718	6.97	CHEMBL2041383	7.432412624359131	6.97	CHEMBL2041383	7.263176441192627
5.696666667000001	CHEMBL1682722	6.072990417480469	5.696666667000001	CHEMBL1682722	6.126700401306152	5.696666667000001	CHEMBL1682722	5.926626682281494	5.696666667000001	CHEMBL1682722	5.829099178314209	5.696666667000001	CHEMBL1682722	6.692841529846191	5.696666667000001	CHEMBL1682722	6.03216028213501	5.696666667000001	CHEMBL1682722	5.750222682952881
6.846666667	CHEMBL1774636	7.117966651916504	6.846666667	CHEMBL1774636	6.988080978393555	6.846666667	CHEMBL1774636	7.4011173248291025	6.846666667	CHEMBL1774636	7.48527717590332	6.846666667	CHEMBL1774636	6.692841529846191	6.846666667	CHEMBL1774636	6.996138095855713	6.846666667	CHEMBL1774636	7.440782070159912
5.98	CHEMBL3577054	6.446065902709961	5.98	CHEMBL3577054	6.308562755584718	5.98	CHEMBL3577054	6.603668689727782	5.98	CHEMBL3577054	6.768763542175293	5.98	CHEMBL3577054	6.3162102699279785	5.98	CHEMBL3577054	6.754312038421631	5.98	CHEMBL3577054	6.350942134857178
6.41	CHEMBL2029598	5.795181751251222	6.41	CHEMBL2029598	6.2805938720703125	6.41	CHEMBL2029598	6.282139301300049	6.41	CHEMBL2029598	6.2719783782958975	6.41	CHEMBL2029598	6.692841529846191	6.41	CHEMBL2029598	6.189817905426025	6.41	CHEMBL2029598	6.313762187957764
6.703333333	CHEMBL1682599	6.375648021697997	6.703333333	CHEMBL1682599	6.880602836608888	6.703333333	CHEMBL1682599	6.8297200202941895	6.703333333	CHEMBL1682599	6.633027076721191	6.703333333	CHEMBL1682599	6.692841529846191	6.703333333	CHEMBL1682599	6.710692882537843	6.703333333	CHEMBL1682599	6.729912281036377
7.043333333	CHEMBL557551	6.248843669891357	7.043333333	CHEMBL557551	6.868307113647461	7.043333333	CHEMBL557551	7.023333549499513	7.043333333	CHEMBL557551	6.862948894500732	7.043333333	CHEMBL557551	6.692841529846191	7.043333333	CHEMBL557551	6.825300693511963	7.043333333	CHEMBL557551	6.722954273223877
7.16	CHEMBL2029757	6.79561185836792	7.16	CHEMBL2029757	7.086119174957275	7.16	CHEMBL2029757	7.05724048614502	7.16	CHEMBL2029757	7.027607440948486	7.16	CHEMBL2029757	6.692841529846191	7.16	CHEMBL2029757	6.9050726890563965	7.16	CHEMBL2029757	6.875036716461182
8.1875	CHEMBL1241239	5.220246315002441	8.1875	CHEMBL1241239	5.446922302246094	8.1875	CHEMBL1241239	6.673910140991211	8.1875	CHEMBL1241239	5.5941433906555185	8.1875	CHEMBL1241239	3.5593361854553223	8.1875	CHEMBL1241239	5.724609375	8.1875	CHEMBL1241239	6.260889053344727
7.223333332999999	CHEMBL562773	6.7979187965393075	7.223333332999999	CHEMBL562773	6.931540012359619	7.223333332999999	CHEMBL562773	7.123850345611572	7.223333332999999	CHEMBL562773	7.033750057220459	7.223333332999999	CHEMBL562773	6.692841529846191	7.223333332999999	CHEMBL562773	6.964524745941162	7.223333332999999	CHEMBL562773	6.835634708404541
6.973333332999999	CHEMBL1682451	6.351530075073242	6.973333332999999	CHEMBL1682451	6.28183650970459	6.973333332999999	CHEMBL1682451	5.56268310546875	6.973333332999999	CHEMBL1682451	5.910845279693604	6.973333332999999	CHEMBL1682451	6.884768009185791	6.973333332999999	CHEMBL1682451	6.076883792877197	6.973333332999999	CHEMBL1682451	6.134636878967285
6.293333333	CHEMBL1257967	6.1813902854919425	6.293333333	CHEMBL1257967	6.006977558135986	6.293333333	CHEMBL1257967	6.7335448265075675	6.293333333	CHEMBL1257967	5.914363384246826	6.293333333	CHEMBL1257967	5.904776096343994	6.293333333	CHEMBL1257967	6.915139198303223	6.293333333	CHEMBL1257967	6.291534423828125
6.28	CHEMBL2029764	7.3362040519714355	6.28	CHEMBL2029764	6.464883327484131	6.28	CHEMBL2029764	6.636505126953125	6.28	CHEMBL2029764	5.7073655128479	6.28	CHEMBL2029764	6.7223148345947275	6.28	CHEMBL2029764	6.486734390258789	6.28	CHEMBL2029764	6.430133819580078
5.71	CHEMBL2029745	6.077820777893066	5.71	CHEMBL2029745	6.159100532531737	5.71	CHEMBL2029745	5.921966075897218	5.71	CHEMBL2029745	5.335533618927002	5.71	CHEMBL2029745	5.904776096343994	5.71	CHEMBL2029745	6.006175994873048	5.71	CHEMBL2029745	6.230374813079834
5.995	CHEMBL1136	6.208796501159668	5.995	CHEMBL1136	5.752269268035889	5.995	CHEMBL1136	3.1641180515289307	5.995	CHEMBL1136	4.984710216522217	5.995	CHEMBL1136	5.634935855865479	5.995	CHEMBL1136	5.112924098968506	5.995	CHEMBL1136	6.013889312744141
7.95	CHEMBL2041381	7.706007480621338	7.95	CHEMBL2041381	7.563865184783935	7.95	CHEMBL2041381	7.611672401428223	7.95	CHEMBL2041381	7.517512798309326	7.95	CHEMBL2041381	6.884768009185791	7.95	CHEMBL2041381	7.594076156616211	7.95	CHEMBL2041381	7.755826473236084
7.6	CHEMBL2029594	7.449859142303468	7.6	CHEMBL2029594	7.374589920043945	7.6	CHEMBL2029594	7.433945655822754	7.6	CHEMBL2029594	6.945569038391112	7.6	CHEMBL2029594	6.884768009185791	7.6	CHEMBL2029594	7.627061367034912	7.6	CHEMBL2029594	7.64142370223999
7.1	CHEMBL2029754	6.845271587371826	7.1	CHEMBL2029754	6.638401508331299	7.1	CHEMBL2029754	7.237974166870117	7.1	CHEMBL2029754	6.923654079437256	7.1	CHEMBL2029754	6.884768009185791	7.1	CHEMBL2029754	7.398283004760742	7.1	CHEMBL2029754	7.109316349029541
7.6	CHEMBL2029587	6.6246538162231445	7.6	CHEMBL2029587	6.761519908905028	7.6	CHEMBL2029587	6.967988014221191	7.6	CHEMBL2029587	7.0044264793396	7.6	CHEMBL2029587	6.884768009185791	7.6	CHEMBL2029587	7.107804298400879	7.6	CHEMBL2029587	6.5929765701293945
6.79	CHEMBL2029753	6.920921802520753	6.79	CHEMBL2029753	6.883427143096924	6.79	CHEMBL2029753	7.330883026123048	6.79	CHEMBL2029753	6.9507102966308585	6.79	CHEMBL2029753	6.884768009185791	6.79	CHEMBL2029753	7.019074440002441	6.79	CHEMBL2029753	7.070407390594482
6.77	CHEMBL563603	7.055446147918701	6.77	CHEMBL563603	6.779711246490479	6.77	CHEMBL563603	7.3010759353637695	6.77	CHEMBL563603	6.815206050872803	6.77	CHEMBL563603	6.884768009185791	6.77	CHEMBL563603	7.200318336486816	6.77	CHEMBL563603	6.751327037811279
6.75	CHEMBL1682459	7.362629413604736	6.75	CHEMBL1682459	7.009269237518311	6.75	CHEMBL1682459	7.3455023765563965	6.75	CHEMBL1682459	6.817680358886719	6.75	CHEMBL1682459	6.884768009185791	6.75	CHEMBL1682459	7.198896408081055	6.75	CHEMBL1682459	7.273937702178955
7.113333333	CHEMBL1682447	7.392366886138916	7.113333333	CHEMBL1682447	6.719847202301025	7.113333333	CHEMBL1682447	7.322700500488281	7.113333333	CHEMBL1682447	6.9585609436035165	7.113333333	CHEMBL1682447	6.884768009185791	7.113333333	CHEMBL1682447	7.119645118713379	7.113333333	CHEMBL1682447	7.068386077880859
7.103333332999999	CHEMBL1682462	7.42378044128418	7.103333332999999	CHEMBL1682462	6.767836093902588	7.103333332999999	CHEMBL1682462	7.198915004730225	7.103333332999999	CHEMBL1682462	6.786771774291992	7.103333332999999	CHEMBL1682462	6.884768009185791	7.103333332999999	CHEMBL1682462	7.019716739654541	7.103333332999999	CHEMBL1682462	7.051819324493408
6.573333333	CHEMBL1682601	7.228540897369385	6.573333333	CHEMBL1682601	6.606008052825928	6.573333333	CHEMBL1682601	6.446453094482423	6.573333333	CHEMBL1682601	6.30272912979126	6.573333333	CHEMBL1682601	6.884768009185791	6.573333333	CHEMBL1682601	6.684502601623535	6.573333333	CHEMBL1682601	6.921910762786865
6.03	CHEMBL1682712	6.3285322189331055	6.03	CHEMBL1682712	6.132704734802246	6.03	CHEMBL1682712	6.5002055168151855	6.03	CHEMBL1682712	5.85660982131958	6.03	CHEMBL1682712	6.884768009185791	6.03	CHEMBL1682712	5.857396602630615	6.03	CHEMBL1682712	5.6034417152404785
6.463333333	CHEMBL1682603	6.261392116546631	6.463333333	CHEMBL1682603	6.1297569274902335	6.463333333	CHEMBL1682603	6.717012405395508	6.463333333	CHEMBL1682603	6.79043436050415	6.463333333	CHEMBL1682603	6.884768009185791	6.463333333	CHEMBL1682603	6.297356128692628	6.463333333	CHEMBL1682603	6.507994174957275
6.67	CHEMBL1682586	5.953932762145996	6.67	CHEMBL1682586	6.031806945800781	6.67	CHEMBL1682586	6.894913673400879	6.67	CHEMBL1682586	6.3743228912353525	6.67	CHEMBL1682586	6.884768009185791	6.67	CHEMBL1682586	6.433931827545166	6.67	CHEMBL1682586	6.477500915527344
6.48	CHEMBL1682609	6.71129846572876	6.48	CHEMBL1682609	6.803464412689209	6.48	CHEMBL1682609	6.577107906341553	6.48	CHEMBL1682609	6.517868041992188	6.48	CHEMBL1682609	6.884768009185791	6.48	CHEMBL1682609	6.489962577819824	6.48	CHEMBL1682609	6.654112815856934
5.916666667	CHEMBL1682717	5.953932762145996	5.916666667	CHEMBL1682717	6.482840061187744	5.916666667	CHEMBL1682717	5.967129707336426	5.916666667	CHEMBL1682717	5.547182083129883	5.916666667	CHEMBL1682717	6.884768009185791	5.916666667	CHEMBL1682717	5.593639373779297	5.916666667	CHEMBL1682717	6.057693004608154
6.72	CHEMBL1641857	6.034280300140381	6.72	CHEMBL1641857	5.881575584411621	6.72	CHEMBL1641857	6.49821662902832	6.72	CHEMBL1641857	6.474330425262451	6.72	CHEMBL1641857	6.14373254776001	6.72	CHEMBL1641857	6.136151313781737	6.72	CHEMBL1641857	6.063263893127441
6.6733333329999995	CHEMBL1682595	7.077639579772949	6.6733333329999995	CHEMBL1682595	6.507649421691895	6.6733333329999995	CHEMBL1682595	6.8736982345581055	6.6733333329999995	CHEMBL1682595	6.157700538635254	6.6733333329999995	CHEMBL1682595	6.884768009185791	6.6733333329999995	CHEMBL1682595	6.8447837829589835	6.6733333329999995	CHEMBL1682595	6.664367198944092
6.11	CHEMBL1094363	5.520975589752197	6.11	CHEMBL1094363	5.314595699310303	6.11	CHEMBL1094363	5.696342468261719	6.11	CHEMBL1094363	5.523538589477539	6.11	CHEMBL1094363	5.736663818359375	6.11	CHEMBL1094363	5.514502048492432	6.11	CHEMBL1094363	5.593613147735596
6.69	CHEMBL1682597	6.63530969619751	6.69	CHEMBL1682597	6.659749031066895	6.69	CHEMBL1682597	6.448507785797119	6.69	CHEMBL1682597	7.118019104003906	6.69	CHEMBL1682597	6.812514781951903	6.69	CHEMBL1682597	6.577702522277832	6.69	CHEMBL1682597	6.485550403594971
5.83	CHEMBL2029597	6.157286167144775	5.83	CHEMBL2029597	6.692263126373291	5.83	CHEMBL2029597	6.193361759185791	5.83	CHEMBL2029597	6.482554912567139	5.83	CHEMBL2029597	6.812514781951903	5.83	CHEMBL2029597	6.201523780822754	5.83	CHEMBL2029597	5.98956823348999
6.194047619	CHEMBL529	5.921143054962157	6.194047619	CHEMBL529	5.943669319152832	6.194047619	CHEMBL529	4.429228782653809	6.194047619	CHEMBL529	5.417825698852539	6.194047619	CHEMBL529	6.812514781951903	6.194047619	CHEMBL529	5.235854148864746	6.194047619	CHEMBL529	5.617082118988037
7.013333332999999	CHEMBL1682467	6.432112216949463	7.013333332999999	CHEMBL1682467	6.65831470489502	7.013333332999999	CHEMBL1682467	6.7396607398986825	7.013333332999999	CHEMBL1682467	6.922751426696777	7.013333332999999	CHEMBL1682467	6.812514781951903	7.013333332999999	CHEMBL1682467	6.670672416687013	7.013333332999999	CHEMBL1682467	6.542816638946533
5.586666667	CHEMBL1774624	5.966370582580566	5.586666667	CHEMBL1774624	5.9757080078125	5.586666667	CHEMBL1774624	5.457146167755127	5.586666667	CHEMBL1774624	5.522949695587158	5.586666667	CHEMBL1774624	6.812514781951903	5.586666667	CHEMBL1774624	5.457689762115479	5.586666667	CHEMBL1774624	5.78393030166626
7.43	CHEMBL1774629	7.047249794006348	7.43	CHEMBL1774629	7.102882385253906	7.43	CHEMBL1774629	6.98848819732666	7.43	CHEMBL1774629	7.118487358093263	7.43	CHEMBL1774629	6.812514781951903	7.43	CHEMBL1774629	7.0429015159606925	7.43	CHEMBL1774629	7.135289669036865
6.83	CHEMBL2041570	6.316835880279541	6.83	CHEMBL2041570	7.206608772277832	6.83	CHEMBL2041570	7.177845478057861	6.83	CHEMBL2041570	6.992506980895996	6.83	CHEMBL2041570	6.812514781951903	6.83	CHEMBL2041570	7.067929267883301	6.83	CHEMBL2041570	6.843178749084473
6.153333333	CHEMBL1774640	7.1319947242736825	6.153333333	CHEMBL1774640	7.075132846832275	6.153333333	CHEMBL1774640	7.0809993743896475	6.153333333	CHEMBL1774640	6.810544013977051	6.153333333	CHEMBL1774640	6.812514781951903	6.153333333	CHEMBL1774640	7.0710530281066895	6.153333333	CHEMBL1774640	7.094696044921875
5.443333332999999	CHEMBL1682727	6.087585926055907	5.443333332999999	CHEMBL1682727	5.4006309509277335	5.443333332999999	CHEMBL1682727	5.0708088874816895	5.443333332999999	CHEMBL1682727	5.7337894439697275	5.443333332999999	CHEMBL1682727	6.812514781951903	5.443333332999999	CHEMBL1682727	5.080558776855469	5.443333332999999	CHEMBL1682727	5.217958450317383
7.19	CHEMBL1774630	6.957502841949463	7.19	CHEMBL1774630	6.870882034301758	7.19	CHEMBL1774630	6.884383678436278	7.19	CHEMBL1774630	6.991649627685548	7.19	CHEMBL1774630	6.812514781951903	7.19	CHEMBL1774630	6.8889241218566895	7.19	CHEMBL1774630	7.026412487030029
6.483333332999999	CHEMBL1682604	6.737872123718263	6.483333332999999	CHEMBL1682604	6.571156024932861	6.483333332999999	CHEMBL1682604	6.4971065521240225	6.483333332999999	CHEMBL1682604	6.156362056732178	6.483333332999999	CHEMBL1682604	6.812514781951903	6.483333332999999	CHEMBL1682604	6.32551383972168	6.483333332999999	CHEMBL1682604	6.05580997467041
6.523333332999999	CHEMBL1682590	6.883766174316406	6.523333332999999	CHEMBL1682590	6.761564254760742	6.523333332999999	CHEMBL1682590	6.739175319671631	6.523333332999999	CHEMBL1682590	6.957322120666504	6.523333332999999	CHEMBL1682590	6.812514781951903	6.523333332999999	CHEMBL1682590	6.857334613800049	6.523333332999999	CHEMBL1682590	6.692678928375244
7.386666667	CHEMBL1682450	6.4648919105529785	7.386666667	CHEMBL1682450	6.152873516082764	7.386666667	CHEMBL1682450	6.303812503814697	7.386666667	CHEMBL1682450	6.831694602966309	7.386666667	CHEMBL1682450	6.812514781951903	7.386666667	CHEMBL1682450	6.577500343322754	7.386666667	CHEMBL1682450	6.055833339691162
5.87	CHEMBL1682721	6.330681324005128	5.87	CHEMBL1682721	6.760984897613525	5.87	CHEMBL1682721	6.535452842712402	5.87	CHEMBL1682721	6.397336959838867	5.87	CHEMBL1682721	6.812514781951903	5.87	CHEMBL1682721	6.2168684005737305	5.87	CHEMBL1682721	5.9255242347717285
5.0	CHEMBL3392931	4.6622490882873535	5.0	CHEMBL3392931	4.693259716033936	5.0	CHEMBL3392931	4.471155643463135	5.0	CHEMBL3392931	4.884644508361816	5.0	CHEMBL3392931	4.8166985511779785	5.0	CHEMBL3392931	4.56243896484375	5.0	CHEMBL3392931	4.883879661560059
5.72	CHEMBL2029748	5.7917351722717285	5.72	CHEMBL2029748	6.264373779296875	5.72	CHEMBL2029748	5.480593204498291	5.72	CHEMBL2029748	6.1874961853027335	5.72	CHEMBL2029748	5.73341178894043	5.72	CHEMBL2029748	5.460122108459473	5.72	CHEMBL2029748	6.075296401977539
6.79	CHEMBL2029744	7.159393310546875	6.79	CHEMBL2029744	6.1679444313049325	6.79	CHEMBL2029744	6.446218967437744	6.79	CHEMBL2029744	6.8247151374816895	6.79	CHEMBL2029744	6.5745792388916025	6.79	CHEMBL2029744	6.293639183044434	6.79	CHEMBL2029744	6.302391529083252
6.07	CHEMBL2029591	6.996982097625732	6.07	CHEMBL2029591	7.70654821395874	6.07	CHEMBL2029591	7.105086326599121	6.07	CHEMBL2029591	7.2342658042907715	6.07	CHEMBL2029591	6.812514781951903	6.07	CHEMBL2029591	7.1881184577941895	6.07	CHEMBL2029591	7.637489318847656
7.036666667	CHEMBL1774635	6.8578853607177725	7.036666667	CHEMBL1774635	7.075377941131593	7.036666667	CHEMBL1774635	6.833402156829834	7.036666667	CHEMBL1774635	6.945785045623778	7.036666667	CHEMBL1774635	6.812514781951903	7.036666667	CHEMBL1774635	6.8672637939453125	7.036666667	CHEMBL1774635	6.736856460571289
6.62	CHEMBL2441613	6.2156739234924325	6.62	CHEMBL2441613	6.307837963104247	6.62	CHEMBL2441613	6.3581624031066895	6.62	CHEMBL2441613	6.9212894439697275	6.62	CHEMBL2441613	5.73341178894043	6.62	CHEMBL2441613	5.982019901275635	6.62	CHEMBL2441613	6.36258602142334
7.096666667	CHEMBL1682456	6.695334434509277	7.096666667	CHEMBL1682456	6.6129150390625	7.096666667	CHEMBL1682456	6.492157459259032	7.096666667	CHEMBL1682456	6.96061372756958	7.096666667	CHEMBL1682456	6.812514781951903	7.096666667	CHEMBL1682456	6.44429349899292	7.096666667	CHEMBL1682456	6.784816741943359
6.04	CHEMBL1641858	6.713540554046631	6.04	CHEMBL1641858	6.6172637939453125	6.04	CHEMBL1641858	6.446793556213379	6.04	CHEMBL1641858	6.409759044647218	6.04	CHEMBL1641858	6.853791236877441	6.04	CHEMBL1641858	6.452742576599121	6.04	CHEMBL1641858	6.687076568603516
7.04	CHEMBL2029759	6.837611675262451	7.04	CHEMBL2029759	7.1092400550842285	7.04	CHEMBL2029759	7.100741863250732	7.04	CHEMBL2029759	7.164031505584718	7.04	CHEMBL2029759	6.812514781951903	7.04	CHEMBL2029759	7.005604267120361	7.04	CHEMBL2029759	7.079074859619141
6.443333332999999	CHEMBL1682701	6.134812355041504	6.443333332999999	CHEMBL1682701	5.553885459899902	6.443333332999999	CHEMBL1682701	6.335582733154298	6.443333332999999	CHEMBL1682701	6.0189738273620605	6.443333332999999	CHEMBL1682701	6.7952189445495605	6.443333332999999	CHEMBL1682701	6.260382652282715	6.443333332999999	CHEMBL1682701	5.750142574310303
7.26	CHEMBL2029595	7.581909656524657	7.26	CHEMBL2029595	6.756585121154785	7.26	CHEMBL2029595	5.4084062576293945	7.26	CHEMBL2029595	5.775644779205322	7.26	CHEMBL2029595	6.579852104187013	7.26	CHEMBL2029595	5.792348861694336	7.26	CHEMBL2029595	6.388070106506348
5.41	CHEMBL2029742	6.079808235168457	5.41	CHEMBL2029742	5.997358798980713	5.41	CHEMBL2029742	5.520453453063965	5.41	CHEMBL2029742	5.488931655883789	5.41	CHEMBL2029742	6.579852104187013	5.41	CHEMBL2029742	5.5245094299316415	5.41	CHEMBL2029742	5.726407051086426
6.703333333	CHEMBL1682598	6.362454414367676	6.703333333	CHEMBL1682598	6.4432220458984375	6.703333333	CHEMBL1682598	6.262382507324219	6.703333333	CHEMBL1682598	6.1803321838378915	6.703333333	CHEMBL1682598	6.7952189445495605	6.703333333	CHEMBL1682598	6.152792930603027	6.703333333	CHEMBL1682598	6.033243179321289
5.356666667	CHEMBL1682726	5.094161033630371	5.356666667	CHEMBL1682726	5.355616569519043	5.356666667	CHEMBL1682726	5.422905445098877	5.356666667	CHEMBL1682726	5.044181823730469	5.356666667	CHEMBL1682726	6.7952189445495605	5.356666667	CHEMBL1682726	5.53790807723999	5.356666667	CHEMBL1682726	5.002625465393066
6.525	CHEMBL2041387	7.54827356338501	6.525	CHEMBL2041387	6.93895149230957	6.525	CHEMBL2041387	6.382597923278809	6.525	CHEMBL2041387	6.18795919418335	6.525	CHEMBL2041387	6.579852104187013	6.525	CHEMBL2041387	6.681028842926025	6.525	CHEMBL2041387	6.593045234680176
6.82	CHEMBL1682578	6.877182960510254	6.82	CHEMBL1682578	6.98701810836792	6.82	CHEMBL1682578	6.9143614768981925	6.82	CHEMBL1682578	6.646683216094972	6.82	CHEMBL1682578	6.7952189445495605	6.82	CHEMBL1682578	6.609086990356445	6.82	CHEMBL1682578	6.5999979972839355
6.856666667000001	CHEMBL1774634	6.907712459564209	6.856666667000001	CHEMBL1774634	6.601936340332031	6.856666667000001	CHEMBL1774634	6.8973069190979	6.856666667000001	CHEMBL1774634	6.769712448120117	6.856666667000001	CHEMBL1774634	6.7952189445495605	6.856666667000001	CHEMBL1774634	6.862831115722656	6.856666667000001	CHEMBL1774634	6.988801002502441
6.926666667	CHEMBL1682463	6.607249736785889	6.926666667	CHEMBL1682463	6.560700416564941	6.926666667	CHEMBL1682463	6.840439796447754	6.926666667	CHEMBL1682463	6.750810623168945	6.926666667	CHEMBL1682463	6.7952189445495605	6.926666667	CHEMBL1682463	6.717621326446532	6.926666667	CHEMBL1682463	6.627019882202148
7.003333333	CHEMBL1682458	6.868002891540527	7.003333333	CHEMBL1682458	6.76543664932251	7.003333333	CHEMBL1682458	7.029592990875244	7.003333333	CHEMBL1682458	6.5822081565856925	7.003333333	CHEMBL1682458	6.7952189445495605	7.003333333	CHEMBL1682458	6.917716979980469	7.003333333	CHEMBL1682458	6.622780799865723
6.666666667	CHEMBL1682594	6.991422653198242	6.666666667	CHEMBL1682594	6.862411022186278	6.666666667	CHEMBL1682594	6.8486328125	6.666666667	CHEMBL1682594	6.7001280784606925	6.666666667	CHEMBL1682594	6.7952189445495605	6.666666667	CHEMBL1682594	6.735696792602539	6.666666667	CHEMBL1682594	7.1935577392578125
5.935	CHEMBL2041384	7.06807804107666	5.935	CHEMBL2041384	5.981343746185303	5.935	CHEMBL2041384	6.881271362304688	5.935	CHEMBL2041384	7.308941841125487	5.935	CHEMBL2041384	6.579852104187013	5.935	CHEMBL2041384	7.071084499359131	5.935	CHEMBL2041384	6.095669746398926
6.68	CHEMBL1682607	7.196652889251709	6.68	CHEMBL1682607	7.302033424377441	6.68	CHEMBL1682607	6.827913761138916	6.68	CHEMBL1682607	6.644259452819824	6.68	CHEMBL1682607	6.7952189445495605	6.68	CHEMBL1682607	7.22283935546875	6.68	CHEMBL1682607	6.401545524597168
6.14	CHEMBL1682714	6.506279945373535	6.14	CHEMBL1682714	5.845626354217528	6.14	CHEMBL1682714	5.838261604309082	6.14	CHEMBL1682714	5.803760528564452	6.14	CHEMBL1682714	6.7952189445495605	6.14	CHEMBL1682714	6.0278663635253915	6.14	CHEMBL1682714	5.861546993255615
7.196666667000001	CHEMBL1682453	7.265449523925781	7.196666667000001	CHEMBL1682453	7.283897876739503	7.196666667000001	CHEMBL1682453	7.275550365447997	7.196666667000001	CHEMBL1682453	6.923358917236327	7.196666667000001	CHEMBL1682453	6.7952189445495605	7.196666667000001	CHEMBL1682453	7.330513000488281	7.196666667000001	CHEMBL1682453	6.696234703063965
7.515	CHEMBL2041390	7.769511699676514	7.515	CHEMBL2041390	7.481203079223633	7.515	CHEMBL2041390	7.471504211425781	7.515	CHEMBL2041390	7.704845905303955	7.515	CHEMBL2041390	6.579852104187013	7.515	CHEMBL2041390	7.725360870361327	7.515	CHEMBL2041390	7.2110371589660645
6.98	CHEMBL2041392	6.458184242248535	6.98	CHEMBL2041392	7.053511142730713	6.98	CHEMBL2041392	6.984007835388184	6.98	CHEMBL2041392	7.046905994415282	6.98	CHEMBL2041392	6.7952189445495605	6.98	CHEMBL2041392	7.076679229736327	6.98	CHEMBL2041392	6.818951606750488
5.08	CHEMBL1081114	6.262557029724121	5.08	CHEMBL1081114	5.703258514404298	5.08	CHEMBL1081114	6.020380973815918	5.08	CHEMBL1081114	5.795870780944824	5.08	CHEMBL1081114	5.9458560943603525	5.08	CHEMBL1081114	5.832934856414795	5.08	CHEMBL1081114	5.851064205169678
6.816666667000001	CHEMBL553625	7.228801250457764	6.816666667000001	CHEMBL553625	7.210371971130371	6.816666667000001	CHEMBL553625	6.96825122833252	6.816666667000001	CHEMBL553625	6.870760917663574	6.816666667000001	CHEMBL553625	6.7952189445495605	6.816666667000001	CHEMBL553625	6.932938098907472	6.816666667000001	CHEMBL553625	6.958004951477051
6.06	CHEMBL2029765	5.870136737823486	6.06	CHEMBL2029765	5.633033275604247	6.06	CHEMBL2029765	5.0741353034973145	6.06	CHEMBL2029765	5.668295860290527	6.06	CHEMBL2029765	6.7952189445495605	6.06	CHEMBL2029765	4.749943733215332	6.06	CHEMBL2029765	5.155402660369873
6.6166666670000005	CHEMBL1774627	6.598493099212647	6.6166666670000005	CHEMBL1774627	6.4037818908691415	6.6166666670000005	CHEMBL1774627	6.764519214630128	6.6166666670000005	CHEMBL1774627	6.401249408721924	6.6166666670000005	CHEMBL1774627	6.7952189445495605	6.6166666670000005	CHEMBL1774627	6.720545291900635	6.6166666670000005	CHEMBL1774627	6.644260406494141
7.24	CHEMBL2029763	6.173423767089844	7.24	CHEMBL2029763	6.902050495147705	7.24	CHEMBL2029763	6.777236461639403	7.24	CHEMBL2029763	7.053565502166747	7.24	CHEMBL2029763	6.7952189445495605	7.24	CHEMBL2029763	6.77871036529541	7.24	CHEMBL2029763	6.745469093322754
5.865	CHEMBL1094695	6.4789886474609375	5.865	CHEMBL1094695	6.586105346679688	5.865	CHEMBL1094695	5.773242950439452	5.865	CHEMBL1094695	5.948101043701173	5.865	CHEMBL1094695	5.721361637115479	5.865	CHEMBL1094695	6.316714286804199	5.865	CHEMBL1094695	6.3023481369018555
6.823333333	CHEMBL1774631	7.192939281463622	6.823333333	CHEMBL1774631	6.44928503036499	6.823333333	CHEMBL1774631	6.295132637023926	6.823333333	CHEMBL1774631	5.628742694854736	6.823333333	CHEMBL1774631	6.656926155090332	6.823333333	CHEMBL1774631	6.075643539428711	6.823333333	CHEMBL1774631	6.713922500610352
6.8666666670000005	CHEMBL1682454	6.829941749572754	6.8666666670000005	CHEMBL1682454	6.818455219268799	6.8666666670000005	CHEMBL1682454	7.0283918380737305	6.8666666670000005	CHEMBL1682454	6.760759353637695	6.8666666670000005	CHEMBL1682454	6.8534913063049325	6.8666666670000005	CHEMBL1682454	7.161211490631104	6.8666666670000005	CHEMBL1682454	6.902382850646973
7.02	CHEMBL2029755	7.035007953643799	7.02	CHEMBL2029755	7.087193965911865	7.02	CHEMBL2029755	7.2111568450927725	7.02	CHEMBL2029755	6.978555202484131	7.02	CHEMBL2029755	6.8534913063049325	7.02	CHEMBL2029755	7.31627082824707	7.02	CHEMBL2029755	7.0720086097717285
7.3	CHEMBL2029746	6.527956962585449	7.3	CHEMBL2029746	6.805448055267334	7.3	CHEMBL2029746	7.229306221008301	7.3	CHEMBL2029746	6.858304977416992	7.3	CHEMBL2029746	6.8534913063049325	7.3	CHEMBL2029746	7.326107978820801	7.3	CHEMBL2029746	7.257036209106445
6.37	CHEMBL1682704	7.28558874130249	6.37	CHEMBL1682704	6.454733371734619	6.37	CHEMBL1682704	6.645030975341798	6.37	CHEMBL1682704	6.264348030090332	6.37	CHEMBL1682704	6.8534913063049325	6.37	CHEMBL1682704	6.320015907287598	6.37	CHEMBL1682704	6.2998738288879395
6.716666667	CHEMBL1682581	6.904575824737549	6.716666667	CHEMBL1682581	6.275225639343263	6.716666667	CHEMBL1682581	7.065360069274902	6.716666667	CHEMBL1682581	6.748586177825928	6.716666667	CHEMBL1682581	6.8534913063049325	6.716666667	CHEMBL1682581	7.023825168609619	6.716666667	CHEMBL1682581	6.566457271575928
7.05	CHEMBL2029352	6.765052795410156	7.05	CHEMBL2029352	6.666675567626952	7.05	CHEMBL2029352	6.806155204772949	7.05	CHEMBL2029352	6.6152896881103525	7.05	CHEMBL2029352	6.8534913063049325	7.05	CHEMBL2029352	6.942618846893311	7.05	CHEMBL2029352	6.654860496520996
8.005	CHEMBL1946558	8.331010818481445	8.005	CHEMBL1946558	7.817121505737305	8.005	CHEMBL1946558	7.605371952056885	8.005	CHEMBL1946558	7.370228290557861	8.005	CHEMBL1946558	6.656926155090332	8.005	CHEMBL1946558	7.720705986022949	8.005	CHEMBL1946558	7.300497055053711
6.8266666670000005	CHEMBL558355	6.760566234588622	6.8266666670000005	CHEMBL558355	6.886196613311768	6.8266666670000005	CHEMBL558355	7.218741416931152	6.8266666670000005	CHEMBL558355	6.61916971206665	6.8266666670000005	CHEMBL558355	6.8534913063049325	6.8266666670000005	CHEMBL558355	7.137420177459718	6.8266666670000005	CHEMBL558355	7.162736415863037
6.4	CHEMBL3577055	6.142960071563722	6.4	CHEMBL3577055	5.7965736389160165	6.4	CHEMBL3577055	5.876400470733643	6.4	CHEMBL3577055	5.788820266723633	6.4	CHEMBL3577055	6.118359565734862	6.4	CHEMBL3577055	5.817920684814452	6.4	CHEMBL3577055	5.911313533782959
7.84	CHEMBL2041388	7.424960613250732	7.84	CHEMBL2041388	7.665058612823486	7.84	CHEMBL2041388	7.876525402069093	7.84	CHEMBL2041388	7.866506099700928	7.84	CHEMBL2041388	6.8534913063049325	7.84	CHEMBL2041388	8.01848030090332	7.84	CHEMBL2041388	7.964391231536865
7.323333333	CHEMBL1682449	6.798389434814452	7.323333333	CHEMBL1682449	6.919999599456787	7.323333333	CHEMBL1682449	7.095573902130128	7.323333333	CHEMBL1682449	7.1013264656066895	7.323333333	CHEMBL1682449	6.8534913063049325	7.323333333	CHEMBL1682449	7.544436454772949	7.323333333	CHEMBL1682449	6.830329895019531
6.603333332999999	CHEMBL1774626	6.517325401306152	6.603333332999999	CHEMBL1774626	6.700587749481201	6.603333332999999	CHEMBL1774626	6.754190444946289	6.603333332999999	CHEMBL1774626	6.628029823303223	6.603333332999999	CHEMBL1774626	6.8534913063049325	6.603333332999999	CHEMBL1774626	6.789023399353027	6.603333332999999	CHEMBL1774626	6.699212074279785
6.9233333329999995	CHEMBL1682460	6.537729263305664	6.9233333329999995	CHEMBL1682460	7.2432966232299805	6.9233333329999995	CHEMBL1682460	6.759094715118407	6.9233333329999995	CHEMBL1682460	6.605499744415282	6.9233333329999995	CHEMBL1682460	6.8534913063049325	6.9233333329999995	CHEMBL1682460	6.7890729904174805	6.9233333329999995	CHEMBL1682460	6.214481353759766
6.92	CHEMBL1682464	6.836228370666504	6.92	CHEMBL1682464	6.374541759490968	6.92	CHEMBL1682464	6.2614850997924805	6.92	CHEMBL1682464	6.649106502532959	6.92	CHEMBL1682464	6.8534913063049325	6.92	CHEMBL1682464	6.531677722930907	6.92	CHEMBL1682464	6.730915546417236
7.21	CHEMBL2029761	7.009687423706055	7.21	CHEMBL2029761	7.181126117706299	7.21	CHEMBL2029761	7.249702453613281	7.21	CHEMBL2029761	6.9320807456970215	7.21	CHEMBL2029761	6.8534913063049325	7.21	CHEMBL2029761	7.35972261428833	7.21	CHEMBL2029761	7.16549825668335
6.586666667	CHEMBL1682588	7.093529224395753	6.586666667	CHEMBL1682588	6.163584232330322	6.586666667	CHEMBL1682588	6.227306365966798	6.586666667	CHEMBL1682588	7.48233699798584	6.586666667	CHEMBL1682588	6.8534913063049325	6.586666667	CHEMBL1682588	6.122039318084718	6.586666667	CHEMBL1682588	6.480408191680908
5.6	CHEMBL2029740	5.898090839385986	5.6	CHEMBL2029740	5.8003296852111825	5.6	CHEMBL2029740	5.394944667816162	5.6	CHEMBL2029740	5.459153652191162	5.6	CHEMBL2029740	6.656926155090332	5.6	CHEMBL2029740	5.577066421508789	5.6	CHEMBL2029740	5.380894184112549
5.86	CHEMBL2029762	7.009687423706055	5.86	CHEMBL2029762	6.66433572769165	5.86	CHEMBL2029762	6.80413293838501	5.86	CHEMBL2029762	6.960094451904298	5.86	CHEMBL2029762	6.656926155090332	5.86	CHEMBL2029762	6.79951810836792	5.86	CHEMBL2029762	6.690970420837402
5.98	CHEMBL1682718	5.860404968261719	5.98	CHEMBL1682718	5.913269519805907	5.98	CHEMBL1682718	6.167954444885254	5.98	CHEMBL1682718	6.454944133758545	5.98	CHEMBL1682718	6.8534913063049325	5.98	CHEMBL1682718	5.928343296051025	5.98	CHEMBL1682718	6.402004718780518
6.22	CHEMBL1682709	6.537883758544923	6.22	CHEMBL1682709	6.497551441192628	6.22	CHEMBL1682709	6.157219409942628	6.22	CHEMBL1682709	6.234099864959718	6.22	CHEMBL1682709	6.8534913063049325	6.22	CHEMBL1682709	6.263233661651611	6.22	CHEMBL1682709	6.276967525482178
5.893333332999999	CHEMBL1774623	5.556777477264403	5.893333332999999	CHEMBL1774623	6.067293167114258	5.893333332999999	CHEMBL1774623	5.3675804138183585	5.893333332999999	CHEMBL1774623	5.696718692779541	5.893333332999999	CHEMBL1774623	6.8534913063049325	5.893333332999999	CHEMBL1774623	5.414670467376709	5.893333332999999	CHEMBL1774623	5.654496192932129
6.276666667000001	CHEMBL1682706	5.910745620727539	6.276666667000001	CHEMBL1682706	6.052647113800049	6.276666667000001	CHEMBL1682706	6.272276878356934	6.276666667000001	CHEMBL1682706	6.254700183868407	6.276666667000001	CHEMBL1682706	6.8534913063049325	6.276666667000001	CHEMBL1682706	6.284048557281494	6.276666667000001	CHEMBL1682706	6.4092864990234375
6.833333333	CHEMBL1682583	7.155176639556885	6.833333333	CHEMBL1682583	7.116950988769531	6.833333333	CHEMBL1682583	6.5671138763427725	6.833333333	CHEMBL1682583	6.592910289764403	6.833333333	CHEMBL1682583	6.592947959899902	6.833333333	CHEMBL1682583	6.7407264709472665	6.833333333	CHEMBL1682583	6.960953712463379
6.57	CHEMBL1682602	6.74445390701294	6.57	CHEMBL1682602	6.5144996643066415	6.57	CHEMBL1682602	7.104001998901367	6.57	CHEMBL1682602	6.993284225463867	6.57	CHEMBL1682602	6.592947959899902	6.57	CHEMBL1682602	6.893826484680176	6.57	CHEMBL1682602	6.876275062561035
6.96	CHEMBL2041395	6.697359561920166	6.96	CHEMBL2041395	6.554677486419678	6.96	CHEMBL2041395	6.86806058883667	6.96	CHEMBL2041395	6.992851257324219	6.96	CHEMBL2041395	6.592947959899902	6.96	CHEMBL2041395	6.592073440551758	6.96	CHEMBL2041395	6.931478500366211
5.89	CHEMBL541735	6.0515241622924805	5.89	CHEMBL541735	6.675308704376222	5.89	CHEMBL541735	6.705246925354004	5.89	CHEMBL541735	6.556293964385986	5.89	CHEMBL541735	6.592947959899902	5.89	CHEMBL541735	7.308500289916992	5.89	CHEMBL541735	6.358991622924805
6.526666667000001	CHEMBL1774637	6.913737773895264	6.526666667000001	CHEMBL1774637	6.109941005706787	6.526666667000001	CHEMBL1774637	5.901552200317383	6.526666667000001	CHEMBL1774637	6.0239667892456055	6.526666667000001	CHEMBL1774637	6.4320220947265625	6.526666667000001	CHEMBL1774637	6.274900436401367	6.526666667000001	CHEMBL1774637	5.993444919586182
6.58	CHEMBL2029750	6.83098030090332	6.58	CHEMBL2029750	6.213046073913574	6.58	CHEMBL2029750	6.801210880279541	6.58	CHEMBL2029750	6.729400634765625	6.58	CHEMBL2029750	6.4320220947265625	6.58	CHEMBL2029750	6.3695411682128915	6.58	CHEMBL2029750	6.493769645690918
6.836666667	CHEMBL1682579	5.66241979598999	6.836666667	CHEMBL1682579	6.46306037902832	6.836666667	CHEMBL1682579	7.103762626647949	6.836666667	CHEMBL1682579	6.9776611328125	6.836666667	CHEMBL1682579	6.592947959899902	6.836666667	CHEMBL1682579	6.71064567565918	6.836666667	CHEMBL1682579	6.626166343688965
6.78	CHEMBL2029749	6.83098030090332	6.78	CHEMBL2029749	6.840209484100343	6.78	CHEMBL2029749	7.442152976989746	6.78	CHEMBL2029749	7.356724739074707	6.78	CHEMBL2029749	6.592947959899902	6.78	CHEMBL2029749	7.155134201049805	6.78	CHEMBL2029749	7.472682476043701
6.93	CHEMBL1682575	6.991995811462402	6.93	CHEMBL1682575	6.908511161804199	6.93	CHEMBL1682575	7.075061798095702	6.93	CHEMBL1682575	7.126920223236084	6.93	CHEMBL1682575	6.592947959899902	6.93	CHEMBL1682575	7.0462303161621085	6.93	CHEMBL1682575	7.228936195373535
5.42	CHEMBL1094534	5.653623580932617	5.42	CHEMBL1094534	5.813032150268555	5.42	CHEMBL1094534	5.661599159240723	5.42	CHEMBL1094534	5.935699462890625	5.42	CHEMBL1094534	5.505207538604736	5.42	CHEMBL1094534	5.628105163574219	5.42	CHEMBL1094534	5.748203277587891
6.43	CHEMBL2029752	6.721635341644287	6.43	CHEMBL2029752	6.607798099517822	6.43	CHEMBL2029752	6.912885665893555	6.43	CHEMBL2029752	6.706402778625487	6.43	CHEMBL2029752	6.592947959899902	6.43	CHEMBL2029752	6.860725402832031	6.43	CHEMBL2029752	6.863286972045898
7.32	CHEMBL1682444	7.051634311676025	7.32	CHEMBL1682444	7.409330368041992	7.32	CHEMBL1682444	7.169198989868164	7.32	CHEMBL1682444	7.069225311279298	7.32	CHEMBL1682444	6.592947959899902	7.32	CHEMBL1682444	7.121204376220702	7.32	CHEMBL1682444	7.1367058753967285
7.07	CHEMBL2029758	6.721635341644287	7.07	CHEMBL2029758	7.0113067626953125	7.07	CHEMBL2029758	7.057599067687987	7.07	CHEMBL2029758	7.118937969207764	7.07	CHEMBL2029758	6.592947959899902	7.07	CHEMBL2029758	7.084806442260742	7.07	CHEMBL2029758	7.1288957595825195
7.045	CHEMBL2041382	5.7843871116638175	7.045	CHEMBL2041382	7.049232482910156	7.045	CHEMBL2041382	6.823715686798097	7.045	CHEMBL2041382	7.302720069885254	7.045	CHEMBL2041382	6.592947959899902	7.045	CHEMBL2041382	6.780046463012695	7.045	CHEMBL2041382	6.798404216766357
7.325	CHEMBL2041389	6.554443836212157	7.325	CHEMBL2041389	7.521790981292725	7.325	CHEMBL2041389	7.041372299194336	7.325	CHEMBL2041389	7.392815113067628	7.325	CHEMBL2041389	6.592947959899902	7.325	CHEMBL2041389	6.7862606048583975	7.325	CHEMBL2041389	6.940179824829102
5.92	CHEMBL1682719	6.026317119598389	5.92	CHEMBL1682719	5.726316928863525	5.92	CHEMBL1682719	6.00943660736084	5.92	CHEMBL1682719	6.117372035980225	5.92	CHEMBL1682719	6.592947959899902	5.92	CHEMBL1682719	6.147381782531737	5.92	CHEMBL1682719	5.870818138122559
6.273333332999999	CHEMBL1682708	6.078047275543213	6.273333332999999	CHEMBL1682708	6.103010177612305	6.273333332999999	CHEMBL1682708	6.518540859222412	6.273333332999999	CHEMBL1682708	6.033964157104492	6.273333332999999	CHEMBL1682708	6.592947959899902	6.273333332999999	CHEMBL1682708	6.4265241622924805	6.273333332999999	CHEMBL1682708	6.424718379974365
6.753333333	CHEMBL1682455	6.625313758850098	6.753333333	CHEMBL1682455	6.923899173736572	6.753333333	CHEMBL1682455	6.775856018066406	6.753333333	CHEMBL1682455	6.880026340484619	6.753333333	CHEMBL1682455	6.592947959899902	6.753333333	CHEMBL1682455	6.845654487609862	6.753333333	CHEMBL1682455	6.9742841720581055
6.68	CHEMBL1682600	6.8750081062316895	6.68	CHEMBL1682600	6.370767116546631	6.68	CHEMBL1682600	6.7208924293518075	6.68	CHEMBL1682600	6.5526981353759775	6.68	CHEMBL1682600	6.592947959899902	6.68	CHEMBL1682600	6.968510627746582	6.68	CHEMBL1682600	6.8314104080200195
6.55	CHEMBL1682577	6.300059795379639	6.55	CHEMBL1682577	6.985107421875	6.55	CHEMBL1682577	7.112637042999268	6.55	CHEMBL1682577	6.927613735198975	6.55	CHEMBL1682577	6.592947959899902	6.55	CHEMBL1682577	7.0453147888183585	6.55	CHEMBL1682577	7.3565192222595215
6.2	CHEMBL2041571	6.655045032501222	6.2	CHEMBL2041571	5.822662830352782	6.2	CHEMBL2041571	6.902808666229247	6.2	CHEMBL2041571	6.439621925354004	6.2	CHEMBL2041571	6.4320220947265625	6.2	CHEMBL2041571	6.365398406982423	6.2	CHEMBL2041571	6.2970380783081055
6.833333333	CHEMBL1682585	5.971085071563722	6.833333333	CHEMBL1682585	6.0038514137268075	6.833333333	CHEMBL1682585	6.5780396461486825	6.833333333	CHEMBL1682585	7.218126773834228	6.833333333	CHEMBL1682585	6.629577159881593	6.833333333	CHEMBL1682585	6.384577751159668	6.833333333	CHEMBL1682585	6.524933815002441
6.643333332999999	CHEMBL1682572	7.155176639556885	6.643333332999999	CHEMBL1682572	7.1024107933044425	6.643333332999999	CHEMBL1682572	6.4988322257995605	6.643333332999999	CHEMBL1682572	6.651999950408936	6.643333332999999	CHEMBL1682572	6.592947959899902	6.643333332999999	CHEMBL1682572	6.719586372375487	6.643333332999999	CHEMBL1682572	6.793519973754883
5.53	CHEMBL1097787	6.140305519104004	5.53	CHEMBL1097787	6.073751926422119	5.53	CHEMBL1097787	6.229180335998535	5.53	CHEMBL1097787	5.670897483825684	5.53	CHEMBL1097787	5.733327865600586	5.53	CHEMBL1097787	5.936033725738525	5.53	CHEMBL1097787	6.021634578704834
6.71	CHEMBL1682587	6.377002239227295	6.71	CHEMBL1682587	6.7737464904785165	6.71	CHEMBL1682587	6.3154640197753915	6.71	CHEMBL1682587	6.862485408782959	6.71	CHEMBL1682587	6.789883136749268	6.71	CHEMBL1682587	6.704953193664551	6.71	CHEMBL1682587	6.981921672821045
6.98	CHEMBL2029592	7.197113990783691	6.98	CHEMBL2029592	6.582856178283691	6.98	CHEMBL2029592	6.863347053527832	6.98	CHEMBL2029592	6.917402744293213	6.98	CHEMBL2029592	6.789883136749268	6.98	CHEMBL2029592	6.780336856842041	6.98	CHEMBL2029592	6.714284420013428
6.02	CHEMBL436840	5.89316987991333	6.02	CHEMBL436840	6.48603630065918	6.02	CHEMBL436840	6.083115100860597	6.02	CHEMBL436840	6.366202354431152	6.02	CHEMBL436840	5.846560955047607	6.02	CHEMBL436840	6.010178089141847	6.02	CHEMBL436840	6.5485968589782715
4.666	CHEMBL532	5.030157566070557	4.666	CHEMBL532	5.0716328620910645	4.666	CHEMBL532	5.025529384613037	4.666	CHEMBL532	4.877702713012695	4.666	CHEMBL532	5.060184955596924	4.666	CHEMBL532	5.205557823181152	4.666	CHEMBL532	4.8900017738342285
6.396666667000001	CHEMBL1682700	6.2771058082580575	6.396666667000001	CHEMBL1682700	5.704904556274414	6.396666667000001	CHEMBL1682700	5.571044921875	6.396666667000001	CHEMBL1682700	5.7114906311035165	6.396666667000001	CHEMBL1682700	6.789883136749268	6.396666667000001	CHEMBL1682700	5.948324680328369	6.396666667000001	CHEMBL1682700	6.058957099914551
5.28	CHEMBL1257966	6.738280773162843	5.28	CHEMBL1257966	6.774314880371094	5.28	CHEMBL1257966	5.396476268768311	5.28	CHEMBL1257966	5.159997463226318	5.28	CHEMBL1257966	5.8773627281188965	5.28	CHEMBL1257966	5.2154083251953125	5.28	CHEMBL1257966	6.632587909698486
7.945	CHEMBL1946562	7.735337734222412	7.945	CHEMBL1946562	7.026611804962157	7.945	CHEMBL1946562	7.2157301902771	7.945	CHEMBL1946562	6.910950660705566	7.945	CHEMBL1946562	6.789883136749268	7.945	CHEMBL1946562	7.72345495223999	7.945	CHEMBL1946562	7.161311626434326
6.95	CHEMBL555663	6.905658721923827	6.95	CHEMBL555663	6.957977294921875	6.95	CHEMBL555663	6.877389907836914	6.95	CHEMBL555663	6.599318981170653	6.95	CHEMBL555663	6.789883136749268	6.95	CHEMBL555663	7.170283794403076	6.95	CHEMBL555663	7.182770729064941
6.95	CHEMBL2041394	6.920717716217041	6.95	CHEMBL2041394	7.096810340881348	6.95	CHEMBL2041394	6.923994064331055	6.95	CHEMBL2041394	6.945137023925781	6.95	CHEMBL2041394	6.789883136749268	6.95	CHEMBL2041394	7.030793190002441	6.95	CHEMBL2041394	6.828985214233398
6.765	CHEMBL2041386	6.295133590698242	6.765	CHEMBL2041386	7.037632942199707	6.765	CHEMBL2041386	6.9987311363220215	6.765	CHEMBL2041386	6.6088523864746085	6.765	CHEMBL2041386	6.789883136749268	6.765	CHEMBL2041386	6.937854766845702	6.765	CHEMBL2041386	6.973837852478027
6.703333333	CHEMBL1682593	6.061770439147949	6.703333333	CHEMBL1682593	6.6059017181396475	6.703333333	CHEMBL1682593	7.11870813369751	6.703333333	CHEMBL1682593	6.599112987518311	6.703333333	CHEMBL1682593	6.789883136749268	6.703333333	CHEMBL1682593	7.31741189956665	6.703333333	CHEMBL1682593	7.115701675415039
6.273333332999999	CHEMBL1682715	6.773453235626222	6.273333332999999	CHEMBL1682715	6.900798797607423	6.273333332999999	CHEMBL1682715	6.6598262786865225	6.273333332999999	CHEMBL1682715	6.581241130828857	6.273333332999999	CHEMBL1682715	6.789883136749268	6.273333332999999	CHEMBL1682715	6.734396457672119	6.273333332999999	CHEMBL1682715	6.783276081085205
5.503333333	CHEMBL1682728	6.2771058082580575	5.503333333	CHEMBL1682728	5.345202922821045	5.503333333	CHEMBL1682728	5.343725681304932	5.503333333	CHEMBL1682728	6.425985813140869	5.503333333	CHEMBL1682728	6.789883136749268	5.503333333	CHEMBL1682728	5.79693078994751	5.503333333	CHEMBL1682728	6.225212097167969
6.773333332999999	CHEMBL553183	6.525632858276367	6.773333332999999	CHEMBL553183	6.967231750488281	6.773333332999999	CHEMBL553183	6.85631799697876	6.773333332999999	CHEMBL553183	6.751974582672119	6.773333332999999	CHEMBL553183	6.789883136749268	6.773333332999999	CHEMBL553183	6.700702667236327	6.773333332999999	CHEMBL553183	6.906767845153809
5.31	CHEMBL224345	7.773847103118896	5.31	CHEMBL224345	6.468925952911378	5.31	CHEMBL224345	5.795177936553955	5.31	CHEMBL224345	5.570357322692871	5.31	CHEMBL224345	7.16689395904541	5.31	CHEMBL224345	5.443126201629639	5.31	CHEMBL224345	6.3109130859375
