# Supplementary material for: Cheminformatics Analysis and Modeling with MacrolactoneDB
Source: Sci Rep. 2020 Apr 14;10:6284. doi: 10.1038/s41598-020-63192-4 (PMC7156526; doi:10.1038/s41598-020-63192-4)
Supplement: Supplementary file 2 — Supplementary information2. [file 41598_2020_63192_MOESM2_ESM.zip › DataS1/CHEMBL364/pIC50/predictions/10-fold/pca_tuned/mordred_mrc.csv]

IDs	ExperimentalAff	NB	SVR	KNN	RF	DNN	consensus	RF_KNN	RF_DNN
CHEMBL1682448	7.15	7.010115105699582	6.815632202466311	6.908532170530287	6.8836583333849966	6.779441833496094	6.879475929115455	6.896095251957641	6.831550083440545
CHEMBL1682720	5.843333333	6.563315168640356	6.592099811785053	6.525515026217816	6.66151666674001	7.526911735534668	6.7738716817835805	6.593515846478913	7.094214201137339
CHEMBL1682610	6.416666667	6.557519352877251	6.534381592530955	6.396423003004588	6.7702583332800055	6.386699199676514	6.529056296273862	6.583340668142297	6.578478766478259
CHEMBL2041572	6.32	6.706531069393938	6.414942092524378	6.416140539173537	6.4317619047600125	6.269669055938723	6.447808932358117	6.4239512219667745	6.350715480349368
CHEMBL1682576	6.44	6.726970496286795	6.767122898630013	6.862901437523004	6.7949124998500094	6.585938453674316	6.747569157192828	6.828906968686507	6.690425476762163
CHEMBL1682606	6.54	6.563255875546718	6.460605635384978	6.479895261502979	6.6293083333600045	7.523544311523437	6.7313218834636235	6.554601797431491	7.076426322441721
CHEMBL1682592	6.66	6.672394698191389	6.554484023415762	6.690901513480853	6.77411249997	6.504171371459961	6.639212821303593	6.7325070067254265	6.639141935714981
CHEMBL1682713	6.263333332999999	6.220943007639811	6.040384167377519	5.9679669584061905	5.856019642800006	5.953005790710449	6.0076639133867955	5.911993300603099	5.904512716755228
CHEMBL2029588	6.36	6.659752779104422	6.530615159867293	6.640855025570732	6.3614565000099965	6.5737366676330575	6.553283226437101	6.501155762790365	6.467596583821527
CHEMBL1774584	6.75	6.838370131215227	6.805433476412573	6.7650703316526295	6.9872125000150085	7.239860534667969	6.9271893947926815	6.876141415833819	7.113536517341489
CHEMBL1682443	7.276666667000001	7.16706551470093	6.563316420524327	6.876202631474541	6.712083333304991	6.467625141143799	6.7572586082297175	6.794142982389767	6.589854237224396
CHEMBL1682452	7.07	6.875423768344457	6.7788652121045185	6.628553623556233	6.6687249999650025	6.511741638183594	6.692661848430761	6.6486393117606175	6.590233319074298
CHEMBL1682605	6.6566666670000005	6.5935689372797635	6.968129137874197	6.845488304841794	6.770866666679987	6.573008060455322	6.750212221426213	6.80817748576089	6.671937363567654
CHEMBL1774633	7.023333332999999	6.544742686089305	6.914041100166156	6.797419921848893	6.740091666724992	6.751535415649414	6.749566158095751	6.7687557942869425	6.7458135411872036
CHEMBL532024	6.716666667	6.595212029570797	6.866213634877414	6.891229630611132	6.891416666734984	6.770365238189697	6.8028874399968045	6.891323148673058	6.83089095246234
CHEMBL2029590	7.89	6.7826044300072645	6.8099973377803495	7.446509803967213	7.206837142860018	7.820585250854492	7.213306793093866	7.326673473413615	7.513711196857255
CHEMBL2303629	6.21625	7.988570053338301	6.116246589925388	6.311557894398582	6.334316666634994	3.8466413021087646	6.119466501281206	6.322937280516788	5.090478984371879
CHEMBL1682705	6.5	6.735228663830701	6.415555989251168	6.457536296364211	6.517120833295003	6.196592330932617	6.46440682273474	6.487328564829607	6.35685658211381
CHEMBL1682446	7.236666667000001	6.947516726594517	7.078548477983077	6.95887904708111	7.0227999998999975	6.607655048370361	6.923079859985814	6.990839523490553	6.81522752413518
CHEMBL1682582	6.636666667	6.6456197175916465	6.426888675437808	6.627491210743211	6.494691666710005	6.670835018157959	6.573105257728126	6.561091438726608	6.5827633424339815
CHEMBL1682703	6.133333333	6.4065244027820905	6.520978670899672	6.4890143271354495	6.536391666635003	6.357645988464356	6.462111011183315	6.512702996885226	6.44701882754968
CHEMBL2029593	6.97	6.411903037109719	6.9376550009103495	7.098119864096466	6.944245833339993	7.158015251159668	6.9099877973232395	7.0211828487182295	7.0511305422498305
CHEMBL1946398	7.215	7.274959094333284	7.491925392434348	7.59241836088097	7.300350000015018	7.46904182434082	7.425738934400888	7.446384180447994	7.38469591217792
CHEMBL1682596	6.806666667000001	6.1705610774681565	5.974337437668601	6.052312928586161	5.734439309556666	6.072328090667725	6.000795768789462	5.893376119071414	5.903383700112196
CHEMBL563766	6.873333333	7.272818331606102	6.625825643152133	6.42503403510158	6.505483333180001	6.605306148529053	6.686893498313774	6.465258684140791	6.555394740854527
CHEMBL1682466	6.973333332999999	6.265890342187477	6.331452748908792	6.215752393635037	6.4114666666199955	6.498639106750487	6.3446402516203575	6.313609530127517	6.455052886685241
CHEMBL1081434	5.77	5.8180101391979075	5.8305709669799874	5.812186565948832	5.821258690481666	5.3066020011901855	5.717725672759716	5.816722628215249	5.563930345835926
CHEMBL1682608	6.273333332999999	6.710868671837527	6.761982310005197	6.78728061375541	6.771708333400004	6.241683483123777	6.654704682424383	6.7794944735777065	6.50669590826189
CHEMBL1682707	5.946666667000001	6.223754510426698	5.965625074384001	6.018274685376163	6.119849999856667	5.853908061981201	6.036282466404946	6.069062342616415	5.986879030918934
CHEMBL1774583	5.646666667000001	6.377867290705023	6.322456500181245	6.389180501695641	6.3458113096549935	6.402148246765138	6.367492769800408	6.367495905675318	6.373979778210066
CHEMBL2029751	6.58	6.428025604534656	6.6635812089389574	6.70104867925767	6.548605	6.587802410125732	6.585812580571404	6.624826839628835	6.568203705062866
CHEMBL2029760	7.1	7.026183818249363	7.124247264688388	7.088030467013872	7.119108333345008	7.0803046226501465	7.087574901189356	7.10356940017944	7.099706477997577
CHEMBL2041391	7.82	7.184307368007668	7.540684725937156	7.635836799777688	7.772791666670012	7.880947589874268	7.60291363005336	7.70431423322385	7.82686962827214
CHEMBL1682702	6.103333332999999	6.5290390655965265	6.7107776592505015	6.682571857562183	6.563174821415001	6.552367210388184	6.60758612284248	6.622873339488592	6.557771015901592
CHEMBL2041393	6.99	6.999834079872831	7.016313566075777	7.023679292117912	6.954908333340014	6.929769039154053	6.984900862112117	6.989293812728963	6.942338686247034
CHEMBL1682589	6.816666667000001	6.928666470802053	6.998835418916777	6.988641494281413	7.007358333229992	7.023831367492676	6.989466616944583	6.997999913755702	7.0155948503613335
CHEMBL1682573	6.8666666670000005	6.682444700130544	6.629156591306435	6.689042448645389	6.662949999879994	6.4669952392578125	6.626117795844036	6.675996224262692	6.564972619568904
CHEMBL1682468	6.99	6.691617308916798	6.698891445232308	6.627480706700647	6.748474999913339	6.411363124847412	6.6355655171221	6.687977853306993	6.579919062380375
CHEMBL1682710	6.266666667000001	6.515321298961936	6.682421212232961	6.6641740112437375	6.637420833384999	6.428038120269775	6.585475095218682	6.650797422314368	6.532729476827387
CHEMBL1682461	6.91	6.483960219689207	6.578559165641653	6.59259308479146	6.668664583345004	5.761669635772705	6.417089337848006	6.630628834068232	6.2151671095588545
CHEMBL1682723	5.686666667000001	6.696366858964202	6.4436671548005044	6.777177795536653	6.679899999960008	6.297624111175537	6.57894718408738	6.72853889774833	6.488762055567772
CHEMBL1682591	6.806666667000001	6.632860359918146	6.827998649657802	6.813892332310594	6.7779083333650005	6.676760673522949	6.745884069754899	6.795900332837798	6.727334503443975
CHEMBL1682724	5.14	6.049713380760133	5.7637130809953785	5.840356287402034	5.733267142995005	5.647103786468506	5.806830735724211	5.786811715198519	5.690185464731755
CHEMBL1681796	7.19	6.776976243174225	6.6457936811161735	6.6943488864389495	6.838024999965006	6.66977596282959	6.724983954704788	6.766186943201978	6.753900481397298
CHEMBL1946399	6.365	6.984968211585484	6.85223502659902	6.962063910411963	7.199925000000008	6.7443623542785645	6.9487109005750085	7.080994455205985	6.972143677139286
CHEMBL1682580	6.823333333	6.594637749046117	6.861760340170548	6.7245766317446956	6.745883333280001	6.273571491241455	6.640085909096564	6.735229982512348	6.5097274122607285
CHEMBL1774641	7.113333333	7.073996608428445	6.720450168704724	6.820553533516092	6.658964583190008	6.172370433807372	6.689267065529327	6.73975905835305	6.41566750849869
CHEMBL1682729	4.89	6.281165138651918	6.2557203289140535	6.164472967958362	6.307196666649998	6.731015682220459	6.347914156878958	6.23583481730418	6.519106174435228
CHEMBL1682730	4.89	6.303312128311496	6.0745267692206015	6.143801977812831	6.265570238095	6.473345279693604	6.252111278626707	6.204686107953916	6.369457758894303
CHEMBL2029741	6.25	6.367026381952367	6.510426795538516	6.269716859087107	6.301041666675006	6.208204746246338	6.331283289899867	6.285379262881056	6.254623206460672
CHEMBL2041573	6.2	6.7414258895300545	6.403119758477372	6.4375793102212215	6.525183333345	6.545598030090332	6.530581264332795	6.481381321783111	6.535390681717666
CHEMBL1682725	5.343333333	6.3673681364984684	6.261885705424911	5.8022447431905615	6.034986904690004	5.70573616027832	6.034444330016454	5.918615823940282	5.8703615324841625
CHEMBL540229	6.243333333	7.378996507409773	6.7722948708149815	6.874517290067074	6.860268749784982	6.872086524963379	6.951632788608038	6.867393019926029	6.8661776373741805
CHEMBL487366	6.1	6.148906354950182	6.236842640318828	6.584139472611348	6.181527321425	6.783770084381104	6.3870371747372925	6.3828333970181745	6.482648702903052
CHEMBL414883	5.195	5.837863889689728	6.034017143008798	5.768780644382413	5.852906619034999	5.495361328125	5.7977859248481876	5.810843631708706	5.67413397358
CHEMBL1946561	7.005	7.088163990657416	7.698720123071455	7.700800717449467	7.625258333325008	7.6382389068603525	7.5502364142727405	7.663029525387238	7.63174862009268
CHEMBL1682445	7.236666667000001	6.725701739678758	7.055346934697522	7.084590312308332	7.0506083333000005	7.400402545928955	7.0633299731827135	7.067599322804166	7.225505439614478
CHEMBL1774632	6.68	6.578838152699922	6.7685639506965325	6.727597115183261	6.6568291665949975	6.66435432434082	6.679236541903107	6.692213140889129	6.660591745467909
CHEMBL1682711	6.1566666670000005	6.672360833812923	6.739287537750777	6.7003892921587	6.637687500010004	6.370515823364258	6.624048197419333	6.669038396084352	6.50410166168713
CHEMBL553184	6.86	7.416713394365216	6.671724840857457	6.876076197187741	6.8434479165449895	6.770559310913086	6.915704331973697	6.859762056866366	6.807003613729037
CHEMBL1682584	6.796666667	6.510970155237107	6.675498757553918	6.699285037678036	6.684475000025	6.48302698135376	6.610651186369563	6.691880018851519	6.58375099068938
CHEMBL2029747	6.7	6.69970187920553	6.445731822634588	6.618042855170241	6.624441666669991	6.7919464111328125	6.635972926962633	6.621242260920116	6.708194038901402
CHEMBL1774638	6.61	7.341623030077224	6.782434362680854	6.9219776191895965	6.841618749869987	6.939456462860107	6.965422044935553	6.881798184529792	6.890537606365047
CHEMBL1173442	5.245	5.631376338908135	5.956652923043362	5.8932151526011145	6.335405535714287	5.8645195960998535	5.9362339092733505	6.114310344157701	6.09996256590707
CHEMBL1946557	8.61	7.0589110900994765	7.6315584676928125	7.553701976582251	7.446458333330003	8.046709060668945	7.547467785674698	7.500080154956127	7.746583696999474
CHEMBL1682716	5.996666667	6.082635619189827	6.115121439170648	5.984253687253657	6.147522619144995	6.104743480682372	6.0868553690883	6.065888153199326	6.126133049913683
CHEMBL539222	7.006666667	6.99328418999313	6.790788563595588	6.933894366435987	6.868533333260003	6.781531810760497	6.873606452809041	6.901213849847995	6.82503257201025
CHEMBL1774625	6.936666667000001	6.434456115434338	6.45568029357243	6.573166960019269	6.367066309484995	6.193273067474365	6.404728549197079	6.470116634752133	6.28016968847968
CHEMBL2029589	7.66	7.064053189550438	7.674892942727617	7.583006031632937	7.379545238080003	8.117292404174805	7.56375796123316	7.48127563485647	7.748418821127403
CHEMBL2029585	7.29	6.386390773462331	6.920023838711435	6.935394421317935	6.897583333370006	7.236360549926758	6.8751505833576925	6.916488877343971	7.066971941648382
CHEMBL2029743	7.21	6.960566695546667	7.077204551308237	7.112160043548558	7.0066333333299875	7.281436443328857	7.087600213412462	7.059396688439273	7.144034888329422
CHEMBL1774628	7.11	6.932530258218371	7.1060614595828335	7.1710086898462855	7.076583333330006	7.093169689178468	7.075870686031193	7.123796011588146	7.084876511254237
CHEMBL1774639	6.716666667	6.83381951422305	6.894599403077028	6.824541538572426	6.855366666919996	7.042945384979247	6.89025450155435	6.83995410274621	6.9491560259496215
CHEMBL553338	6.876666667	7.142035250853628	7.027855359057625	7.030521331418692	6.893441666749992	6.910048484802246	7.000780418576437	6.961981499084342	6.90174507577612
CHEMBL1682457	6.97	6.452836119252819	6.816281011595831	6.7595954773046625	6.728303571584992	6.8174076080322275	6.714884757554107	6.743949524444828	6.77285558980861
CHEMBL1094508	6.38	5.351120671797273	5.764850442311503	5.8649999999999975	5.790615000001669	5.8094868659973145	5.716214596021551	5.827807500000834	5.800050932999492
CHEMBL2041385	7.63	7.2242769133558715	7.280588611478312	7.431848329767928	7.341608333345007	7.386980533599853	7.333060544309395	7.386728331556467	7.36429443347243
CHEMBL1682465	6.93	6.9369237568285005	6.863271472965827	6.694572582783443	6.8209166666450045	6.6535749435424805	6.793851884553051	6.757744624714224	6.7372458050937425
CHEMBL1682574	6.666666667	6.510655926414496	6.776306562470138	6.781684448528532	6.677508333160009	6.989791870117188	6.747189428138073	6.729596390844271	6.833650101638598
CHEMBL2029596	7.58	7.009730298660487	6.902617743361375	7.169139538810444	7.0578083333850055	7.260769367218018	7.080013056287067	7.113473936097725	7.159288850301511
CHEMBL2029756	6.63	6.38513251514277	6.7178110564931846	6.678769032562289	6.685366666774987	6.75556230545044	6.644528315284734	6.682067849668638	6.720464486112714
CHEMBL1081435	6.05	5.920284327031967	5.695906646826347	5.799002967003666	5.87134426191	6.4774723052978525	5.952802101613967	5.835173614456833	6.174408283603926
CHEMBL2041383	6.97	6.946038054889383	7.092706979990772	6.870604083207621	7.2812499999900115	7.432412624359131	7.124602348487383	7.075927041598817	7.356831312174571
CHEMBL1682722	5.696666667000001	6.0135879515223	6.025918846936997	5.817824492129593	5.792086904809994	6.03216028213501	5.936315695506779	5.804955698469794	5.9121235934725025
CHEMBL1774636	6.846666667	7.1093657016643395	7.171838560109166	7.0291586372929835	6.894541666734997	6.996138095855713	7.040208532331439	6.961850152013991	6.9453398812953555
CHEMBL3577054	5.98	6.0297307771706965	6.294735449830246	6.325667844983277	6.3321279166500055	6.754312038421631	6.347314805411171	6.328897880816641	6.543219977535818
CHEMBL2029598	6.41	6.293700299914099	6.386499392531557	6.238548499354888	6.294316666675003	6.189817905426025	6.280576552780315	6.266432583014945	6.2420672860505135
CHEMBL1682599	6.703333333	6.615473698251993	6.682932023911443	6.7771798300992785	6.815833333365	6.710692882537843	6.720422353633111	6.796506581732139	6.763263107951421
CHEMBL557551	7.043333333	6.5966811010465145	6.686384787137393	6.763977350214889	6.803241666819996	6.825300693511963	6.7351171197461515	6.783609508517443	6.81427118016598
CHEMBL2029757	7.16	6.407343333957987	6.834214600303468	6.928509466657793	6.9217666666999875	6.9050726890563965	6.799381351335126	6.92513806667889	6.913419677878192
CHEMBL1241239	8.1875	6.128937776354652	6.079190597675607	6.608994786918651	6.181157297629997	5.724609375	6.144577966715781	6.395076042274324	5.952883336314999
CHEMBL562773	7.223333332999999	6.862113643184909	6.852069949558188	6.870902754353431	6.839833333569995	6.964524745941162	6.8778888853215365	6.855368043961713	6.902179039755579
CHEMBL1682451	6.973333332999999	6.799663195521964	7.0965501291317725	6.625647888647258	6.805033333354999	6.076883792877197	6.680755667906638	6.715340611001128	6.440958563116098
CHEMBL1257967	6.293333333	6.015613107278375	6.4230559146408845	5.9895218186838814	5.955241500008327	6.915139198303223	6.2597143077829385	5.972381659346104	6.435190349155775
CHEMBL2029764	6.28	6.8463311001837726	6.720015743006803	6.401462446554213	6.511533333329997	6.486734390258789	6.593215402666715	6.456497889942105	6.499133861794393
CHEMBL2029745	5.71	6.502839437313463	5.841586441950735	6.039579610610223	6.010183333340013	6.006175994873048	6.0800729636174955	6.024881471975117	6.00817966410653
CHEMBL1136	5.995	6.235877850666473	6.2993677405006805	6.613613908885598	6.3004852380883305	5.112924098968506	6.1124537674219175	6.457049573486964	5.706704668528419
CHEMBL2041381	7.95	7.170534153358156	7.5462966752627985	7.571271231666278	7.681266666669999	7.594076156616211	7.512688976714688	7.626268949168138	7.637671411643105
CHEMBL2029594	7.6	6.962704036697383	7.041425317334761	7.145978306898358	7.011195833410003	7.627061367034912	7.1576729722750825	7.07858707015418	7.319128600222458
CHEMBL2029754	7.1	6.9921274574905645	7.145467499840692	7.1317234142367125	7.098975000009997	7.398283004760742	7.153315275267741	7.115349207123355	7.2486290023853694
CHEMBL2029587	7.6	6.961651306986053	7.109700763064264	7.088663077969093	6.942841666660008	7.107804298400879	7.042132222616059	7.01575237231455	7.025322982530444
CHEMBL2029753	6.79	6.456459715345813	6.933711802609836	6.9596115331163935	7.032050000004996	7.019074440002441	6.8801814982158955	6.995830766560695	7.025562220003719
CHEMBL563603	6.77	7.008522681762058	7.119983190442853	7.10199171515063	7.060408333370007	7.200318336486816	7.098244851442473	7.081200024260319	7.130363334928411
CHEMBL1682459	6.75	6.7541518920374815	6.898605832210226	6.9503525838649685	7.121816666665021	7.198896408081055	6.98476467657175	7.036084625264994	7.160356537373038
CHEMBL1682447	7.113333333	6.82863171747552	7.070680923710857	6.811774657499282	6.8660000001499935	7.119645118713379	6.939346483509806	6.838887328824638	6.992822559431686
CHEMBL1682462	7.103333332999999	6.916479670923562	7.021270345126975	6.887143468910635	6.825533333504998	7.019716739654541	6.934028711624142	6.856338401207816	6.9226250365797695
CHEMBL1682601	6.573333333	6.847543897303472	6.815374490881772	6.667077035047871	6.596980000029997	6.684502601623535	6.72229560497733	6.632028517538934	6.640741300826766
CHEMBL1682712	6.03	6.216164536924375	6.030016098005565	6.06975614100525	6.119040654808329	5.857396602630615	6.058474806674828	6.09439839790679	5.988218628719473
CHEMBL1682603	6.463333333	6.65408422067267	6.5763689816065085	6.560839660285097	6.616845833349997	6.297356128692628	6.54109896492138	6.588842746817547	6.457100981021313
CHEMBL1682586	6.67	6.140288707821172	6.336736444108636	6.0190076157673325	6.243935416824996	6.433931827545166	6.23478000241346	6.131471516296164	6.338933622185081
CHEMBL1682609	6.48	6.678434582867186	6.6908188411720495	6.978408228311683	6.417910476243333	6.489962577819824	6.651106941282815	6.698159352277508	6.453936527031578
CHEMBL1682717	5.916666667	6.0719138644936965	5.890557940485319	5.815682947279365	5.8679542857749984	5.593639373779297	5.847949682362535	5.841818616527181	5.730796829777148
CHEMBL1641857	6.72	5.8632790812934825	6.1454731997989525	6.176247457174452	6.2028227380849925	6.136151313781737	6.104794758026723	6.189535097629722	6.169487025933365
CHEMBL1682595	6.673333333	6.306528826239604	6.362187528494728	6.535348889667463	6.644964583220006	6.8447837829589835	6.538762722116156	6.590156736443735	6.744874183089495
CHEMBL1094363	6.11	5.383319892829234	5.630141798722647	5.53	5.517519999999983	5.514502048492432	5.51509674800886	5.523759999999992	5.5160110242462075
CHEMBL1682597	6.69	6.848314631333902	6.828747462031293	6.830832215921265	6.755758333240008	6.577702522277832	6.768271032960859	6.793295274580636	6.66673042775892
CHEMBL2029597	5.83	6.378448238783313	6.449189106000349	6.423641749556385	6.433708333350007	6.201523780822754	6.377302241702561	6.428675041453197	6.317616057086381
CHEMBL529	6.194047619	5.961078061419682	5.198685980290822	5.483875252012735	5.618084166669999	5.235854148864746	5.499515521851597	5.550979709341368	5.426969157767372
CHEMBL1682467	7.013333332999999	6.6782567721369075	6.8297969866011865	6.561413952871916	6.759824999995002	6.670672416687013	6.699993025658405	6.660619476433459	6.715248708341008
CHEMBL1774624	5.586666667	6.07201520056747	5.6311287993245855	5.7308983561812825	5.552569999914999	5.457689762115479	5.6888604236207625	5.641734178048141	5.50512988101524
CHEMBL1774629	7.43	6.982833453606951	7.035011919590327	7.03634222184865	6.947091666639997	7.0429015159606925	7.008836155529323	6.991716944244324	6.994996591300344
CHEMBL2041570	6.83	7.0774699358622	7.078894291671473	7.012686735189715	7.0053416666800095	7.067929267883301	7.04846437945734	7.009014200934862	7.036635467281656
CHEMBL1774640	6.153333333	7.088054101318816	6.943441389573338	7.026597427742384	6.9328041665249955	7.0710530281066895	7.0123900226532445	6.97970079713369	7.0019285973158425
CHEMBL1682727	5.443333332999999	6.419473177177888	5.981794370998777	5.712658338294937	5.730454166690005	5.080558776855469	5.7849877660034155	5.721556252492471	5.405506471772737
CHEMBL1774630	7.19	7.0208410316407415	7.0109126946816085	6.974944325095872	6.840166666715	6.8889241218566895	6.9471577679979815	6.907555495905436	6.8645453942858445
CHEMBL1682604	6.483333332999999	6.385270334547457	6.302361922485678	6.369688163180734	6.260795833300008	6.32551383972168	6.328726018647112	6.315241998240371	6.293154836510844
CHEMBL1682590	6.523333332999999	6.662810260806428	6.729164687146209	6.8505189075969675	6.697755000045001	6.857334613800049	6.759516693878931	6.774136953820984	6.777544806922525
CHEMBL1682450	7.386666667	6.575894209448219	6.5176547411824215	6.364810238454687	6.455104166673328	6.577500343322754	6.498192739816282	6.409957202564008	6.516302254998041
CHEMBL1682721	5.87	6.192145168652584	6.17513743580359	6.222795754089098	5.790810833340004	6.2168684005737305	6.119551518491802	6.006803293714551	6.003839616956867
CHEMBL3392931	5.0	5.903276870024147	5.1407857474239735	4.666	5.123921666665011	4.56243896484375	5.079284649791377	4.894960833332506	4.843180315754381
CHEMBL2029748	5.72	6.572757618120451	5.7929856788276926	6.003065793243432	6.04245000001501	5.460122108459473	5.974276239733212	6.022757896629221	5.751286054237241
CHEMBL2029744	6.79	6.792229742637399	6.373756304425722	6.503393955632872	6.5399750000050085	6.293639183044434	6.500598837149087	6.5216844778189405	6.416807091524721
CHEMBL2029591	6.07	7.075652071606678	7.318107185079577	7.127361502651883	7.299508333330007	7.1881184577941895	7.2017495100924664	7.213434917990945	7.243813395562098
CHEMBL1774635	7.036666667	6.59998279728113	6.810198683390875	6.807392432130598	6.8218000000649965	6.8672637939453125	6.781327541362583	6.814596216097797	6.8445318970051545
CHEMBL2441613	6.62	6.039183455730842	6.184074918239293	5.871371289400527	6.239199999898328	5.982019901275635	6.063169912908926	6.055285644649428	6.110609950586982
CHEMBL1682456	7.096666667	6.780736807275448	6.931957693601223	6.8825997046779275	6.783264583390004	6.44429349899292	6.764570457587505	6.832932144033966	6.613779041191462
CHEMBL1641858	6.04	5.928753938904796	6.60824130232746	6.611830036307559	6.3348383333450045	6.452742576599121	6.387281237496788	6.473334184826282	6.393790454972063
CHEMBL2029759	7.04	6.515343760746556	6.939292251810781	7.0201260925689395	6.951870833339995	7.005604267120361	6.886447441117326	6.985998462954467	6.9787375502301785
CHEMBL1682701	6.443333332999999	6.2405841783845215	6.187710229249244	5.9932081847890695	6.107620833144996	6.260382652282715	6.157901215570108	6.050414508967033	6.184001742713855
CHEMBL2029595	7.26	6.719508318786278	6.0755977406936825	6.408342230085956	6.432266666665	5.792348861694336	6.285612763585051	6.420304448375478	6.112307764179668
CHEMBL2029742	5.41	6.087056577479249	5.7008816617760685	5.633068449518964	5.925740095262145	5.5245094299316415	5.774251242793614	5.779404272390554	5.725124762596893
CHEMBL1682598	6.703333333	6.653931017181457	6.3709020355415245	6.346707061595192	6.444649999859992	6.152792930603027	6.393796608956239	6.395678530727592	6.29872146523151
CHEMBL1682726	5.356666667	6.396821301657339	5.946693781178451	5.752992613975303	5.733438154556675	5.53790807723999	5.873570785721552	5.743215384265989	5.635673115898332
CHEMBL2041387	6.525	6.999038635151316	6.908239323320235	7.222382154613446	6.896878571415005	6.681028842926025	6.941513505485204	7.059630363014225	6.788953707170515
CHEMBL1682578	6.82	6.6907807049241725	6.7515297284914455	6.732261905923663	6.622137499979999	6.609086990356445	6.6811593659351445	6.677199702951831	6.615612245168222
CHEMBL1774634	6.856666667000001	6.603013291972048	6.870722076851246	6.838445124222528	6.863249999979991	6.862831115722656	6.8076523217496945	6.85084756210126	6.863040557851324
CHEMBL1682463	6.926666667	6.486069802778733	6.747582103507402	6.784568884168135	6.7138666667299995	6.717621326446532	6.689941756726159	6.749217775449067	6.715743996588266
CHEMBL1682458	7.003333333	6.748423576140469	6.793192855882131	6.866531287858372	6.803362500099992	6.917716979980469	6.825845439992287	6.834946893979183	6.860539740040231
CHEMBL1682594	6.666666667	7.22156057402402	6.973144599493513	7.007396936898724	6.8959083334350035	6.735696792602539	6.96674144729076	6.951652635166864	6.815802563018771
CHEMBL2041384	5.935	6.851095008505681	6.6850784158727645	6.557788539966482	6.59625	7.071084499359131	6.752259292740812	6.577019269983241	6.833667249679566
CHEMBL1682607	6.68	6.611998518180696	6.953958810833711	6.807781492273575	6.851774999949992	7.22283935546875	6.889670635341345	6.8297782461117835	7.037307177709371
CHEMBL1682714	6.14	6.338256090006461	6.33119596643582	6.397875491991661	6.2980749998900025	6.027866363525393	6.278653782369868	6.347975245940832	6.162970681707698
CHEMBL1682453	7.196666667000001	6.7310733495230926	7.085410026195555	6.969955723348438	7.003025000065004	7.330513000488281	7.023995419924074	6.986490361706721	7.166769000276643
CHEMBL2041390	7.515	6.8867067509967725	6.9094426860978375	7.266120096553861	7.269947738105007	7.725360870361327	7.21151562842296	7.268033917329434	7.497654304233167
CHEMBL2041392	6.98	7.030569971628347	7.038266644233514	7.003298879529256	6.967141666665009	7.076679229736327	7.023191278358491	6.9852202730971324	7.021910448200668
CHEMBL1081114	5.08	5.951486425911275	6.059947531124365	5.960875354783018	6.124877619010474	5.832934856414795	5.986024357448786	6.042876486896746	5.978906237712634
CHEMBL553625	6.816666667000001	6.855972819302437	6.9465478321349385	6.922465977677199	6.977766666675012	6.932938098907473	6.927138278939412	6.950116322176106	6.955352382791243
CHEMBL2029765	6.06	6.165465036270678	5.804539715066517	5.647476342642412	5.832956269899364	4.749943733215332	5.640076219418861	5.740216306270888	5.291450001557348
CHEMBL1774627	6.6166666670000005	6.4405745314965985	6.725475045353195	6.72939982294776	6.583887499920005	6.720545291900635	6.639976438323639	6.656643661433883	6.65221639591032
CHEMBL2029763	7.24	7.084329218559638	6.9425986768428185	6.995986336231577	6.984575000040003	6.77871036529541	6.957239919393889	6.9902806681357905	6.881642682667707
CHEMBL1094695	5.865	5.459257463914744	6.0724868435645405	6.379999999999994	6.168595833333337	6.316714286804199	6.079410885523363	6.274297916666665	6.242655060068769
CHEMBL1774631	6.823333333	6.740114498630168	6.456101011765362	6.568660026395688	6.518940000004996	6.075643539428711	6.471891815244985	6.543800013200341	6.297291769716853
CHEMBL1682454	6.8666666670000005	6.829382107806637	6.9082928246350885	6.896838386346142	6.839874999979997	7.161211490631104	6.927119961879794	6.8683566931630695	7.0005432453055505
CHEMBL2029755	7.02	7.024662009783996	7.155245465268536	7.073230415330628	7.102200000005005	7.31627082824707	7.134321743727048	7.0877152076678165	7.209235414126038
CHEMBL2029746	7.3	6.95283195294725	6.981700223254316	7.0945287738021126	7.003100000000005	7.326107978820801	7.071653785764897	7.048814386901059	7.164603989410403
CHEMBL1682704	6.37	6.5873948759847085	6.702855908323048	6.734516612799032	6.750216666635006	6.320015907287598	6.618999994205879	6.742366639717019	6.535116286961301
CHEMBL1682581	6.716666667	6.828382060212287	7.08057725365466	6.880797691743476	6.8979083333599975	7.023825168609619	6.942298101516007	6.889353012551737	6.960866750984808
CHEMBL2029352	7.05	6.487024400856686	6.826294065388192	6.943543726397476	6.921095833345003	6.942618846893311	6.824115374576134	6.932319779871239	6.931857340119157
CHEMBL1946558	8.005	6.78190313630466	6.780598389406396	7.392847932760942	7.1622499999950096	7.720705986022949	7.167661088897992	7.277548966377976	7.441477993008979
CHEMBL558355	6.8266666670000005	7.060054574876858	7.073371170308652	7.12833710307762	7.06870833332001	7.137420177459718	7.093578271808572	7.098522718198815	7.103064255389864
CHEMBL3577055	6.4	5.840842463696961	6.081151344453162	6.123881709992426	6.053937500000008	5.817920684814452	5.983546740591402	6.088909604996217	5.93592909240723
CHEMBL2041388	7.84	7.0340162129893375	7.505948423380259	7.644442379810893	7.281708333320007	8.01848030090332	7.496919130080764	7.46307535656545	7.650094317111664
CHEMBL1682449	7.323333333	7.025828854709142	6.994843296024039	6.921347837597263	6.953616666710008	7.544436454772949	7.08801462196268	6.937482252153636	7.249026560741479
CHEMBL1774626	6.603333332999999	6.443769455186661	6.6632833385940495	6.685233079764824	6.5532650001249975	6.789023399353027	6.626914854604712	6.619249039944911	6.671144199739013
CHEMBL1682460	6.923333333	6.548563935815487	6.668838025895715	6.655898484944942	6.659562500115008	6.7890729904174805	6.664387187437727	6.657730492529975	6.724317745266244
CHEMBL1682464	6.92	6.778268643217668	6.873987593974618	6.760527472133249	6.8472833333450005	6.531677722930907	6.758348953120288	6.803905402739124	6.689480528137954
CHEMBL2029761	7.21	7.030063389566367	7.141191860195234	7.0840574512378325	7.090558333334999	7.35972261428833	7.141118729724553	7.087307892286416	7.225140473811665
CHEMBL1682588	6.586666667	6.555266012774116	6.5045098197781765	6.183818258997277	6.624302392775003	6.122039318084718	6.397987160481858	6.404060325886141	6.37317085542986
CHEMBL2029740	5.6	6.095943852226597	5.50853228862341	5.512692837884389	5.690190833351664	5.577066421508789	5.67688524671897	5.601441835618027	5.633628627430227
CHEMBL2029762	5.86	6.787972227001489	6.508750004919617	6.612066919806414	6.658987500004993	6.79951810836792	6.673458952020087	6.635527209905703	6.729252804186457
CHEMBL1682718	5.98	6.5238299415191925	6.480512611720817	6.803720145843878	6.629304166615006	5.928343296051025	6.473142032349983	6.716512156229442	6.2788237313330155
CHEMBL1682709	6.22	6.517760769181254	6.486231150647585	6.553137292515621	6.4277058333350015	6.263233661651611	6.449613741466214	6.490421562925311	6.345469747493306
CHEMBL1774623	5.893333332999999	6.012448492716594	5.6059525950635765	5.6258027754766795	5.508567357291663	5.414670467376709	5.633488337585044	5.567185066384171	5.4616189123341865
CHEMBL1682706	6.276666667000001	6.131044281924976	6.141145471813843	6.0011163015595885	6.242493571500001	6.284048557281494	6.15996963681598	6.121804936529795	6.263271064390747
CHEMBL1682583	6.833333333	6.7778754635647855	6.690218426542207	6.659275142892437	6.8188416667200125	6.7407264709472665	6.737387434133342	6.739058404806224	6.7797840688336395
CHEMBL1682602	6.57	6.52218872021071	6.804204169199696	6.8464731839478326	6.7077952382350015	6.893826484680176	6.754897559254684	6.777134211091417	6.800810861457588
CHEMBL2041395	6.96	7.050088116174171	7.006219090684682	6.908366932958863	6.926883333330003	6.592073440551758	6.896726182739895	6.917625133144433	6.759478386940881
CHEMBL541735	5.89	6.334079811742159	6.284049876250418	6.231744370155746	6.2636410714699995	7.308500289916992	6.484403083907063	6.247692720812873	6.786070680693496
CHEMBL1774637	6.526666667000001	6.323914695131159	5.860599917580987	5.917296577777964	5.9727619048749965	6.274900436401367	6.069894706353295	5.9450292413264805	6.123831170638182
CHEMBL2029750	6.58	6.755381125687308	6.463876967655009	6.6150163741213985	6.563433333339997	6.369541168212893	6.553449793803321	6.589224853730698	6.466487250776446
CHEMBL1682579	6.836666667	6.849847492179147	6.939347178834307	6.87506723599696	6.950783333289999	6.71064567565918	6.8651381831919185	6.91292528464348	6.830714504474589
CHEMBL2029749	6.78	6.999930552426256	7.1078275580203805	7.155672521122522	7.149437499995008	7.155134201049805	7.1136004665227945	7.152555010558765	7.152285850522406
CHEMBL1682575	6.93	6.917628898099316	6.997945941842942	6.955880913038203	6.823950000100008	7.0462303161621085	6.948327213848517	6.889915456569105	6.935090158131058
CHEMBL1094534	5.42	5.527805934894023	5.809764675627652	5.741173520315107	5.865463690474521	5.628105163574219	5.714462596977104	5.803318605394814	5.7467844270243695
CHEMBL2029752	6.43	6.441861984656921	6.763843112318872	6.764376839790107	6.6430369047599935	6.860725402832031	6.694768848871585	6.703706872275051	6.751881153796012
CHEMBL1682444	7.32	6.708178852082129	7.011468031919433	7.0370205348514805	7.000500000140005	7.121204376220702	6.975674359042749	7.018760267495743	7.060852188180354
CHEMBL2029758	7.07	6.477133571730019	6.900744179971484	6.914490348614135	6.9575666666949925	7.084806442260742	6.866948241854274	6.936028507654564	7.021186554477867
CHEMBL2041382	7.045	7.094514483459044	7.250299858092692	6.880082124765201	7.048583333335004	6.780046463012695	7.010705252532927	6.964332729050103	6.914314898173849
CHEMBL2041389	7.325	7.005330315375137	7.1287744718022825	7.050345399361168	7.007266666665009	6.7862606048583975	6.9955954916124	7.028806033013089	6.896763635761703
CHEMBL1682719	5.92	6.068502084067798	6.04561351595281	5.838983900368395	5.8811779764150085	6.147381782531737	5.99633185186715	5.860080938391702	6.0142798794733725
CHEMBL1682708	6.273333332999999	6.196375427677883	5.980553469022713	6.0410665728903945	6.117270476065017	6.4265241622924805	6.152358021589697	6.079168524477706	6.271897319178748
CHEMBL1682455	6.753333333	6.931911366651782	6.883960701009762	6.950575169991918	6.7190083333550135	6.845654487609862	6.866222011723667	6.834791751673466	6.782331410482438
CHEMBL1682600	6.68	6.598599916143223	6.628602632375538	6.6298806959217975	6.625041666645008	6.968510627746582	6.690127107766429	6.627461181283403	6.796776147195795
CHEMBL1682577	6.55	6.7028900225645485	6.817728777555691	6.848490414146233	6.967833333384992	7.0453147888183585	6.876451467293964	6.9081618737656125	7.006574061101675
CHEMBL2041571	6.2	6.820197030965179	6.452450931621767	6.465120123164427	6.353858333345001	6.365398406982423	6.49140496521576	6.409489228254714	6.359628370163712
CHEMBL1682585	6.833333333	6.31485110749465	6.069722594068737	5.83348990310151	6.223640416665006	6.384577751159668	6.165256354497915	6.028565159883258	6.304109083912337
CHEMBL1682572	6.643333332999999	6.770937169860518	6.703850953175082	6.6874182280512215	6.684666666710013	6.719586372375487	6.7132918780344655	6.6860424473806175	6.70212651954275
CHEMBL1097787	5.53	5.461960408051142	6.009844944102876	6.11	5.959716666669997	5.936033725738525	5.895511148912508	6.0348583333349985	5.9478751962042615
CHEMBL1682587	6.71	6.822530112204246	6.780403268337837	6.495382141000729	6.6909000000300045	6.704953193664551	6.698833743047473	6.593141070515367	6.697926596847278
CHEMBL2029592	6.98	6.4359594962560855	6.649266057253812	6.638112428607831	6.674020833365003	6.780336856842041	6.635539134464954	6.656066630986417	6.727178845103522
CHEMBL436840	6.02	6.302931599458625	6.290453238007977	6.496214856336971	6.3812499999949965	6.010178089141848	6.296205556588083	6.438732428165984	6.1957140445684225
CHEMBL532	4.666	5.885815636674634	5.510615108874391	5.0	5.314173214313331	5.205557823181152	5.383232356608702	5.157086607156666	5.259865518747242
CHEMBL1682700	6.396666667000001	6.317952100813564	6.113547330330478	5.858951527247617	5.9385333332450045	5.948324680328369	6.035461794393006	5.898742430246311	5.943429006786687
CHEMBL1257966	5.28	5.75430547796432	6.283961141532568	5.7817595464066684	6.179652976184998	5.2154083251953125	5.843017493456773	5.980706261295833	5.697530650690155
CHEMBL1946562	7.945	7.03359514164697	7.544540864352758	7.660463483926164	7.258858333315012	7.72345495223999	7.444182555096179	7.459660908620588	7.491156642777501
CHEMBL555663	6.95	7.025120650923622	7.106358425713812	7.041157944332608	7.073083333345003	7.170283794403076	7.083200829743623	7.057120638838805	7.12168356387404
CHEMBL2041394	6.95	6.968627005722804	7.093820338475339	7.037998235316008	6.9767833333250096	7.030793190002441	7.021604420568321	7.007390784320509	7.0037882616637255
CHEMBL2041386	6.765	7.089070756125827	7.163913046464439	7.103419003611593	7.060279166670004	6.937854766845702	7.070907347943513	7.081849085140799	6.999066966757853
CHEMBL1682593	6.703333333	6.738578368059336	6.834846767358277	6.7916083380096826	6.845808333315008	7.31741189956665	6.905650741261792	6.818708335662345	7.08161011644083
CHEMBL1682715	6.273333332999999	6.730588609823812	6.640932690715487	6.60324203418661	6.605133333220003	6.734396457672119	6.662858625123607	6.604187683703307	6.669764895446061
CHEMBL1682728	5.503333333	6.337821688523034	6.208141743131624	5.804324736439091	6.049997916595006	5.79693078994751	6.039443374927254	5.927161326517049	5.9234643532712585
CHEMBL553183	6.773333332999999	6.617149013634982	6.8415539434894095	6.8640052454186655	6.792400000145001	6.700702667236327	6.763162173984877	6.828202622781833	6.746551333690665
CHEMBL224345	5.31	6.3886925796496765	6.286227550693521	6.534009489531977	6.572347916643323	5.443126201629639	6.244880747629628	6.553178703087649	6.007737059136481
