# Supplementary material for: Cheminformatics Analysis and Modeling with MacrolactoneDB
Source: Sci Rep. 2020 Apr 14;10:6284. doi: 10.1038/s41598-020-63192-4 (PMC7156526; doi:10.1038/s41598-020-63192-4)
Supplement: Supplementary file 2 — Supplementary information2. [file 41598_2020_63192_MOESM2_ESM.zip › DataS1/CHEMBL364/pIC50/predictions/10-fold/pca_tuned/2Drdkit.csv]

IDs	ExperimentalAff	NB	SVR	KNN	RF	DNN	consensus	RF_KNN	RF_DNN
CHEMBL1682448	7.15	7.303756230036105	6.883014942668622	6.836966092627144	6.885223221872263	7.06876802444458	6.995545702329743	6.861094657249703	6.976995623158421
CHEMBL1682720	5.843333333	6.485801820106901	6.399290027482147	6.687138757370232	6.3575604863608275	6.7440361976623535	6.534765457796493	6.52234962186553	6.550798342011591
CHEMBL1682610	6.416666667	6.542363854968588	6.546850137854129	6.733397522741993	6.567633293476333	6.10804557800293	6.499658077408794	6.650515408109163	6.337839435739632
CHEMBL2041572	6.32	6.607495818186687	6.5394858768223845	6.43034426073798	6.308179198443693	6.4576988220214835	6.468640795242445	6.3692617295908365	6.3829390102325885
CHEMBL1682576	6.44	6.655502077545706	6.7042304074801935	6.8895329245761845	6.761136646850375	6.99698543548584	6.80147749838766	6.825334785713279	6.879061041168107
CHEMBL1682606	6.54	6.451995472897007	6.3460780581000975	6.709632434471704	6.592091217173128	6.4294676780700675	6.505852972142401	6.650861825822416	6.510779447621598
CHEMBL1682592	6.66	6.6250176682221085	6.563644017429353	6.760371174051082	6.765255253306763	6.999501705169678	6.742757963635796	6.762813213678923	6.88237847923822
CHEMBL1682713	6.263333332999999	6.239523548577534	6.176845008523574	6.008876242910979	6.054801583448148	5.6281418800354	6.021637652699127	6.0318389131795636	5.841471731741774
CHEMBL2029588	6.36	6.546591334787549	6.431060154202777	6.516324172025919	6.365693204218522	7.016550540924072	6.575243881231768	6.441008688122221	6.691121872571298
CHEMBL1774584	6.75	6.972426219141908	6.93993823697762	6.83452507072399	6.867159732030528	7.659843921661378	7.054778636107085	6.850842401377259	7.263501826845953
CHEMBL1682443	7.276666667000001	7.654367832532293	7.264466162656699	6.931530541135117	6.8815625920463575	7.0632877349853525	7.1590429726711635	6.9065465665907375	6.9724251635158545
CHEMBL1682452	7.07	6.904195808301883	6.920988376733023	6.569472403250662	6.760607359613749	6.325165748596191	6.696085939299103	6.665039881432206	6.54288655410497
CHEMBL1682605	6.6566666670000005	6.719832617789718	6.873322206635928	6.82146740316831	6.8860934009182095	6.983616352081299	6.856866396118693	6.85378040204326	6.934854876499754
CHEMBL1774633	7.023333332999999	6.633235965398577	6.7494526923056055	6.847020641458426	6.777449555818998	6.7855224609375	6.758536263183821	6.812235098638712	6.781486008378248
CHEMBL532024	6.716666667	6.687012806750038	6.8414903543517305	6.893662209328972	6.8824194604458215	7.031908988952638	6.86729876396584	6.888040834887397	6.95716422469923
CHEMBL2029590	7.89	6.787290395402491	6.694761672102847	7.2487505368662175	7.063964219820865	7.782772541046143	7.115507873047713	7.156357378343541	7.423368380433503
CHEMBL2303629	6.21625	7.371642363167332	6.0608116934728935	6.884797973522687	6.605156566048096	5.282132625579834	6.440908244358168	6.744977269785392	5.943644595813965
CHEMBL1682705	6.5	6.493315152334021	6.45865840749153	6.566890802621046	6.2007785646041835	6.170467853546143	6.378022156119384	6.383834683612615	6.185623209075163
CHEMBL1682446	7.236666667000001	6.986044665775419	6.97806817992417	6.881562546558369	6.992840986090231	7.02886962890625	6.973477201450888	6.9372017663243	7.0108553074982405
CHEMBL1682582	6.636666667	6.5781497819530745	6.450477086777176	6.7940195969148265	6.694148955559408	7.1691107749938965	6.737181239239677	6.744084276237118	6.931629865276652
CHEMBL1682703	6.133333333	6.396026949349915	6.442617151760403	6.058640625754068	6.611154295000657	6.179124355316162	6.3375126754362405	6.334897460377363	6.395139325158409
CHEMBL2029593	6.97	6.473105530287473	6.691935081870747	7.019625495192237	6.89456851278237	7.3219566345214835	6.880238250930861	6.957097003987304	7.108262573651927
CHEMBL1946398	7.215	7.254900398537072	7.247923106096746	7.631267023589997	7.624220412415783	7.6831111907958975	7.488284426287099	7.62774371800289	7.65366580160584
CHEMBL1682596	6.806666667000001	6.254408304320622	6.331891034604372	6.058406840824258	6.330800648596347	6.590775966644287	6.313256558997978	6.194603744710303	6.460788307620318
CHEMBL563766	6.873333333	7.075515129320062	6.795726422281841	6.380799291691615	6.534705428032429	6.416629791259768	6.640675212517142	6.457752359862022	6.4756676096460986
CHEMBL1682466	6.973333332999999	6.300060797430457	6.368189954544097	6.024379262333832	6.300829567230176	6.673777580261231	6.333447432359958	6.162604414782004	6.487303573745704
CHEMBL1081434	5.77	5.889268006517428	5.856251500006364	5.613818473786536	5.698178710038317	5.569592475891113	5.725421833247951	5.655998591912427	5.633885592964715
CHEMBL1682608	6.273333332999999	6.840819830448817	6.936722092074755	6.808489594833567	6.860419375581088	6.9861087799072275	6.886511934569091	6.834454485207328	6.923264077744157
CHEMBL1682707	5.946666667000001	6.2512061977733175	6.114139458992878	6.10873402491385	5.994663432968904	6.176667213439941	6.129082065617778	6.051698728941377	6.085665323204423
CHEMBL1774583	5.646666667000001	6.453551506514876	6.379295880403968	6.3355013453814975	6.546505559515317	6.595959186553955	6.462162695673922	6.441003452448408	6.571232373034636
CHEMBL2029751	6.58	6.427554587541389	6.52510595710548	6.747288865589793	6.581538008787008	6.68115758895874	6.592529001596482	6.664413437188401	6.6313477988728735
CHEMBL2029760	7.1	7.042748244423673	7.1110596973017355	7.200042987363876	7.054370741238543	7.523918628692628	7.186428059804091	7.127206864301209	7.289144684965585
CHEMBL2041391	7.82	7.206058608738303	7.18180067937603	7.757080347879042	7.463512565195344	8.041006088256836	7.529891657889111	7.610296456537193	7.75225932672609
CHEMBL1682702	6.103333332999999	6.560887894054266	6.582280312617941	6.456479765219218	6.67441585581053	6.479301929473878	6.550673151435167	6.565447810514874	6.576858892642203
CHEMBL2041393	6.99	6.8946480304444	6.993506035483796	7.047299196626718	6.942059631529112	7.183755397796631	7.012253658376132	6.994679414077915	7.0629075146628715
CHEMBL1682589	6.816666667000001	7.162920914016406	7.130036347926311	6.931942375036211	6.996907742841799	7.198579788208008	7.0840774336057475	6.964425058939005	7.097743765524903
CHEMBL1682573	6.8666666670000005	6.560753643416892	6.579791607366043	6.5070311600985455	6.671641557939108	6.348296642303468	6.533502922224811	6.5893363590188265	6.509969100121288
CHEMBL1682468	6.99	6.994711433360771	6.9053587869952535	6.855346877684327	6.904675432956929	6.872410297393799	6.906500565678215	6.880011155320628	6.8885428651753635
CHEMBL1682710	6.266666667000001	6.436833358622974	6.480242402677303	6.564062335189266	6.3444939428076825	6.5145697593688965	6.468040359733225	6.4542781389984745	6.4295318510882895
CHEMBL1682461	6.91	6.540102873300428	6.698694237900432	6.834805823527878	6.654544588977768	6.736306190490723	6.692890742839447	6.744675206252824	6.695425389734245
CHEMBL1682723	5.686666667000001	6.625181853551768	6.53705355048696	6.102175298275673	6.399535966403287	6.0856876373291025	6.349926861209358	6.25085563233948	6.242611801866195
CHEMBL1682591	6.806666667000001	6.7411659554310175	6.827374726753456	6.815710397813816	6.770341761832397	6.986928462982178	6.8283042609625735	6.793026079823107	6.878635112407288
CHEMBL1682724	5.14	6.066564339167758	5.893920519651352	5.800298893692024	5.68783818314584	5.775774955749513	5.844879378281297	5.744068538418932	5.731806569447676
CHEMBL1681796	7.19	7.296471666090759	6.953755352463587	6.7137107250116435	6.911465467192455	6.929128170013428	6.960906276154374	6.812588096102049	6.920296818602941
CHEMBL1946399	6.365	7.0161242117584335	6.975307144706216	7.202344781653763	7.25991668650699	6.999600887298584	7.090658742384798	7.231130734080377	7.129758786902787
CHEMBL1682580	6.823333333	6.685758869701545	6.7516150765680125	6.7227950715118325	6.809884045647157	6.882691860198975	6.770548984725505	6.766339558579495	6.846287952923066
CHEMBL1774641	7.113333333	7.079227619098067	7.0515619723494956	6.847799737229344	6.893455410889442	6.278858661651611	6.830180680243592	6.870627574059393	6.586157036270526
CHEMBL1682729	4.89	6.33830359775025	6.25414385702024	6.148257589869206	6.362836789399113	5.90692138671875	6.202092644151511	6.255547189634159	6.1348790880589315
CHEMBL1682730	4.89	6.371049835976335	6.21958222447795	6.142961261586933	6.396882750207312	6.491978168487549	6.3244908481472155	6.269922005897122	6.44443045934743
CHEMBL2029741	6.25	6.27294287823405	6.256738206202877	6.1735616766963535	6.1421309272061215	6.061891078948975	6.181452953457676	6.1578463019512375	6.102011003077548
CHEMBL2041573	6.2	6.624904877227363	6.4921143844697555	6.406329455461358	6.316237501563845	6.510343074798584	6.46998585870418	6.361283478512601	6.413290288181214
CHEMBL1682725	5.343333333	6.3447016948607775	6.322782279529654	5.977415981175332	6.0369136143580935	5.628304481506348	6.06202361028604	6.007164797766713	5.832609047932221
CHEMBL540229	6.243333333	7.180785529026455	6.964442536791384	6.847948714321978	6.902915760614557	6.903430461883545	6.959904600527585	6.875432237468267	6.9031731112490515
CHEMBL487366	6.1	5.996311390409213	5.906084894117683	6.6957930753305686	6.42855175326623	6.460126876831055	6.2973735979909495	6.5621724142983995	6.4443393150486425
CHEMBL414883	5.195	5.707320881134957	5.8449443617338765	5.779051236003353	6.236944675919881	5.846513271331787	5.8829548852247715	6.007997955961617	6.041728973625834
CHEMBL1946561	7.005	7.059162573063222	7.087289296269821	7.588943216303295	7.53209684050913	7.602427005767822	7.373983786382658	7.560520028406213	7.567261923138476
CHEMBL1682445	7.236666667000001	6.679113901003378	6.696598202882912	6.953366158727343	6.932463881284275	7.1086487770080575	6.8740381841811935	6.94291502000581	7.020556329146166
CHEMBL1774632	6.68	6.651436752605671	6.6854169271247885	6.823640527263888	6.656229395311887	6.760058879852295	6.715356496431705	6.739934961287887	6.7081441375820905
CHEMBL1682711	6.1566666670000005	6.994688319109253	6.9838913489456855	6.998691471837013	7.0157786858865085	6.58927059173584	6.916464083502859	7.007235078861761	6.802524638811175
CHEMBL553184	6.86	7.166989402031048	6.974089302358166	6.789162818933535	6.78146267557342	6.700388431549072	6.882418526089049	6.785312747253478	6.740925553561246
CHEMBL1682584	6.796666667	6.593885867353791	6.65140388624047	6.718486904450778	6.6985518854046235	6.8056888580322275	6.693603480296377	6.7085193949277	6.7521203717184255
CHEMBL2029747	6.7	6.566883845908866	6.419492245803312	6.5749087947784215	6.50582280816866	6.719191074371338	6.557259753806119	6.540365801473541	6.612506941269999
CHEMBL1774638	6.61	7.1055177136757575	6.893157008866909	6.84269699048172	6.853051169492789	6.949424743652344	6.928769525233903	6.847874079987255	6.901237956572567
CHEMBL1173442	5.245	5.578101767080341	5.845862292676048	5.887139333608923	5.9621825856956745	6.006429195404053	5.855943034893008	5.924660959652298	5.984305890549864
CHEMBL1946557	8.61	7.078868906994593	7.103844847159567	7.502355291022733	7.527774245042161	7.742062091827393	7.39098107640929	7.515064768032447	7.634918168434776
CHEMBL1682716	5.996666667	6.15434345643008	6.144450933983233	6.258558594231005	6.262298220738886	6.240692615509032	6.212068764178447	6.2604284074849454	6.251495418123959
CHEMBL539222	7.006666667	6.820047786097611	6.866928571826179	6.890674380425409	6.923040749458005	6.883974075317383	6.876933112624917	6.906857564941707	6.903507412387694
CHEMBL1774625	6.936666667000001	6.4816884771263386	6.451680453395983	6.614529384322315	6.610153523877275	6.67880916595459	6.567372200935301	6.612341454099795	6.644481344915933
CHEMBL2029589	7.66	7.098569193260177	7.125091308333119	7.452781921455102	7.55421041628017	7.676734447479247	7.381477457361564	7.5034961688676365	7.6154724318797085
CHEMBL2029585	7.29	6.429078220282282	6.6913846019179966	6.958459629018575	6.9249298691300964	7.2390804290771475	6.848586549885219	6.941694749074336	7.082005149103622
CHEMBL2029743	7.21	6.8097306342959945	6.892693887275633	7.053041791326357	7.081874309101987	7.240138053894043	7.015495735178803	7.067458050214172	7.161006181498015
CHEMBL1774628	7.11	7.014445296227526	6.9858130184687575	7.21094569427942	7.187464056570032	7.510775089263916	7.1818886309619305	7.199204875424726	7.349119572916974
CHEMBL1774639	6.716666667	6.583727244719966	6.6955911262493775	6.807818541939068	6.750965427619394	6.888419628143311	6.745304393734223	6.779391984779231	6.819692527881353
CHEMBL553338	6.876666667	7.264901330794787	7.283959477825341	7.152420159043398	6.892866898451407	7.187645435333253	7.156358660289638	7.022643528747403	7.0402561668923305
CHEMBL1682457	6.97	6.616974254687028	6.7601059037230185	6.8247007384117175	6.7872256387590655	7.030995845794678	6.804000476275101	6.805963188585391	6.909110742276871
CHEMBL1094508	6.38	5.321669084373268	5.4312954926697286	5.864999999999994	5.726919101297798	5.5480923652648935	5.578595208721136	5.795959550648896	5.637505733281346
CHEMBL2041385	7.63	7.359235703363532	7.302793508826292	7.476931076302392	7.527415587212809	7.118441581726074	7.356963491486219	7.5021733317576	7.322928584469441
CHEMBL1682465	6.93	6.99373231728548	7.018108401474192	7.595449878265606	6.8822923329152585	7.840317726135254	7.265980131215159	7.238871105590432	7.361305029525257
CHEMBL1682574	6.666666667	6.792506374871335	6.802921841330656	6.894312831809349	6.936555968289187	7.02070951461792	6.8894013061836885	6.915434400049268	6.978632741453554
CHEMBL2029596	7.58	6.928832392039034	6.825972353946747	6.847795748764027	6.584150723846703	7.317186832427978	6.900787610204898	6.715973236305365	6.95066877813734
CHEMBL2029756	6.63	6.431101251582175	6.575084469537396	6.779235155358187	6.748476493992734	6.913573741912843	6.689494222476666	6.76385582467546	6.831025117952788
CHEMBL1081435	6.05	5.801599758642303	5.756068478831768	5.590510667007363	5.7473794178621604	5.4604973793029785	5.671211140329314	5.668945042434762	5.603938398582569
CHEMBL2041383	6.97	6.955025832909794	6.8529803048723625	7.192626401420098	7.060894808669213	6.9794135093688965	7.008188171448073	7.126760605044655	7.020154159019055
CHEMBL1682722	5.696666667000001	6.088985161193	6.041276472174243	5.739043168656777	5.873635802629979	5.829099178314209	5.914407956593642	5.806339485643377	5.851367490472094
CHEMBL1774636	6.846666667	7.219291410969384	7.240640930134791	7.084529943215813	6.97628881782078	7.48527717590332	7.201205655608817	7.030409380518297	7.23078299686205
CHEMBL3577054	5.98	6.180540188858807	6.493753260692159	6.499863222291559	6.4939437546377885	6.768763542175293	6.487372793731121	6.496903488464674	6.631353648406541
CHEMBL2029598	6.41	6.215745534503451	6.244418464326287	6.1588469434451225	6.138926833035418	6.2719783782958975	6.205983230721236	6.14888688824027	6.205452605665657
CHEMBL1682599	6.703333333	6.545778203795693	6.542608793458357	6.616267853550438	6.53486826215134	6.633027076721191	6.574510037935404	6.575568057850889	6.583947669436266
CHEMBL557551	7.043333333	6.673868497359611	6.864154020624633	6.844405325843189	6.941029906058043	6.862948894500732	6.837281328877242	6.892717615950616	6.901989400279388
CHEMBL2029757	7.16	6.514720141986983	6.672908868920237	6.879636226352371	6.923211416777912	7.027607440948486	6.803616818997197	6.901423821565142	6.975409428863199
CHEMBL1241239	8.1875	6.315290179639387	6.3556399329652145	6.7408120195364605	6.569913734354821	5.5941433906555185	6.31515985143028	6.655362876945641	6.08202856250517
CHEMBL562773	7.223333332999999	6.624695234943412	6.733892594669621	6.832938532509315	6.735690247620733	7.033750057220459	6.792193333392707	6.784314390065024	6.884720152420596
CHEMBL1682451	6.973333332999999	6.864610639022902	6.812360285256343	7.3152234621792065	6.614149295198348	5.910845279693604	6.703437792270082	6.964686378688777	6.262497287445976
CHEMBL1257967	6.293333333	6.059514170914347	5.749714485463989	5.632304890831125	5.913897151220481	5.914363384246826	5.8539588165353535	5.773101021025803	5.914130267733654
CHEMBL2029764	6.28	6.686169327335635	6.562043804531528	6.5255012160532475	6.813770894746691	5.7073655128479	6.458970151103	6.66963605539997	6.260568203797296
CHEMBL2029745	5.71	6.2317360489970985	5.956649276239859	5.941756205244112	5.8462782096084736	5.335533618927002	5.862390671803309	5.894017207426293	5.590905914267738
CHEMBL1136	5.995	6.644609731731211	6.572109620206878	6.381338040740153	6.476461062845424	4.984710216522217	6.211845734409176	6.428899551792789	5.73058563968382
CHEMBL2041381	7.95	7.188389809691738	7.153388642450043	7.686784561088588	7.549627264171544	7.517512798309326	7.419140615142249	7.618205912630066	7.533570031240435
CHEMBL2029594	7.6	6.965586279170965	7.080284919198463	7.072800941035576	6.921579104262737	6.945569038391112	6.997164056411771	6.997190022649156	6.933574071326925
CHEMBL2029754	7.1	6.94860197682992	6.997350212451207	7.097356939888956	6.939249656683082	6.923654079437256	6.9812425730580845	7.018303298286019	6.931451868060169
CHEMBL2029587	7.6	6.847999584481364	6.8815947360073855	7.089522303808148	6.701107269882256	7.0044264793396	6.904930074703751	6.895314786845201	6.852766874610928
CHEMBL2029753	6.79	6.469005564326595	6.688858898722631	6.9205050246446245	6.999621342693043	6.9507102966308585	6.805740225403549	6.960063183668834	6.975165819661951
CHEMBL563603	6.77	7.1384728639301755	7.1112713751598235	7.024492344853079	6.9544112311498925	6.815206050872803	7.008770773193154	6.989451788001485	6.884808641011348
CHEMBL1682459	6.75	7.228108624173994	7.071107010669485	6.9838826366631865	7.013345012764278	6.817680358886719	7.022824728631532	6.998613824713733	6.915512685825498
CHEMBL1682447	7.113333333	7.12095726841894	7.297477810831099	6.885237874416284	7.076258614600703	6.9585609436035165	7.067698502374109	6.980748244508494	7.01740977910211
CHEMBL1682462	7.103333332999999	7.425872340681955	7.457546507819643	6.776235509192045	7.021792393698528	6.786771774291992	7.093643705136833	6.899013951445286	6.90428208399526
CHEMBL1682601	6.573333333	6.495077977423081	6.461700301625581	6.503072008279946	6.167769990666678	6.30272912979126	6.38606988155731	6.335420999473312	6.235249560228969
CHEMBL1682712	6.03	6.214465457309557	6.173915151276032	5.988188152343287	6.129297392895579	5.85660982131958	6.072495195028807	6.058742772619434	5.99295360710758
CHEMBL1682603	6.463333333	6.83461952801252	6.9152469271577015	6.776403711139827	6.949730676470955	6.79043436050415	6.853287040657031	6.863067193805391	6.870082518487553
CHEMBL1682586	6.67	6.183099405307252	6.241231305266211	6.101120366971638	6.427645092902808	6.3743228912353525	6.265483812336653	6.264382729937223	6.40098399206908
CHEMBL1682609	6.48	6.756563947110952	6.772161858616568	6.943714926522608	6.756019181354487	6.517868041992188	6.749265591119361	6.849867053938548	6.636943611673338
CHEMBL1682717	5.916666667	6.103039950794043	6.002941332155317	5.72169791351744	5.865596634627763	5.547182083129883	5.84809158284489	5.793647274072601	5.706389358878823
CHEMBL1641857	6.72	6.1948947616469	6.187211518086812	6.212576114312482	5.947183942848165	6.474330425262451	6.203239352431362	6.079880028580323	6.210757184055308
CHEMBL1682595	6.673333333	6.350333167077494	6.402981626141652	5.954157853540979	6.395107796122196	6.157700538635254	6.252056196303515	6.174632824831587	6.276404167378725
CHEMBL1094363	6.11	5.285645269279091	5.429786541813953	5.53	5.517424659876774	5.523538589477539	5.457279012089471	5.5237123299383875	5.520481624677156
CHEMBL1682597	6.69	6.675666952511933	6.743136421826197	6.791434421044452	6.780141232612031	7.118019104003906	6.821679626399704	6.785787826828242	6.949080168307969
CHEMBL2029597	5.83	6.292996248199514	6.302922453476324	6.324704608384018	6.28946201823248	6.482554912567139	6.338528048171895	6.307083313308249	6.38600846539981
CHEMBL529	6.194047619	5.8918558030387125	5.6215313084147445	5.463462141615581	5.732568593778765	5.417825698852539	5.625448709140069	5.598015367697173	5.575197146315652
CHEMBL1682467	7.013333332999999	6.733392796943746	6.76676346063244	6.860187746930749	6.783982907190512	6.922751426696777	6.813415667678845	6.8220853270606305	6.853367166943645
CHEMBL1774624	5.586666667	6.039111496316174	5.8529330063191125	5.705656537614117	5.374794681789986	5.522949695587158	5.69908908352531	5.540225609702052	5.448872188688572
CHEMBL1774629	7.43	7.069684230564567	7.003760185262263	7.033407190747052	7.013846798994503	7.118487358093263	7.04783715273233	7.023626994870778	7.066167078543883
CHEMBL2041570	6.83	6.92822228548752	7.021294347553033	7.048912201379517	6.939591837208828	6.992506980895996	6.986105530504977	6.994252019294173	6.966049409052411
CHEMBL1774640	6.153333333	7.173174594485673	6.990485228559392	6.895000060010117	6.926655636292868	6.810544013977051	6.95917190666502	6.910827848151493	6.868599825134959
CHEMBL1682727	5.443333332999999	6.345143422656085	6.307719240771551	5.867683956963755	5.889120754688556	5.7337894439697275	6.028691363809935	5.878402355826156	5.811455099329142
CHEMBL1774630	7.19	7.052127449797696	7.01601119629196	6.981056136931312	6.917668448172607	6.991649627685548	6.991702571775825	6.94936229255196	6.954659037929078
CHEMBL1682604	6.483333332999999	6.418113134192794	6.4070231559777335	6.352672460537952	6.3122349970186304	6.156362056732178	6.329281160891858	6.332453728778291	6.2342985268754045
CHEMBL1682590	6.523333332999999	6.536851260668487	6.5525385750326	6.5179408818236295	6.647228040889485	6.957322120666504	6.642376175816142	6.582584461356557	6.802275080777994
CHEMBL1682450	7.386666667	6.464072399286017	6.397765801139853	6.520075473738277	6.227998643606929	6.831694602966309	6.488321384147477	6.374037058672603	6.529846623286619
CHEMBL1682721	5.87	6.22007581346983	6.149489427153635	6.009624139395554	5.786417704664602	6.397336959838867	6.112588808904498	5.898020922030078	6.091877332251735
CHEMBL3392931	5.0	5.778769841883872	5.538087034535256	4.666	5.179404654106877	4.884644508361816	5.2093812077775645	4.922702327053439	5.032024581234347
CHEMBL2029748	5.72	6.306519712339632	5.9392964703795705	5.928654531363157	5.803547247718371	6.1874961853027335	6.033102829420693	5.866100889540764	5.995521716510552
CHEMBL2029744	6.79	6.602655154716344	6.487741626676176	6.513439583267993	6.5405375349537325	6.8247151374816895	6.593817807419187	6.526988559110863	6.6826263362177105
CHEMBL2029591	6.07	6.800150484786447	6.786840070068424	7.0783492615263	6.5809955954110775	7.2342658042907715	6.896120243216603	6.8296724284686885	6.907630699850925
CHEMBL1774635	7.036666667	6.669419550398934	6.823552727399696	6.810468731091629	6.841996573077616	6.945785045623777	6.818244525518331	6.826232652084623	6.8938908093506965
CHEMBL2441613	6.62	6.156719098881407	5.9878189523874585	5.696362520714348	5.915615949440602	6.9212894439697275	6.135561193078709	5.805989235077475	6.418452696705165
CHEMBL1682456	7.096666667	6.506656705171823	6.546216008373536	6.7023058090427945	6.696599313091304	6.96061372756958	6.682478312649808	6.69945256106705	6.8286065203304425
CHEMBL1641858	6.04	6.231769791550509	6.311662530121215	6.530371200493832	6.009611019658464	6.409759044647218	6.298634717294247	6.269991110076148	6.209685032152841
CHEMBL2029759	7.04	6.589088926117915	6.806259830831764	6.960207620522298	6.988159679474317	7.164031505584718	6.901549512506203	6.974183649998308	7.0760955925295175
CHEMBL1682701	6.443333332999999	6.273697275778041	6.250418774209403	6.120274098493235	6.064330871107143	6.0189738273620605	6.1455389693899765	6.092302484800189	6.041652349234601
CHEMBL2029595	7.26	6.74191841223608	6.5758261137666185	6.375290461911253	6.465794579333163	5.775644779205322	6.386894869290487	6.420542520622208	6.120719679269243
CHEMBL2029742	5.41	5.9954152984837	5.793091474212524	5.669622516783317	5.869053116499464	5.488931655883789	5.763222812372559	5.769337816641391	5.678992386191627
CHEMBL1682598	6.703333333	6.361356802520684	6.3565582462315104	6.503910181444717	6.486849698550974	6.180332183837893	6.377801422517156	6.495379939997846	6.3335909411944336
CHEMBL1682726	5.356666667	6.322760232768236	6.217726065024859	5.83164274666204	5.668245636227906	5.044181823730469	5.816911300882702	5.749944191444973	5.356213729979187
CHEMBL2041387	6.525	7.098998764152019	7.076832554362751	7.238399175364353	7.000337241594589	6.18795919418335	6.920505385931412	7.119368208479471	6.59414821788897
CHEMBL1682578	6.82	6.5225465458699015	6.521039251316386	6.5023155061526845	6.548965140440928	6.646683216094973	6.548309931974974	6.525640323296806	6.597824178267951
CHEMBL1774634	6.856666667000001	6.653145988050305	6.779974346409286	6.843471914416928	6.7921069111312375	6.769712448120117	6.767682321625574	6.817789412774083	6.780909679625678
CHEMBL1682463	6.926666667	6.59763008268891	6.699389422029071	6.8096629017099	6.780964017728135	6.750810623168945	6.727691409464993	6.795313459719018	6.76588732044854
CHEMBL1682458	7.003333333	6.831732924059665	6.7768977231986165	6.844384943364758	6.87549115088825	6.5822081565856925	6.782142979619397	6.859938047126503	6.728849653736971
CHEMBL1682594	6.666666667	7.362479154109138	7.381486966630592	7.353667663461606	6.877131633427968	6.7001280784606925	7.134978699218	7.115399648444788	6.788629855944331
CHEMBL2041384	5.935	6.6944173055481535	6.598785411629502	6.4218679975098185	6.329150364787158	7.308941841125487	6.670632584120024	6.375509181148488	6.819046102956323
CHEMBL1682607	6.68	6.579586893598367	6.660457837918402	6.867738738178276	6.7868395074643715	6.644259452819824	6.707776485995848	6.827289122821323	6.715549480142098
CHEMBL1682714	6.14	6.332181156492777	6.32216148395833	5.955031049701831	6.095026108081252	5.803760528564452	6.101632065359729	6.025028578891542	5.949393318322852
CHEMBL1682453	7.196666667000001	6.510180724952524	6.497072820369357	6.562094277530477	6.449624378284358	6.923358917236327	6.588466223674608	6.505859327907418	6.686491647760342
CHEMBL2041390	7.515	6.969906981680246	6.8003635184692905	7.253438940961617	7.180834462157327	7.704845905303955	7.181877961714487	7.217136701559472	7.442840183730641
CHEMBL2041392	6.98	6.924631538641576	7.0195041770453175	7.061975073685081	6.989531856369648	7.046905994415282	7.00850972803138	7.025753465027364	7.018218925392465
CHEMBL1081114	5.08	6.000769421623678	5.909917015868023	5.890321848881775	6.04809299112117	5.795870780944824	5.928994411687894	5.969207420001473	5.921981886032997
CHEMBL553625	6.816666667000001	6.652316299220972	6.7815398513277625	6.892292808587452	6.892668576191532	6.870760917663574	6.817915690598258	6.892480692389492	6.881714746927553
CHEMBL2029765	6.06	6.107324259141941	6.04558565151759	5.837624358125909	5.882324566726902	5.668295860290527	5.908230939160573	5.859974462426406	5.775310213508715
CHEMBL1774627	6.6166666670000005	6.475355193996347	6.5702084975285535	6.707123488930165	6.6739396214578175	6.401249408721924	6.565575242126961	6.690531555193991	6.537594515089871
CHEMBL2029763	7.24	6.975205336413598	6.819605207056488	6.970743100886581	7.083775719018544	7.053565502166747	6.980578973108391	7.0272594099525625	7.068670610592646
CHEMBL1094695	5.865	5.405247155709164	5.387882320453109	6.379999999999987	6.077659697049037	5.948101043701173	5.839778043382493	6.228829848524512	6.012880370375105
CHEMBL1774631	6.823333333	6.787960122332194	6.553795630361639	6.4822373172527845	6.9263782721759295	5.628742694854736	6.475822807395457	6.704307794714357	6.277560483515333
CHEMBL1682454	6.8666666670000005	6.853758634341083	6.773454590913112	6.884411250739808	6.887762427971758	6.760759353637695	6.832029251520692	6.886086839355783	6.824260890804727
CHEMBL2029755	7.02	6.9952386836379645	7.010093639049712	7.137610216686396	7.114748904470303	6.978555202484131	7.047249329265702	7.12617956057835	7.046652053477217
CHEMBL2029746	7.3	6.811503290754198	6.89808941585688	6.92915013708063	7.020251194256812	6.858304977416992	6.903459803073102	6.974700665668721	6.939278085836902
CHEMBL1682704	6.37	6.504141098612385	6.615134675570544	6.2626319451180725	6.223152872363997	6.264348030090332	6.373881724351066	6.242892408741035	6.243750451227164
CHEMBL1682581	6.716666667	7.222378487790487	7.101090936385349	6.990942286819964	6.929810321138487	6.748586177825928	6.998561641992043	6.960376303979226	6.839198249482207
CHEMBL2029352	7.05	6.467560098859877	6.6295865657598	6.783956956066128	6.877970501480881	6.6152896881103525	6.674872762055408	6.830963728773504	6.746630094795616
CHEMBL1946558	8.005	6.780359763772802	6.629285998176723	7.1177089395001225	7.093743682687997	7.370228290557861	6.9982653349391	7.10572631109406	7.231985986622929
CHEMBL558355	6.8266666670000005	7.138766960256642	7.121752669324308	7.119230658639912	7.055109489298888	6.61916971206665	7.01080589791728	7.0871700739694	6.83713960068277
CHEMBL3577055	6.4	5.8770392752726135	5.937249302738349	6.222088846426289	6.183992622792492	5.788820266723633	6.001838062790675	6.203040734609391	5.986406444758062
CHEMBL2041388	7.84	7.156185513618213	7.171326896913135	7.654896797321596	7.293129112141568	7.866506099700928	7.428408883939087	7.474012954731582	7.579817605921248
CHEMBL1682449	7.323333333	7.2289052040076145	7.048101661847869	6.878376250191512	6.948004067328588	7.1013264656066895	7.040942729796454	6.913190158760051	7.024665266467639
CHEMBL1774626	6.603333332999999	6.473241154374204	6.549228235930086	6.680590551186856	6.6696762986440685	6.628029823303223	6.6001532126876885	6.675133424915462	6.648853060973646
CHEMBL1682460	6.923333333	6.759758641501086	6.759223073445346	6.745576725052514	6.7994184411243035	6.605499744415282	6.733895325107706	6.772497583088409	6.702459092769793
CHEMBL1682464	6.92	6.95699274151112	7.0713791852488415	7.3769977231081185	6.885125094081098	6.649106502532959	6.987920249296427	7.131061408594608	6.767115798307028
CHEMBL2029761	7.21	7.052199181677447	7.086229508349283	7.102722699693122	7.060519400965233	6.9320807456970215	7.0467503072764215	7.081621050329177	6.996300073331128
CHEMBL1682588	6.586666667	6.257598323707103	6.340410789602785	6.203874326228446	6.094073729212892	7.48233699798584	6.4756588333474125	6.148974027720669	6.788205363599365
CHEMBL2029740	5.6	5.972969393682972	5.8399033512982275	5.6096381170725405	5.7661057322314875	5.459153652191162	5.729554049295278	5.687871924652014	5.612629692211325
CHEMBL2029762	5.86	6.770799214695384	6.640561015057409	6.578914746926078	7.007740925237262	6.960094451904298	6.791622070764086	6.793327836081669	6.98391768857078
CHEMBL1682718	5.98	6.4474254716351656	6.446420350195594	6.442531528387788	6.655387768740021	6.454944133758545	6.489341850543423	6.548959648563905	6.555165951249283
CHEMBL1682709	6.22	6.4525895450540265	6.418171072926836	6.600292721930063	6.497726033254763	6.234099864959718	6.440575847625081	6.549009377592412	6.365912949107241
CHEMBL1774623	5.893333332999999	5.9900421184691925	5.846037815099133	5.672302714519957	5.473929882494812	5.696718692779541	5.735806244672527	5.573116298507385	5.585324287637176
CHEMBL1682706	6.276666667000001	6.127062317410804	6.179107781110448	6.190781056564969	6.072784178300282	6.254700183868407	6.164887103450982	6.131782617432625	6.163742181084345
CHEMBL1682583	6.833333333	6.677109431180522	6.721521976250519	6.723126392684051	6.722616030816822	6.592910289764402	6.687456824139264	6.722871211750437	6.657763160290612
CHEMBL1682602	6.57	6.584126683205057	6.709301308140574	6.856684699712721	6.8299565328434815	6.993284225463867	6.794670689873141	6.843320616278101	6.911620379153675
CHEMBL2041395	6.96	6.888794119185947	7.0195688362953375	7.036635150851918	6.888265571179781	6.992851257324219	6.96522298696744	6.96245036101585	6.940558414252
CHEMBL541735	5.89	6.068333841951128	6.139712995748344	6.531443552056301	6.413360042857536	6.556293964385986	6.341828879399859	6.472401797456918	6.484827003621762
CHEMBL1774637	6.526666667000001	6.398658285864643	6.341180381236782	5.946619810703073	6.235817485005463	6.0239667892456055	6.189248550411113	6.091218647854268	6.129892137125534
CHEMBL2029750	6.58	6.556244995717063	6.452574297428875	6.642146796527627	6.597990961896652	6.729400634765625	6.595671537267168	6.620068879212139	6.663695798331139
CHEMBL1682579	6.836666667	6.8757560979330625	6.90410706641142	6.6015132237711205	6.8519934316221365	6.9776611328125	6.8422061905100495	6.7267533276966285	6.914827282217319
CHEMBL2029749	6.78	6.820941743050658	6.946751724004126	7.233257063149017	7.239198302220659	7.356724739074707	7.119374714299833	7.236227682684838	7.297961520647683
CHEMBL1682575	6.93	6.86849780549842	6.922826377022966	6.887587404541353	7.008349512709844	7.126920223236084	6.962836264601734	6.947968458625599	7.067634867972965
CHEMBL1094534	5.42	5.276021933131683	5.604464134527998	5.755413061277463	5.809853444766262	5.935699462890625	5.676290407318806	5.782633253021863	5.872776453828443
CHEMBL2029752	6.43	6.447420505969932	6.578586071090832	6.7817447267862265	6.7246316827214505	6.706402778625487	6.6477571530387864	6.7531882047538385	6.715517230673469
CHEMBL1682444	7.32	6.64588235268246	6.690718650205048	6.902902620388975	6.889527179543146	7.069225311279298	6.839651222819785	6.89621489996606	6.979376245411222
CHEMBL2029758	7.07	6.53996137240638	6.746867612304517	6.9769496212963205	6.99067273113819	7.118937969207764	6.874677861270635	6.983811176217255	7.054805350172977
CHEMBL2041382	7.045	6.935594758459673	7.007509965485188	7.0405527695872125	6.477181880216537	7.302720069885254	6.952711888726773	6.758867324901875	6.889950975050896
CHEMBL2041389	7.325	6.93843924138042	7.007924644217037	7.1766873937579145	7.070883399945374	7.392815113067628	7.117349958473675	7.123785396851645	7.231849256506501
CHEMBL1682719	5.92	6.123905265209327	6.1234917034135234	6.019461570470835	6.265321404550117	6.117372035980225	6.129910395924806	6.142391487510476	6.191346720265171
CHEMBL1682708	6.273333332999999	6.245161602527835	6.215066634368356	6.081527324640348	6.208706599734597	6.033964157104492	6.156885263675126	6.145116962187473	6.121335378419545
CHEMBL1682455	6.753333333	6.734655838915093	6.782571438435293	6.678664626143311	6.802432520195597	6.880026340484619	6.775670152834783	6.740548573169454	6.841229430340109
CHEMBL1682600	6.68	6.576888006245954	6.61541701804374	6.64135642396055	6.7032595960838055	6.5526981353759775	6.617923835942006	6.672308010022178	6.627978865729892
CHEMBL1682577	6.55	6.78652863646063	6.974463891428591	6.73510196677709	6.942409125937103	6.927613735198975	6.873223471160477	6.838755546357096	6.935011430568039
CHEMBL2041571	6.2	6.644636552502317	6.582155719356433	6.417973726128843	6.392652832936298	6.439621925354004	6.495408151255579	6.405313279532571	6.416137379145151
CHEMBL1682585	6.833333333	6.4650097741785775	6.704425945812558	6.261544968743965	6.5768211138655674	7.218126773834228	6.6451857152869795	6.419183041304766	6.8974739438498975
CHEMBL1682572	6.643333332999999	6.668091831312876	6.700038430913272	6.717966014260704	6.6371813062363145	6.651999950408936	6.675055506626421	6.677573660248509	6.644590628322625
CHEMBL1097787	5.53	5.4320014896621345	5.5424197647792735	6.11	5.843580485321344	5.670897483825684	5.719779844717687	5.976790242660672	5.7572389845735135
CHEMBL1682587	6.71	7.0900574406755625	6.984023521818173	6.557830266338291	6.757297720185092	6.862485408782959	6.850338871560015	6.657563993261691	6.809891564484026
CHEMBL2029592	6.98	6.490100569090113	6.590335592820217	6.794551303296722	6.834830460142758	6.917402744293213	6.725444133928605	6.81469088171974	6.876116602217985
CHEMBL436840	6.02	6.234351727969407	6.396079116139573	6.608299846613054	6.1728355445380725	6.366202354431152	6.3555537179382515	6.390567695575563	6.269518949484612
CHEMBL532	4.666	5.716253228730078	5.461908563067208	5.0	5.337501942434342	4.877702713012695	5.278673289448865	5.168750971217171	5.1076023277235185
CHEMBL1682700	6.396666667000001	6.372529624093305	6.4238609384399625	6.087573759087143	6.571590487487942	5.7114906311035165	6.233409088042373	6.329582123287542	6.141540559295729
CHEMBL1257966	5.28	5.993207136685345	5.813401861661786	5.703209565020899	6.0788926277783295	5.159997463226318	5.749741730874535	5.8910510963996146	5.619445045502324
CHEMBL1946562	7.945	6.901956612534046	6.94036443551309	7.526704931250085	6.570674851597308	6.910950660705566	6.970130298320018	7.048689891423696	6.740812756151437
CHEMBL555663	6.95	7.144235762086217	7.1219338187791275	6.927317533321924	6.8740004068209375	6.599318981170652	6.933361300435772	6.900658970071431	6.736659693995795
CHEMBL2041394	6.95	6.8860990124639	6.9939161459394015	7.05666557699444	6.964381608104959	6.945137023925781	6.969239873485696	7.010523592549699	6.95475931601537
CHEMBL2041386	6.765	7.043897164390451	7.1069785172075175	6.98071375312158	6.958651116343023	6.6088523864746085	6.939818587507436	6.969682434732301	6.783751751408816
CHEMBL1682593	6.703333333	6.796108447097303	6.897112069537956	6.785349715275839	6.8355274878186725	6.599112987518311	6.7826421414496165	6.810438601547256	6.717320237668492
CHEMBL1682715	6.273333332999999	6.439440874646483	6.522408620159278	6.692742492746384	6.709866880413245	6.581241130828857	6.589139999758849	6.701304686579815	6.645554005621051
CHEMBL1682728	5.503333333	6.329564364215676	6.413246401394558	6.170733034413445	6.630935522154648	6.425985813140869	6.394093027063839	6.400834278284046	6.528460667647758
CHEMBL553183	6.773333332999999	6.715777819849912	6.8089008669417845	6.8795253556196725	6.8358261998615655	6.751974582672119	6.798400964989011	6.857675777740619	6.793900391266842
CHEMBL224345	5.31	6.805079820262983	6.320109416692194	6.438370220007867	6.155665159921613	5.570357322692871	6.257916387915505	6.29701768996474	5.863011241307242
