# Supplementary material for: Cheminformatics Analysis and Modeling with MacrolactoneDB
Source: Sci Rep. 2020 Apr 14;10:6284. doi: 10.1038/s41598-020-63192-4 (PMC7156526; doi:10.1038/s41598-020-63192-4)
Supplement: Supplementary file 2 — Supplementary information2. [file 41598_2020_63192_MOESM2_ESM.zip › DataS1/CHEMBL364/pIC50/predictions/10-fold/pca_tuned/maccs.csv]

IDs	ExperimentalAff	NB	SVR	KNN	RF	DNN	consensus	RF_KNN	RF_DNN
CHEMBL1682448	7.15	6.555666662411228	6.75573083639208	6.877777777666666	6.759065639473644	6.6442484855651855	6.71849788030176	6.818421708570155	6.7016570625194145
CHEMBL1682720	5.843333333	6.482057319461781	6.465276291986148	7.002222222333334	6.6038879014873535	6.918050289154053	6.694298804884534	6.803055061910344	6.760969095320704
CHEMBL1682610	6.416666667	6.391547301748028	6.507790083610589	6.331111110999999	6.461653230503974	6.346465110778809	6.407713367528279	6.396382170751987	6.404059170641391
CHEMBL2041572	6.32	7.006714985416073	6.999868991238808	6.723333333333334	6.897917004569527	7.118337154388428	6.9492342937892335	6.8106251689514306	7.008127079478977
CHEMBL1682576	6.44	6.879207252362642	6.7899912010701335	6.922222221999999	6.687052224389981	6.834477424621582	6.822590064888868	6.80463722319499	6.760764824505781
CHEMBL1682606	6.54	6.5046126933359885	6.446005812294401	6.956666666666668	6.5798945223354695	7.158579349517822	6.72915180883007	6.768280594501069	6.869236935926645
CHEMBL1682592	6.66	6.657499811797013	6.619709340265484	6.622222222333334	6.592594710880412	6.721539497375487	6.642713116530347	6.6074084666068735	6.65706710412795
CHEMBL1682713	6.263333332999999	6.218273829164119	6.2800378417285305	6.371111111	6.150565108607003	6.194528102874756	6.242903198674881	6.260838109803501	6.172546605740879
CHEMBL2029588	6.36	7.0459721293126645	7.072275511811874	6.9899999999999975	7.20777732994331	7.64145040512085	7.191495075237739	7.098888664971653	7.42461386753208
CHEMBL1774584	6.75	6.923524845910574	6.7297179733275785	6.818888889	6.627944025731791	6.83320426940918	6.7866560006758245	6.723416457365896	6.730574147570485
CHEMBL1682443	7.276666667000001	6.677899741652036	6.827114751435972	6.511111111000003	6.9094300385223795	7.113736629486084	6.807858454419295	6.710270574761191	7.011583334004232
CHEMBL1682452	7.07	7.2123286754765905	6.8879137691429975	6.9522222220000005	6.749106172162311	6.917256832122803	6.94376553418094	6.850664197081156	6.833181502142557
CHEMBL1682605	6.6566666670000005	6.628240905038113	6.684256684655766	6.725555555666666	6.6241450349894215	6.518028736114503	6.636045383292894	6.674850295328044	6.571086885551962
CHEMBL1774633	7.023333332999999	6.5281937680981725	6.626352042157718	6.806666667000001	6.770208812029653	6.809085369110107	6.70810133167913	6.788437739514826	6.78964709056988
CHEMBL532024	6.716666667	6.554167223261236	6.670356681074567	6.487777777666667	6.533442731600928	6.573169231414795	6.5637827290036395	6.510610254633798	6.553305981507862
CHEMBL2029590	7.89	7.459209582709446	7.553106589482084	8.091666666666667	7.502490083213877	7.94331169128418	7.7099569226712505	7.797078374940272	7.722900887249028
CHEMBL2303629	6.21625	5.558923404870066	5.815896737085638	5.829999999999999	5.967744911019517	6.533968448638916	5.941306700322828	5.898872455509759	6.250856679829217
CHEMBL1682705	6.5	6.5561657544535255	6.618200763243199	6.897777777999999	6.696192153919529	6.787535190582275	6.711174328039706	6.796984965959764	6.741863672250902
CHEMBL1682446	7.236666667000001	6.8550379813350615	6.828703766361585	6.802222222	6.771672313008293	6.796299934387207	6.810787243418429	6.7869472675041465	6.7839861236977494
CHEMBL1682582	6.636666667	6.318092280308057	6.404944703664388	6.3522222223333324	6.5297987979957846	6.2637858390808105	6.373768768676475	6.441010510164558	6.3967923185382976
CHEMBL1682703	6.133333333	6.286126454254122	6.336929453983573	6.055555555666668	6.3498490357721735	6.104502201080322	6.226592540151372	6.202702295719421	6.227175618426248
CHEMBL2029593	6.97	6.6364862722909885	6.760632096571904	6.8933333333333335	7.045967103337714	7.193788051605225	6.906041371427833	6.969650218335524	7.119877577471469
CHEMBL1946398	7.215	7.487213252330592	7.247882035535851	7.0	6.744479687292262	6.6254944801330575	7.021013891058352	6.872239843646131	6.6849870837126595
CHEMBL1682596	6.806666667000001	6.025674769972659	6.112964920757136	6.0944444446666655	6.082473117413187	6.160842418670652	6.09527993429606	6.088458781039926	6.121657768041919
CHEMBL563766	6.873333333	6.98445195505541	6.813928245976987	6.5711111110000004	6.510896868186827	6.265285968780518	6.629134829799949	6.541003989593413	6.388091418483672
CHEMBL1682466	6.973333332999999	6.308956248123968	6.333300386010068	6.6977777776666665	6.4454406184226265	6.313859462738037	6.419866898592272	6.571609198044646	6.379650040580332
CHEMBL1081434	5.77	5.9032507985130795	5.918418959769535	5.807777777666668	5.9548693621194335	6.178145885467527	5.952492556707248	5.88132356989305	6.0665076237934805
CHEMBL1682608	6.273333332999999	6.792468683842193	6.793298984871157	6.818888889	6.861382403727366	6.946540832519531	6.842515958792049	6.840135646363683	6.903961618123448
CHEMBL1682707	5.946666667000001	6.231430993965862	6.373402106762912	6.073333333	6.138886930523713	6.141880512237549	6.191786775298008	6.106110131761856	6.140383721380631
CHEMBL1774583	5.646666667000001	6.637057725067026	6.754636665930836	6.844444444333334	6.8379376550804425	6.786666870117188	6.772148672105766	6.841191049706888	6.812302262598815
CHEMBL2029751	6.58	6.646846368581661	6.74846780424113	6.859999999999999	6.880140742601345	6.91245698928833	6.8095823809424925	6.870070371300672	6.896298865944837
CHEMBL2029760	7.1	7.0255003126931275	7.054196788482092	6.723333333333333	6.775786552995925	6.754624843597412	6.866688366220378	6.749559943164629	6.765205698296668
CHEMBL2041391	7.82	7.099870599582914	7.195925610083145	7.5166666666666675	7.2373410024104405	7.4995198249816895	7.30986474074497	7.377003834538554	7.368430413696065
CHEMBL1682702	6.103333332999999	6.586712459848991	6.611796544662353	6.897777777999999	6.7889138690906385	6.8336734771728525	6.743774825754967	6.843345823545318	6.811293673131745
CHEMBL2041393	6.99	6.739368630960728	6.844179921254374	6.5	6.797921559107118	6.24290943145752	6.624875908555948	6.648960779553558	6.520415495282319
CHEMBL1682589	6.816666667000001	6.760364400677526	6.934683253023577	6.9555555553333335	6.710263800853478	6.9598326683044425	6.864139935638471	6.832909678093406	6.83504823457896
CHEMBL1682573	6.8666666670000005	6.696984453192678	6.720310623046262	6.782222222000001	6.7488365924035625	6.795334339141848	6.74873764595687	6.7655294072017815	6.772085465772705
CHEMBL1682468	6.99	7.222297346670778	6.904225575810437	6.9255555553333314	6.8663452342656885	6.68166971206665	6.920018684829377	6.8959503947995096	6.7740074731661695
CHEMBL1682710	6.266666667000001	6.369977424061421	6.498439241633009	6.2688888889999985	6.681993120810152	6.477304458618164	6.4593206268245495	6.4754410049050755	6.579648789714158
CHEMBL1682461	6.91	6.615574096433684	6.529614502305972	6.454444444333332	6.677127741647133	6.337434768676758	6.522839110679376	6.5657860929902325	6.507281255161946
CHEMBL1682723	5.686666667000001	6.193701766937255	6.34200088322986	6.116666666666666	6.200073926833898	6.158905506134032	6.202269749960342	6.158370296750283	6.179489716483966
CHEMBL1682591	6.806666667000001	6.792468683842193	6.793298984871157	6.818888889	6.861382403727366	6.946540832519531	6.842515958792049	6.840135646363683	6.903961618123448
CHEMBL1682724	5.14	6.025674769972659	6.112964920757134	6.0944444446666655	6.082473117413187	6.160842418670652	6.09527993429606	6.088458781039926	6.121657768041919
CHEMBL1681796	7.19	7.222297346670778	6.904225575810439	6.9255555553333314	6.8663452342656885	6.68166971206665	6.920018684829377	6.8959503947995096	6.7740074731661695
CHEMBL1946399	6.365	7.5317401646623825	7.315026016332724	7.283333333333332	7.152781327009094	7.20598030090332	7.29777222844817	7.218057330171213	7.179380813956207
CHEMBL1682580	6.823333333	6.769915116222296	6.707645524842656	6.897777778000001	6.763757733871524	6.791806697845459	6.786180570156387	6.830767755935762	6.777782215858491
CHEMBL1774641	7.113333333	6.9263976392572095	6.778396692117047	6.712222222	6.705749951457416	6.478618144989014	6.720276929964138	6.708986086728708	6.592184048223215
CHEMBL1682729	4.89	6.305721777677393	6.4895424894001055	6.412222222333334	6.4372332011655695	5.459888935089111	6.220921725133103	6.424727711749451	5.94856106812734
CHEMBL1682730	4.89	6.539995222164023	6.50649228605346	6.371111111	6.735297746507952	6.26006555557251	6.48259238425959	6.553204428753976	6.4976816510402315
CHEMBL2029741	6.25	6.4832265892733165	6.62539118417876	5.8066666666666675	5.960864279820106	5.890735149383545	6.153376773864478	5.883765473243386	5.925799714601825
CHEMBL2041573	6.2	6.781245668803173	6.889917055464343	6.763333333333333	7.0214872941480575	6.9174580574035645	6.874688281830494	6.892410313740696	6.969472675775811
CHEMBL1682725	5.343333333	6.145404674955093	6.287329959890482	6.221111110999999	6.181819144537883	6.077908039093018	6.182714585895295	6.201465127768941	6.12986359181545
CHEMBL540229	6.243333333	6.9921916929939005	6.782527192346097	6.8644444443333335	6.8201184487954585	6.870518207550049	6.865959997203769	6.842281446564396	6.845318328172754
CHEMBL487366	6.1	6.072885874146577	5.949453014588393	6.810833333333334	6.347660705614032	5.350611686706543	6.106288922877775	6.579247019473684	5.849136196160288
CHEMBL414883	5.195	5.352369990199464	5.7167206904540135	5.686666666666667	5.828013968744931	4.880077362060547	5.492769735625124	5.757340317705799	5.354045665402738
CHEMBL1946561	7.005	7.394977487187546	7.3040127720337376	6.701666666666667	7.1354248263913655	7.015210151672362	7.110258380790336	6.918545746529016	7.075317489031864
CHEMBL1682445	7.236666667000001	7.199884832243675	7.2202256436490675	7.206666666666668	7.065784580753647	7.318814754486084	7.2022752955598275	7.136225623710157	7.192299667619865
CHEMBL1774632	6.68	6.6678426840604965	6.7338759967694815	6.9722222223333326	6.795424603083801	6.509665012359619	6.735806103721346	6.883823412708567	6.652544807721711
CHEMBL1682711	6.1566666670000005	6.4430494915967325	6.6460517576749965	6.641111111333332	6.4673854070735945	5.820991039276122	6.403717761390955	6.554248259203463	6.144188223174858
CHEMBL553184	6.86	6.889121095932145	6.677402861514077	6.53	6.798161576254128	6.859159469604492	6.750769000660969	6.664080788127064	6.82866052292931
CHEMBL1682584	6.796666667	6.52607552232019	6.600219376655573	6.666666666666668	6.621163038792282	6.582151412963867	6.599255203479716	6.643914852729475	6.601657225878075
CHEMBL2029747	6.7	6.8851731864563135	6.975361078908781	6.886666666666668	6.880037675151835	6.926090717315674	6.910665864899855	6.8833521709092516	6.903064196233754
CHEMBL1774638	6.61	6.834517000809061	6.739967377929786	6.712222222	6.629315985023206	6.703449726104736	6.723894462373359	6.670769103511603	6.666382855563971
CHEMBL1173442	5.245	5.296169383088119	5.706387753537166	5.9250000000000025	6.064031800356952	5.269494533538818	5.652216694104212	5.994515900178477	5.666763166947885
CHEMBL1946557	8.61	7.427670438100899	7.447833964573919	7.911666666666666	7.518663080662978	7.941915988922119	7.649550027785315	7.715164873664822	7.730289534792549
CHEMBL1682716	5.996666667	6.0708051380163575	6.019622791211509	5.9544444446666684	6.224404443667456	5.961410999298098	6.046137563372018	6.089424444167062	6.092907721482778
CHEMBL539222	7.006666667	6.705736879008334	6.777386919183872	6.918888888999999	6.952182450857452	6.998448848724365	6.8705287973548055	6.935535669928726	6.975315649790909
CHEMBL1774625	6.936666667000001	6.4939465385979345	6.630681610584597	6.715555555666666	6.688445571310496	6.57761287689209	6.621248430610356	6.702000563488581	6.633029224101293
CHEMBL2029589	7.66	7.405603066328692	7.543444189846728	7.911666666666666	7.478404374160807	7.879336833953857	7.64369102619135	7.695035520413736	7.678870604057332
CHEMBL2029585	7.29	6.558748638447372	6.684492785920013	6.7333333333333325	6.908209498490164	6.950090408325195	6.766974932903215	6.820771415911748	6.92914995340768
CHEMBL2029743	7.21	6.685388606895389	6.789344652723847	6.93	6.699941735883873	6.800321578979492	6.780999314896519	6.814970867941936	6.750131657431682
CHEMBL1774628	7.11	6.956288916058477	6.975254479611344	7.1477777776666676	7.052385771591947	7.20502233505249	7.0673458559961855	7.100081774629308	7.128704053322219
CHEMBL1774639	6.716666667	6.390764990799812	6.601315274354218	6.973333333666668	6.444511985337781	6.57759428024292	6.597503972880278	6.708922659502225	6.51105313279035
CHEMBL553338	6.876666667	7.141514940057098	7.167699768510556	7.0188888889999985	6.7849742538174045	6.500901222229004	6.922795814722813	6.901931571408701	6.642937738023204
CHEMBL1682457	6.97	6.532622609071188	6.600072752487698	6.6088888889999975	6.584494493617213	6.4863643646240225	6.562488621760023	6.596691691308605	6.535429429120618
CHEMBL1094508	6.38	5.949350332577425	5.764972619243385	5.546666666666668	5.958585929923163	5.857073783874513	5.815329866457031	5.752626298294915	5.907829856898838
CHEMBL2041385	7.63	7.306652853414196	7.323925940387618	7.4316666666666675	6.851349547616999	6.612227439880371	7.10516448959317	7.141508107141833	6.7317884937486845
CHEMBL1682465	6.93	6.8301270412000346	6.905579927189794	6.754444444333331	6.508518966297277	6.990280151367188	6.797790106077525	6.631481705315304	6.749399558832232
CHEMBL1682574	6.666666667	6.972982718257347	6.888788493096888	6.816666666333332	6.857640413958883	6.805858612060548	6.8683873807414	6.837153540146108	6.831749513009715
CHEMBL2029596	7.58	6.753840172799038	6.9517750490391865	6.93	6.7157655341388605	6.863237857818604	6.842923722759137	6.82288276706943	6.789501695978732
CHEMBL2029756	6.63	6.5595856953271285	6.680158632738745	6.756666666666668	6.820196134961152	6.79561185836792	6.722443797612323	6.788431400813909	6.807903996664535
CHEMBL1081435	6.05	5.75157672223941	5.7627515400763345	5.714444444333334	5.803623919032347	5.344274997711182	5.675334324678522	5.759034181682841	5.573949458371764
CHEMBL2041383	6.97	7.175767294690084	7.298673780713631	7.4316666666666675	7.471016415624543	7.8512516021728525	7.445675151973556	7.451341541145606	7.6611340088986974
CHEMBL1682722	5.696666667000001	6.038323939513237	6.1406032984647325	6.2877777780000015	6.108830099270457	6.072990417480469	6.12970510654578	6.198303938635229	6.090910258375462
CHEMBL1774636	6.846666667	7.1298208196435	7.171909446992832	6.7944444446666665	6.96466338088605	7.117966651916504	7.035760948821111	6.879553912776358	7.041315016401277
CHEMBL3577054	5.98	6.035646390693258	6.300453246689228	6.386666666666668	6.112088113806152	6.446065902709961	6.256184064113053	6.249377390236409	6.2790770082580565
CHEMBL2029598	6.41	6.380913738218613	6.4294418826557544	5.753333333333333	5.884571809180082	5.795181751251223	6.048688502927802	5.818952571256707	5.839876780215652
CHEMBL1682599	6.703333333	6.644104461498437	6.778565497853018	6.725555555666666	6.566938429029442	6.375648021697997	6.618162393149111	6.646246992348054	6.47129322536372
CHEMBL557551	7.043333333	6.545065816515031	6.673067223226135	6.378888889	6.4467825534886085	6.248843669891357	6.458529630424226	6.412835721244305	6.347813111689983
CHEMBL2029757	7.16	6.5595856953271285	6.680158632738745	6.756666666666668	6.820196134961152	6.79561185836792	6.722443797612323	6.788431400813909	6.807903996664535
CHEMBL1241239	8.1875	5.521343313856512	5.716938761444245	6.286666666666666	5.995398447574535	5.220246315002441	5.74811870090888	6.141032557120601	5.607822381288488
CHEMBL562773	7.223333332999999	6.521650549523923	6.716729705855211	6.973333333666668	6.849330861485722	6.7979187965393075	6.7717926494141665	6.911332097576195	6.823624829012514
CHEMBL1682451	6.973333332999999	6.4531312931647635	6.571110013856874	5.992222222333332	6.1906510589670445	6.351530075073242	6.311728932679051	6.091436640650189	6.271090567020144
CHEMBL1257967	6.293333333	5.813275924423525	5.9012103582441195	5.66	5.977098470410961	6.1813902854919425	5.9065950077141105	5.818549235205481	6.079244377951452
CHEMBL2029764	6.28	7.002499191669815	7.119630081994753	6.7700000000000005	7.080125290323278	7.3362040519714355	7.061691723191856	6.925062645161639	7.208164671147356
CHEMBL2029745	5.71	6.316454412653978	6.432201734830644	6.573333333333332	6.099965116770588	6.077820777893066	6.299955075096322	6.336649225051961	6.088892947331827
CHEMBL1136	5.995	6.3798253043492	6.278822012148303	6.8611111110000005	6.521413945315577	6.208796501159668	6.4499937747945495	6.691262528157789	6.365105223237622
CHEMBL2041381	7.95	7.077555058033003	7.1711072944598975	7.105	7.22132924878688	7.706007480621338	7.256199816380223	7.16316462439344	7.463668364704109
CHEMBL2029594	7.6	7.035730195263325	7.160240392348963	7.086666666666668	7.126581045736983	7.449859142303468	7.1718154884638805	7.106623856201825	7.288220094020225
CHEMBL2029754	7.1	7.021852816519236	7.0960744533207	6.723333333333334	6.7723108419148845	6.845271587371826	6.891768606491996	6.747822087624109	6.808791214643355
CHEMBL2029587	7.6	6.971386532356527	7.025211337608504	6.576666666666667	6.519521909986078	6.6246538162231445	6.743488052568185	6.548094288326372	6.572087863104612
CHEMBL2029753	6.79	6.619518351547657	6.729644382861823	6.906666666666666	6.849296093020632	6.920921802520753	6.805209459323505	6.877981379843649	6.885108947770693
CHEMBL563603	6.77	6.9329526219317685	6.978570396789911	6.962222222333334	6.875651315725312	7.055446147918701	6.960968540939805	6.918936769029322	6.965548731822007
CHEMBL1682459	6.75	7.082158552104639	6.943627172357656	7.167777777666668	6.969382868777673	7.362629413604736	7.105115156902275	7.068580323222171	7.166006141191205
CHEMBL1682447	7.113333333	6.755886200352247	6.89363136792102	6.546666667	7.009146021163068	7.392366886138916	6.919539428515051	6.777906344081535	7.2007564536509925
CHEMBL1682462	7.103333332999999	6.918815205070211	7.098272086832037	6.785555555666669	6.764171172086849	7.42378044128418	6.998118892187989	6.774863363876759	7.093975806685514
CHEMBL1682601	6.573333333	6.8541630207497	6.877504831405218	7.024444444666668	6.772904650767437	7.228540897369385	6.951511568991681	6.898674547717052	7.000722774068411
CHEMBL1682712	6.03	6.29458266381975	6.2266043084683504	6.132222222333334	6.42311782366591	6.3285322189331055	6.2810118474440895	6.277670022999622	6.375825021299508
CHEMBL1682603	6.463333333	6.447542906747643	6.392807762613548	5.701111111333335	6.462233225952157	6.261392116546631	6.253017424638663	6.081672168642745	6.361812671249394
CHEMBL1682586	6.67	6.008867213041105	6.118289034056437	5.964444444666668	5.963691276146951	5.953932762145996	6.001844946011431	5.96406786040681	5.958812019146474
CHEMBL1682609	6.48	6.505764039377578	6.474490818798777	6.896666666666667	6.306609678261489	6.71129846572876	6.5789659337666535	6.601638172464078	6.508954071995124
CHEMBL1682717	5.916666667	6.008867213041105	6.118289034056437	5.964444444666668	5.963691276146951	5.953932762145996	6.001844946011431	5.96406786040681	5.958812019146474
CHEMBL1641857	6.72	6.33093624317388	6.1398868540656695	5.8480158730000005	6.193502471079693	6.034280300140381	6.109324348291925	6.020759172039847	6.113891385610037
CHEMBL1682595	6.673333333	6.3176958529281935	6.282216430556514	6.797777777666666	6.52809311675248	7.077639579772949	6.600684551535361	6.662935447209573	6.8028663482627145
CHEMBL1094363	6.11	5.459444167127413	5.460421729608015	5.3983333333333325	5.4957967517592365	5.520975589752197	5.466994314316039	5.447065042546285	5.508386170755717
CHEMBL1682597	6.69	6.913513916916964	6.8264660049370525	6.8388888886666654	6.612953264497357	6.63530969619751	6.765426354243109	6.725921076582011	6.624131480347433
CHEMBL2029597	5.83	6.340514119016747	6.483420103366918	6.086666666666666	6.144901931069522	6.157286167144775	6.2425577974529265	6.115784298868094	6.151094049107149
CHEMBL529	6.194047619	6.017997571064272	6.257465431130984	6.312	6.5139675600127225	5.921143054962157	6.204514723434028	6.412983780006361	6.21755530748744
CHEMBL1682467	7.013333332999999	6.471937631388623	6.581593482705829	6.543333333333332	6.453228761043979	6.432112216949463	6.496441085084245	6.498281047188655	6.442670488996721
CHEMBL1774624	5.586666667	6.0457274978172455	6.208379932320862	6.371111111	5.993164209270788	5.966370582580566	6.1169506665978925	6.182137660135394	5.979767395925677
CHEMBL1774629	7.43	6.890104815148964	6.922898940904178	6.961111111	6.937988614522393	7.047249794006348	6.951870655116378	6.949549862761197	6.99261920426437
CHEMBL2041570	6.83	6.568173789813591	6.769590048231317	6.716666666666666	6.505471534097817	6.316835880279541	6.575347583817786	6.611069100382242	6.411153707188679
CHEMBL1774640	6.153333333	6.833135786730415	6.843120941403796	6.847777777666668	6.837942421484995	7.1319947242736825	6.898794330311911	6.842860099575832	6.984968572879339
CHEMBL1682727	5.443333332999999	6.131903381160773	6.270593668594903	6.116666666666666	6.352718792502271	6.087585926055907	6.191893686996105	6.234692729584468	6.220152359279089
CHEMBL1774630	7.19	6.742951621400702	6.8004955850938344	6.920000000000001	6.775179061139356	6.957502841949463	6.839225821916672	6.847589530569678	6.86634095154441
CHEMBL1682604	6.483333332999999	6.442738198742776	6.510706130325223	6.487777777666667	6.41821438170826	6.737872123718263	6.519461722432238	6.452996079687464	6.578043252713261
CHEMBL1682590	6.523333332999999	6.8100602058901725	6.8099181589330975	6.896666666666667	6.816970011795203	6.883766174316406	6.843476243520309	6.856818339230935	6.850368093055804
CHEMBL1682450	7.386666667	6.481908148115188	6.591014510742487	6.431111111	6.569115004620086	6.4648919105529785	6.507608137006147	6.500113057810043	6.517003457586532
CHEMBL1682721	5.87	6.210344203152431	6.358151876873878	6.221111110999999	6.108281888836276	6.330681324005128	6.245714080773542	6.164696499918138	6.219481606420702
CHEMBL3392931	5.0	5.659102948709153	5.914850827303425	6.3053333333333335	5.738985362215158	4.6622490882873535	5.656104311969684	6.022159347774245	5.200617225251255
CHEMBL2029748	5.72	6.6606207093666026	6.5910008415605645	6.57	6.285686610933754	5.7917351722717285	6.379808666826531	6.427843305466878	6.038710891602742
CHEMBL2029744	6.79	6.726522862220597	6.8824629936423305	7.07	7.024470135484427	7.159393310546875	6.9725698603788455	7.047235067742214	7.091931723015652
CHEMBL2029591	6.07	7.0250608979581655	7.1251218753717325	6.886666666666668	7.031105457226764	6.996982097625732	7.012987398969813	6.958886061946716	7.014043777426249
CHEMBL1774635	7.036666667	6.5487623551036735	6.626444375535264	6.8022222223333335	6.772498726854668	6.8578853607177725	6.721562608108942	6.787360474594001	6.815192043786221
CHEMBL2441613	6.62	5.716280789808878	5.93149818911693	5.807777777666668	5.973638609859277	6.2156739234924325	5.9289738579888365	5.890708193762972	6.094656266675855
CHEMBL1682456	7.096666667	6.710665286101802	6.737144567433061	6.578888889000001	6.611836635373352	6.695334434509277	6.666773962483499	6.595362762186676	6.653585534941315
CHEMBL1641858	6.04	6.606914451027273	6.619840314764442	6.1433333333333335	6.548695874681632	6.713540554046631	6.526464905570663	6.3460146040074825	6.631118214364132
CHEMBL2029759	7.04	6.606691837179952	6.69532975534853	7.0	6.8145425426304005	6.837611675262451	6.790835162084266	6.9072712713152	6.826077108946426
CHEMBL1682701	6.443333332999999	6.239945199443648	6.3367436361489045	6.057777777666668	6.029741073943857	6.134812355041504	6.1598040084489165	6.043759425805263	6.08227671449268
CHEMBL2029595	7.26	7.003218755734673	7.064583278703713	7.2	7.288808394667437	7.581909656524657	7.227704017126096	7.2444041973337185	7.435359025596047
CHEMBL2029742	5.41	6.509347025507376	6.544870236806961	6.086666666666666	6.1663728768072925	6.079808235168457	6.277413008191351	6.126519771736979	6.123090555987875
CHEMBL1682598	6.703333333	6.521434716678255	6.505536359359707	6.5233333333333325	6.4775984667372954	6.362454414367676	6.478071458095252	6.500465900035314	6.420026440552485
CHEMBL1682726	5.356666667	5.989583900991256	6.163684597549407	5.5777777776666655	5.9211290400103165	5.094161033630371	5.749267269969604	5.749453408838491	5.507645036820344
CHEMBL2041387	6.525	7.4081959685649466	7.441113987195791	7.5166666666666675	7.440955088303534	7.54827356338501	7.471041054823189	7.478810877485101	7.494614325844272
CHEMBL1682578	6.82	6.686747807067628	6.66744925835104	6.752222222333334	6.744530616147622	6.877182960510254	6.745626572881974	6.748376419240477	6.8108567883289375
CHEMBL1774634	6.856666667000001	6.541293287303	6.626581553578293	6.862222222333332	6.838393597556976	6.907712459564209	6.755240624067161	6.850307909945155	6.873053028560593
CHEMBL1682463	6.926666667	6.539925775045176	6.5512497249458255	6.623333333333332	6.585139234956348	6.607249736785889	6.581379561013314	6.604236284144839	6.596194485871118
CHEMBL1682458	7.003333333	6.654831116613827	6.647460894028645	6.752222222333334	6.733789630013499	6.868002891540527	6.731261350905966	6.743005926173416	6.800896260777013
CHEMBL1682594	6.666666667	7.1255391339746375	7.061794375425321	6.945555555666666	6.882240864694607	6.991422653198242	7.001310516591895	6.913898210180637	6.936831758946425
CHEMBL2041384	5.935	6.838300172504907	6.944990489976723	7.21	6.961956272762108	7.06807804107666	7.004664995264079	7.085978136381054	7.015017156919384
CHEMBL1682607	6.68	6.612311551609531	6.68680416456979	6.378888889	6.704668569175015	7.196652889251709	6.7158652127212095	6.541778729087508	6.950660729213363
CHEMBL1682714	6.14	6.505073141578393	6.421383025779862	6.328888888666668	6.465626932287966	6.506279945373535	6.445450386737285	6.397257910477317	6.485953438830751
CHEMBL1682453	7.196666667000001	6.865564630241657	7.076463671565953	7.22	6.8753944541090535	7.265449523925781	7.0605744559684895	7.047697227054527	7.070421989017417
CHEMBL2041390	7.515	7.327128825188862	7.544666600332405	7.796666666666668	7.607167647874865	7.769511699676514	7.609028287947862	7.701917157270767	7.6883396737756895
CHEMBL2041392	6.98	6.964415679986203	6.9397824342127095	6.503333333333333	6.576851229453819	6.458184242248535	6.68851338384692	6.5400922813935765	6.517517735851177
CHEMBL1081114	5.08	5.926469891534617	5.987926984916908	6.037777777666666	6.1759448165169415	6.262557029724121	6.078135300071851	6.106861297091804	6.219250923120532
CHEMBL553625	6.816666667000001	6.649143325597621	6.807677562343769	6.982222222333332	7.006844981171585	7.228801250457764	6.934937868380814	6.994533601752458	7.117823115814675
CHEMBL2029765	6.06	6.359008265907881	6.3546754729174655	6.926666666666668	6.402789499574939	5.870136737823486	6.382655328578088	6.664728083120803	6.136463118699213
CHEMBL1774627	6.6166666670000005	6.3370265766300085	6.4126720896204725	6.0277777776666674	6.524623863939179	6.598493099212647	6.380118681413795	6.276200820802924	6.561558481575913
CHEMBL2029763	7.24	6.935773658854653	6.93303191736982	6.45	6.5604649221459725	6.173423767089844	6.6105388530920575	6.505232461072986	6.366944344617908
CHEMBL1094695	5.865	6.119676727629558	5.950954345638616	5.718333333333334	6.3230977961986365	6.4789886474609375	6.118210170052217	6.020715564765985	6.401043221829787
CHEMBL1774631	6.823333333	6.939060633114536	7.009518117519066	7.243333333333332	7.15669395572914	7.192939281463622	7.108309064231939	7.200013644531236	7.174816618596381
CHEMBL1682454	6.8666666670000005	6.666921880376044	6.697846077458875	6.782222222000001	6.826157860910366	6.829941749572754	6.760617958063608	6.8041900414551835	6.828049805241561
CHEMBL2029755	7.02	7.011243008402675	6.9477851928305485	6.826666666666667	6.9163404034348215	7.035007953643799	6.947408644995702	6.871503535050744	6.97567417853931
CHEMBL2029746	7.3	6.877082437241678	6.8799585277816675	6.6866666666666665	6.7053920651966274	6.527956962585449	6.735411331894417	6.696029365931647	6.616674513891038
CHEMBL1682704	6.37	6.712744745326145	6.6630072591454255	6.5855555556666685	6.504644972545982	7.28558874130249	6.750308254797342	6.545100264106326	6.895116856924236
CHEMBL1682581	6.716666667	6.544155711197933	6.719654699290737	6.68	6.751541223688951	6.904575824737549	6.719985491783033	6.7157706118444755	6.82805852421325
CHEMBL2029352	7.05	6.668084691165854	6.689929560720112	6.71	6.812820070033349	6.765052795410156	6.729177423465894	6.761410035016675	6.788936432721753
CHEMBL1946558	8.005	7.393704517291994	7.319064466217427	8.053333333333333	7.575400297120707	8.331010818481445	7.734502686488982	7.81436681522702	7.953205557801076
CHEMBL558355	6.8266666670000005	6.823298875482206	6.789046567987951	6.97	6.831033793986182	6.760566234588622	6.834789094408992	6.900516896993091	6.795800014287402
CHEMBL3577055	6.4	5.648856978812691	5.880497657615372	6.246666666666666	5.9841297397926745	6.142960071563723	5.980622222890226	6.11539820322967	6.063544905678199
CHEMBL2041388	7.84	7.191271088731357	7.396578670099963	7.688333333333333	7.310049579302343	7.424960613250732	7.402238656943545	7.499191456317838	7.367505096276538
CHEMBL1682449	7.323333333	7.004191037010371	6.8343954492539565	6.627777777666666	6.735292535948853	6.798389434814452	6.800009246938861	6.68153515680776	6.766840985381652
CHEMBL1774626	6.603333332999999	6.402231769978558	6.517051429184253	6.380000000333332	6.611252652943523	6.517325401306152	6.485572250749163	6.495626326638428	6.564289027124838
CHEMBL1682460	6.923333333	6.9004955141077495	6.767134167644586	6.7311111110000015	6.6330518008347	6.537729263305664	6.71390437137854	6.68208145591735	6.585390532070182
CHEMBL1682464	6.92	6.436627884529259	6.524701874745388	6.954444444333332	6.215836545952457	6.836228370666504	6.5935678240453885	6.585140495142895	6.52603245830948
CHEMBL2029761	7.21	7.068936002050388	7.000375465293398	6.826666666666667	7.079500061658585	7.009687423706055	6.997033123875019	6.953083364162627	7.04459374268232
CHEMBL1682588	6.586666667	6.488066040097582	6.484425657790313	6.826666666333335	6.810937378464758	7.093529224395753	6.740724993416348	6.818802022399046	6.9522333014302555
CHEMBL2029740	5.6	6.4762311263571455	6.5210664030888665	6.0233333333333325	6.097675111157466	5.898090839385986	6.20327936266456	6.060504222245399	5.997882975271726
CHEMBL2029762	5.86	7.068936002050388	7.000375465293398	6.826666666666667	7.079500061658585	7.009687423706055	6.997033123875019	6.953083364162627	7.04459374268232
CHEMBL1682718	5.98	6.40892936929895	6.485459245752133	6.213333333333334	6.5402097751416255	5.860404968261719	6.301667338357552	6.37677155423748	6.200307371701673
CHEMBL1682709	6.22	6.492930871151134	6.598920156387181	6.798888889	6.633268278773787	6.537883758544923	6.612378390771406	6.716078583886894	6.585576018659355
CHEMBL1774623	5.893333332999999	6.004732615002128	6.143999267878447	5.781111111333335	5.905963141949872	5.556777477264403	5.878516722685637	5.843537126641603	5.731370309607138
CHEMBL1682706	6.276666667000001	6.024948409621245	6.0554648755584894	6.0944444446666655	6.019810926595807	5.910745620727539	6.021082855433949	6.057127685631237	5.9652782736616725
CHEMBL1682583	6.833333333	7.008029025077434	6.853877426738189	6.788888889	6.8417419994525455	7.155176639556885	6.929542795965011	6.815315444226273	6.998459319504715
CHEMBL1682602	6.57	6.473245156302407	6.622573149195322	6.623333333333332	6.65269134029038	6.74445390701294	6.6232593772268755	6.638012336811856	6.6985726236516605
CHEMBL2041395	6.96	6.672353923025291	6.806900089021207	6.710000000000001	6.515138395183951	6.697359561920166	6.680350393830122	6.612569197591975	6.606248978552058
CHEMBL541735	5.89	6.051272137269884	6.206920574057442	6.205555555666669	6.4121132336681175	6.0515241622924805	6.185477132590918	6.308834394667393	6.231818697980299
CHEMBL1774637	6.526666667000001	6.565498404774157	6.709087829971192	6.9722222223333326	6.921882518691191	6.913737773895264	6.816485749933028	6.947052370512262	6.9178101462932275
CHEMBL2029750	6.58	6.898661114973002	6.985738000044812	7.086666666666666	6.9618707279447065	6.83098030090332	6.952783362106501	7.024268697305686	6.896425514424013
CHEMBL1682579	6.836666667	6.465245469338377	6.483680050710963	6.5	6.403055472382317	5.66241979598999	6.30288015768433	6.451527736191158	6.032737634186153
CHEMBL2029749	6.78	6.898661114973002	6.985738000044812	7.086666666666666	6.9618707279447065	6.83098030090332	6.952783362106501	7.024268697305686	6.896425514424013
CHEMBL1682575	6.93	6.810690107917836	6.805541640351309	6.788888889	6.575890995147259	6.991995811462402	6.7946014887757595	6.6823899420736295	6.78394340330483
CHEMBL1094534	5.42	6.190566128599428	5.713569474033163	5.628333333333334	6.040216987895513	5.653623580932617	5.8452619009588105	5.834275160614423	5.846920284414065
CHEMBL2029752	6.43	6.601740735939484	6.698098395865794	6.996666666666666	6.876127279317489	6.721635341644287	6.778853683886744	6.936396972992077	6.798881310480888
CHEMBL1682444	7.32	7.089829619078272	7.136526180536532	7.1788888889999996	7.027529068370487	7.051634311676025	7.096881613732263	7.1032089786852435	7.039581690023256
CHEMBL2029758	7.07	6.601740735939484	6.698098395865794	6.996666666666666	6.876127279317489	6.721635341644287	6.778853683886744	6.936396972992077	6.798881310480888
CHEMBL2041382	7.045	6.61187360489634	6.654234440940829	6.84	6.273833023957888	5.7843871116638175	6.432865636291774	6.556916511978944	6.029110067810853
CHEMBL2041389	7.325	6.826317539497107	6.897055697142549	6.93	6.799177588904314	6.554443836212157	6.8013989323512245	6.864588794452157	6.676810712558236
CHEMBL1682719	5.92	6.020256091964282	6.176541253708779	6.094444444666668	6.075468928702548	6.026317119598389	6.078605567728133	6.084956686684608	6.050893024150469
CHEMBL1682708	6.273333332999999	6.196485852155198	6.3431272871272455	6.1144444443333335	6.07040413700307	6.078047275543213	6.160501799232412	6.092424290668202	6.0742257062731415
CHEMBL1682455	6.753333333	6.941727885762272	6.803957988424601	6.817777777666668	6.590519954732304	6.625313758850098	6.755859473087187	6.704148866199486	6.607916856791201
CHEMBL1682600	6.68	6.431427890604793	6.535683476794118	6.504444444333331	6.397908345696296	6.8750081062316895	6.548894452732045	6.451176395014814	6.636458225963993
CHEMBL1682577	6.55	6.451964205895572	6.5742708692061855	6.419999999666666	6.509483538112959	6.300059795379639	6.451155681652205	6.464741768889812	6.404771666746299
CHEMBL2041571	6.2	6.498571680880683	6.730071348382926	6.673333333333333	6.742000840223257	6.655045032501223	6.659804447064284	6.7076670867782955	6.69852293636224
CHEMBL1682585	6.833333333	6.267954951477469	6.404250740039668	5.948888889	6.398847897673749	5.971085071563723	6.198205509950922	6.173868393336875	6.1849664846187355
CHEMBL1682572	6.643333332999999	7.008029025077434	6.853877426738189	6.788888889	6.8417419994525455	7.155176639556885	6.929542795965011	6.815315444226273	6.998459319504715
CHEMBL1097787	5.53	5.674230859776695	5.651543251180633	5.591666666666668	5.817991195945648	6.140305519104004	5.7751474985347295	5.704828931306158	5.979148357524826
CHEMBL1682587	6.71	6.685110244987048	6.7258001129899965	6.485555555666669	6.630597914240467	6.377002239227295	6.580813213422294	6.558076734953568	6.5038000767338815
CHEMBL2029592	6.98	6.67432897695974	6.737506531712802	6.8900000000000015	7.006145265643594	7.197113990783691	6.901018953019966	6.948072632821798	7.101629628213643
CHEMBL436840	6.02	7.046098928780372	6.6533607561305725	6.767777777999999	6.381910647748553	5.89316987991333	6.548463598114566	6.574844212874276	6.1375402638309415
CHEMBL532	4.666	5.627106487048441	5.861056322106212	6.051349206333335	5.706838627094499	5.030157566070557	5.655301641730609	5.879093916713917	5.3684980965825275
CHEMBL1682700	6.396666667000001	6.220215675482982	6.342929797637883	6.221111110999999	6.220886565321276	6.2771058082580575	6.25644979154004	6.220998838160638	6.248996186789666
CHEMBL1257966	5.28	6.163094088737678	6.145780064182737	6.431111111	6.352845907978579	6.738280773162843	6.366222389012367	6.39197850948929	6.545563340570711
CHEMBL1946562	7.945	7.14151409351162	7.054681125363189	6.861666666666667	6.613750392168126	7.735337734222412	7.081390002386402	6.737708529417397	7.174544063195269
CHEMBL555663	6.95	6.962601278729137	6.946604410481667	7.0088888890000005	6.7977876574059835	6.905658721923827	6.924308191508123	6.903338273202992	6.851723189664906
CHEMBL2041394	6.95	6.790359553860875	6.835175184980054	6.836666666666668	6.688684891898303	6.920717716217041	6.814320802724589	6.762675779282485	6.804701304057672
CHEMBL2041386	6.765	6.862543005496381	6.963388951572263	6.6933333333333325	6.6280495461662925	6.295133590698242	6.688489685453303	6.6606914397498125	6.461591568432267
CHEMBL1682593	6.703333333	6.975155728301831	6.910756826411912	6.888888888666668	6.7415871084557475	6.061770439147949	6.715631798196822	6.815237998561208	6.401678773801848
CHEMBL1682715	6.273333332999999	6.520487898996472	6.603218166995325	6.435555555333332	6.711892896729973	6.773453235626223	6.608921550736264	6.573724226031652	6.742673066178098
CHEMBL1682728	5.503333333	6.220215675482982	6.342929797637883	6.221111110999999	6.220886565321276	6.2771058082580575	6.25644979154004	6.220998838160638	6.248996186789666
CHEMBL553183	6.773333332999999	6.591823064414122	6.710683446144133	6.468888889000001	6.529337307219187	6.525632858276367	6.565273113010761	6.499113098109595	6.527485082747777
CHEMBL224345	5.31	7.354933120193445	6.67470495293325	6.666666666666668	6.722432163857868	7.773847103118896	7.038516801354025	6.6945494152622675	7.248139633488382
