# Supplementary material for: Cheminformatics Analysis and Modeling with MacrolactoneDB
Source: Sci Rep. 2020 Apr 14;10:6284. doi: 10.1038/s41598-020-63192-4 (PMC7156526; doi:10.1038/s41598-020-63192-4)
Supplement: Supplementary file 2 — Supplementary information2. [file 41598_2020_63192_MOESM2_ESM.zip › DataS1/CHEMBL364/pIC50/predictions/10-fold/pca_tuned/ecfp6.csv]

IDs	ExperimentalAff	NB	SVR	KNN	RF	DNN	consensus	RF_KNN	RF_DNN
CHEMBL1682448	7.15	6.794754856142234	6.80461948483268	6.870594723458821	6.67168409690868	6.910003662109375	6.8103313646903585	6.771139410183751	6.790843879509028
CHEMBL1682720	5.843333333	6.840984279986372	6.899007904419582	6.859692572767732	6.864215163587126	7.216221332550049	6.936024250662172	6.861953868177428	7.040218248068587
CHEMBL1682610	6.416666667	6.750065075941612	6.655673665083354	6.865338980632019	6.525701159231378	6.546427249908447	6.6686412261593615	6.695520069931698	6.536064204569913
CHEMBL2041572	6.32	6.702369261143532	6.386461862315133	6.618017748269158	6.600364993322128	6.551377296447754	6.57171823229954	6.609191370795642	6.575871144884941
CHEMBL1682576	6.44	6.809837666070693	6.840235942050357	6.857231913709892	6.795399879723263	6.595850944519043	6.7797112692146495	6.826315896716578	6.695625412121153
CHEMBL1682606	6.54	6.954433202288357	6.902263938663597	6.881300968620206	6.9419454850222575	7.297569751739503	6.995502669266784	6.911623226821232	7.119757618380881
CHEMBL1682592	6.66	7.05339649544664	6.92385691742223	6.8974136379387225	6.918291872833687	6.7859721183776855	6.915786208403793	6.907852755386205	6.852131995605687
CHEMBL1682713	6.263333332999999	6.086969833389528	6.214993502067081	6.094611883130972	6.201432882414711	5.787361145019531	6.077073849204365	6.148022382772842	5.994397013717121
CHEMBL2029588	6.36	6.542539008118747	6.589012271091843	6.433626116598003	6.828793584216893	7.06065559387207	6.690925314779511	6.631209850407448	6.9447245890444815
CHEMBL1774584	6.75	6.838001252850442	6.5016493157368025	6.483581789729526	6.67993366490939	6.8135085105896	6.663334906763152	6.581757727319458	6.746721087749495
CHEMBL1682443	7.276666667000001	6.577583640806488	6.739280621559439	6.608285368918987	6.766900840282648	6.9173102378845215	6.721872141890417	6.6875931046008175	6.842105539083585
CHEMBL1682452	7.07	6.7836753654764514	6.920417724073371	6.801334624815445	6.763347025320607	6.821174144744872	6.817989776886149	6.782340825068026	6.792260585032739
CHEMBL1682605	6.6566666670000005	6.789673115868692	6.791368234239793	6.869564131881069	6.782200848495874	6.473021030426025	6.741165472182291	6.825882490188471	6.62761093946095
CHEMBL1774633	7.023333332999999	6.606908435693692	6.645953392015167	6.737006570904013	6.715055281252494	6.639603614807129	6.668905458934498	6.726030926078254	6.677329448029811
CHEMBL532024	6.716666667	6.880792020607752	6.89230896898246	6.681304766468543	6.8325642522658	6.828298091888428	6.8230536200425975	6.756934509367172	6.830431172077114
CHEMBL2029590	7.89	6.971865417189245	6.7994662771581895	6.648343130419751	7.0330945167457966	7.187844753265381	6.928122818955673	6.840718823582774	7.110469635005589
CHEMBL2303629	6.21625	5.8408926645989165	6.325829402750857	5.508118943679044	6.444455382436647	7.960350513458253	6.4159293813847444	5.976287163057846	7.20240294794745
CHEMBL1682705	6.5	6.549674110196794	6.505750805624291	6.677412413258464	6.698286251265433	6.162199974060059	6.518664710881009	6.6878493322619486	6.430243112662746
CHEMBL1682446	7.236666667000001	6.926343667694588	6.862225322718335	6.960736038306101	6.787334861870384	7.062563896179199	6.919840757353723	6.874035450088243	6.924949379024792
CHEMBL1682582	6.636666667	7.022463966633017	6.900981740551572	6.657659294808857	6.7811475342294445	7.17308235168457	6.907066977581492	6.719403414519151	6.977114942957007
CHEMBL1682703	6.133333333	6.388949623024869	6.219861697213768	6.015079234327454	6.22533344072374	6.329837322235107	6.235812263504988	6.120206337525597	6.277585381479424
CHEMBL2029593	6.97	7.1650195751064345	7.191271493128928	7.1102090793743775	7.051394800623933	7.27306318283081	7.158191626212895	7.080801939999155	7.162228991727371
CHEMBL1946398	7.215	7.460077886420008	7.188310814199027	7.567072815614583	7.236743284387168	7.236798286437987	7.337800617411754	7.401908050000875	7.236770785412578
CHEMBL1682596	6.806666667000001	5.885428741974152	5.905427671381291	5.919492421216082	5.960136769974833	6.0407471656799325	5.942246554045258	5.9398145955954575	6.000441967827383
CHEMBL563766	6.873333333	6.733286229256487	6.678116361714994	6.553123533451212	6.815413132386682	6.710237979888916	6.698035447339658	6.684268332918947	6.762825556137798
CHEMBL1682466	6.973333332999999	6.069359309677341	6.179518073759772	6.048533157288892	6.106274665583979	6.542712211608888	6.189279483583774	6.077403911436436	6.324493438596433
CHEMBL1081434	5.77	5.630768072983121	5.926027309901731	5.829185920544604	6.139182529273525	5.815808773040772	5.868194521148751	5.984184224909065	5.977495651157149
CHEMBL1682608	6.273333332999999	6.840136116329623	6.944096347695665	6.915125955888669	6.9212891858969865	7.051807880401611	6.934491097242511	6.918207570892828	6.986548533149299
CHEMBL1682707	5.946666667000001	6.194232426285312	6.280929267009123	6.180656161065045	6.247471237466719	6.533538341522218	6.2873654866696835	6.214063699265882	6.390504789494468
CHEMBL1774583	5.646666667000001	6.263714663488831	6.2455974828107	6.262368206930367	6.638836764108166	6.351635932922362	6.352430610052086	6.4506024855192665	6.495236348515264
CHEMBL2029751	6.58	6.596144604314345	6.695933109790668	6.853200143138106	6.725499224650184	6.44262170791626	6.662679757961913	6.7893496838941445	6.584060466283222
CHEMBL2029760	7.1	6.79509535182461	6.964303663840116	6.820400895045856	6.736738368804209	7.052921772003174	6.873892010303594	6.778569631925032	6.894830070403692
CHEMBL2041391	7.82	7.527367827235584	7.8160572245541005	7.606170365615561	7.470904312778129	7.726828575134277	7.62946566106353	7.538537339196845	7.598866443956203
CHEMBL1682702	6.103333332999999	6.598130967798411	6.663199477939704	6.704816574742089	6.771772863471509	6.910632610321045	6.729710498854551	6.738294719106799	6.8412027368962764
CHEMBL2041393	6.99	6.909185382265773	6.872911901209062	6.8199358535427175	6.8390974061792935	7.048718929290772	6.897969894497524	6.829516629861006	6.943908167735033
CHEMBL1682589	6.816666667000001	7.307968616921487	7.0744158253346185	6.9493495104590846	6.913628856941317	7.082136631011963	7.065499888133694	6.931489183700201	6.99788274397664
CHEMBL1682573	6.8666666670000005	6.557846799888423	6.560336119195683	6.542653128362745	6.597950415126787	6.571896076202393	6.566136507755206	6.5703017717447665	6.58492324566459
CHEMBL1682468	6.99	7.117216334544232	7.072034124990996	6.925702931022898	6.926034844136707	7.0264410972595215	7.01348586639087	6.925868887579803	6.976237970698114
CHEMBL1682710	6.266666667000001	6.336535424272005	6.229903845542637	6.065786994239455	6.218440537987805	5.952625751495361	6.160658510707452	6.14211376611363	6.085533144741583
CHEMBL1682461	6.91	6.54742181683899	6.6220009888827525	6.55622111709771	6.673421706167656	6.40796422958374	6.561405971714168	6.614821411632683	6.540692967875698
CHEMBL1682723	5.686666667000001	6.174830356571733	6.164780914683676	6.306199150394722	6.760632435255915	5.9187865257263175	6.265045876526473	6.533415792825318	6.339709480491116
CHEMBL1682591	6.806666667000001	6.7915564536414905	6.913827200668075	6.927445520038741	6.921058229440782	6.990135669708253	6.908804614699468	6.9242518747397614	6.955596949574518
CHEMBL1682724	5.14	5.918687430733305	5.867508555699446	6.028302397183652	5.984337090967599	5.854777812957764	5.930722657508353	6.0063197440756255	5.919557451962682
CHEMBL1681796	7.19	6.789699370624857	6.7755659241818975	6.911387088031192	6.794243546392206	6.514235973358152	6.757026380517661	6.852815317211698	6.654239759875178
CHEMBL1946399	6.365	7.131956243076417	7.011137604654016	7.295245461213492	6.8552673038211855	6.7195186614990225	7.002625054852826	7.075256382517338	6.787392982660104
CHEMBL1682580	6.823333333	6.718375719601798	6.639600307860116	6.698516887045318	6.741749414187307	6.29066801071167	6.617782067881242	6.720133150616313	6.5162087124494885
CHEMBL1774641	7.113333333	6.964074224870801	6.635664553231687	6.6180066875845895	6.562749928022015	6.301329135894775	6.616364905920773	6.590378307803302	6.432039531958395
CHEMBL1682729	4.89	5.985151111689983	6.084319614823994	6.092988420586336	6.330315728059766	6.6691226959228525	6.2323795142165865	6.211652074323051	6.499719211991309
CHEMBL1682730	4.89	6.2606254741390535	6.346208741763724	6.303663638713825	6.249686479596582	6.319293022155763	6.29589547127379	6.276675059155203	6.284489750876173
CHEMBL2029741	6.25	6.4184922426046125	6.410560473911384	6.6222931823576285	6.372703778316853	6.155024528503418	6.39581484113878	6.49749848033724	6.263864153410136
CHEMBL2041573	6.2	6.322925612012746	6.363640304132347	6.504723121811383	6.372849597908994	6.160202026367188	6.344868132446531	6.438786359860188	6.266525812138092
CHEMBL1682725	5.343333333	6.014193740744487	6.1301346719501755	6.080269337702871	6.103532380102413	5.8597660064697275	6.037579227393936	6.091900858902642	5.981649193286071
CHEMBL540229	6.243333333	6.908648344122832	6.8101035173443485	6.725287859535986	6.746703763848789	6.742716312408447	6.78669195945208	6.735995811692387	6.744710038128618
CHEMBL487366	6.1	6.3574990025086855	6.244212013663815	5.810137392556957	6.242732927166468	6.4660491943359375	6.224126106046373	6.0264351598617125	6.354391060751203
CHEMBL414883	5.195	6.041937562452249	6.022852795332877	5.809340450911227	6.126462561225362	6.4692134857177725	6.093961371127898	5.967901506068294	6.297838023471567
CHEMBL1946561	7.005	7.872915709256197	7.7933028021321915	7.592057647424299	7.471598262914107	7.773044109344482	7.700583706214255	7.531827955169202	7.6223211861292945
CHEMBL1682445	7.236666667000001	6.704972885447752	6.855633397396945	6.7329759564454985	6.831139638688415	6.772181510925293	6.7793806777807815	6.7820577975669565	6.801660574806855
CHEMBL1774632	6.68	6.933267612371856	6.9420484289695885	6.915518521035457	6.892816588564185	6.903196334838867	6.917369497155991	6.904167554799821	6.8980064617015255
CHEMBL1682711	6.1566666670000005	6.32160114983562	6.494679605077272	6.435870482901428	6.598176149217564	7.089617729187013	6.5879890232437806	6.517023316059496	6.843896939202288
CHEMBL553184	6.86	6.954619425163072	6.83205352109594	6.855940233402145	6.682859680374497	6.739607334136963	6.813016038834523	6.769399956888321	6.71123350725573
CHEMBL1682584	6.796666667	6.525488979711517	6.643192618512247	6.624689441455795	6.637661007619883	6.34705114364624	6.555616638189136	6.631175224537839	6.492356075633062
CHEMBL2029747	6.7	6.141173675687965	6.342630324787263	6.3389382146018685	6.65069392990954	6.381058216094973	6.370898872216322	6.494816072255704	6.515876073002257
CHEMBL1774638	6.61	6.837169948851278	6.667944485436176	6.716467166760747	6.451696561719554	6.607668876647949	6.656189407883142	6.584081864240151	6.529682719183752
CHEMBL1173442	5.245	5.6077257803727925	5.520614448998387	5.699700364710004	5.9646932017236125	5.817728042602539	5.7220923676814675	5.8321967832168085	5.891210622163076
CHEMBL1946557	8.61	7.699601805490402	7.245082455878457	7.471233853333409	7.360123654124348	7.660843849182129	7.487377123601749	7.415678753728878	7.510483751653238
CHEMBL1682716	5.996666667	6.054534231993822	6.169685702587367	6.262639363977324	6.283816934420747	6.263044834136963	6.206744213423245	6.273228149199035	6.273430884278855
CHEMBL539222	7.006666667	6.861555739581302	6.9733903857205615	6.988729156257057	6.920965545359754	7.276693820953369	7.004266929574408	6.954847350808405	7.098829683156561
CHEMBL1774625	6.936666667000001	6.826942368598924	6.801903841967581	6.4390359319740655	6.9032007552474335	6.851022243499756	6.764421028257551	6.6711183436107495	6.877111499373594
CHEMBL2029589	7.66	7.7477321422117855	7.508715400127888	6.934071483436438	7.1923133585074925	7.968352317810059	7.470236940418732	7.063192420971966	7.580332838158776
CHEMBL2029585	7.29	7.043912063960537	7.084118590498729	6.897103211217432	6.859196354268796	7.048686027526856	6.98660324949447	6.878149782743114	6.953941190897826
CHEMBL2029743	7.21	6.679682007770582	6.854876191732073	6.600395205040817	6.861156752097537	6.908076286315918	6.7808372885913855	6.730775978569177	6.884616519206728
CHEMBL1774628	7.11	6.788785416020692	6.7915339674314685	6.482834332767324	6.782784361324706	7.05308198928833	6.779804013366504	6.632809347046015	6.917933175306517
CHEMBL1774639	6.716666667	6.802992193251778	6.722967059560236	6.797704344186977	6.659413349868168	6.878481864929199	6.772311762359271	6.728558847027573	6.768947607398683
CHEMBL553338	6.876666667	6.933716818541173	6.799224174944053	6.6880601308247165	6.816561082111285	6.765586853027344	6.800629811889715	6.752310606468001	6.791073967569314
CHEMBL1682457	6.97	6.698664169469469	6.733242712250902	6.539418029134742	6.632343860897738	6.268393039703369	6.574412362291244	6.58588094501624	6.450368450300553
CHEMBL1094508	6.38	5.592847242273934	5.778289784070988	5.865	5.909070394706074	5.738502025604247	5.776741889331048	5.887035197353037	5.823786210155161
CHEMBL2041385	7.63	7.1991135374644735	7.328389188457009	7.406722695590767	7.318688277195657	7.613577365875244	7.37329821291663	7.362705486393212	7.466132821535451
CHEMBL1682465	6.93	6.899022091358737	6.930330500454898	6.656573669793158	6.636972228148164	6.916672706604004	6.807914239271793	6.646772948970661	6.776822467376084
CHEMBL1682574	6.666666667	7.0890251670725855	6.954916735787276	6.761230166353898	6.8254113007411625	7.278163433074951	6.981749360605974	6.79332073354753	7.051787366908057
CHEMBL2029596	7.58	6.878436828125109	7.15044395042316	6.816392565169643	6.888694893734948	7.251261711120605	6.997045989714694	6.852543729452296	7.069978302427776
CHEMBL2029756	6.63	6.813213139121343	6.930714972274859	6.924062458229224	6.81108675529254	6.9679927825927725	6.889414021502146	6.867574606760882	6.889539768942656
CHEMBL1081435	6.05	6.105354545025143	5.9189117227912105	5.7201343405266725	6.1304380591072505	5.894515514373777	5.9538708363648105	5.925286199816961	6.012476786740514
CHEMBL2041383	6.97	6.90986739901806	6.886847552957625	7.0970205732960085	6.814889434810567	7.151871204376223	6.972099232891696	6.955955004053288	6.983380319593396
CHEMBL1682722	5.696666667000001	6.1134822067767525	6.028577782397548	6.054345109543848	6.008279855856126	6.126700401306152	6.066277071176086	6.031312482699987	6.06749012858114
CHEMBL1774636	6.846666667	6.937946968216687	6.788995651623813	6.7202177631304325	6.799543764065124	6.988080978393555	6.846957025085922	6.759880763597778	6.893812371229339
CHEMBL3577054	5.98	6.237849380904138	6.34956754441855	6.135178316513143	6.213624068593379	6.308562755584718	6.2489564132027855	6.174401192553261	6.261093412089048
CHEMBL2029598	6.41	6.259559665684301	6.257888222422558	6.304505507238046	6.4549768450056835	6.2805938720703125	6.31150482248418	6.379741176121865	6.367785358537998
CHEMBL1682599	6.703333333	6.7983333091778375	6.86853346884094	6.858364659442874	6.887584987609611	6.880602836608888	6.85868385233603	6.872974823526243	6.8840939121092495
CHEMBL557551	7.043333333	6.8232191628622365	6.9166534379804405	6.6937865751620755	6.730391681472042	6.868307113647461	6.806471594224851	6.712089128317059	6.799349397559752
CHEMBL2029757	7.16	6.760664414248991	6.983034647969878	6.941874720454522	6.884906906269023	7.086119174957275	6.931319972779937	6.913390813361772	6.985513040613149
CHEMBL1241239	8.1875	5.004562131480244	6.1621715071843575	5.646846170186273	6.139884987095868	5.446922302246094	5.680077419638567	5.89336557864107	5.793403644670981
CHEMBL562773	7.223333332999999	6.810442744133577	6.79088546394822	6.773371318703657	6.6730639969864916	6.931540012359619	6.795860707226313	6.723217657845074	6.802302004673056
CHEMBL1682451	6.973333332999999	6.446285790185223	6.615875491385559	6.413930130976253	6.443359694267152	6.28183650970459	6.440257523303755	6.428644912621703	6.362598101985871
CHEMBL1257967	6.293333333	6.042225461407452	6.182568186351094	5.888518171241005	6.31085026116447	6.006977558135986	6.08622792766	6.099684216202737	6.158913909650228
CHEMBL2029764	6.28	6.4448065834066295	6.492488569217893	6.287651463109897	6.2996076228628155	6.464883327484131	6.397887513216273	6.2936295429863565	6.382245475173473
CHEMBL2029745	5.71	6.726017480955527	6.273665440971253	6.3960667499873125	6.447081741488256	6.159100532531737	6.400386389186818	6.4215742457377845	6.3030911370099965
CHEMBL1136	5.995	5.3501551214234055	6.160222270158847	5.597494995697146	6.238365231795955	5.752269268035889	5.819701377422248	5.91793011374655	5.995317249915922
CHEMBL2041381	7.95	7.31962374772249	7.598148205666463	7.511966446487907	7.236629875082662	7.563865184783935	7.446046691948692	7.374298160785285	7.400247529933298
CHEMBL2029594	7.6	7.050619556860045	7.2751142279451955	6.795484716580675	6.854835699185432	7.374589920043945	7.070128824123058	6.825160207883053	7.114712809614689
CHEMBL2029754	7.1	6.756218060514606	6.902216583705084	6.9824678420103945	6.665909663857565	6.638401508331299	6.78904273168379	6.8241887529339795	6.652155586094432
CHEMBL2029587	7.6	7.091360855561399	6.896961656696613	6.613808298897069	6.531766785238122	6.761519908905027	6.779083501059647	6.572787542067595	6.646643347071574
CHEMBL2029753	6.79	6.840360156160889	6.930005749847107	6.966568169770451	6.863607950538733	6.883427143096924	6.89679383388282	6.915088060154591	6.873517546817828
CHEMBL563603	6.77	6.698725868827263	6.902145083063747	6.74933432847558	6.562012746136148	6.779711246490479	6.738385854598644	6.655673537305864	6.670861996313313
CHEMBL1682459	6.75	7.024190411704688	7.1034564521727335	6.979362312656039	6.948893149476715	7.009269237518311	7.013034312705697	6.964127731066377	6.979081193497514
CHEMBL1682447	7.113333333	6.7521560240502225	6.785829198834151	6.560597878360273	6.753180696899916	6.719847202301025	6.714322200089117	6.6568892876300945	6.736513949600471
CHEMBL1682462	7.103333332999999	6.920229465232023	6.9223079546664135	6.7776142067420135	6.822429879131542	6.767836093902588	6.842083519934915	6.800022042936778	6.795132986517065
CHEMBL1682601	6.573333333	6.519212187715236	6.650702454265512	6.431110142557447	6.5896252074494015	6.606008052825928	6.559331608962705	6.510367675003424	6.597816630137665
CHEMBL1682712	6.03	6.2828064752104815	6.2958756431032326	6.0158184957411525	6.461379983977943	6.132704734802246	6.2377170665670105	6.238599239859548	6.297042359390094
CHEMBL1682603	6.463333333	6.658889481884192	6.489880413852937	6.484246469036108	6.378701223532152	6.1297569274902335	6.4282949031591246	6.43147384628413	6.2542290755111924
CHEMBL1682586	6.67	5.975756979468478	6.0138129231511215	5.955786646924679	5.991058390819429	6.031806945800781	5.993644377232898	5.973422518872054	6.011432668310105
CHEMBL1682609	6.48	6.4173929028275225	6.6430401306067575	6.4424297218010365	6.73303259839746	6.803464412689209	6.6078719532643975	6.587731160099248	6.768248505543335
CHEMBL1682717	5.916666667	5.987491171981933	6.0518844434486025	5.983999596094685	6.256079705436223	6.482840061187744	6.1524589956298374	6.120039650765454	6.3694598833119835
CHEMBL1641857	6.72	5.96090931239111	6.125370542997044	5.896500602341691	5.9641512727465305	5.881575584411621	5.9657014629775995	5.930325937544111	5.922863428579076
CHEMBL1682595	6.673333333	6.456117065932598	6.482378900850773	6.334489954274943	6.322323569394258	6.507649421691895	6.420591782428893	6.3284067618346	6.414986495543077
CHEMBL1094363	6.11	5.4336890952127606	5.630350759793085	5.53	5.658572630337075	5.314595699310303	5.513441636930645	5.594286315168538	5.4865841648236895
CHEMBL1682597	6.69	6.706823422813872	6.801915232953024	6.737665493275852	6.780802576319896	6.659749031066895	6.737391151285908	6.759234034797874	6.720275803693395
CHEMBL2029597	5.83	6.696072723556668	6.765729629925944	6.7572005772742845	6.991888358888827	6.692263126373291	6.780630883203803	6.874544468081556	6.842075742631059
CHEMBL529	6.194047619	6.290006811043426	6.474497279265603	5.764320274510948	6.494199346890856	5.943669319152832	6.193338606172732	6.129259810700901	6.218934333021844
CHEMBL1682467	7.013333332999999	6.766517671981168	6.802018454258263	6.7635783737094615	6.7789829012288045	6.65831470489502	6.753882421214544	6.771280637469133	6.718648803061912
CHEMBL1774624	5.586666667	6.060961027823801	5.970019546289005	6.0690606488335455	5.949835392304933	5.9757080078125	6.005116924612757	6.0094480205692395	5.962771700058717
CHEMBL1774629	7.43	7.059793880881499	7.096989279832046	6.7314388192116095	6.858338334099235	7.102882385253906	6.96988853985566	6.794888576655422	6.980610359676571
CHEMBL2041570	6.83	6.841058469432246	6.7670726884120365	6.802704994450322	6.66693460903662	7.206608772277832	6.856875906721811	6.7348198017434715	6.936771690657226
CHEMBL1774640	6.153333333	6.996663396517433	6.968519957189164	6.953696312269067	6.81185494588162	7.075132846832275	6.961173491737912	6.8827756290753435	6.943493896356948
CHEMBL1682727	5.443333332999999	5.64901647728056	5.8422844421980695	5.67747303512627	5.773919999203527	5.4006309509277335	5.6686649809472325	5.725696517164899	5.58727547506563
CHEMBL1774630	7.19	6.902256891185241	6.911769735703727	6.746488910387511	6.9247205576198745	6.870882034301758	6.8712236258396215	6.835604734003693	6.897801295960816
CHEMBL1682604	6.483333332999999	6.5328938313833405	6.53588876092419	6.055112975001411	6.496610978650918	6.571156024932861	6.438332514178543	6.275861976826165	6.533883501791889
CHEMBL1682590	6.523333332999999	6.900603828003026	6.820768639780762	6.794960852665068	6.818075079901991	6.761564254760742	6.819194531022317	6.806517966283529	6.789819667331367
CHEMBL1682450	7.386666667	6.409459671634371	6.454116782551098	6.480227383737082	6.492080945108796	6.152873516082764	6.397751659822822	6.486154164422939	6.32247723059578
CHEMBL1682721	5.87	6.371115314328016	6.508201852806889	6.478160052877949	6.5324872877758775	6.760984897613525	6.530189881080451	6.505323670326913	6.6467360926947014
CHEMBL3392931	5.0	5.499064897108856	5.743125863191841	4.666	5.439396136030887	4.693259716033936	5.208169322473104	5.052698068015443	5.066327926032412
CHEMBL2029748	5.72	6.520077448342277	6.250900792020794	6.235447340013635	6.378020328042911	6.264373779296875	6.329763937543299	6.3067338340282735	6.321197053669893
CHEMBL2029744	6.79	6.155737005392678	6.283831415501196	6.336360668655227	6.68630428196091	6.1679444313049325	6.326035560562989	6.511332475308069	6.4271243566329215
CHEMBL2029591	6.07	7.517503741275583	7.221264623082304	6.536722683936249	7.1398962081354025	7.70654821395874	7.224387094077656	6.838309446035826	7.423222211047071
CHEMBL1774635	7.036666667	6.885988066292162	6.888377327910409	6.854568067817753	6.499698327148689	7.075377941131593	6.840801946060121	6.67713319748322	6.78753813414014
CHEMBL2441613	6.62	6.026076390067327	6.3882231025359815	5.798650752430471	6.222409706647017	6.307837963104247	6.148639582957009	6.010530229538745	6.265123834875633
CHEMBL1682456	7.096666667	6.683968836928438	6.7655787951354815	6.769117681586697	6.723846709674024	6.6129150390625	6.711085412477428	6.74648219563036	6.668380874368262
CHEMBL1641858	6.04	6.591168999117596	6.627857814486829	6.359919339059273	6.3112680681752025	6.6172637939453125	6.501495602956842	6.335593703617238	6.4642659310602575
CHEMBL2029759	7.04	6.7053452117755175	6.981405156045036	7.042799206645364	6.964946066246915	7.1092400550842285	6.960747139159413	7.00387263644614	7.037093060665572
CHEMBL1682701	6.443333332999999	6.05920260016012	6.0648114260452175	6.028338556710713	5.989406339397839	5.553885459899902	5.9391288764427586	6.008872448054277	5.77164589964887
CHEMBL2029595	7.26	6.5262627569925975	6.4329882162549765	6.366913905715372	6.571416518061168	6.756585121154785	6.530833303635779	6.469165211888271	6.664000819607977
CHEMBL2029742	5.41	5.908089713428744	5.841194179505052	6.105872250406697	6.179117908327861	5.997358798980713	6.006326570129813	6.142495079367279	6.088238353654287
CHEMBL1682598	6.703333333	6.435575336433544	6.4886207607673825	6.475739858474093	6.531595455589769	6.4432220458984375	6.474950691432644	6.503667657031931	6.487408750744104
CHEMBL1682726	5.356666667	5.682615265848758	5.665434869423318	5.6613617891035215	5.721605996031668	5.355616569519043	5.617326897985262	5.691483892567595	5.5386112827753555
CHEMBL2041387	6.525	6.836998266002163	6.692002363195377	7.415277125876907	6.876359414925412	6.93895149230957	6.951917732461885	7.1458182704011595	6.907655453617491
CHEMBL1682578	6.82	6.770506612177996	6.772174450690013	6.698901437056231	6.742574713755491	6.98701810836792	6.7942350644095315	6.720738075405861	6.864796411061706
CHEMBL1774634	6.856666667000001	6.9284346495001445	6.7948601971518805	6.818352771220843	6.854118285346259	6.601936340332031	6.799540448710232	6.8362355282835505	6.728027312839146
CHEMBL1682463	6.926666667	6.456913107990253	6.502103185059732	6.4857250178833175	6.482789754901452	6.560700416564941	6.49764629647994	6.484257386392384	6.521745085733197
CHEMBL1682458	7.003333333	6.561108515492686	6.6275260156593525	6.535836227056158	6.630588420284772	6.76543664932251	6.624099165563095	6.583212323670464	6.698012534803641
CHEMBL1682594	6.666666667	6.858113999262258	6.945192930083243	6.737801887244923	6.784243901234592	6.862411022186277	6.837552748002258	6.761022894239757	6.823327461710434
CHEMBL2041384	5.935	6.648729887371963	6.517006861098343	6.931302583851173	6.6715481364506815	5.981343746185303	6.549986242991492	6.801425360150928	6.326445941317992
CHEMBL1682607	6.68	6.666638595651107	6.7185323538778485	6.863407952630829	6.723045221520863	7.302033424377441	6.854731509611618	6.793226587075846	7.012539322949152
CHEMBL1682714	6.14	6.391402821914721	6.2752153445768935	5.920534605486695	6.447710042704843	5.845626354217527	6.176097833780135	6.184122324095769	6.146668198461185
CHEMBL1682453	7.196666667000001	6.816903919614212	6.746964857997985	6.7336386281467675	6.771659549867872	7.283897876739503	6.870612966473267	6.75264908900732	7.027778713303688
CHEMBL2041390	7.515	7.271843604062834	6.999812935249321	7.456618962754394	7.004671699424808	7.481203079223633	7.2428300561429975	7.230645331089601	7.24293738932422
CHEMBL2041392	6.98	7.120459100260175	6.869001010434277	6.916910270495629	6.890225630357985	7.053511142730713	6.970021430855755	6.903567950426807	6.971868386544349
CHEMBL1081114	5.08	5.30624327378824	6.033500930649723	5.849904758626074	6.069423432935301	5.703258514404298	5.7924661820807275	5.959664095780688	5.8863409736698
CHEMBL553625	6.816666667000001	6.556561245823606	6.7985807039559125	6.835620300536354	6.596028568828182	7.210371971130371	6.7994325580548844	6.715824434682268	6.903200269979276
CHEMBL2029765	6.06	6.197518211733272	6.0984190272703325	5.856084841792079	6.21429438200518	5.633033275604247	5.999869947681022	6.0351896118986295	5.923663828804713
CHEMBL1774627	6.6166666670000005	6.847231780493578	6.675890114191684	6.45234500479732	6.7633487904716825	6.4037818908691415	6.6285195161646815	6.607846897634501	6.583565340670412
CHEMBL2029763	7.24	6.707426453895563	6.508440147338988	6.2337489195349205	6.20585936494306	6.902050495147705	6.511505076172048	6.21980414223899	6.553954930045382
CHEMBL1094695	5.865	5.917589853342513	6.280464883425615	6.38	6.194480639873219	6.586105346679688	6.271728144664207	6.287240319936609	6.390292993276454
CHEMBL1774631	6.823333333	6.451832513749862	6.644799992392508	6.615138440463372	6.509548540923529	6.44928503036499	6.534120903578852	6.562343490693451	6.4794167856442595
CHEMBL1682454	6.8666666670000005	6.797107534091418	6.7828157971062994	6.7300724654662565	6.797389215327322	6.818455219268799	6.78516804625202	6.763730840396789	6.80792221729806
CHEMBL2029755	7.02	7.111752589815217	7.130718008415793	6.98056601707378	6.792177107112856	7.087193965911865	7.020481537665903	6.886371562093318	6.939685536512361
CHEMBL2029746	7.3	6.7032649297420885	6.960200503756522	6.706407236395829	6.669511257689883	6.805448055267334	6.768966396570332	6.687959247042856	6.737479656478609
CHEMBL1682704	6.37	6.4011748119180885	6.051971992656755	6.583226117389232	6.7156049745001924	6.454733371734619	6.441342253639777	6.649415545944713	6.585169173117405
CHEMBL1682581	6.716666667	6.437422599294512	6.600567457257194	6.2179516036282845	6.610962677049567	6.275225639343263	6.428425995314565	6.414457140338926	6.4430941581964145
CHEMBL2029352	7.05	6.804261405864871	6.873052973818022	6.84592885798571	6.76580041273353	6.666675567626952	6.791143843605816	6.80586463535962	6.716237990180241
CHEMBL1946558	8.005	7.1096015938109725	6.737789466185602	7.301313794902486	6.935528698760206	7.817121505737305	7.180271011879315	7.118421246831346	7.376325102248755
CHEMBL558355	6.8266666670000005	7.018677001361874	7.024343042405257	6.684006341782219	6.700658626061252	6.886196613311768	6.862776324984475	6.692332483921735	6.7934276196865095
CHEMBL3577055	6.4	5.845432214636311	6.028756908373767	5.958790604589209	6.029766305417508	5.7965736389160165	5.931863934386562	5.994278455003359	5.913169972166762
CHEMBL2041388	7.84	7.7464908844535	7.897036226884103	7.624456602427839	7.200372456610032	7.665058612823486	7.626682956639792	7.412414529518935	7.43271553471676
CHEMBL1682449	7.323333333	7.003822129906831	7.094304786383113	6.9675626779124284	6.8182035422109495	6.919999599456787	6.960778547174021	6.892883110061689	6.869101570833868
CHEMBL1774626	6.603333332999999	6.5679866541757725	6.6864745749914185	6.613251095071077	6.8168842196847335	6.700587749481201	6.677036858680841	6.715067657377905	6.758735984582968
CHEMBL1682460	6.923333333	6.870571918702191	6.826673986286807	6.677048355489414	6.795589028190221	7.2432966232299805	6.882635982379722	6.736318691839818	7.019442825710101
CHEMBL1682464	6.92	6.849462807906969	6.862477725141862	6.805555012965487	6.706031994424008	6.374541759490968	6.71961385998586	6.755793503694748	6.540286876957488
CHEMBL2029761	7.21	7.365624546964372	7.124616893478807	7.05093471632489	6.9074609473354505	7.181126117706299	7.125952644361964	6.97919783183017	7.044293532520875
CHEMBL1682588	6.586666667	6.121817722246068	6.167241173204348	6.075256234623379	6.108255298920581	6.163584232330322	6.12723093226494	6.09175576677198	6.135919765625452
CHEMBL2029740	5.6	5.86171702137464	5.9715085168033175	6.152032672075148	6.576813682537828	5.8003296852111825	6.072480315600424	6.364423177306488	6.188571683874505
CHEMBL2029762	5.86	6.846860549262158	6.777752772324059	6.666906361962526	6.660459817931542	6.66433572769165	6.723263045834386	6.663683089947034	6.662397772811596
CHEMBL1682718	5.98	6.490917395920067	6.417959310976241	6.821281082214607	6.714244152731798	5.913269519805907	6.471534292329724	6.767762617473203	6.313756836268853
CHEMBL1682709	6.22	6.657112098669457	6.6896702400677635	6.662207356186221	6.403137697069647	6.497551441192628	6.581935766637143	6.532672526627934	6.450344569131138
CHEMBL1774623	5.893333332999999	6.114359940539758	6.019843599219335	5.893832520293598	5.953903269147951	6.067293167114258	6.00984649926298	5.923867894720775	6.010598218131104
CHEMBL1682706	6.276666667000001	5.952207380311936	6.025898834686072	6.0852803996216265	6.127771355050753	6.052647113800049	6.048761016694088	6.10652587733619	6.0902092344254015
CHEMBL1682583	6.833333333	6.808652512932308	6.938814673692418	6.807215724727602	6.823705783868028	7.116950988769531	6.899067936797977	6.815460754297815	6.97032838631878
CHEMBL1682602	6.57	6.520008654087431	6.588010656092273	6.3928373486631225	6.640370861349258	6.5144996643066415	6.531145436899744	6.51660410500619	6.577435262827949
CHEMBL2041395	6.96	6.865368614746092	6.872695225258084	7.0326036072554245	6.725132745021122	6.554677486419678	6.81009553574008	6.878868176138273	6.639905115720399
CHEMBL541735	5.89	5.988438321697665	6.1278448596543775	6.440189886177727	6.148498803313713	6.675308704376223	6.276056115043941	6.294344344745721	6.411903753844968
CHEMBL1774637	6.526666667000001	6.285665436403889	6.146358656611817	6.321047806717044	6.334894870171678	6.109941005706787	6.239581555122243	6.327971338444361	6.222417937939232
CHEMBL2029750	6.58	6.339103226058973	6.497042710331732	6.358412826885303	6.504488416486484	6.213046073913574	6.382418650735213	6.431450621685894	6.3587672452000294
CHEMBL1682579	6.836666667	6.582220629084136	6.476974078662687	6.674475024062293	6.4127960645094415	6.46306037902832	6.521905235069376	6.543635544285867	6.437928221768881
CHEMBL2029749	6.78	6.919342577391053	7.14366471679179	6.890006272912233	6.76576454944342	6.840209484100343	6.911797520127768	6.827885411177826	6.802987016771882
CHEMBL1682575	6.93	6.824297785149156	6.9384663098709005	6.796472676049782	6.850250374677639	6.908511161804199	6.863599661510335	6.82336152536371	6.879380768240919
CHEMBL1094534	5.42	5.880069940328679	5.701212351910793	5.7791028386700924	6.077286168887722	5.813032150268555	5.850140690013168	5.928194503778908	5.945159159578139
CHEMBL2029752	6.43	6.882740260652557	6.842825123517578	6.871539220104282	6.776304729443409	6.607798099517822	6.796241486647131	6.823921974773846	6.692051414480616
CHEMBL1682444	7.32	6.9858556170879655	6.974075697812611	6.9296306620368435	6.8495536097746275	7.409330368041992	7.0296891909508075	6.889592135905735	7.12944198890831
CHEMBL2029758	7.07	6.722421227427665	6.922653995852919	7.029394070877853	6.962485122384321	7.0113067626953125	6.929652235847614	6.9959395966310876	6.986895942539817
CHEMBL2041382	7.045	6.9129029574734675	6.981558998482517	7.241702687037067	6.886345871330682	7.049232482910156	7.0143485994467785	7.064024279183874	6.9677891771204195
CHEMBL2041389	7.325	7.298510122372592	7.152984135277232	7.437709804170662	6.820765335184102	7.521790981292725	7.246352075659462	7.129237569677382	7.1712781582384135
CHEMBL1682719	5.92	5.946594558716106	5.935805306561903	5.904047791238702	6.084932078518909	5.726316928863525	5.91953933277983	5.994489934878805	5.905624503691217
CHEMBL1682708	6.273333332999999	6.180698699746215	6.175075097816538	6.012291059213843	6.120235622200845	6.103010177612305	6.118262131317949	6.066263340707344	6.111622899906575
CHEMBL1682455	6.753333333	6.890828566565293	6.8126524139601425	6.725773422252837	6.73622335162299	6.923899173736572	6.817875385627568	6.730998386937914	6.830061262679781
CHEMBL1682600	6.68	6.569169713748027	6.588158168721364	6.520519241787738	6.786381445020149	6.370767116546631	6.566999137164783	6.653450343403943	6.57857428078339
CHEMBL1682577	6.55	7.325919240058298	6.982725900214278	6.726866221061824	6.670447629254142	6.985107421875	6.9382132824927085	6.698656925157984	6.827777525564571
CHEMBL2041571	6.2	6.197766002383583	6.3359131805293085	6.6240472390024925	6.474728996277476	5.822662830352782	6.291023649709129	6.549388117639984	6.148695913315129
CHEMBL1682585	6.833333333	6.281919454974571	6.288293651439295	6.14842589439272	6.138397845499648	6.0038514137268075	6.172177652006608	6.143411869946185	6.071124629613228
CHEMBL1682572	6.643333332999999	7.076871169195046	7.040063528477262	6.863038776366702	6.878634180447037	7.1024107933044425	6.992203689558098	6.870836478406869	6.99052248687574
CHEMBL1097787	5.53	5.641642596131737	6.010069347442638	6.11	6.046345317591183	6.073751926422119	5.976361837517535	6.078172658795592	6.060048622006651
CHEMBL1682587	6.71	6.958793698951888	6.8471382042835165	6.656861898757075	6.797216928501505	6.7737464904785165	6.806751444194501	6.72703941362929	6.785481709490011
CHEMBL2029592	6.98	6.772590715274878	6.8230234325971875	6.645819282824987	6.6945805101503	6.582856178283691	6.703774023826209	6.670199896487643	6.638718344216995
CHEMBL436840	6.02	6.557633860793534	6.426998185039863	6.009024540149619	6.392611738011648	6.48603630065918	6.374460924930769	6.200818139080633	6.439324019335414
CHEMBL532	4.666	5.773122890696001	5.650029027009079	5.0	5.466968837698365	5.0716328620910645	5.392350723498902	5.233484418849183	5.269300849894715
CHEMBL1682700	6.396666667000001	6.062778677816379	6.104646605112388	6.077258961249073	5.977337480466816	5.704904556274414	5.985385256183814	6.027298220857944	5.841121018370615
CHEMBL1257966	5.28	6.60040048113216	6.187546515253422	5.7938777996143065	6.122210349270794	6.774314880371094	6.295670005128356	5.958044074442551	6.448262614820944
CHEMBL1946562	7.945	7.635808612983718	7.2882354016764115	7.616072745083799	7.1370687767664425	7.026611804962157	7.340759468294506	7.376570760925121	7.0818402908642994
CHEMBL555663	6.95	6.959674000495628	7.170570593009924	6.834399193145544	6.9341999006218815	6.957977294921875	6.971364196438969	6.884299546883713	6.946088597771878
CHEMBL2041394	6.95	7.002137850646587	6.92976358446625	6.934995722695117	6.900955893278812	7.096810340881348	6.972932678393623	6.917975807986965	6.99888311708008
CHEMBL2041386	6.765	6.844784678708253	7.0225985080218045	7.361968553102244	6.913597598985528	7.037632942199707	7.036116456203507	7.1377830760438865	6.975615270592618
CHEMBL1682593	6.703333333	6.77500518153275	6.8864973456759975	6.791436875662099	6.833669132374629	6.6059017181396475	6.778502050677025	6.812553004018364	6.719785425257138
CHEMBL1682715	6.273333332999999	6.53593860644441	6.683331225495192	6.668670427780322	6.7289535662028666	6.900798797607423	6.703538524706043	6.698811996991594	6.814876181905145
CHEMBL1682728	5.503333333	6.011320384722322	6.109022769597073	6.0729232965587245	6.204037108341737	5.345202922821045	5.94850129640818	6.13848020245023	5.774620015581391
CHEMBL553183	6.773333332999999	6.657279434958564	6.796293586889384	6.9035009472438835	6.56807774847614	6.967231750488281	6.778476693611251	6.7357893478600115	6.767654749482211
CHEMBL224345	5.31	5.711512484211903	6.263272509778893	5.704677479656566	6.237204781761098	6.468925952911378	6.077118641663967	5.970941130708832	6.353065367336238
