# Supplementary material for: Cheminformatics Analysis and Modeling with MacrolactoneDB
Source: Sci Rep. 2020 Apr 14;10:6284. doi: 10.1038/s41598-020-63192-4 (PMC7156526; doi:10.1038/s41598-020-63192-4)
Supplement: Supplementary file 2 — Supplementary information2. [file 41598_2020_63192_MOESM2_ESM.zip › DataS1/CHEMBL364/pIC50/predictions/10-fold/pca_tuned/all.csv]

IDs	ExperimentalAff	NB	SVR	KNN	RF	DNN	consensus	RF_DNN	RF_KNN
CHEMBL1682448	7.15	7.066301693811486	6.887818087165368	6.720460336687317	6.8968303571828375	7.0081353187561035	6.915909158720622	6.9524828379694705	6.808645346935077
CHEMBL1682720	5.8433333329999995	6.830402714438412	6.955317404164437	6.743342629791018	6.9280974660750125	7.184438228607178	6.928319688615213	7.056267847341095	6.835720047933015
CHEMBL1682610	6.416666667	6.436698264727651	6.641360183416437	6.671645186017793	6.45765690476641	6.7220940589904785	6.585890919583754	6.589875481878444	6.564651045392102
CHEMBL2041572	6.32	6.552890483683739	6.37929727225721	6.733537681474491	6.607202908160232	6.4834303855896	6.551271746233054	6.545316646874916	6.670370294817362
CHEMBL1682576	6.44	6.794873476976166	6.708707495283048	6.83898787874169	6.7525857141935335	6.556316375732423	6.730294188185373	6.654451044962978	6.7957867964676115
CHEMBL1682606	6.54	6.890295763540652	6.88225072467938	6.685547522880727	6.847487159942642	7.260043621063232	6.913124958421326	7.053765390502937	6.766517341411685
CHEMBL1682592	6.66	6.992557745638777	6.609549857816527	6.747228317434455	6.725900102060978	6.7544846534729	6.765944135284727	6.740192377766939	6.7365642097477165
CHEMBL1682713	6.263333332999999	6.039022405448638	6.061620612930665	5.969481058694121	5.967296479570947	6.295255661010742	6.066535243531023	6.131276070290845	5.968388769132534
CHEMBL2029588	6.36	6.575061504746013	6.7210340684700025	6.529791882918662	6.541861003412143	7.237260341644287	6.721001760238221	6.889560672528216	6.535826443165403
CHEMBL1774584	6.75	6.766508764833986	6.492073852288318	6.687346138355969	6.667694806097129	6.774199962615968	6.677564704838273	6.720947384356548	6.677520472226549
CHEMBL1682443	7.276666667000001	7.070763388661066	6.804552422815883	6.7536502707405806	6.8345778911035655	6.855905055999756	6.86388980586417	6.845241473551661	6.794114080922073
CHEMBL1682452	7.07	6.79523727363987	7.048666239770478	6.8411313824347495	6.690047976117125	7.236170291900635	6.922250632772571	6.96310913400888	6.765589679275937
CHEMBL1682605	6.6566666670000005	6.701189940575349	6.7829908696001695	6.6405995612628885	6.730894557821412	6.7921204566955575	6.729559077191075	6.761507507258485	6.68574705954215
CHEMBL1774633	7.023333332999999	6.720333891728767	6.792921334065473	6.696989272118063	6.760825595288085	6.652863025665282	6.724786623773134	6.706844310476684	6.728907433703074
CHEMBL532024	6.716666667	6.779308900679325	6.9020585089920665	6.722120958799202	6.841423214205731	6.933538913726808	6.835690099280626	6.88748106396627	6.781772086502467
CHEMBL2029590	7.89	6.9669798808528505	6.8718991122673945	6.778636059527919	6.744874821442134	7.5067877769470215	6.973835530207464	7.125831299194578	6.761755440485027
CHEMBL2303629	6.21625	7.2699488183007634	6.3457461228369025	6.670442380962999	6.446141346934464	6.795356750488281	6.705527083904681	6.620749048711373	6.558291863948732
CHEMBL1682705	6.5	6.670376443195419	6.566628008941038	6.608351618023045	6.42616020408999	6.152689933776856	6.484841241605269	6.289425068933423	6.517255911056518
CHEMBL1682446	7.236666667000001	6.92973209465662	6.9422505856602585	6.877988612757638	6.957808618938812	6.950295925140381	6.931615167430742	6.954052272039597	6.917898615848225
CHEMBL1682582	6.636666667	6.779452828639194	6.748265225770828	6.674362266281675	6.660319030626893	6.8339481353759775	6.739269497338914	6.747133583001435	6.667340648454284
CHEMBL1682703	6.1333333329999995	6.223148988178378	6.294360483627512	6.068094545598866	6.315656649679531	6.270640850067139	6.234380303430285	6.293148749873335	6.191875597639198
CHEMBL2029593	6.97	6.850068680837978	7.148447907755737	6.936979075443015	7.001580867352124	7.162723064422607	7.019959919162292	7.082151965887366	6.96927997139757
CHEMBL1946398	7.215	7.795856471299658	7.124606064229826	7.503796789071393	7.183785663269464	6.874503612518311	7.296509720077731	7.0291446378938875	7.343791226170428
CHEMBL1682596	6.806666667000001	5.898142016436838	6.18009776925905	6.082723313217305	6.16444343546262	6.467467308044434	6.1585747684840495	6.315955371753526	6.123583374339963
CHEMBL563766	6.873333333	6.824764743287504	6.547812597267757	6.641214131594556	6.6795183332656825	6.696224212646484	6.677906803612396	6.687871272956084	6.660366232430119
CHEMBL1682466	6.973333332999999	6.005140729796414	6.350515158137841	6.151442980380592	6.275995392789072	6.610579013824463	6.278734654985676	6.443287203306768	6.213719186584832
CHEMBL1081434	5.77	5.689358269467848	6.079888737266833	5.782342718684182	5.876860841830952	6.127181529998777	5.911126419449719	6.002021185914865	5.829601780257567
CHEMBL1682608	6.273333332999999	6.842328401284098	6.840714845240991	6.850640081798852	6.773700118981434	6.9839582443237305	6.85826833832582	6.878829181652582	6.812170100390143
CHEMBL1682707	5.946666667000001	6.063950368201555	6.1623021052732945	6.02348637327097	5.969364591738085	6.3154778480529785	6.106916257307377	6.142421219895532	5.996425482504527
CHEMBL1774583	5.646666667000001	6.189969757056217	6.272020158639451	6.432751039968117	6.537660960903338	6.366280555725098	6.359736494458444	6.451970758314218	6.485206000435728
CHEMBL2029751	6.58	6.673610964170482	6.7377960210636045	6.843608240547368	6.732352244900957	6.456702709197997	6.688814035976082	6.594527477049477	6.787980242724163
CHEMBL2029760	7.1	6.848310208846803	7.254321058732949	7.098826771994162	6.963046173460687	7.18895959854126	7.070692762315173	7.076002886000973	7.030936472727424
CHEMBL2041391	7.82	7.538296673628969	7.8238504032476275	7.52882421558357	7.42061339285498	7.890103816986084	7.640337700460246	7.655358604920532	7.474718804219275
CHEMBL1682702	6.103333332999999	6.599572990879808	6.720639820491357	6.663345637308919	6.720434523901401	6.824217319488525	6.705642058414002	6.772325921694963	6.691890080605161
CHEMBL2041393	6.99	6.820031696190897	6.77098549229467	6.99865560871942	6.8932032908306855	6.962717533111572	6.88911872422945	6.927960411971129	6.945929449775052
CHEMBL1682589	6.816666667000001	7.205695800446794	6.988669541109897	6.951429606773613	6.901699999959263	6.878683567047119	6.985235703067337	6.890191783503191	6.926564803366437
CHEMBL1682573	6.8666666670000005	6.710031424402857	6.489168159930669	6.678208752270079	6.729303571402327	6.358139991760254	6.592970379953238	6.54372178158129	6.703756161836203
CHEMBL1682468	6.99	6.9847907812970185	6.6796399858862054	6.812837902997033	6.7767785713400075	6.82073974609375	6.814957397522802	6.798759158716878	6.79480823716852
CHEMBL1682710	6.266666667000001	6.443869067166193	6.477158703696463	6.4040924828764965	6.471895561235938	6.428433895111084	6.445089942017235	6.450164728173511	6.437994022056217
CHEMBL1682461	6.91	6.552610156976308	6.67372283211565	6.584089649164027	6.4531193452312055	6.26041841506958	6.504792079711353	6.356768880150392	6.518604497197616
CHEMBL1682723	5.686666667000001	6.591446953941473	6.381185984804072	6.730692878589119	6.358288222785686	6.199132442474365	6.452149296518942	6.278710332630025	6.544490550687403
CHEMBL1682591	6.806666667000001	6.75626868576613	6.7875698875941435	6.841298445311844	6.787216368967856	6.866276264190674	6.8077259303661295	6.826746316579265	6.81425740713985
CHEMBL1682724	5.14	5.818497612979393	5.846599768675808	6.01438642481337	5.912619421909481	5.558682918548584	5.8301572293853265	5.7356511702290325	5.963502923361426
CHEMBL1681796	7.19	6.909074112909793	6.5626258478127575	6.6169047606760225	6.745008333307856	6.679877281188965	6.702698067179078	6.712442807248411	6.68095654699194
CHEMBL1946399	6.365	7.39253954568185	7.1720769008421374	7.3461594687831315	7.141651658165226	7.3212833404541025	7.274742182785291	7.231467499309664	7.243905563474179
CHEMBL1682580	6.823333333	6.6105236826646125	6.828464550542233	6.611750275591675	6.6694607143571245	6.845043182373048	6.713048481105739	6.757251948365086	6.6406054949744
CHEMBL1774641	7.113333333	6.876747521171818	6.4532367636954335	6.838505019034432	6.764972797475263	6.3075318336486825	6.648198787005126	6.536252315561972	6.801738908254848
CHEMBL1682729	4.89	6.085587112092108	6.086610176263383	6.094680757949622	6.321617653062383	6.21989631652832	6.161678403179163	6.2707569847953515	6.208149205506002
CHEMBL1682730	4.89	6.237777417282287	6.062751874481656	6.1509311359309	6.203893027170942	6.491604328155518	6.229391556604261	6.34774867766323	6.177412081550921
CHEMBL2029741	6.25	6.517058478107593	6.341429953957355	6.5465433098920425	6.276823438770419	6.185475826263428	6.373466201398168	6.2311496325169236	6.411683374331231
CHEMBL2041573	6.2	6.402724319263794	6.33830494294504	6.599146730129131	6.484551062930686	6.2229461669921875	6.409534644452168	6.353748614961437	6.541848896529908
CHEMBL1682725	5.343333333	6.15705422246673	6.145706011604028	6.053815485106133	5.949038010177404	6.099490642547607	6.08102087438038	6.0242643263625055	6.001426747641768
CHEMBL540229	6.243333333	7.071695863155058	6.780030766046492	6.933155999611738	6.769945450671218	6.9502015113830575	6.901005918173513	6.860073481027138	6.851550725141477
CHEMBL487366	6.1	6.213445427493213	6.399651573722013	6.083116957092812	6.002980806124313	5.876254558563232	6.115089864599117	5.939617682343773	6.043048881608563
CHEMBL414883	5.195	5.732430738732206	6.325968396111075	5.8150363876268205	6.1484840816237645	6.132094383239746	6.030802797466722	6.140289232431755	5.981760234625293
CHEMBL1946561	7.005	7.638431402885632	7.7176182137356	7.436747111727986	7.459875119051374	7.949352264404298	7.640404822360978	7.704613691727836	7.44831111538968
CHEMBL1682445	7.236666667000001	6.581865165378558	7.107631768460412	6.9245558078629825	6.873717015877499	7.27819013595581	6.953191978707052	7.075953575916655	6.899136411870241
CHEMBL1774632	6.68	6.750695463731775	6.810449162570587	6.725964538121357	6.830106972824264	6.517329692840576	6.726909166017711	6.67371833283242	6.778035755472811
CHEMBL1682711	6.1566666670000005	6.55946531424338	6.608005242499621	6.4712111028092005	6.536695714301177	6.722159862518311	6.579507447274338	6.629427788409744	6.503953408555189
CHEMBL553184	6.86	7.1123456996826055	6.7503420010793125	6.994002257646063	6.806572619062632	7.005314350128174	6.933715385519757	6.905943484595403	6.900287438354347
CHEMBL1682584	6.796666667	6.518693416705357	6.6504612676847135	6.609013788849393	6.599686309478778	6.664792060852051	6.608529368714059	6.632239185165414	6.604350049164085
CHEMBL2029747	6.7	6.39590515164299	6.5607422492699	6.383769524401735	6.433072015324298	6.78840446472168	6.512378681072121	6.6107382400229895	6.408420769863017
CHEMBL1774638	6.61	6.85944940597565	6.633325568340357	6.777452626954726	6.820354166534308	6.567445755004883	6.731605504561985	6.6938999607695955	6.798903396744517
CHEMBL1173442	5.245	5.710841810118066	6.0466187940614935	5.868233321412559	6.0032595918301865	6.00140380859375	5.9260714652032105	6.002331700211968	5.935746456621373
CHEMBL1946557	8.61	7.397526420360787	7.298598192573409	7.377014874382155	7.1992244557785545	7.964663505554199	7.44740548972982	7.581943980666377	7.288119665080355
CHEMBL1682716	5.996666667	5.894175739819273	6.080789774490388	6.118345838710607	6.178796258587881	6.01038932800293	6.056499387922216	6.094592793295405	6.148571048649244
CHEMBL539222	7.006666667	6.920992561994409	6.962413646971087	6.969574705549767	6.886396130869987	7.175301551818848	6.98293571944082	7.030848841344417	6.927985418209877
CHEMBL1774625	6.936666667000001	6.623333843817995	6.582863596576638	6.480798753046138	6.676683800994973	6.494964122772218	6.571728823441592	6.585823961883595	6.578741277020556
CHEMBL2029589	7.66	7.5970087328771925	7.251473183307705	7.192988310698447	7.128713511898571	7.921538352966309	7.418344418349645	7.52512593243244	7.160850911298509
CHEMBL2029585	7.29	6.786894775972573	7.051085823102845	6.800185444421944	6.907363605454488	6.908047199249268	6.890715369640224	6.907705402351878	6.853774524938215
CHEMBL2029743	7.21	6.802969139682068	6.975966529556228	6.9010918025845465	6.776008171780482	6.686497211456299	6.828506571011926	6.731252691618391	6.838549987182514
CHEMBL1774628	7.11	7.0356843795456525	7.092303232751457	6.984814395479865	6.934374149642602	7.310683727264402	7.071571976936797	7.122528938453502	6.959594272561233
CHEMBL1774639	6.716666667	6.762455539325674	6.887795191196027	6.883034795189254	6.761064796006459	6.602652072906494	6.779400478924782	6.681858434456476	6.822049795597857
CHEMBL553338	6.876666667	7.133106081462258	6.7716046304776105	6.868385603408492	6.799265348690248	7.103554725646973	6.935183277937116	6.9514100371686105	6.83382547604937
CHEMBL1682457	6.97	6.6258078038743005	6.759760374908956	6.591888324871116	6.625661190475202	6.839653491973878	6.688554237220691	6.73265734122454	6.608774757673158
CHEMBL1094508	6.38	5.5637876908009485	5.764827481346407	5.865	5.852311960882032	5.817386150360107	5.772662656677899	5.83484905562107	5.858655980441016
CHEMBL2041385	7.63	7.5223103137143665	7.404624051834892	7.552888477862982	7.2135805186999775	7.4869561195373535	7.436071896329915	7.3502683191186655	7.38323449828148
CHEMBL1682465	6.93	6.744223322018176	6.712652811118328	6.672843381398038	6.574679863924488	7.0825982093811035	6.757399517568027	6.828639036652795	6.623761622661263
CHEMBL1682574	6.666666667	6.800594357959183	6.854577973466626	6.661174171648255	6.793097618932122	6.930448055267334	6.807978435454705	6.861772837099728	6.727135895290188
CHEMBL2029596	7.58	7.080343962508677	7.396227628814772	7.0937600674334815	6.9646701785933605	7.230007648468018	7.153001897163662	7.097338913530689	7.0292151230134206
CHEMBL2029756	6.63	6.559813680423759	6.819865896370463	6.691098757396111	6.871494047607852	6.764060497283936	6.741266575816423	6.817777272445895	6.781296402501981
CHEMBL1081435	6.05	5.839521414817551	5.749310755168112	5.674291184167553	5.722892838426706	5.712666988372803	5.739736636190545	5.717779913399754	5.69859201129713
CHEMBL2041383	6.97	6.828337808376207	6.744082820725973	7.0714330196331705	6.853572151369251	7.263176441192628	6.952120448259445	7.05837429628094	6.962502585501211
CHEMBL1682722	5.696666667000001	5.942733540685674	5.972535100285023	6.013827564892439	5.909230136126442	5.750222682952881	5.917709804988492	5.829726409539662	5.96152885050944
CHEMBL1774636	6.846666667	7.1997079535858175	6.846808214636793	6.9400893385877405	6.908653877542504	7.440782070159912	7.0672082909025535	7.174717973851208	6.9243716080651225
CHEMBL3577054	5.98	6.489559749321332	6.3012460534553245	6.290082696996998	6.247612210893017	6.350942134857178	6.335888569104769	6.299277172875097	6.268847453945007
CHEMBL2029598	6.41	6.396629568636523	6.32743051541722	6.420416951749963	6.081130690485934	6.313762187957764	6.307873982849481	6.197446439221849	6.250773821117948
CHEMBL1682599	6.703333333	6.724016339519514	6.8543219443609855	6.73064622265302	6.803448809532868	6.729912281036378	6.768469119420553	6.766680545284623	6.767047516092944
CHEMBL557551	7.043333333	6.751808372888372	6.8270815092821024	6.739375673625969	6.842512415058559	6.722954273223878	6.776746448815776	6.782733344141219	6.790944044342265
CHEMBL2029757	7.16	6.6576778071766505	6.922046680353732	6.810697677681769	6.886622619038566	6.875036716461183	6.83041630014238	6.880829667749875	6.8486601483601675
CHEMBL1241239	8.1875	5.611298693182672	6.300067992177406	5.8432477135967735	6.1228825204110935	6.260889053344728	6.027677194542536	6.191885786877911	5.9830651170039335
CHEMBL562773	7.223333332999999	6.772597809025051	6.890337122393793	6.872812718858489	6.828063095418644	6.835634708404541	6.839889090820103	6.831848901911592	6.850437907138566
CHEMBL1682451	6.973333332999999	6.370963286405742	6.367384020764044	6.331317752703602	6.272718056147642	6.134636878967285	6.295403998997663	6.203677467557464	6.302017904425622
CHEMBL1257967	6.293333333	6.237414600791241	6.398491202347901	5.864895312012753	6.1350548384416745	6.291534423828125	6.185478075484339	6.2132946311349	5.999975075227214
CHEMBL2029764	6.28	6.673657815757087	6.2981314053126445	6.547620268921479	6.870712865660702	6.430133819580077	6.5640512350463975	6.65042334262039	6.70916656729109
CHEMBL2029745	5.71	6.479865345540625	6.0977387901213405	6.4263762743669055	6.418191221094048	6.230374813079834	6.330509288840551	6.324283017086941	6.422283747730477
CHEMBL1136	5.995	4.363381199927537	6.357334094737888	5.783452991283332	5.998322831645847	6.0138893127441415	5.703276086067749	6.006106072194994	5.89088791146459
CHEMBL2041381	7.95	7.22776613999312	7.584482168728157	7.383552003245892	7.195658389459252	7.755826473236084	7.4294570349325015	7.475742431347668	7.289605196352572
CHEMBL2029594	7.6	7.0696011399787775	7.402918955294008	6.970187705283574	6.9794127891414055	7.64142370223999	7.212708858387552	7.310418245690698	6.97480024721249
CHEMBL2029754	7.1	7.053555253553911	7.11368142514217	7.035718857421847	6.896829804406472	7.109316349029541	7.0418203379107895	7.003073076718007	6.96627433091416
CHEMBL2029587	7.6	7.144018125731218	6.812838617895888	6.945906567728435	6.6701242772356775	6.5929765701293945	6.833172831744124	6.631550423682536	6.808015422482056
CHEMBL2029753	6.79	6.880927404186718	6.929576123749152	6.895672583096236	6.956057367352128	7.070407390594482	6.946528173795744	7.013232378973305	6.925864975224182
CHEMBL563603	6.77	6.895804956820116	6.785516173675524	6.944577236080956	6.704130867452129	6.751327037811277	6.816271254368	6.727728952631702	6.824354051766543
CHEMBL1682459	6.75	7.046752861743356	6.920566694233902	6.781044053766081	6.9558559523613805	7.273937702178955	6.995631452856735	7.114896827270168	6.868450003063731
CHEMBL1682447	7.113333333	6.807973345288158	6.957425688011348	6.8110664678878186	6.9422642858228665	7.0683860778808585	6.917423172978209	7.0053251818518625	6.8766653768553425
CHEMBL1682462	7.103333332999999	6.9809669935193215	6.995492988628789	6.72340829680909	6.894619047695729	7.051819324493407	6.929261330229268	6.973219186094568	6.8090136722524095
CHEMBL1682601	6.573333333	6.9110200643860535	6.704671043425701	6.698189581952852	6.611159146288687	6.921910762786865	6.7693901197680315	6.766534954537776	6.654674364120769
CHEMBL1682712	6.03	5.974268056976277	5.825088721648438	5.997315593133787	6.011881607145496	5.6034417152404785	5.882399138828896	5.807661661192988	6.004598600139642
CHEMBL1682603	6.463333333	6.606348598274901	6.7001099817279455	6.623084681676878	6.652929761915705	6.507994174957275	6.61809343971054	6.58046196843649	6.6380072217962915
CHEMBL1682586	6.67	5.889435426676475	6.19133088340557	6.053287213965204	6.1989384780550445	6.477500915527344	6.1620985835259265	6.338219696791194	6.126112846010124
CHEMBL1682609	6.48	6.373161473759433	6.678195699467251	6.679369213621945	6.382399710921178	6.654112815856934	6.553447782725348	6.5182562633890555	6.530884462271562
CHEMBL1682717	5.916666667	5.857872889468951	5.962114710520874	5.910985737743178	5.933167224599327	6.057693004608152	5.944366713388097	5.995430114603739	5.922076481171253
CHEMBL1641857	6.72	5.874083004948118	6.143156745305912	5.949956227803664	6.064256867360486	6.063263893127441	6.018943347709124	6.063760380243964	6.007106547582075
CHEMBL1682595	6.6733333329999995	6.137328601467272	6.3723106207647815	6.1438275869154095	6.544269345216413	6.664367198944093	6.372420670661594	6.604318272080253	6.344048466065911
CHEMBL1094363	6.11	5.4195097161203565	5.629994229760777	5.53	5.614380195580669	5.593613147735597	5.557499457839479	5.603996671658132	5.572190097790335
CHEMBL1682597	6.69	6.882719408960266	6.727956943922617	6.863101899631302	6.784477380867102	6.485550403594973	6.748761207395252	6.635013892231038	6.823789640249203
CHEMBL2029597	5.83	6.5537411796688625	6.389225144339595	6.626054042360155	6.348331190486867	5.98956823348999	6.381383958069094	6.168949711988429	6.487192616423512
CHEMBL529	6.194047619	6.032054460930843	5.728202967623867	5.872069581064865	6.11269601189811	5.617082118988037	5.872421028101144	5.864889065443073	5.992382796481488
CHEMBL1682467	7.013333332999999	6.720303607060168	6.757294174485071	6.775252605969462	6.792246130929265	6.542816638946532	6.717582631478099	6.667531384937899	6.783749368449364
CHEMBL1774624	5.586666667	5.9939985220385	5.931721251936322	6.087199115743696	5.948198809427581	5.78393030166626	5.949009600162472	5.86606455554692	6.017698962585639
CHEMBL1774629	7.43	7.017106300920816	7.105485633890222	6.889570159968418	6.821123452329265	7.135289669036865	6.993715043229116	6.9782065606830646	6.855346806148841
CHEMBL2041570	6.83	7.078513975214249	6.819842226010468	7.059312324618548	7.014735654762801	6.843178749084473	6.963116585938107	6.928957201923637	7.037023989690675
CHEMBL1774640	6.153333333	7.028142319037452	6.955550558778938	7.018999205601946	6.976467023667111	7.094696044921875	7.014771030401465	7.035581534294494	6.997733114634529
CHEMBL1682727	5.443333332999999	6.130752797121527	6.053286600094338	5.979002086979947	6.027320952374335	5.217958450317383	5.881664177377506	5.622639701345859	6.003161519677141
CHEMBL1774630	7.19	7.054740794921414	7.005494002559444	7.0331319570766295	6.914379761950962	7.026412487030027	7.006831800707696	6.970396124490494	6.973755859513796
CHEMBL1682604	6.483333332999999	6.235642977639659	6.178989373950013	6.17531326979107	6.2561408928647895	6.05580997467041	6.180379297783189	6.155975433767599	6.21572708132793
CHEMBL1682590	6.523333332999999	6.7322775897429565	6.8447433420970905	6.7551393632110885	6.787539999988513	6.692678928375244	6.762475844682979	6.740109464181879	6.771339681599801
CHEMBL1682450	7.386666667	6.657146494347479	6.532342689959395	6.481654141707815	6.481517857107866	6.055833339691162	6.4416989045627435	6.268675598399514	6.481585999407841
CHEMBL1682721	5.87	6.014175999893896	6.2533254049542135	6.107127417108054	6.038912142845504	5.9255242347717285	6.06781303991468	5.982218188808616	6.073019779976779
CHEMBL3392931	5.0	5.7600743163011145	5.328375359412373	4.666	5.321443630960551	4.883879661560059	5.19195459364682	5.102661646260305	4.993721815480276
CHEMBL2029748	5.72	6.387323635046887	6.095246535419197	6.34389909486366	6.224653511901412	6.075296401977539	6.225283835841739	6.1499749569394755	6.284276303382536
CHEMBL2029744	6.79	6.356978952462024	6.380398843408371	6.5092637526570405	6.5173411904718925	6.302391529083253	6.4132748536165165	6.409866359777572	6.513302471564467
CHEMBL2029591	6.07	7.473372861106642	7.439087152785523	7.1364652723276265	7.246011190487152	7.637489318847656	7.38648515911092	7.441750254667404	7.1912382314073895
CHEMBL1774635	7.036666667	6.857152657683632	6.938386190696868	6.81097830511214	6.898921428613582	6.736856460571289	6.848459008535502	6.817888944592435	6.854949866862861
CHEMBL2441613	6.62	5.715718553660014	6.2832768542729465	5.796053652001731	6.154388987999567	6.36258602142334	6.062404813871519	6.258487504711454	5.975221320000649
CHEMBL1682456	7.096666667	6.6119701351836495	6.817542255008007	6.686775815585621	6.688362916607625	6.784816741943359	6.717893572865653	6.736589829275492	6.687569366096623
CHEMBL1641858	6.04	6.496557295948138	6.6165915671441535	6.445305437180054	6.456863035714064	6.6870765686035165	6.540478780917985	6.57196980215879	6.451084236447059
CHEMBL2029759	7.04	6.791013695527762	7.0199885468386	6.9155877979940525	7.005864404756374	7.0790748596191415	6.962305860947185	7.042469632187758	6.960726101375213
CHEMBL1682701	6.443333332999999	6.08839525834375	6.029455112009369	6.011148022752745	5.968492151282152	5.750142574310303	5.969526623739664	5.859317362796228	5.989820087017448
CHEMBL2029595	7.26	6.500393099742981	6.344856885268114	6.6072030294296695	6.38922863947167	6.388070106506348	6.445950352083756	6.3886493729890095	6.49821583445067
CHEMBL2029742	5.41	5.9278786261165894	5.7220047133161565	6.074150677519494	6.03044064628148	5.726407051086426	5.896176342864029	5.878423848683953	6.052295661900487
CHEMBL1682598	6.703333333	6.423597266648903	6.353794227212234	6.504619224883883	6.516158129097805	6.033243179321289	6.366282405432822	6.274700654209547	6.510388676990845
CHEMBL1682726	5.356666667	6.111391182002943	5.900541563391597	5.919078471902977	5.853926700516193	5.002625465393066	5.757512676641356	5.42827608295463	5.886502586209585
CHEMBL2041387	6.525	7.186247703512741	6.7417335242961	7.28836441275239	6.971415816324988	6.593045234680176	6.956161338313279	6.782230525502582	7.129890114538689
CHEMBL1682578	6.82	6.718398322465173	6.6701922974620125	6.626790725212217	6.733074523733515	6.599997997283936	6.669690773231371	6.6665362605087255	6.679932624472865
CHEMBL1774634	6.856666667000001	6.899386342590256	6.949992791152372	6.870314589989482	6.8621660714463895	6.988801002502441	6.914132159536189	6.925483536974415	6.866240330717936
CHEMBL1682463	6.926666667	6.498677734468646	6.600011551459898	6.5905927980719206	6.6614607142592535	6.627019882202148	6.595552536092373	6.6442402982307005	6.626026756165587
CHEMBL1682458	7.003333333	6.692439313734544	6.712078936486965	6.750683518923353	6.7577124285835	6.622780799865723	6.707138999518817	6.690246614224611	6.754197973753426
CHEMBL1682594	6.666666667	7.168844365567744	7.114742876140332	6.839498695004772	6.89547351196285	7.1935577392578125	7.042423437586701	7.044515625610331	6.867486103483811
CHEMBL2041384	5.935	6.500588389130669	6.5023515317618354	6.755525413095054	6.821357482984258	6.095669746398926	6.535098512674148	6.458513614691592	6.788441448039656
CHEMBL1682607	6.68	6.578003650108423	6.7298498401026805	6.652436403592932	6.724547619059982	6.401545524597168	6.617276607492238	6.5630465718285755	6.688492011326457
CHEMBL1682714	6.14	6.1902420815116255	6.1655620085100615	6.102315059642493	6.287860833271205	5.861546993255615	6.1215053952381995	6.07470391326341	6.195087946456849
CHEMBL1682453	7.196666667000001	6.6829718578890045	6.960679499589497	6.8690122896234405	6.849486828279336	6.696234703063965	6.811677035689049	6.77286076567165	6.859249558951388
CHEMBL2041390	7.515	7.1256340485285286	6.991102387135955	7.2238448943444205	7.136636181975707	7.211037158966064	7.137650934190134	7.173836670470886	7.180240538160064
CHEMBL2041392	6.98	7.070396472146755	6.878429222919058	7.122197594130343	6.983689574836652	6.818951606750487	6.974732894156659	6.90132059079357	7.052943584483497
CHEMBL1081114	5.08	6.209200502992292	6.209208815066148	5.879739721542287	6.040416386045643	5.851064205169678	6.03792592616321	5.94574029560766	5.960078053793965
CHEMBL553625	6.816666667000001	6.710236726994878	6.913701625159015	6.9139419413854375	6.69187491493782	6.958004951477051	6.837552031990841	6.824939933207435	6.802908428161629
CHEMBL2029765	6.06	6.079084617717537	5.862705471328959	5.983436509268202	6.1133883928814265	5.155402660369873	5.838803530313199	5.634395526625649	6.048412451074814
CHEMBL1774627	6.6166666670000005	6.697506010011471	6.756748480979482	6.61855085091566	6.745082142831394	6.6442604064941415	6.69242957824643	6.694671274662768	6.681816496873527
CHEMBL2029763	7.24	7.0833450481190345	6.883905259404428	6.839148370960177	6.759519634368084	6.745469093322754	6.862277481234895	6.752494363845419	6.79933400266413
CHEMBL1094695	5.865	5.714551803843452	6.280063628589572	6.38	6.137657452375742	6.302348136901856	6.162924204342124	6.220002794638799	6.258828726187871
CHEMBL1774631	6.823333333	6.373230799130452	6.610978602612318	6.6706771592171465	6.568921862251207	6.7139225006103525	6.587546184764295	6.64142218143078	6.619799510734177
CHEMBL1682454	6.8666666670000005	6.772329411716895	6.8698147222627615	6.772521963380938	6.894549523712084	6.902382850646973	6.842319694343931	6.898466187179528	6.833535743546511
CHEMBL2029755	7.02	7.170276219528295	7.186827360959853	7.073455845954213	7.0337578571450425	7.0720086097717285	7.107265178671827	7.0528832334583855	7.0536068515496275
CHEMBL2029746	7.3	6.91740098201909	7.018970051904253	6.901866075807643	6.8529886479668765	7.257036209106445	6.989652393360862	7.055012428536661	6.87742736188726
CHEMBL1682704	6.37	6.479304244074028	6.692176280741968	6.622620918782505	6.638570998269768	6.29987382888794	6.546509254151242	6.469222413578854	6.630595958526136
CHEMBL1682581	6.716666667	6.806300129742567	6.698911946777747	6.535987976853974	6.811296130987098	6.566457271575928	6.683790691187463	6.688876701281513	6.6736420539205366
CHEMBL2029352	7.05	6.831282722631929	6.781103471503765	6.7897254952940305	6.8184117857314686	6.654860496520996	6.775076794336438	6.736636141126232	6.8040686405127495
CHEMBL1946558	8.005	6.7937872327642586	6.833585071882178	7.091242300942624	6.830288333343316	7.300497055053711	6.969879998797216	7.065392694198513	6.96076531714297
CHEMBL558355	6.8266666670000005	7.009171222245952	6.9974628068708205	7.020464290389032	6.891140790836445	7.162736415863037	7.016195105241057	7.026938603349741	6.955802540612739
CHEMBL3577055	6.4	6.0762968839627804	6.087957828415817	6.0299506601456825	6.005139960896583	5.911313533782959	6.022131773440765	5.958226747339771	6.0175453105211325
CHEMBL2041388	7.84	7.506357816589139	7.8145342011985575	7.540274183061882	7.363381552721404	7.964391231536865	7.637787797021569	7.663886392129134	7.451827867891643
CHEMBL1682449	7.323333333	7.066037365447707	6.9688248023882755	6.899232697730285	6.930877380947582	6.830329895019531	6.939060428306675	6.8806036379835565	6.915055039338933
CHEMBL1774626	6.603333332999999	6.566057466409447	6.648863899617469	6.557332432536023	6.777480952466366	6.699212074279785	6.649789365061818	6.7383465133730756	6.667406692501194
CHEMBL1682460	6.9233333329999995	6.750253279625728	6.774467823825012	6.619804015812512	6.7007136054964045	6.214481353759768	6.611944015703886	6.457597479628086	6.660258810654458
CHEMBL1682464	6.92	6.71771509928658	6.7531620041475495	6.762392181150164	6.5522600544685625	6.730915546417236	6.703288977094019	6.641587800442899	6.6573261178093635
CHEMBL2029761	7.21	7.018282437250155	7.170904815158679	7.0803935505542155	7.0357199404914725	7.16549825668335	7.094159800027574	7.100609098587411	7.058056745522844
CHEMBL1682588	6.586666667	6.340342357439799	6.613693574802962	6.139173626607898	6.524887237947607	6.480408191680907	6.419700997695834	6.502647714814257	6.332030432277753
CHEMBL2029740	5.6	5.955002387668339	5.648565258024287	6.076872533537091	6.059827949012816	5.380894184112549	5.8242324624710164	5.720361066562683	6.0683502412749535
CHEMBL2029762	5.86	6.477074909586135	6.771506397328231	6.7322391121589735	6.638466027236942	6.690970420837402	6.662051373429537	6.664718224037172	6.685352569697958
CHEMBL1682718	5.98	6.486454857901872	6.285202490516782	6.617624396298464	6.294102202434517	6.402004718780518	6.41707773318643	6.348053460607517	6.455863299366491
CHEMBL1682709	6.22	6.6120703553783065	6.63804061295641	6.624305159810293	6.5285545237592375	6.276967525482178	6.535987635477284	6.402761024620707	6.5764298417847655
CHEMBL1774623	5.893333332999999	5.950116256977072	5.720613870998667	5.950859864018552	5.919573780784723	5.654496192932129	5.839131993142229	5.787034986858426	5.935216822401637
CHEMBL1682706	6.276666667000001	5.887147866874968	6.123031247031332	6.119808064926048	6.146659778988589	6.4092864990234375	6.137186691368875	6.277973139006013	6.133233921957318
CHEMBL1682583	6.833333333	6.8513992701136095	6.8914965249139595	6.804416713526481	6.9131470238214	6.960953712463379	6.884282648967766	6.93705036814239	6.85878186867394
CHEMBL1682602	6.57	6.591470746542544	6.541130981640201	6.3714450456168175	6.535501071488088	6.876275062561035	6.583164581569737	6.705888067024562	6.4534730585524525
CHEMBL2041395	6.96	7.075333330416825	6.946181203660432	7.1831952780742565	6.787275168391853	6.931478500366211	6.984692696181915	6.859376834379032	6.985235223233055
CHEMBL541735	5.89	5.9194379430681066	6.300615788042682	6.231287508909433	6.568215938742847	6.358991622924805	6.275709760337574	6.463603780833826	6.3997517238261405
CHEMBL1774637	6.526666667000001	6.304760626922069	6.039140797547383	6.4233476701656365	6.1979278402224125	5.993444919586183	6.191724370888737	6.095686379904298	6.3106377551940245
CHEMBL2029750	6.58	6.516707076351688	6.53529365553937	6.550230207850404	6.580247593543326	6.493769645690918	6.535249635795141	6.537008619617122	6.565238900696865
CHEMBL1682579	6.836666667	6.808708819312461	6.777742613545331	6.760354777860191	6.930763818019973	6.626166343688965	6.780747274485384	6.778465080854469	6.845559297940082
CHEMBL2029749	6.78	7.066104300683839	7.323947021973996	6.992442171668785	7.232889472805014	7.472682476043701	7.217613088635067	7.352785974424357	7.112665822236899
CHEMBL1682575	6.93	6.940393129836313	7.121646587744312	6.929263086961334	6.998481547665689	7.228936195373535	7.043744109516237	7.113708871519612	6.963872317313511
CHEMBL1094534	5.42	5.615390474704161	5.953379918989286	5.678380791163733	5.8338539455721214	5.748203277587893	5.7658416816034395	5.791028611580007	5.756117368367928
CHEMBL2029752	6.43	6.794765450062525	6.775742650557464	6.8498352478453945	6.7658799489928345	6.8632869720458975	6.8099020539008235	6.814583460519366	6.8078575984191145
CHEMBL1682444	7.32	6.64297349155816	7.0647826326932	6.803720810808837	6.943900595344948	7.1367058753967285	6.918416681160375	7.040303235370838	6.8738107030768925
CHEMBL2029758	7.07	6.752105040079246	6.916861719350691	6.947151182233712	7.0159600340107575	7.1288957595825195	6.952194747051385	7.072427896796638	6.981555608122235
CHEMBL2041382	7.045	6.890206743219812	6.884059055183706	7.19759453709167	6.629752855448799	6.798404216766357	6.8800034815420705	6.7140785361075785	6.9136736962702345
CHEMBL2041389	7.325	7.159468644808389	7.117969052533164	7.224517517834193	6.733340678588539	6.940179824829103	7.035095143718678	6.836760251708821	6.978929098211366
CHEMBL1682719	5.92	5.875088472673582	5.9336942655434015	5.943326743239223	5.8594566668456824	5.870818138122559	5.89647685728489	5.8651374024841205	5.901391705042453
CHEMBL1682708	6.273333332999999	6.0593513507043575	5.899633084543562	5.986896372180282	6.056783897924997	6.424718379974365	6.085476617065513	6.2407511389496815	6.021840135052639
CHEMBL1682455	6.753333333	6.911996214335713	6.910058222061359	6.897772686978607	6.842688690492798	6.9742841720581055	6.907359997185317	6.908486431275452	6.8702306887357025
CHEMBL1682600	6.68	6.722747900251868	6.600311667965362	6.613319396602392	6.624711768702848	6.8314104080200195	6.678500228308498	6.728061088361434	6.6190155826526205
CHEMBL1682577	6.55	6.829144271865585	6.813284079864624	6.7070203849937675	6.73563869045642	7.3565192222595215	6.888321329887984	7.04607895635797	6.721329537725094
CHEMBL2041571	6.2	6.4771259317995975	6.3499659441098455	6.717176315667615	6.393437525513291	6.2970380783081055	6.4469487590796914	6.345237801910699	6.5553069205904535
CHEMBL1682585	6.833333333	6.177277047673052	6.128691587391528	5.958963317388713	5.9900113264573935	6.524933815002441	6.155975418782626	6.2574725707299175	5.974487321923053
CHEMBL1682572	6.643333332999999	6.890069926346598	6.81770710120355	6.870080289961562	6.8938559524049525	6.793519973754883	6.853046648734309	6.843687963079917	6.881968121183258
CHEMBL1097787	5.53	5.515908474211007	6.009963872824574	6.11	5.989187457487067	6.021634578704834	5.929338876645496	6.00541101809595	6.049593728743534
CHEMBL1682587	6.71	6.942751264508357	6.772871485576023	6.593764068017228	6.806543452409303	6.981921672821045	6.819570388666392	6.894232562615175	6.700153760213265
CHEMBL2029592	6.98	6.675045491640786	6.7563124873455385	6.666347787857113	6.5005323299576085	6.714284420013428	6.662504503362894	6.607408374985518	6.58344005890736
CHEMBL436840	6.02	6.490819424001975	6.47668920835778	6.405927420039626	6.631783282333572	6.548596858978272	6.510763238742245	6.590190070655922	6.518855351186599
CHEMBL532	4.666	5.855462207883039	5.639645214731394	5.0	5.49051156462333	4.8900017738342285	5.375124152214398	5.190256669228779	5.245255782311665
CHEMBL1682700	6.396666667000001	6.111349340811134	6.021970866525543	6.006862110723323	6.0709564114371375	6.058957099914551	6.0540191658823375	6.064956755675844	6.03890926108023
CHEMBL1257966	5.28	5.953275779622885	6.445965728625287	5.907010375938692	6.431631955790468	6.632587909698486	6.274094349935163	6.532109932744477	6.169321165864581
CHEMBL1946562	7.945	7.443083798950926	7.234164952396809	7.4122499750159525	7.011833886061409	7.161311626434326	7.252528847771885	7.086572756247868	7.212041930538681
CHEMBL555663	6.95	6.873927512752812	7.17617126582892	6.8093291475150455	6.721872746618084	7.182770729064941	6.952814280355961	6.952321737841513	6.765600947066565
CHEMBL2041394	6.95	6.861928011450463	6.949347688841884	7.218499067852501	6.834364243210652	6.8289852142333975	6.938624845117779	6.8316747287220245	7.026431655531576
CHEMBL2041386	6.765	7.241741622901437	7.0909814255563175	7.258324972229335	6.9259850340192886	6.973837852478027	7.09817418143688	6.9499114432486575	7.0921550031243115
CHEMBL1682593	6.703333333	6.886242040957294	6.83847260328208	6.825532959932352	6.880345238077849	7.115701675415039	6.909258903532923	6.998023456746444	6.8529390990051
CHEMBL1682715	6.273333332999999	6.545113768740038	6.70610846987905	6.6437794521378875	6.777745748212153	6.783276081085205	6.691204704010866	6.780510914648679	6.71076260017502
CHEMBL1682728	5.503333333	6.1525155885909175	6.157081776213357	5.985271350787171	6.127989234542143	6.225212097167969	6.129614009460312	6.176600665855056	6.056630292664657
CHEMBL553183	6.773333332999999	6.638919682247878	6.682388216453835	6.627974018517709	6.7269724490435765	6.906767845153809	6.71660444228336	6.816870147098692	6.677473233780643
CHEMBL224345	5.31	5.606147081044918	6.476322344570041	5.924633399496822	6.486004404788567	6.3109130859375	6.16080406316757	6.398458745363033	6.205318902142695
