# Supplementary material for: Cheminformatics Analysis and Modeling with MacrolactoneDB
Source: Sci Rep. 2020 Apr 14;10:6284. doi: 10.1038/s41598-020-63192-4 (PMC7156526; doi:10.1038/s41598-020-63192-4)
Supplement: Supplementary file 2 — Supplementary information2. [file 41598_2020_63192_MOESM2_ESM.zip › DataS1/CHEMBL364/pIC50/predictions/10-fold/pca_tuned/mordred.csv]

IDs	ExperimentalAff	NB	SVR	KNN	RF	DNN	consensus	RF_KNN	RF_DNN
CHEMBL1682448	7.15	7.013894480485929	6.820492926426178	6.908360760061187	6.910013333361992	6.937694072723389	6.918091114611736	6.90918704671159	6.92385370304269
CHEMBL1682720	5.843333333	6.564761555180907	6.591333334077629	6.575006446204419	6.704558833406995	7.378641128540039	6.762860259481998	6.639782639805707	7.041599980973517
CHEMBL1682610	6.416666667	6.557942727278474	6.52327344740522	6.396473155351227	6.6843116666179645	6.775035381317139	6.587407275594005	6.540392410984596	6.729673523967552
CHEMBL2041572	6.32	6.70838626392325	6.420214615879544	6.415834275745888	6.3347661904729184	6.0492801666259775	6.3856963025295155	6.375300233109403	6.192023178549448
CHEMBL1682576	6.44	6.729844286957892	6.771001409844399	6.8617583675027465	6.766259999809985	6.8550167083740225	6.796776154497809	6.814009183656365	6.810638354092004
CHEMBL1682606	6.54	6.563795803395304	6.463354900746019	6.483191580408009	6.637010166700996	7.438229560852051	6.7171164024204755	6.560100873554503	7.0376198637765235
CHEMBL1682592	6.66	6.675584066103612	6.549223315459758	6.690688185150247	6.723825833290006	6.8020524978637695	6.6882747795734785	6.707257009220126	6.762939165576888
CHEMBL1682713	6.263333332999999	6.219042658687832	6.025274378766552	5.9690317992602155	5.896327333301983	6.2114787101745605	6.064230976038228	5.932679566281099	6.053903021738272
CHEMBL2029588	6.36	6.66061324175582	6.526573690481669	6.640237482403718	6.375409295241656	6.807075500488281	6.601981842074229	6.507823388822687	6.591242397864969
CHEMBL1774584	6.75	6.827982847930827	6.7922523905230365	6.765338559408171	6.965186666654322	7.4110169410705575	6.952355481117384	6.865262613031247	7.188101803862439
CHEMBL1682443	7.276666667000001	7.172832881684848	6.562075687058318	6.875961873746362	6.758147499996662	6.747118949890138	6.823227378475265	6.817054686871511	6.7526332249434
CHEMBL1682452	7.07	6.87685753017851	6.775520529739242	6.6292231758493045	6.701111666637001	7.001893520355225	6.796921284551857	6.665167421243153	6.851502593496113
CHEMBL1682605	6.6566666670000005	6.595041528270652	6.96959666040773	6.84607169258374	6.776323333316016	6.768291473388673	6.791064937593362	6.811197512949878	6.772307403352345
CHEMBL1774633	7.023333332999999	6.545729908788448	6.9107578716276725	6.797533976640192	6.7491216667180405	6.813675403594973	6.763363765473865	6.773327821679116	6.781398535156507
CHEMBL532024	6.716666667	6.59670671844712	6.863339523841536	6.8905835551638726	6.874733333399996	7.014741897583008	6.848021005687106	6.882658444281934	6.944737615491501
CHEMBL2029590	7.89	6.781536765782707	6.806094906368315	7.448445932746625	7.331959533330727	7.910887241363525	7.25578487591838	7.3902027330386755	7.621423387347126
CHEMBL2303629	6.21625	7.996656122197463	6.117285010711366	6.464833589577308	6.321463333317008	4.439295291900635	6.267906669540756	6.393148461447158	5.380379312608822
CHEMBL1682705	6.5	6.7337515504432695	6.418290867209975	6.45599189831734	6.44729738090866	6.043318271636963	6.419729993703241	6.451644639613	6.2453078262728114
CHEMBL1682446	7.236666667000001	6.95070358716102	7.0772703203283776	6.958259164303045	6.9816466665809775	7.230823040008545	7.039740555676393	6.969952915442011	7.106234853294762
CHEMBL1682582	6.636666667	6.646264420237888	6.426823409565443	6.627747621166392	6.578391547674992	6.753433227539063	6.606532045236756	6.603069584420693	6.665912387607028
CHEMBL1682703	6.133333333	6.4065492119916785	6.503547027245643	6.4890648209103885	6.534604999960004	6.352394104003906	6.457232032822324	6.511834910435196	6.443499551981955
CHEMBL2029593	6.97	6.412586334365551	6.938505292813289	7.098067934946611	6.974458214304963	7.164352416992188	6.917594038684522	7.036263074625787	7.069405315648575
CHEMBL1946398	7.215	7.2720491688162	7.486602961372657	7.592738615493594	7.326566666672032	7.160311698913574	7.3676538222536125	7.459652641082813	7.2434391827928035
CHEMBL1682596	6.806666667000001	6.1672758566369446	5.971861398752947	6.05256851262763	5.778811071432321	5.647878170013428	5.923679001892654	5.915689792029975	5.713344620722874
CHEMBL563766	6.873333333	7.267043815228442	6.623074838326013	6.42217147370665	6.506083833167972	6.39599609375	6.642874010835816	6.464127653437311	6.451039963458986
CHEMBL1682466	6.973333332999999	6.268694722711344	6.341838078265464	6.218554042434134	6.474427916609999	6.239015102386475	6.308505972481482	6.346490979522066	6.356721509498237
CHEMBL1081434	5.77	5.822216837164308	5.827989740425342	5.811895485207661	5.883384452380827	5.182312488555908	5.705559800746809	5.847639968794244	5.532848470468368
CHEMBL1682608	6.273333332999999	6.712515360136785	6.756044853829358	6.787752420726969	6.760636666734987	6.468454837799072	6.697080827845435	6.774194543730978	6.61454575226703
CHEMBL1682707	5.946666667000001	6.222228480505755	5.960991892799532	6.018978943250907	6.100122142688353	5.830378532409668	6.0265399983308425	6.05955054296963	5.96525033754901
CHEMBL1774583	5.646666667000001	6.381672175058534	6.3220063788427066	6.3904799675704025	6.3587013096390566	6.476785659790039	6.3859290981801475	6.3745906386047295	6.417743484714547
CHEMBL2029751	6.58	6.427183653239622	6.662388414899768	6.700446168310277	6.593959999991001	6.35980749130249	6.548757145548632	6.6472030841506395	6.476883745646745
CHEMBL2029760	7.1	7.027397373248192	7.122473523452961	7.090286769862562	7.110068333350031	7.011750221252441	7.072395244233237	7.100177551606297	7.060909277301237
CHEMBL2041391	7.82	7.181401449800558	7.544885850042123	7.6343263395444225	7.777259999997945	8.016351699829103	7.63084506784283	7.705793169771184	7.896805849913524
CHEMBL1682702	6.103333332999999	6.5258902119262086	6.707222917278656	6.682422168759115	6.577463297618678	6.530365943908691	6.604672907898271	6.629942733188896	6.553914620763685
CHEMBL2041393	6.99	7.000171355117887	7.016493952445183	7.023577352758795	6.97554166667491	6.987852096557617	7.000727284710879	6.999559509716852	6.981696881616264
CHEMBL1682589	6.816666667000001	6.931214265857282	7.001172755210984	6.988387979077336	6.972552916584957	7.075876235961914	6.993840830538494	6.980470447831147	7.024214576273435
CHEMBL1682573	6.8666666670000005	6.683170216605237	6.631335152439908	6.6885710644820175	6.676597799881967	6.5288848876953125	6.641711824220889	6.682584432181992	6.60274134378864
CHEMBL1682468	6.99	6.691412935410472	6.693950790414015	6.6269352845256515	6.7447812499020126	6.596751689910889	6.670766390032608	6.685858267213832	6.67076646990645
CHEMBL1682710	6.266666667000001	6.5138234238034975	6.679817429613793	6.664237714237904	6.62479750005	6.507722854614258	6.598079784463891	6.644517607143952	6.566260177332129
CHEMBL1682461	6.91	6.485061447214527	6.5842145824826925	6.5923557738126854	6.5768010119070075	5.817875385284424	6.411261640140268	6.5845783928598465	6.197338198595716
CHEMBL1682723	5.686666667000001	6.697221054801798	6.4314098332882095	6.777767538764852	6.6501036666250135	6.476522445678711	6.606604907831718	6.713935602694933	6.563313056151863
CHEMBL1682591	6.806666667000001	6.634754136563264	6.828505938061186	6.814374106553358	6.781230000025992	6.657798767089844	6.7433325896587295	6.797802053289676	6.719514383557918
CHEMBL1682724	5.14	6.044909354357368	5.762377193711468	5.840372548097728	5.7260385667902876	5.6680402755737305	5.808347587706116	5.783205557444008	5.697039421182009
CHEMBL1681796	7.19	6.77468989475968	6.640815992080622	6.694697305423618	6.771238333298005	6.802119731903076	6.7367122514930005	6.732967819360811	6.78667903260054
CHEMBL1946399	6.365	6.9835236927699365	6.8716209118363665	6.961755642027586	7.050189999994996	6.4681477546691895	6.867047600259615	7.005972821011291	6.759168877332092
CHEMBL1682580	6.823333333	6.5939150182023125	6.860437705076506	6.724368311444144	6.771594166617025	6.4505858421325675	6.680180208694511	6.747981239030585	6.611090004374796
CHEMBL1774641	7.113333333	7.069998559957672	6.7132001582629	6.821103948744898	6.654430583201973	6.288349628448486	6.709416575723185	6.737767265973435	6.471390105825229
CHEMBL1682729	4.89	6.2821483042621695	6.249892239330404	6.164489306850691	6.330770142848338	5.9974427223205575	6.204948543122432	6.2476297248495145	6.164106432584448
CHEMBL1682730	4.89	6.3002935530853446	6.070118911971915	6.143181788826671	6.211405328566345	6.54081392288208	6.25316270106647	6.177293558696508	6.3761096257242125
CHEMBL2029741	6.25	6.366588698787937	6.501465124173302	6.2708207996366365	6.3322460000026055	6.2694091796875	6.3481059604575965	6.301533399819621	6.300827589845053
CHEMBL2041573	6.2	6.745214774260316	6.402110595492989	6.4371409859306965	6.455497499995954	6.4329514503479	6.494583061205572	6.446319242963325	6.444224475171927
CHEMBL1682725	5.343333333	6.367147410391194	6.2607327511351025	5.80249467156295	6.008130297561992	5.970852851867676	6.081871596503783	5.905312484562471	5.989491574714834
CHEMBL540229	6.243333333	7.373048225834782	6.771938077011957	6.874539637614102	6.87259291646803	6.813233852386475	6.94107054186307	6.873566277041066	6.842913384427252
CHEMBL487366	6.1	6.137174850491491	6.239111391240817	6.5822572943720425	6.004499566657013	7.6069841384887695	6.5140054482500265	6.293378430514528	6.805741852572892
CHEMBL414883	5.195	5.832666389795778	6.0378505141348695	5.768202933769933	5.95127723808634	5.354764461517334	5.788952307460851	5.859740085928136	5.6530208498018375
CHEMBL1946561	7.005	7.081785611192805	7.6993797542801765	7.700772331278144	7.654168333330983	7.4531311988830575	7.517847445793033	7.677470332304564	7.55364976610702
CHEMBL1682445	7.236666667000001	6.7244564583880635	7.055832496224756	7.086452256016445	7.054576666662964	7.441256999969482	7.072514975452341	7.070514461339704	7.247916833316223
CHEMBL1774632	6.68	6.578955800483412	6.766039847041438	6.727091357036041	6.684480964214997	7.0254669189453125	6.75640697754424	6.70578616062552	6.854973941580155
CHEMBL1682711	6.1566666670000005	6.674032421400758	6.743686109466548	6.672194218367367	6.620272500014004	6.47597599029541	6.637232247908818	6.646233359190686	6.548124245154707
CHEMBL553184	6.86	7.411241297418728	6.673559307858353	6.876252920616086	6.918384583230008	6.8143978118896475	6.938767184202564	6.897318751923047	6.866391197559828
CHEMBL1682584	6.796666667	6.5101007259671295	6.673333250752997	6.698996134907805	6.6389966666979925	6.86003303527832	6.676291962720849	6.668996400802898	6.749514850988156
CHEMBL2029747	6.7	6.703306102987332	6.440418035129799	6.617516130239384	6.585788333334957	6.700821399688723	6.609570000276039	6.60165223178717	6.643304866511841
CHEMBL1774638	6.61	7.334389045138915	6.780976403486104	6.9221953101693705	6.850564166525007	6.805515766143799	6.938728138292639	6.886379738347189	6.828039966334403
CHEMBL1173442	5.245	5.625984311553292	5.957098661007882	5.893638098677544	6.20354391468221	5.9994163513183585	5.935936267447858	6.048591006679876	6.101480133000284
CHEMBL1946557	8.61	7.0554294705682965	7.6332475282490755	7.554719502827887	7.523361666659015	7.685014724731445	7.4903545786071435	7.539040584743451	7.6041881956952295
CHEMBL1682716	5.996666667	6.081217687722888	6.122409533766869	5.986978346085825	6.2064047143710175	6.216655731201173	6.122733202629554	6.096691530228421	6.211530222786095
CHEMBL539222	7.006666667	6.988625488220763	6.793795506774721	6.933677934566831	6.902789583252312	7.2126851081848145	6.966314724199887	6.9182337589095715	7.057737345718563
CHEMBL1774625	6.936666667000001	6.4311284208708885	6.449957055453713	6.573189509683043	6.385729119018659	6.4753479957580575	6.463070420156872	6.479459314350851	6.430538557388358
CHEMBL2029589	7.66	7.060494979061001	7.6765130848191525	7.58365285953476	7.491223333324991	7.740714073181152	7.51051966598421	7.5374380964298755	7.615968703253072
CHEMBL2029585	7.29	6.3867656929194805	6.923616774082223	6.935542254493856	6.8691729166970035	7.2514967918396	6.873318886006433	6.90235758559543	7.0603348542683015
CHEMBL2029743	7.21	6.960441131702446	7.069792900381322	7.111559135831896	6.977921666665987	7.3465819358825675	7.093259354092844	7.044740401248941	7.162251801274277
CHEMBL1774628	7.11	6.9317594893836425	7.106650988307876	7.170672874936397	7.051391666646023	7.395503997802732	7.131195803415333	7.11103227079121	7.223447832224377
CHEMBL1774639	6.716666667	6.829450992828146	6.893676883702595	6.824615352184019	6.830356666883072	7.122870922088622	6.900194163537291	6.827486009533546	6.976613794485847
CHEMBL553338	6.876666667	7.144711020487884	7.02264076005594	7.030650851906223	6.9236883334119605	7.300001621246338	7.084338517421669	6.9771695926590915	7.111844977329149
CHEMBL1682457	6.97	6.4516878816457535	6.819301223326273	6.759524980829767	6.686293333472994	6.962574481964111	6.735876380247779	6.72290915715138	6.824433907718553
CHEMBL1094508	6.38	5.352512127181246	5.765057187719611	5.8649999999999975	5.805113380953902	5.858144283294678	5.729165395829886	5.83505669047695	5.83162883212429
CHEMBL2041385	7.63	7.220614190302701	7.282577046301153	7.431394447580787	7.355617916664004	7.7269816398620605	7.40343704814214	7.393506182122396	7.541299778263032
CHEMBL1682465	6.93	6.938349042888079	6.865144175417253	6.694966775842545	6.84949699996693	6.82686710357666	6.834964819538294	6.772231887904738	6.8381820517717955
CHEMBL1682574	6.666666667	6.506933631373415	6.7592251864006565	6.7835750788395766	6.7359382974406925	7.152420520782473	6.787618542967363	6.7597566881401345	6.944179409111583
CHEMBL2029596	7.58	7.0116162278170835	6.901615530714182	7.169007963513451	7.044465000041996	7.673057556152344	7.159952455647812	7.106736481777723	7.35876127809717
CHEMBL2029756	6.63	6.384119657236128	6.7156641314157275	6.679079566274493	6.6669473810209965	6.932231426239014	6.675608432437272	6.673013473647744	6.799589403630005
CHEMBL1081435	6.05	5.923546723303321	5.698407280275557	5.800818922655784	5.863328342827506	6.124346733093263	5.882089600431087	5.832073632741645	5.993837537960385
CHEMBL2041383	6.97	6.9444671636571	7.128834139830049	7.037285318588562	7.386987380952013	7.404678821563723	7.180450564918289	7.2121363497702875	7.3958331012578675
CHEMBL1682722	5.696666667000001	6.009485529952419	6.009060761494213	5.817175977743883	5.854231381015023	5.926626682281494	5.9233160664974065	5.835703679379453	5.890429031648258
CHEMBL1774636	6.846666667	7.111517318620968	7.1683506438363835	7.029230287256152	6.9226100000489685	7.4011173248291025	7.126565114918316	6.97592014365256	7.1618636624390355
CHEMBL3577054	5.98	6.0305281927585135	6.2951921751420725	6.324746483110786	6.267364666648617	6.603668689727782	6.304300041477555	6.296055574879702	6.4355166781882
CHEMBL2029598	6.41	6.293651837830972	6.36762267802055	6.239008106727946	6.2609380952449785	6.282139301300049	6.288672003824899	6.2499731009864625	6.271538698272513
CHEMBL1682599	6.703333333	6.616483462895565	6.680111749234128	6.777542254909848	6.790621666671988	6.8297200202941895	6.738895830801144	6.7840819607909175	6.810170843483089
CHEMBL557551	7.043333333	6.597973663026905	6.689882381024279	6.763705531825539	6.819573333480985	7.023333549499513	6.778893691771444	6.7916394326532625	6.921453441490248
CHEMBL2029757	7.16	6.406974072328335	6.834327339529341	6.928686357727567	6.932326666682031	7.05724048614502	6.83191098448246	6.930506512204799	6.994783576413526
CHEMBL1241239	8.1875	6.140353334616723	6.11440129804883	6.609820867087637	6.147055959538664	6.673910140991211	6.337108320056613	6.37843841331315	6.410483050264937
CHEMBL562773	7.223333332999999	6.858120783238372	6.853741144511781	6.870735270062268	6.83626333355405	7.123850345611572	6.90854217539561	6.853499301808159	6.9800568395828115
CHEMBL1682451	6.973333332999999	6.799573820200689	7.096420523836359	6.625736182234593	6.91113833334899	5.56268310546875	6.5991103930178765	6.768437257791792	6.23691071940887
CHEMBL1257967	6.293333333	6.011305712179554	6.422208298370899	5.988834652686545	5.965246202402674	6.7335448265075675	6.224227938429449	5.977040427544609	6.349395514455121
CHEMBL2029764	6.28	6.852965423807689	6.729843853099007	6.400770498621665	6.606409999968637	6.636505126953125	6.6452989804900255	6.503590249295151	6.621457563460881
CHEMBL2029745	5.71	6.506919015678974	5.8421703313556375	6.042788317501345	6.046734011913334	5.921966075897218	6.0721155504693005	6.04476116470734	5.984350043905276
CHEMBL1136	5.995	6.262036950856242	6.325311018682737	6.613993065763197	6.320906785712987	3.1641180515289307	5.737273174508819	6.467449925738093	4.742512418620959
CHEMBL2041381	7.95	7.165438724521433	7.553284946220296	7.569847850412537	7.681845000001968	7.611672401428223	7.516417784516891	7.625846425207253	7.646758700715095
CHEMBL2029594	7.6	6.967046264218732	7.041413638182188	7.146170221196583	7.039352500049976	7.433945655822754	7.125585655894047	7.09276136062328	7.236649077936365
CHEMBL2029754	7.1	6.995007076414052	7.1467132265605455	7.131341823405997	7.073302500000037	7.237974166870117	7.11686775865015	7.102322161703016	7.155638333435077
CHEMBL2029587	7.6	6.96104348619995	7.102949058417862	7.0890154176222335	6.939102499990996	6.967988014221191	7.012019695290446	7.014058958806615	6.953545257106094
CHEMBL2029753	6.79	6.455628208110934	6.942264309956072	6.959472683908084	7.049401666672972	7.330883026123048	6.947529978954222	7.004437175290528	7.1901423463980105
CHEMBL563603	6.77	7.0101333810999975	7.119903492670297	7.101609856120295	7.04925666670795	7.3010759353637695	7.116395866392462	7.075433261414123	7.17516630103586
CHEMBL1682459	6.75	6.749566166556102	6.9033126452745845	6.952729273803067	7.06982666665992	7.3455023765563965	7.004187425770015	7.011277970231493	7.207664521608159
CHEMBL1682447	7.113333333	6.832461790139532	7.079751936906389	6.8118704197056354	6.824690833464018	7.322700500488281	6.97429509614077	6.818280626584826	7.07369566697615
CHEMBL1682462	7.103333332999999	6.918450585214279	7.0235200602793135	6.887736850176761	6.812839166830689	7.198915004730225	6.9682923334462545	6.850288008503725	7.005877085780456
CHEMBL1682601	6.573333333	6.847742701841687	6.800626739401793	6.666616846515868	6.620345976224978	6.446453094482423	6.67635707169335	6.6434814113704235	6.5333995353537
CHEMBL1682712	6.03	6.214820312557925	6.031822300270518	6.068789290112991	6.120675666714032	6.5002055168151855	6.18726261729413	6.094732478413512	6.310440591764609
CHEMBL1682603	6.463333333	6.6512240592021525	6.571885657075832	6.561279775425818	6.633176333352012	6.717012405395508	6.626915646090265	6.597228054388915	6.67509436937376
CHEMBL1682586	6.67	6.137030413154638	6.339768312354134	6.0202605155235895	6.221195416831717	6.894913673400879	6.322633666252992	6.120727966177654	6.558054545116298
CHEMBL1682609	6.48	6.6791778927481475	6.689954512585441	6.978371105906872	6.550281473838633	6.577107906341553	6.694978578284131	6.764326289872752	6.563694690090093
CHEMBL1682717	5.916666667	6.0658673165558525	5.865498537543539	5.813635743861499	5.90462829766734	5.967129707336426	5.923351920592931	5.85913202076442	5.935879002501883
CHEMBL1641857	6.72	5.881020456778122	6.1460274469910825	6.179507074907358	6.162401599993652	6.49821662902832	6.173434641539707	6.170954337450505	6.330309114510986
CHEMBL1682595	6.673333333	6.31068902519919	6.376512216736107	6.537714195614487	6.653786964218956	6.8736982345581055	6.550480127265369	6.5957505799167215	6.7637425993885305
CHEMBL1094363	6.11	5.390271333819243	5.6299408051297855	5.53	5.594674178574	5.696342468261719	5.56824575715695	5.562337089287	5.645508323417859
CHEMBL1682597	6.69	6.851654872607827	6.829038937741625	6.830497681881999	6.767850333235985	6.448507785797119	6.745509922252912	6.799174007558992	6.6081790595165515
CHEMBL2029597	5.83	6.377816101322027	6.436689553136425	6.423715599207325	6.438370000010961	6.193361759185791	6.373990602572507	6.431042799609143	6.315865879598376
CHEMBL529	6.194047619	5.958554571749605	5.188107434026406	5.4656826535080345	5.664338833366353	4.429228782653809	5.341182455060841	5.565010743437194	5.046783808010081
CHEMBL1682467	7.013333332999999	6.676819413869104	6.82459978888577	6.562132896936438	6.7835816666803135	6.7396607398986825	6.7173589012540615	6.672857281808376	6.761621203289498
CHEMBL1774624	5.586666667	6.0664388623035626	5.626896616399131	5.731910105099647	5.629331499922001	5.457146167755127	5.702344650295894	5.680620802510824	5.543238833838564
CHEMBL1774629	7.43	6.982734017233615	7.035873719972893	7.03624586168596	6.963871666643968	6.98848819732666	7.001442692572619	7.000058764164963	6.976179931985314
CHEMBL2041570	6.83	7.079229039634546	7.080656043904981	7.012824189001004	7.029466666678961	7.177845478057861	7.076004283455471	7.021145427839983	7.103656072368411
CHEMBL1774640	6.153333333	7.085823348527388	6.943789311656138	7.026644858896788	6.906376666524949	7.0809993743896475	7.008726711998982	6.966510762710868	6.993688020457299
CHEMBL1682727	5.443333332999999	6.418968446143513	5.966833844599839	5.7123982901275765	5.747982083364039	5.0708088874816895	5.7833983103433315	5.730190186745808	5.4093954854228645
CHEMBL1774630	7.19	7.021160621491867	7.012892171547892	6.974809145499165	6.882796666699981	6.884383678436277	6.955208456735036	6.928802906099573	6.8835901725681286
CHEMBL1682604	6.483333332999999	6.386530282354451	6.293083420895642	6.368838194891093	6.3120509999650025	6.4971065521240225	6.371521890046043	6.340444597428048	6.404578776044513
CHEMBL1682590	6.523333332999999	6.663295040360677	6.728230682891726	6.785794483978928	6.757250416740284	6.739175319671631	6.7347491887286495	6.7715224503596065	6.7482128682059574
CHEMBL1682450	7.386666667	6.572945149624605	6.5078181266211175	6.364709191952815	6.393118083300343	6.303812503814697	6.4284806110627155	6.378913637626579	6.3484652935575205
CHEMBL1682721	5.87	6.192666325843643	6.167914117286114	6.221571665489906	5.741925666690687	6.535452842712402	6.17190612360455	5.981748666090296	6.138689254701545
CHEMBL3392931	5.0	5.920661773878956	5.149612587356269	4.666	5.0760801666767215	4.471155643463135	5.056702034275016	4.871040083338361	4.773617905069928
CHEMBL2029748	5.72	6.579105749278657	5.791978003431572	6.005926516121746	5.978973333341018	5.480593204498291	5.967315361334256	5.992449924731382	5.729783268919654
CHEMBL2029744	6.79	6.79553603539329	6.373024865350344	6.5033082082814415	6.5237416666729375	6.446218967437744	6.528365948627152	6.5135249374771895	6.48498031705534
CHEMBL2029591	6.07	7.0753138021274555	7.318312727290738	7.127468236569084	7.315504583331982	7.105086326599121	7.188337135183676	7.221486409950533	7.210295454965552
CHEMBL1774635	7.036666667	6.601144400559994	6.8119559931265465	6.80730763553093	6.768523333463026	6.833402156829834	6.764466703902066	6.787915484496978	6.80096274514643
CHEMBL2441613	6.62	6.038151686037361	6.1855833532500775	5.871249900275814	6.196316166578032	6.3581624031066895	6.129892701849595	6.033783033426923	6.277239284842361
CHEMBL1682456	7.096666667	6.774863507006772	6.933314455651268	6.882789707111793	6.778705166714008	6.492157459259032	6.772366059148576	6.830747436912901	6.635431312986521
CHEMBL1641858	6.04	5.944340821923222	6.608049931678657	6.6127217711421125	6.4096195833320175	6.446793556213379	6.404305132857877	6.5111706772370646	6.428206569772698
CHEMBL2029759	7.04	6.514685000074638	6.946775537670642	7.020076043643988	6.936233333339972	7.100741863250732	6.903702355595994	6.97815468849198	7.018487598295352
CHEMBL1682701	6.443333332999999	6.238300492526832	6.186708035852012	5.9950381822648975	6.088708214127035	6.335582733154298	6.168867531585015	6.041873198195966	6.212145473640666
CHEMBL2029595	7.26	6.7252406259478175	6.084711565216672	6.4082367346871125	6.471783333323955	5.4084062576293945	6.21967570336099	6.4400100340055335	5.940094795476675
CHEMBL2029742	5.41	6.088653914622467	5.700953133329034	5.632325702123167	5.749216104785043	5.520453453063965	5.7383204615847365	5.690770903454105	5.634834778924504
CHEMBL1682598	6.703333333	6.644723124822581	6.359963027536902	6.346275933834372	6.405761190341978	6.262382507324219	6.403821156772009	6.376018562088175	6.334071848833098
CHEMBL1682726	5.356666667	6.396081606935713	5.927775160937077	5.754548123603188	5.7579972617269775	5.422905445098877	5.851861519660366	5.756272692665083	5.590451353412927
CHEMBL2041387	6.525	6.997169147294807	6.912273506874322	7.226507835757253	6.969614047619983	6.382597923278809	6.897632492165035	7.098060941688618	6.676105985449396
CHEMBL1682578	6.82	6.690553768428107	6.750720087817623	6.732279269464391	6.602266309494093	6.9143614768981925	6.7380361824204815	6.667272789479242	6.758313893196142
CHEMBL1774634	6.856666667000001	6.60392420386214	6.8668996940482545	6.838492589159099	6.835363333305987	6.8973069190979	6.808397347894678	6.8369279612325435	6.866335126201944
CHEMBL1682463	6.926666667	6.4846964585350575	6.7475468620831975	6.785080697477996	6.708972266729993	6.840439796447754	6.7133472162548005	6.747026482103994	6.774706031588874
CHEMBL1682458	7.003333333	6.745833739269968	6.793124075848402	6.866507588222528	6.73893291674793	7.029592990875244	6.834798262192814	6.802720252485229	6.884262953811588
CHEMBL1682594	6.666666667	7.225574164816737	6.9756104247742545	7.0074570136214325	6.905298333426981	6.8486328125	6.992514549827881	6.956377673524207	6.87696557296349
CHEMBL2041384	5.935	6.851871378136827	6.683151011814059	6.5575041680602775	6.5888865475999525	6.881271362304688	6.71253689358316	6.573195357830115	6.7350789549523205
CHEMBL1682607	6.68	6.611360563872112	6.959684453149651	6.808008187336847	6.821361666613027	6.827913761138916	6.805665726422111	6.814684926974937	6.824637713875971
CHEMBL1682714	6.14	6.337659269567478	6.321108489152205	6.397976513106134	6.312040428488648	5.838261604309082	6.241409260924709	6.355008470797391	6.0751510163988645
CHEMBL1682453	7.196666667000001	6.730537702038616	7.097848743983346	6.971165082202981	6.978896666675949	7.275550365447997	7.010799712069779	6.975030874439465	7.127223516061973
CHEMBL2041390	7.515	6.88669646692956	6.9001887633948575	7.26966626222454	7.303422071433692	7.471504211425781	7.166295555081686	7.286544166829116	7.387463141429737
CHEMBL2041392	6.98	7.0311730381464415	7.039032054968677	7.002995129393255	6.982551666668912	6.984007835388184	7.007951944913094	6.992773398031083	6.983279751028547
CHEMBL1081114	5.08	5.947716875048453	6.059273875386497	5.959184617626243	6.1231187476040025	6.020380973815918	6.021935017896223	6.041151682615123	6.071749860709961
CHEMBL553625	6.816666667000001	6.851250908980968	6.944139435035948	6.921038890610461	6.947819166701961	6.96825122833252	6.926499925932371	6.934429028656211	6.9580351975172405
CHEMBL2029765	6.06	6.163170235406388	5.8041875710856425	5.6476834983455255	5.94717310005749	5.0741353034973145	5.727269941678472	5.797428299201508	5.5106542017774025
CHEMBL1774627	6.6166666670000005	6.437881041819224	6.720720231262673	6.729007218304617	6.583489166578003	6.764519214630128	6.647123374518928	6.656248192441311	6.674004190604066
CHEMBL2029763	7.24	7.086864381937662	6.944924362234211	6.99557486413795	7.035246666716009	6.777236461639402	6.967969347333048	7.01541076542698	6.906241564177705
CHEMBL1094695	5.865	5.459486728857971	6.084340695247503	6.379999999999996	6.182368047617718	5.773242950439452	5.975887684432529	6.281184023808857	5.977805499028586
CHEMBL1774631	6.823333333	6.742391611837398	6.464824745792319	6.5681116155125965	6.518171309534714	6.295132637023926	6.517726383940191	6.543141462523655	6.40665197327932
CHEMBL1682454	6.8666666670000005	6.830991831000805	6.90877938222796	6.897090255290973	6.803474999939972	7.0283918380737305	6.8937456613066885	6.8502826276154725	6.915933419006851
CHEMBL2029755	7.02	7.027004231744052	7.156516871513832	7.072987016214454	7.093485000004009	7.211156845092771	7.112229992913823	7.083236008109232	7.152320922548389
CHEMBL2029746	7.3	6.95353518011763	6.9737391456198266	7.09353300436952	7.005304999994987	7.229306221008301	7.051083710222054	7.049419002182253	7.117305610501644
CHEMBL1682704	6.37	6.589987068833713	6.694351137189808	6.734830518858937	6.704642499957976	6.645030975341798	6.673768440036445	6.719736509408456	6.674836737649887
CHEMBL1682581	6.716666667	6.828674959817578	7.085439914957327	6.880480487982295	6.9290665476359985	7.065360069274902	6.9578043959336195	6.904773517809147	6.99721330845545
CHEMBL2029352	7.05	6.486110074956103	6.823127694459642	6.943505620669093	6.935930714299954	6.806155204772949	6.798965861831547	6.939718167484523	6.871042959536451
CHEMBL1946558	8.005	6.7812547965000975	6.768072274363928	7.39494264894038	7.136444333337373	7.605371952056885	7.137217201039732	7.265693491138876	7.370908142697129
CHEMBL558355	6.8266666670000005	7.0623072214137	7.074371111170907	7.128738324225794	7.062546666666968	7.218741416931152	7.109340948081704	7.095642495446381	7.14064404179906
CHEMBL3577055	6.4	5.844945014985711	6.08114670494684	6.125262302762812	6.093717992845254	5.876400470733643	6.004294497254852	6.109490147804033	5.985059231789448
CHEMBL2041388	7.84	7.031303947904898	7.509654002713995	7.6462199297368	7.284469583311932	7.876525402069093	7.469634573147343	7.465344756524366	7.580497492690512
CHEMBL1682449	7.323333333	7.0282904224481655	6.996733576613601	6.920683989832343	6.985491666743911	7.095573902130128	7.005354711553629	6.953087828288127	7.040532784437019
CHEMBL1774626	6.603333332999999	6.440790968178558	6.6632882812804	6.685178579728178	6.560340381070987	6.754190444946289	6.620757731040882	6.622759480399583	6.657265413008638
CHEMBL1682460	6.923333333	6.5439219222614415	6.6585604435507335	6.656024292176979	6.638076666796943	6.759094715118407	6.6511356079809	6.6470504794869605	6.698585690957675
CHEMBL1682464	6.92	6.7814639857319285	6.872314956988008	6.759872698836912	6.850646666674992	6.2614850997924805	6.705156681604865	6.805259682755953	6.556065883233736
CHEMBL2029761	7.21	7.0325913678906335	7.141844846972469	7.084260295283058	7.084191666672068	7.249702453613281	7.118518126086303	7.084225980977563	7.166947060142675
CHEMBL1682588	6.586666667	6.562045865703976	6.500405951878999	6.188097057053883	6.676057797542978	6.227306365966798	6.430782607629327	6.432077427298431	6.451682081754887
CHEMBL2029740	5.6	6.097299748963305	5.508309383234078	5.511557713321836	5.608230223831764	5.394944667816162	5.624068347433429	5.5598939685768	5.501587445823963
CHEMBL2029762	5.86	6.7928470380357995	6.523506051686173	6.611782233499105	6.656426833340006	6.80413293838501	6.677739018989219	6.634104533419555	6.730279885862508
CHEMBL1682718	5.98	6.522962181784727	6.476399201209041	6.803684916761662	6.570834047555997	6.167954444885254	6.508366958439336	6.687259482158829	6.369394246220626
CHEMBL1682709	6.22	6.515473602319273	6.48555094752756	6.552576094624957	6.437783630988671	6.157219409942628	6.4297207370806175	6.495179862806814	6.29750152046565
CHEMBL1774623	5.893333332999999	6.0048841258317776	5.608945521968124	5.624123095490451	5.51213381921889	5.3675804138183585	5.62353339526552	5.56812845735467	5.439857116518624
CHEMBL1682706	6.276666667000001	6.126573265176645	6.152913787384889	6.002672061971848	6.211723381019013	6.272276878356934	6.1532318747818655	6.10719772149543	6.242000129687973
CHEMBL1682583	6.833333333	6.782261664812123	6.685265567315137	6.659785865834202	6.780482500042914	6.5671138763427725	6.69498189486943	6.720134182938558	6.673798188192843
CHEMBL1682602	6.57	6.522450238266092	6.803289849931367	6.847064714371076	6.6272074286950025	7.104001998901367	6.780802846032981	6.737136071533039	6.865604713798184
CHEMBL2041395	6.96	7.051026495609071	7.009037296113343	6.908936709043277	6.947427916675942	6.86806058883667	6.9568978012556615	6.92818231285961	6.907744252756306
CHEMBL541735	5.89	6.3220016001721335	6.285377492540691	6.082270927726551	6.298986654804344	6.705246925354004	6.3387767201195455	6.190628791265448	6.5021167900791745
CHEMBL1774637	6.526666667000001	6.327531234615465	5.863009054219257	5.919426106394013	5.947336976320022	5.901552200317383	5.991771114373227	5.933381541357018	5.9244445883187025
CHEMBL2029750	6.58	6.758224474580617	6.4605411881857355	6.6148852679680905	6.529076333334613	6.801210880279541	6.632787628869719	6.571980800651351	6.665143606807077
CHEMBL1682579	6.836666667	6.851341591112184	6.937597354818704	6.8744992831722	6.937596666624312	7.103762626647949	6.940959504475069	6.9060479748982555	7.020679646636131
CHEMBL2029749	6.78	6.999983072021397	7.108258386649418	7.1551944421642375	7.139851250000048	7.442152976989746	7.169088025564969	7.147522846082143	7.291002113494898
CHEMBL1682575	6.93	6.9211375885039725	6.995132850117343	6.955640950178423	6.803623333408908	7.075061798095702	6.95011930406087	6.879632141793666	6.939342565752305
CHEMBL1094534	5.42	5.516615249184468	5.812644428977594	5.740158294875203	5.866133488094465	5.661599159240723	5.71943012407449	5.803145891484833	5.763866323667594
CHEMBL2029752	6.43	6.440511288982643	6.760512586389942	6.764207118070092	6.641158666669978	6.912885665893555	6.703855065201242	6.702682892370035	6.777022166281766
CHEMBL1682444	7.32	6.708845507792006	7.011102666034268	7.038234507991923	7.0297866668318925	7.169198989868164	6.991433667703651	7.034010587411908	7.099492828350028
CHEMBL2029758	7.07	6.475783783703076	6.899624834959363	6.91535166936597	6.981966666678	7.057599067687987	6.866065204478879	6.948659168021985	7.019782867182993
CHEMBL2041382	7.045	7.092920102331389	7.246250230865064	6.806336984615276	7.021023333338009	6.823715686798098	6.9980492675895665	6.913680158976643	6.922369510068053
CHEMBL2041389	7.325	7.004799474746907	7.131522991554222	7.051069768201287	7.009633333329004	7.041372299194336	7.0476795734051505	7.030351550765145	7.02550281626167
CHEMBL1682719	5.92	6.062713823167084	6.0522609620859775	5.8386658749950575	5.796152524000058	6.00943660736084	5.951845958321803	5.817409199497558	5.902794565680448
CHEMBL1682708	6.273333332999999	6.194880437250347	5.987261511619999	6.043053474499555	6.075104076085631	6.518540859222412	6.163768071735588	6.059078775292592	6.296822467654021
CHEMBL1682455	6.753333333	6.935590261076992	6.886905811920871	6.950253304619976	6.806520833356911	6.775856018066406	6.871025245808231	6.878387068988443	6.791188425711659
CHEMBL1682600	6.68	6.601419370561156	6.631728745356747	6.629744013382188	6.634041249975952	6.7208924293518075	6.64356516172557	6.6318926316790705	6.67746683966388
CHEMBL1682577	6.55	6.704552248592334	6.825661162543668	6.8501417852986215	6.917148750032003	7.112637042999268	6.882028197893177	6.883645267665312	7.014892896515635
CHEMBL2041571	6.2	6.8251400739147625	6.458407233456812	6.465135419947464	6.381745714293634	6.902808666229247	6.606647421568384	6.423440567120549	6.64227719026144
CHEMBL1682585	6.833333333	6.310991639083007	6.1002293890003445	5.838601169661268	6.170514333303009	6.5780396461486825	6.199675235439263	6.004557751482139	6.374276989725846
CHEMBL1682572	6.643333332999999	6.774432738302098	6.6971072798864935	6.685559242355553	6.689316666690908	6.4988322257995605	6.6690496306069225	6.68743795452323	6.594074446245234
CHEMBL1097787	5.53	5.462970608135327	6.0099488385084925	6.11	5.95943830952429	6.229180335998535	5.9543076184333295	6.034719154762145	6.094309322761413
CHEMBL1682587	6.71	6.822025980066385	6.77746680263129	6.495173935852913	6.708138333363014	6.315464019775393	6.623653814337798	6.601656134607963	6.511801176569204
CHEMBL2029592	6.98	6.436437338075397	6.659133832663403	6.6392848134666815	6.620794166697015	6.863347053527832	6.643799440886066	6.630039490081849	6.742070610112424
CHEMBL436840	6.02	6.298165759138566	6.292378231097227	6.494864853177267	6.394299583325991	6.083115100860598	6.3125647055199305	6.444582218251629	6.238707342093295
CHEMBL532	4.666	5.904660028303684	5.531428445420768	5.0	5.336482619066	5.025529384613037	5.3596200954806985	5.168241309533	5.181006001839519
CHEMBL1682700	6.396666667000001	6.317334336024635	6.102849622041407	5.862385476584194	5.913203928490008	5.571044921875	5.953363657003048	5.887794702537101	5.742124425182504
CHEMBL1257966	5.28	5.750814753685923	6.286937139781396	5.7816842547295035	6.115360833343033	5.396476268768311	5.866254650061633	5.948522544036268	5.755918551055672
CHEMBL1946562	7.945	7.0304508448924485	7.539616931275518	7.6607467433068335	7.3558673809489905	7.2157301902771	7.360482418140178	7.508307062127912	7.285798785613045
CHEMBL555663	6.95	7.02546837561608	7.104558551319971	7.029412460460754	7.060873333341055	6.877389907836914	7.019540525714954	7.045142896900904	6.969131620588985
CHEMBL2041394	6.95	6.9687130703674125	7.093267900642487	7.03786474820678	6.979005000000877	6.923994064331055	7.0005689567097225	7.008434874103829	6.9514995321659665
CHEMBL2041386	6.765	7.087311683191928	7.154263628817116	7.1007989667438425	7.004029583342987	6.9987311363220215	7.069026999683578	7.0524142750434144	7.001380359832504
CHEMBL1682593	6.703333333	6.739232609348468	6.838873461892983	6.791612970684085	6.852361249995954	7.11870813369751	6.8681576851237995	6.82198711034002	6.985534691846732
CHEMBL1682715	6.273333332999999	6.722412429469593	6.634906061751372	6.603111726769832	6.6133340475210085	6.6598262786865225	6.646718108839666	6.60822288714542	6.6365801631037655
CHEMBL1682728	5.503333333	6.337201773893577	6.195116957103077	5.8025224571511735	6.038204345111008	5.343725681304932	5.943354242912753	5.920363401131091	5.69096501320797
CHEMBL553183	6.773333332999999	6.6188196569003805	6.845484061786268	6.863880266828227	6.789455000186031	6.85631799697876	6.794791396535933	6.826667633507129	6.822886498582395
CHEMBL224345	5.31	6.39203482158496	6.288104162058692	6.531689876301748	6.465670249980668	5.795177936553955	6.294535409296005	6.498680063141208	6.130424093267312
