# Supplementary material for: Cheminformatics Analysis and Modeling with MacrolactoneDB
Source: Sci Rep. 2020 Apr 14;10:6284. doi: 10.1038/s41598-020-63192-4 (PMC7156526; doi:10.1038/s41598-020-63192-4)
Supplement: Supplementary file 2 — Supplementary information2. [file 41598_2020_63192_MOESM2_ESM.zip › DataS1/CHEMBL364/pIC50/predictions/10-fold/pca_tuned/mrc.csv]

IDs	ExperimentalAff	NB	SVR	KNN	RF	DNN	consensus	RF_KNN	RF_DNN
CHEMBL1682448	7.15	6.699503939180571	6.7669434048977815	6.589344657718482	6.711422387136352	6.656037330627441	6.684650343912125	6.650383522427417	6.683729858881897
CHEMBL1682720	5.843333333	6.699503939180571	6.766943404897777	6.541312189342773	6.711422387136352	6.656037330627441	6.6750438502369835	6.626367288239562	6.683729858881897
CHEMBL1682610	6.416666667	6.699503939180571	6.766943404897777	6.687337223450255	6.711422387136352	6.656037330627441	6.704248857058479	6.699379805293304	6.683729858881897
CHEMBL2041572	6.32	6.4205205678700485	6.479842419185856	6.4675153705266295	6.483771929842085	6.4329447746276855	6.456919012410461	6.475643650184358	6.458358352234885
CHEMBL1682576	6.44	6.699503939180571	6.7669434048977815	6.649278236621593	6.711422387136352	6.656037330627441	6.696637059692748	6.680350311878973	6.683729858881897
CHEMBL1682606	6.54	6.699503939180571	6.7669434048977815	6.643665095742183	6.711422387136352	6.656037330627441	6.695514431516865	6.677543741439267	6.683729858881897
CHEMBL1682592	6.66	6.699503939180571	6.7669434048977815	6.83739902971042	6.711422387136352	6.656037330627441	6.734261218310513	6.774410708423386	6.683729858881897
CHEMBL1682713	6.263333332999999	6.699503939180571	6.7669434048977815	6.5567854516753705	6.711422387136352	6.656037330627441	6.6781385027035025	6.634103919405861	6.683729858881897
CHEMBL2029588	6.36	6.4205205678700485	6.479842419185856	6.361078942042862	6.483771929842085	6.4329447746276855	6.435631726713707	6.422425435942474	6.458358352234885
CHEMBL1774584	6.75	6.699503939180571	6.7669434048977815	6.651323281738852	6.711422387136352	6.656037330627441	6.697046068716199	6.681372834437602	6.683729858881897
CHEMBL1682443	7.276666667000001	6.699503939180571	6.7669434048977815	6.8436666667	6.711422387136352	6.656037330627441	6.735514745708429	6.7775445269181755	6.683729858881897
CHEMBL1682452	7.07	6.699503939180571	6.7669434048977815	6.86450000005	6.711422387136352	6.656037330627441	6.739681412378428	6.787961193593176	6.683729858881897
CHEMBL1682605	6.6566666670000005	6.699503939180571	6.7669434048977815	6.86450000005	6.711422387136352	6.656037330627441	6.739681412378428	6.787961193593176	6.683729858881897
CHEMBL1774633	7.023333332999999	6.699503939180571	6.7669434048977815	6.485290246427938	6.711422387136352	6.656037330627441	6.663839461654017	6.598356316782144	6.683729858881897
CHEMBL532024	6.716666667	6.699503939180571	6.7669434048977815	6.624875685989361	6.711422387136352	6.656037330627441	6.691756549566302	6.668149036562856	6.683729858881897
CHEMBL2029590	7.89	6.4205205678700485	6.479842419185856	6.282565967330438	6.483771929842085	6.4329447746276855	6.419929131771222	6.3831689485862615	6.458358352234885
CHEMBL2303629	6.21625	6.098622448015457	6.067324928935858	5.890973983063206	6.3800000000000185	6.1290650367736825	6.113197279357644	6.135486991531613	6.254532518386851
CHEMBL1682705	6.5	6.699503939180571	6.7669434048977815	6.6698742519928444	6.711422387136352	6.656037330627441	6.7007562627669985	6.690648319564598	6.683729858881897
CHEMBL1682446	7.236666667000001	6.699503939180571	6.7669434048977815	6.556699510804244	6.711422387136352	6.656037330627441	6.678121314529278	6.634060948970298	6.683729858881897
CHEMBL1682582	6.636666667	6.699503939180571	6.7669434048977815	6.6642887948085	6.711422387136352	6.656037330627441	6.699639171330129	6.6878555909724255	6.683729858881897
CHEMBL1682703	6.133333333	6.699503939180571	6.7669434048977815	6.664271658159232	6.711422387136352	6.656037330627441	6.699635744000275	6.687847022647793	6.683729858881897
CHEMBL2029593	6.97	6.699503939180571	6.7669434048977815	6.663581058028628	6.711422387136352	6.656037330627441	6.699497623974155	6.68750172258249	6.683729858881897
CHEMBL1946398	7.215	6.699503939180571	6.7669434048977815	6.663554735664697	6.711422387136352	6.656037330627441	6.6994923595013685	6.687488561400524	6.683729858881897
CHEMBL1682596	6.806666667000001	6.712280035228339	6.7601974750989875	6.6970342660303706	6.719568938686278	6.702624797821045	6.718341102573004	6.708301602358324	6.711096868253661
CHEMBL563766	6.873333333	6.712280035228339	6.7601974750989875	6.514328825667029	6.719568938686278	6.702624797821045	6.681800014500335	6.616948882176653	6.711096868253661
CHEMBL1682466	6.973333332999999	6.712280035228339	6.7601974750989875	6.5136458568416735	6.719568938686278	6.702624797821045	6.681663420735265	6.616607397763976	6.711096868253661
CHEMBL1081434	5.77	6.227451795178827	6.247864406337204	5.82095480705613	5.821904761857146	5.877509117126465	5.999136977511154	5.8214297844566385	5.8497069394918055
CHEMBL1682608	6.273333332999999	6.712280035228339	6.7601974750989875	6.5055551200958055	6.719568938686278	6.702624797821045	6.68004527338609	6.612562029391041	6.711096868253661
CHEMBL1682707	5.946666667000001	6.712280035228339	6.7601974750989875	6.5218639372859375	6.719568938686278	6.702624797821045	6.683307036824118	6.620716437986108	6.711096868253661
CHEMBL1774583	5.646666667000001	6.4698659152035844	6.503774470745697	6.806481678881703	6.587500000000008	6.591683387756348	6.591861090517469	6.696990839440856	6.5895916938781784
CHEMBL2029751	6.58	6.712280035228339	6.7601974750989875	6.5218632719320855	6.719568938686278	6.702624797821045	6.683306903753348	6.620716105309182	6.711096868253661
CHEMBL2029760	7.1	6.712280035228339	6.7601974750989875	6.5199514534799565	6.719568938686278	6.702624797821045	6.682924540062922	6.619760196083117	6.711096868253661
CHEMBL2041391	7.82	6.712280035228339	6.7601974750989875	6.506328863177277	6.719568938686278	6.702624797821045	6.680200022002386	6.6129489009317775	6.711096868253661
CHEMBL1682702	6.103333332999999	6.712280035228339	6.7601974750989875	6.50372655444508	6.719568938686278	6.702624797821045	6.679679560255946	6.611647746565679	6.711096868253661
CHEMBL2041393	6.99	6.712280035228339	6.7601974750989875	6.4861465238946	6.719568938686278	6.702624797821045	6.67616355414585	6.602857731290439	6.711096868253661
CHEMBL1682589	6.816666667000001	6.712280035228339	6.7601974750989875	6.482431707638964	6.719568938686278	6.702624797821045	6.675420590894722	6.601000323162621	6.711096868253661
CHEMBL1682573	6.8666666670000005	6.712280035228339	6.7601974750989875	6.481462000467758	6.719568938686278	6.702624797821045	6.675226649460481	6.600515469577018	6.711096868253661
CHEMBL1682468	6.99	6.712280035228339	6.7601974750989875	6.478190194553879	6.719568938686278	6.702624797821045	6.674572288277706	6.598879566620079	6.711096868253661
CHEMBL1682710	6.266666667000001	6.712280035228339	6.7601974750989875	6.451598090998135	6.719568938686278	6.702624797821045	6.669253867566558	6.585583514842206	6.711096868253661
CHEMBL1682461	6.91	6.712280035228339	6.7601974750989875	6.446481815679494	6.719568938686278	6.702624797821045	6.668230612502829	6.583025377182886	6.711096868253661
CHEMBL1682723	5.686666667000001	6.712280035228339	6.7601974750989875	6.408198399126996	6.719568938686278	6.702624797821045	6.660573929192329	6.563883668906637	6.711096868253661
CHEMBL1682591	6.806666667000001	6.712280035228339	6.7601974750989875	6.3948846209734365	6.719568938686278	6.702624797821045	6.657911173561617	6.557226779829858	6.711096868253661
CHEMBL1682724	5.14	6.712280035228339	6.7601974750989875	6.333292496021645	6.719568938686278	6.702624797821045	6.645592748571259	6.5264307173539615	6.711096868253661
CHEMBL1681796	7.19	6.712280035228339	6.7601974750989875	6.308149049204303	6.719568938686278	6.702624797821045	6.64056405920779	6.51385899394529	6.711096868253661
CHEMBL1946399	6.365	6.4698659152035844	6.503774470745697	6.5542659333753654	6.587500000000008	6.591683387756348	6.541417941416201	6.570882966687687	6.5895916938781784
CHEMBL1682580	6.823333333	6.712280035228339	6.7601974750989875	6.308108716875019	6.719568938686278	6.702624797821045	6.640555992741933	6.513838827780648	6.711096868253661
CHEMBL1774641	7.113333333	6.719673435870912	6.76657229105559	6.6107776686970725	6.727563748077428	6.685164928436277	6.701950414427456	6.6691707083872505	6.7063643382568525
CHEMBL1682729	4.89	6.719673435870912	6.76657229105559	6.646469502442247	6.727563748077428	6.685164928436277	6.709088781176492	6.6870166252598375	6.7063643382568525
CHEMBL1682730	4.89	6.719673435870912	6.76657229105559	6.6989358258820015	6.727563748077428	6.685164928436277	6.719582045864442	6.7132497869797145	6.7063643382568525
CHEMBL2029741	6.25	6.719673435870912	6.76657229105559	6.712059383196915	6.727563748077428	6.685164928436277	6.722206757327425	6.719811565637172	6.7063643382568525
CHEMBL2041573	6.2	6.444374724620119	6.479741458381794	6.507443907139348	6.54308333335	6.496518135070801	6.494232311712412	6.525263620244674	6.519800734210401
CHEMBL1682725	5.343333333	6.719673435870912	6.76657229105559	6.712074456202442	6.727563748077428	6.685164928436277	6.72220977192853	6.719819102139935	6.7063643382568525
CHEMBL540229	6.243333333	6.719673435870912	6.76657229105559	6.7512134060005735	6.727563748077428	6.685164928436277	6.730037561888156	6.739388577039001	6.7063643382568525
CHEMBL487366	6.1	6.737681425337608	6.663959608828452	6.9448718037452775	6.260375000000013	6.832510948181152	6.687879757218501	6.602623401872645	6.546442974090583
CHEMBL414883	5.195	5.572577061078829	5.807836121993903	6.192777217019112	5.971250000000031	5.911194324493407	5.8911269449170565	6.0820136085095715	5.941222162246719
CHEMBL1946561	7.005	6.719673435870912	6.76657229105559	6.764459450293938	6.727563748077428	6.685164928436277	6.732686770746829	6.7460115991856835	6.7063643382568525
CHEMBL1682445	7.236666667000001	6.719673435870912	6.76657229105559	6.809272811435339	6.727563748077428	6.685164928436277	6.74164944297511	6.768418279756384	6.7063643382568525
CHEMBL1774632	6.68	6.719673435870912	6.76657229105559	6.821113212471995	6.727563748077428	6.685164928436277	6.744017523182441	6.774338480274712	6.7063643382568525
CHEMBL1682711	6.1566666670000005	6.719673435870912	6.76657229105559	6.8606669559057725	6.727563748077428	6.685164928436277	6.751928271869197	6.7941153519916	6.7063643382568525
CHEMBL553184	6.86	6.719673435870912	6.76657229105559	6.878199689351286	6.727563748077428	6.685164928436277	6.7554348185582995	6.802881718714357	6.7063643382568525
CHEMBL1682584	6.796666667	6.719673435870912	6.76657229105559	6.878267472194692	6.727563748077428	6.685164928436277	6.75544837512698	6.80291561013606	6.7063643382568525
CHEMBL2029747	6.7	6.444374724620119	6.479741458381794	6.538045994537625	6.54308333335	6.496518135070801	6.500352729192068	6.540564663943813	6.519800734210401
CHEMBL1774638	6.61	6.719673435870912	6.76657229105559	6.924039915801562	6.727563748077428	6.685164928436277	6.764602863848355	6.825801831939495	6.7063643382568525
CHEMBL1173442	5.245	5.572577061078829	5.807836121993903	6.2434339646867585	5.971250000000031	5.911194324493407	5.901258294450586	6.107341982343394	5.941222162246719
CHEMBL1946557	8.61	6.719673435870912	6.76657229105559	6.926315862703017	6.727563748077428	6.685164928436277	6.765058053228645	6.826939805390223	6.7063643382568525
CHEMBL1682716	5.996666667	6.719673435870912	6.76657229105559	6.961887275858928	6.727563748077428	6.685164928436277	6.7721723358598265	6.8447255119681785	6.7063643382568525
CHEMBL539222	7.006666667	6.719673435870912	6.76657229105559	6.961887275858928	6.727563748077428	6.685164928436277	6.7721723358598265	6.8447255119681785	6.7063643382568525
CHEMBL1774625	6.936666667000001	6.719673435870912	6.76657229105559	6.999720057003637	6.727563748077428	6.685164928436277	6.77973889208877	6.863641902540532	6.7063643382568525
CHEMBL2029589	7.66	6.719673435870912	6.76657229105559	6.999720057003637	6.727563748077428	6.685164928436277	6.77973889208877	6.863641902540532	6.7063643382568525
CHEMBL2029585	7.29	6.67136641986783	6.729888028930532	6.937796537842554	6.68716269841025	6.692841529846191	6.7438110429794715	6.812479618126402	6.690002114128221
CHEMBL2029743	7.21	6.67136641986783	6.729888028930532	6.937615160365014	6.68716269841025	6.692841529846191	6.7437747674839645	6.812388929387632	6.690002114128221
CHEMBL1774628	7.11	6.67136641986783	6.729888028930532	6.870000277741172	6.68716269841025	6.692841529846191	6.730251790959196	6.778581488075711	6.690002114128221
CHEMBL1774639	6.716666667	6.67136641986783	6.729888028930532	6.866241262204123	6.68716269841025	6.692841529846191	6.729499987851786	6.776701980307187	6.690002114128221
CHEMBL553338	6.876666667	6.67136641986783	6.729888028930532	6.828563007049188	6.68716269841025	6.692841529846191	6.721964336820799	6.757862852729719	6.690002114128221
CHEMBL1682457	6.97	6.67136641986783	6.729888028930532	6.828563007049188	6.68716269841025	6.692841529846191	6.721964336820799	6.757862852729719	6.690002114128221
CHEMBL1094508	6.38	5.4176246037428895	5.631825061430416	5.334785417587992	5.589000000000019	5.564276218414307	5.507502260235125	5.4618927087940055	5.576638109207163
CHEMBL2041385	7.63	6.67136641986783	6.729888028930532	6.811468678192898	6.68716269841025	6.692841529846191	6.7185454710495405	6.749315688301574	6.690002114128221
CHEMBL1682465	6.93	6.67136641986783	6.729888028930532	6.787432645741163	6.68716269841025	6.692841529846191	6.713738264559194	6.737297672075707	6.690002114128221
CHEMBL1682574	6.666666667	6.67136641986783	6.729888028930532	6.787432645741163	6.68716269841025	6.692841529846191	6.713738264559194	6.737297672075707	6.690002114128221
CHEMBL2029596	7.58	6.67136641986783	6.729888028930532	6.766108012919383	6.68716269841025	6.692841529846191	6.709473337994837	6.726635355664817	6.690002114128221
CHEMBL2029756	6.63	6.67136641986783	6.729888028930532	6.766108012919383	6.68716269841025	6.692841529846191	6.709473337994837	6.726635355664817	6.690002114128221
CHEMBL1081435	6.05	6.2128704656184945	6.200395475420091	5.783591597560853	5.811666666624987	5.755775451660156	5.952859931376916	5.79762913209292	5.783721059142572
CHEMBL2041383	6.97	6.442118442743162	6.464888034302093	6.518770484996384	6.513888888904762	6.500701427459718	6.488073455681224	6.516329686950574	6.50729515818224
CHEMBL1682722	5.696666667000001	6.67136641986783	6.729888028930532	6.759084973233273	6.68716269841025	6.692841529846191	6.708068730057616	6.723123835821761	6.690002114128221
CHEMBL1774636	6.846666667	6.67136641986783	6.729888028930532	6.744931621343085	6.68716269841025	6.692841529846191	6.705238059679578	6.716047159876668	6.690002114128221
CHEMBL3577054	5.98	6.0779373636970595	6.046461876358714	6.399999999999995	6.386666666666678	6.3162102699279785	6.245455235330085	6.393333333333336	6.351438468297328
CHEMBL2029598	6.41	6.67136641986783	6.729888028930532	6.739228636838468	6.68716269841025	6.692841529846191	6.704097462778654	6.713195667624359	6.690002114128221
CHEMBL1682599	6.703333333	6.67136641986783	6.729888028930532	6.6339962951504825	6.68716269841025	6.692841529846191	6.683050994441058	6.660579496780366	6.690002114128221
CHEMBL557551	7.043333333	6.67136641986783	6.729888028930532	6.580535714200001	6.68716269841025	6.692841529846191	6.672358878250961	6.6338492063051255	6.690002114128221
CHEMBL2029757	7.16	6.67136641986783	6.729888028930532	6.59592338806759	6.68716269841025	6.692841529846191	6.67543641302448	6.64154304323892	6.690002114128221
CHEMBL1241239	8.1875	6.1315249758557595	6.335028483023857	6.529244356152872	6.386666666666678	3.5593361854553223	5.788360133430897	6.457955511409775	4.973001426061
CHEMBL562773	7.223333332999999	6.67136641986783	6.729888028930532	6.5678690476	6.68716269841025	6.692841529846191	6.669825544930961	6.627515873005125	6.690002114128221
CHEMBL1682451	6.973333332999999	6.689706686686852	6.756739699717079	6.657035714300001	6.6955173992820685	6.884768009185791	6.736753501834357	6.676276556791034	6.790142704233929
CHEMBL1257967	6.293333333	6.187101658626936	6.202919284813047	5.6750000000000025	5.791428571428567	5.904776096343994	5.95224512224251	5.7332142857142845	5.848102333886281
CHEMBL2029764	6.28	6.4384041726568935	6.479562882146782	6.5407692307692304	6.546746031761898	6.7223148345947275	6.5455594303859055	6.543757631265564	6.634530433178313
CHEMBL2029745	5.71	6.187101658626936	6.202919284813047	5.6750000000000025	5.791428571428567	5.904776096343994	5.95224512224251	5.7332142857142845	5.848102333886281
CHEMBL1136	5.995	5.677992590352495	5.905502788671919	5.8251266122013785	5.689012857142866	5.634935855865479	5.746514140846828	5.757069734672122	5.661974356504173
CHEMBL2041381	7.95	6.689706686686852	6.756739699717079	6.657035714300001	6.6955173992820685	6.884768009185791	6.736753501834357	6.676276556791034	6.790142704233929
CHEMBL2029594	7.6	6.689706686686852	6.756739699717079	6.657035714300001	6.6955173992820685	6.884768009185791	6.736753501834357	6.676276556791034	6.790142704233929
CHEMBL2029754	7.1	6.689706686686852	6.756739699717079	6.657035714300001	6.6955173992820685	6.884768009185791	6.736753501834357	6.676276556791034	6.790142704233929
CHEMBL2029587	7.6	6.689706686686852	6.756739699717079	6.657035714300001	6.6955173992820685	6.884768009185791	6.736753501834357	6.676276556791034	6.790142704233929
CHEMBL2029753	6.79	6.689706686686852	6.756739699717079	6.657035714300001	6.6955173992820685	6.884768009185791	6.736753501834357	6.676276556791034	6.790142704233929
CHEMBL563603	6.77	6.689706686686852	6.756739699717079	6.657035714300001	6.6955173992820685	6.884768009185791	6.736753501834357	6.676276556791034	6.790142704233929
CHEMBL1682459	6.75	6.689706686686852	6.756739699717079	6.657035714300001	6.6955173992820685	6.884768009185791	6.736753501834357	6.676276556791034	6.790142704233929
CHEMBL1682447	7.113333333	6.689706686686852	6.756739699717079	6.657035714300001	6.6955173992820685	6.884768009185791	6.736753501834357	6.676276556791034	6.790142704233929
CHEMBL1682462	7.103333332999999	6.689706686686852	6.756739699717079	6.657035714300001	6.6955173992820685	6.884768009185791	6.736753501834357	6.676276556791034	6.790142704233929
CHEMBL1682601	6.573333333	6.689706686686852	6.756739699717079	6.657035714300001	6.6955173992820685	6.884768009185791	6.736753501834357	6.676276556791034	6.790142704233929
CHEMBL1682712	6.03	6.689706686686852	6.756739699717079	6.657035714300001	6.6955173992820685	6.884768009185791	6.736753501834357	6.676276556791034	6.790142704233929
CHEMBL1682603	6.463333333	6.689706686686852	6.756739699717079	6.657035714300001	6.6955173992820685	6.884768009185791	6.736753501834357	6.676276556791034	6.790142704233929
CHEMBL1682586	6.67	6.689706686686852	6.756739699717079	6.657035714300001	6.6955173992820685	6.884768009185791	6.736753501834357	6.676276556791034	6.790142704233929
CHEMBL1682609	6.48	6.689706686686852	6.756739699717079	6.657035714300001	6.6955173992820685	6.884768009185791	6.736753501834357	6.676276556791034	6.790142704233929
CHEMBL1682717	5.916666667	6.689706686686852	6.756739699717079	6.657035714300001	6.6955173992820685	6.884768009185791	6.736753501834357	6.676276556791034	6.790142704233929
CHEMBL1641857	6.72	6.022088285776618	6.0351103159698365	6.04	6.070000000000008	6.14373254776001	6.062186229901294	6.055000000000004	6.106866273880009
CHEMBL1682595	6.673333333	6.689706686686852	6.756739699717079	6.657035714300001	6.6955173992820685	6.884768009185791	6.736753501834357	6.676276556791034	6.790142704233929
CHEMBL1094363	6.11	5.4266900763225365	5.630182035826078	5.6975	5.643000000000018	5.736663818359375	5.626807186101602	5.670250000000008	5.689831909179697
CHEMBL1682597	6.69	6.725371213307634	6.76659467141963	6.7438333333000005	6.730258064522562	6.812514781951902	6.755714412900346	6.737045698911281	6.771386423237232
CHEMBL2029597	5.83	6.725371213307634	6.76659467141963	6.7438333333000005	6.730258064522562	6.812514781951902	6.755714412900346	6.737045698911281	6.771386423237232
CHEMBL529	6.194047619	6.725371213307634	6.76659467141963	6.7438333333000005	6.730258064522562	6.812514781951902	6.755714412900346	6.737045698911281	6.771386423237232
CHEMBL1682467	7.013333332999999	6.725371213307634	6.76659467141963	6.7438333333000005	6.730258064522562	6.812514781951902	6.755714412900346	6.737045698911281	6.771386423237232
CHEMBL1774624	5.586666667	6.725371213307634	6.76659467141963	6.7438333333000005	6.730258064522562	6.812514781951902	6.755714412900346	6.737045698911281	6.771386423237232
CHEMBL1774629	7.43	6.725371213307634	6.76659467141963	6.7438333333000005	6.730258064522562	6.812514781951902	6.755714412900346	6.737045698911281	6.771386423237232
CHEMBL2041570	6.83	6.725371213307634	6.76659467141963	6.7438333333000005	6.730258064522562	6.812514781951902	6.755714412900346	6.737045698911281	6.771386423237232
CHEMBL1774640	6.153333333	6.725371213307634	6.76659467141963	6.7438333333000005	6.730258064522562	6.812514781951902	6.755714412900346	6.737045698911281	6.771386423237232
CHEMBL1682727	5.443333332999999	6.725371213307634	6.76659467141963	6.7438333333000005	6.730258064522562	6.812514781951902	6.755714412900346	6.737045698911281	6.771386423237232
CHEMBL1774630	7.19	6.725371213307634	6.76659467141963	6.7438333333000005	6.730258064522562	6.812514781951902	6.755714412900346	6.737045698911281	6.771386423237232
CHEMBL1682604	6.483333332999999	6.725371213307634	6.76659467141963	6.7438333333000005	6.730258064522562	6.812514781951902	6.755714412900346	6.737045698911281	6.771386423237232
CHEMBL1682590	6.523333332999999	6.725371213307634	6.76659467141963	6.7438333333000005	6.730258064522562	6.812514781951902	6.755714412900346	6.737045698911281	6.771386423237232
CHEMBL1682450	7.386666667	6.725371213307634	6.76659467141963	6.7438333333000005	6.730258064522562	6.812514781951902	6.755714412900346	6.737045698911281	6.771386423237232
CHEMBL1682721	5.87	6.725371213307634	6.76659467141963	6.7438333333000005	6.730258064522562	6.812514781951902	6.755714412900346	6.737045698911281	6.771386423237232
CHEMBL3392931	5.0	6.2115736206403565	6.365287662807508	4.666	4.988000000000027	4.8166985511779785	5.409511966925175	4.827000000000014	4.902349275589003
CHEMBL2029748	5.72	6.119150682417057	6.1631308117375765	5.590833333250001	5.69722222216668	5.73341178894043	5.860749767702349	5.64402777770834	5.715317005553555
CHEMBL2029744	6.79	6.4222609478623465	6.464587740982123	6.501538461538463	6.5224603174761775	6.5745792388916025	6.497085341350143	6.51199938950732	6.5485197781838895
CHEMBL2029591	6.07	6.725371213307634	6.76659467141963	6.7438333333000005	6.730258064522562	6.812514781951902	6.755714412900346	6.737045698911281	6.771386423237232
CHEMBL1774635	7.036666667	6.725371213307634	6.76659467141963	6.7438333333000005	6.730258064522562	6.812514781951902	6.755714412900346	6.737045698911281	6.771386423237232
CHEMBL2441613	6.62	6.119150682417057	6.1631308117375765	5.590833333250001	5.69722222216668	5.73341178894043	5.860749767702349	5.64402777770834	5.715317005553555
CHEMBL1682456	7.096666667	6.725371213307634	6.76659467141963	6.7438333333000005	6.730258064522562	6.812514781951902	6.755714412900346	6.737045698911281	6.771386423237232
CHEMBL1641858	6.04	6.3301318938207505	6.190843233898205	6.72	6.468125000000013	6.853791236877441	6.512578272919282	6.594062500000007	6.660958118438727
CHEMBL2029759	7.04	6.725371213307634	6.76659467141963	6.7438333333000005	6.730258064522562	6.812514781951902	6.755714412900346	6.737045698911281	6.771386423237232
CHEMBL1682701	6.443333332999999	6.707286617190503	6.760180285107468	6.4692023809000005	6.7168835304776975	6.7952189445495605	6.689754351645047	6.5930429556888495	6.7560512375136295
CHEMBL2029595	7.26	6.464900791250598	6.476204813864237	6.5183333333333335	6.536274509823525	6.579852104187013	6.5151131104917415	6.527303921578429	6.558063307005269
CHEMBL2029742	5.41	6.464900791250598	6.476204813864237	6.5183333333333335	6.536274509823525	6.579852104187013	6.5151131104917415	6.527303921578429	6.558063307005269
CHEMBL1682598	6.703333333	6.707286617190503	6.760180285107468	6.4692023809000005	6.7168835304776975	6.7952189445495605	6.689754351645047	6.5930429556888495	6.7560512375136295
CHEMBL1682726	5.356666667	6.707286617190503	6.760180285107468	6.4692023809000005	6.7168835304776975	6.7952189445495605	6.689754351645047	6.5930429556888495	6.7560512375136295
CHEMBL2041387	6.525	6.464900791250598	6.476204813864237	6.5183333333333335	6.536274509823525	6.579852104187013	6.5151131104917415	6.527303921578429	6.558063307005269
CHEMBL1682578	6.82	6.707286617190503	6.760180285107468	6.4692023809000005	6.7168835304776975	6.7952189445495605	6.689754351645047	6.5930429556888495	6.7560512375136295
CHEMBL1774634	6.856666667000001	6.707286617190503	6.760180285107468	6.4692023809000005	6.7168835304776975	6.7952189445495605	6.689754351645047	6.5930429556888495	6.7560512375136295
CHEMBL1682463	6.926666667	6.707286617190503	6.760180285107468	6.4692023809000005	6.7168835304776975	6.7952189445495605	6.689754351645047	6.5930429556888495	6.7560512375136295
CHEMBL1682458	7.003333333	6.707286617190503	6.760180285107468	6.4692023809000005	6.7168835304776975	6.7952189445495605	6.689754351645047	6.5930429556888495	6.7560512375136295
CHEMBL1682594	6.666666667	6.707286617190503	6.760180285107468	6.4692023809000005	6.7168835304776975	6.7952189445495605	6.689754351645047	6.5930429556888495	6.7560512375136295
CHEMBL2041384	5.935	6.464900791250598	6.476204813864237	6.5183333333333335	6.536274509823525	6.579852104187013	6.5151131104917415	6.527303921578429	6.558063307005269
CHEMBL1682607	6.68	6.707286617190503	6.760180285107468	6.4692023809000005	6.7168835304776975	6.7952189445495605	6.689754351645047	6.5930429556888495	6.7560512375136295
CHEMBL1682714	6.14	6.707286617190503	6.760180285107468	6.4692023809000005	6.7168835304776975	6.7952189445495605	6.689754351645047	6.5930429556888495	6.7560512375136295
CHEMBL1682453	7.196666667000001	6.707286617190503	6.760180285107468	6.4692023809000005	6.7168835304776975	6.7952189445495605	6.689754351645047	6.5930429556888495	6.7560512375136295
CHEMBL2041390	7.515	6.464900791250598	6.476204813864237	6.5183333333333335	6.536274509823525	6.579852104187013	6.5151131104917415	6.527303921578429	6.558063307005269
CHEMBL2041392	6.98	6.707286617190503	6.760180285107468	6.4692023809000005	6.7168835304776975	6.7952189445495605	6.689754351645047	6.5930429556888495	6.7560512375136295
CHEMBL1081114	5.08	6.222514965310693	6.192749444588142	5.9246666665999985	5.920476190428567	5.9458560943603525	6.041252672257551	5.922571428514283	5.93316614239446
CHEMBL553625	6.816666667000001	6.707286617190503	6.760180285107468	6.4692023809000005	6.7168835304776975	6.7952189445495605	6.689754351645047	6.5930429556888495	6.7560512375136295
CHEMBL2029765	6.06	6.707286617190503	6.760180285107468	6.4692023809000005	6.7168835304776975	6.7952189445495605	6.689754351645047	6.5930429556888495	6.7560512375136295
CHEMBL1774627	6.6166666670000005	6.707286617190503	6.760180285107468	6.4692023809000005	6.7168835304776975	6.7952189445495605	6.689754351645047	6.5930429556888495	6.7560512375136295
CHEMBL2029763	7.24	6.707286617190503	6.760180285107468	6.4692023809000005	6.7168835304776975	6.7952189445495605	6.689754351645047	6.5930429556888495	6.7560512375136295
CHEMBL1094695	5.865	5.5020323941059734	5.6297227237281025	5.82	5.628333333333331	5.721361637115479	5.6602900176565765	5.724166666666665	5.674847485224405
CHEMBL1774631	6.823333333	6.426597023361071	6.4746255237736525	6.502166666700001	6.526296296333362	6.656926155090332	6.517322333051683	6.514231481516681	6.591611225711847
CHEMBL1682454	6.8666666670000005	6.694752926190453	6.756555259097627	6.51770238085	6.704069124425813	6.8534913063049325	6.705314199373765	6.610885752637907	6.778780215365373
CHEMBL2029755	7.02	6.694752926190453	6.756555259097627	6.51770238085	6.704069124425813	6.8534913063049325	6.705314199373765	6.610885752637907	6.778780215365373
CHEMBL2029746	7.3	6.694752926190453	6.756555259097627	6.51770238085	6.704069124425813	6.8534913063049325	6.705314199373765	6.610885752637907	6.778780215365373
CHEMBL1682704	6.37	6.694752926190453	6.756555259097627	6.51770238085	6.704069124425813	6.8534913063049325	6.705314199373765	6.610885752637907	6.778780215365373
CHEMBL1682581	6.716666667	6.694752926190453	6.756555259097627	6.51770238085	6.704069124425813	6.8534913063049325	6.705314199373765	6.610885752637907	6.778780215365373
CHEMBL2029352	7.05	6.694752926190453	6.756555259097627	6.51770238085	6.704069124425813	6.8534913063049325	6.705314199373765	6.610885752637907	6.778780215365373
CHEMBL1946558	8.005	6.426597023361071	6.4746255237736525	6.502166666700001	6.526296296333362	6.656926155090332	6.517322333051683	6.514231481516681	6.591611225711847
CHEMBL558355	6.8266666670000005	6.694752926190453	6.756555259097627	6.51770238085	6.704069124425813	6.8534913063049325	6.705314199373765	6.610885752637907	6.778780215365373
CHEMBL3577055	6.4	5.967615897739197	5.932386991527027	5.979999999999996	5.998333333333317	6.118359565734862	5.9993391576668795	5.989166666666657	6.05834644953409
CHEMBL2041388	7.84	6.694752926190453	6.756555259097627	6.51770238085	6.704069124425813	6.8534913063049325	6.705314199373765	6.610885752637907	6.778780215365373
CHEMBL1682449	7.323333333	6.694752926190453	6.756555259097627	6.51770238085	6.704069124425813	6.8534913063049325	6.705314199373765	6.610885752637907	6.778780215365373
CHEMBL1774626	6.603333332999999	6.694752926190453	6.756555259097627	6.51770238085	6.704069124425813	6.8534913063049325	6.705314199373765	6.610885752637907	6.778780215365373
CHEMBL1682460	6.923333333	6.694752926190453	6.756555259097627	6.51770238085	6.704069124425813	6.8534913063049325	6.705314199373765	6.610885752637907	6.778780215365373
CHEMBL1682464	6.92	6.694752926190453	6.756555259097627	6.51770238085	6.704069124425813	6.8534913063049325	6.705314199373765	6.610885752637907	6.778780215365373
CHEMBL2029761	7.21	6.694752926190453	6.756555259097627	6.51770238085	6.704069124425813	6.8534913063049325	6.705314199373765	6.610885752637907	6.778780215365373
CHEMBL1682588	6.586666667	6.694752926190453	6.756555259097627	6.51770238085	6.704069124425813	6.8534913063049325	6.705314199373765	6.610885752637907	6.778780215365373
CHEMBL2029740	5.6	6.426597023361071	6.4746255237736525	6.502166666700001	6.526296296333362	6.656926155090332	6.517322333051683	6.514231481516681	6.591611225711847
CHEMBL2029762	5.86	6.426597023361071	6.4746255237736525	6.502166666700001	6.526296296333362	6.656926155090332	6.517322333051683	6.514231481516681	6.591611225711847
CHEMBL1682718	5.98	6.694752926190453	6.756555259097627	6.51770238085	6.704069124425813	6.8534913063049325	6.705314199373765	6.610885752637907	6.778780215365373
CHEMBL1682709	6.22	6.694752926190453	6.756555259097627	6.51770238085	6.704069124425813	6.8534913063049325	6.705314199373765	6.610885752637907	6.778780215365373
CHEMBL1774623	5.893333332999999	6.694752926190453	6.756555259097627	6.51770238085	6.704069124425813	6.8534913063049325	6.705314199373765	6.610885752637907	6.778780215365373
CHEMBL1682706	6.276666667000001	6.694752926190453	6.756555259097627	6.51770238085	6.704069124425813	6.8534913063049325	6.705314199373765	6.610885752637907	6.778780215365373
CHEMBL1682583	6.833333333	6.700353088537147	6.7668950982701705	6.4783690475	6.7207364163718095	6.592947959899902	6.651860322115806	6.599552731935905	6.656842188135856
CHEMBL1682602	6.57	6.700353088537147	6.7668950982701705	6.4783690475	6.7207364163718095	6.592947959899902	6.651860322115806	6.599552731935905	6.656842188135856
CHEMBL2041395	6.96	6.700353088537147	6.7668950982701705	6.4783690475	6.7207364163718095	6.592947959899902	6.651860322115806	6.599552731935905	6.656842188135856
CHEMBL541735	5.89	6.700353088537147	6.7668950982701705	6.4783690475	6.7207364163718095	6.592947959899902	6.651860322115806	6.599552731935905	6.656842188135856
CHEMBL1774637	6.526666667000001	6.449303483301955	6.479561639885629	6.545757575727272	6.550263157894733	6.4320220947265625	6.49138159030723	6.548010366811003	6.491142626310648
CHEMBL2029750	6.58	6.449303483301955	6.479561639885629	6.545757575727272	6.550263157894733	6.4320220947265625	6.49138159030723	6.548010366811003	6.491142626310648
CHEMBL1682579	6.836666667	6.700353088537147	6.7668950982701705	6.4783690475	6.7207364163718095	6.592947959899902	6.651860322115806	6.599552731935905	6.656842188135856
CHEMBL2029749	6.78	6.700353088537147	6.7668950982701705	6.4783690475	6.7207364163718095	6.592947959899902	6.651860322115806	6.599552731935905	6.656842188135856
CHEMBL1682575	6.93	6.700353088537147	6.7668950982701705	6.4783690475	6.7207364163718095	6.592947959899902	6.651860322115806	6.599552731935905	6.656842188135856
CHEMBL1094534	5.42	5.997687875072128	6.002410150703057	5.866894555110787	5.431995000000006	5.505207538604736	5.760839023898143	5.649444777555397	5.468601269302371
CHEMBL2029752	6.43	6.700353088537147	6.7668950982701705	6.4783690475	6.7207364163718095	6.592947959899902	6.651860322115806	6.599552731935905	6.656842188135856
CHEMBL1682444	7.32	6.700353088537147	6.7668950982701705	6.4783690475	6.7207364163718095	6.592947959899902	6.651860322115806	6.599552731935905	6.656842188135856
CHEMBL2029758	7.07	6.700353088537147	6.7668950982701705	6.4783690475	6.7207364163718095	6.592947959899902	6.651860322115806	6.599552731935905	6.656842188135856
CHEMBL2041382	7.045	6.700353088537147	6.7668950982701705	6.4783690475	6.7207364163718095	6.592947959899902	6.651860322115806	6.599552731935905	6.656842188135856
CHEMBL2041389	7.325	6.700353088537147	6.7668950982701705	6.4783690475	6.7207364163718095	6.592947959899902	6.651860322115806	6.599552731935905	6.656842188135856
CHEMBL1682719	5.92	6.700353088537147	6.7668950982701705	6.4783690475	6.7207364163718095	6.592947959899902	6.651860322115806	6.599552731935905	6.656842188135856
CHEMBL1682708	6.273333332999999	6.700353088537147	6.7668950982701705	6.4783690475	6.7207364163718095	6.592947959899902	6.651860322115806	6.599552731935905	6.656842188135856
CHEMBL1682455	6.753333333	6.700353088537147	6.7668950982701705	6.4783690475	6.7207364163718095	6.592947959899902	6.651860322115806	6.599552731935905	6.656842188135856
CHEMBL1682600	6.68	6.700353088537147	6.7668950982701705	6.4783690475	6.7207364163718095	6.592947959899902	6.651860322115806	6.599552731935905	6.656842188135856
CHEMBL1682577	6.55	6.700353088537147	6.7668950982701705	6.4783690475	6.7207364163718095	6.592947959899902	6.651860322115806	6.599552731935905	6.656842188135856
CHEMBL2041571	6.2	6.449303483301955	6.479561639885629	6.545757575727272	6.550263157894733	6.4320220947265625	6.49138159030723	6.548010366811003	6.491142626310648
CHEMBL1682585	6.833333333	6.696550552398308	6.7658176767484175	6.7635833334500015	6.7207364163718095	6.629577159881593	6.715253027770027	6.7421598749109055	6.675156788126701
CHEMBL1682572	6.643333332999999	6.700353088537147	6.7668950982701705	6.4783690475	6.7207364163718095	6.592947959899902	6.651860322115806	6.599552731935905	6.656842188135856
CHEMBL1097787	5.53	5.6739135301628485	5.822895478654793	5.9875000000000025	5.759000000000013	5.733327865600586	5.79532737488365	5.873250000000008	5.746163932800299
CHEMBL1682587	6.71	6.7081942717046426	6.760084069779992	6.878702380849999	6.7105393886049525	6.789883136749268	6.769480649537772	6.794620884727475	6.7502112626771105
CHEMBL2029592	6.98	6.7081942717046426	6.760084069779992	6.878702380849999	6.7105393886049525	6.789883136749268	6.769480649537772	6.794620884727475	6.7502112626771105
CHEMBL436840	6.02	6.053907361681932	6.023507339601375	6.0592988905340235	5.878549166632492	5.846560955047607	5.972364742699486	5.968924028583258	5.86255506084005
CHEMBL532	4.666	6.191454969323256	6.383332221449036	5.0	5.2100000000000115	5.060184955596924	5.568994429273845	5.105000000000006	5.135092477798468
CHEMBL1682700	6.396666667000001	6.7081942717046426	6.760084069779992	6.878702380849999	6.7105393886049525	6.789883136749268	6.769480649537772	6.794620884727475	6.7502112626771105
CHEMBL1257966	5.28	6.190652832544236	6.199053462442772	5.884666666599999	5.904791666624991	5.8773627281188965	6.011305471266178	5.894729166612495	5.891077197371944
CHEMBL1946562	7.945	6.7081942717046426	6.760084069779992	6.878702380849999	6.7105393886049525	6.789883136749268	6.769480649537772	6.794620884727475	6.7502112626771105
CHEMBL555663	6.95	6.7081942717046426	6.760084069779992	6.878702380849999	6.7105393886049525	6.789883136749268	6.769480649537772	6.794620884727475	6.7502112626771105
CHEMBL2041394	6.95	6.7081942717046426	6.760084069779992	6.878702380849999	6.7105393886049525	6.789883136749268	6.769480649537772	6.794620884727475	6.7502112626771105
CHEMBL2041386	6.765	6.7081942717046426	6.760084069779992	6.878702380849999	6.7105393886049525	6.789883136749268	6.769480649537772	6.794620884727475	6.7502112626771105
CHEMBL1682593	6.703333333	6.7081942717046426	6.760084069779992	6.878702380849999	6.7105393886049525	6.789883136749268	6.769480649537772	6.794620884727475	6.7502112626771105
CHEMBL1682715	6.273333332999999	6.7081942717046426	6.760084069779992	6.878702380849999	6.7105393886049525	6.789883136749268	6.769480649537772	6.794620884727475	6.7502112626771105
CHEMBL1682728	5.503333333	6.7081942717046426	6.760084069779992	6.6376666666999995	6.7105393886049525	6.789883136749268	6.721273506707772	6.674103027652476	6.7502112626771105
CHEMBL553183	6.773333332999999	6.7081942717046426	6.760084069779992	6.6376666666999995	6.7105393886049525	6.789883136749268	6.721273506707772	6.674103027652476	6.7502112626771105
CHEMBL224345	5.31	6.600910903183657	6.1210780750818525	6.156262437694236	5.878549166632492	7.16689395904541	6.384738908327529	6.017405802163364	6.522721562838951
