# Supplementary material for: Cheminformatics Analysis and Modeling with MacrolactoneDB
Source: Sci Rep. 2020 Apr 14;10:6284. doi: 10.1038/s41598-020-63192-4 (PMC7156526; doi:10.1038/s41598-020-63192-4)
Supplement: Supplementary file 2 — Supplementary information2. [file 41598_2020_63192_MOESM2_ESM.zip › DataS1/CHEMBL364/pIC50/predictions/10-fold/tuned/y_rand/9/mordred_mrc.csv]

IDs	ExperimentalAff	NB	SVR	KNN	RF
CHEMBL1682448	7.15	6.559535889880136	6.630951860042273	6.571202375211446	6.4732150535925665
CHEMBL1682720	5.843333333	6.643929978001092	6.023485375254545	6.6197307254506805	6.507920026993736
CHEMBL1682610	6.416666667	6.475907176911507	6.551098856336157	6.4943276124681	6.734352277697066
CHEMBL2041572	6.32	6.637204872520165	7.075078909746519	6.488181173696801	6.555068688594786
CHEMBL1682576	6.44	6.799092282905197	7.158527713914939	7.242376131908448	7.1572445730261
CHEMBL1682606	6.54	6.605268367216078	6.042497144157345	6.616048743918916	6.485553486221928
CHEMBL1682592	6.66	6.616902363119464	6.0851261317071526	6.543938920788464	6.58378578214977
CHEMBL1682713	6.263333332999999	6.601203791049738	6.476917955177328	6.602660315389754	6.620385676743533
CHEMBL2029588	6.36	6.652446882910613	6.53286047512994	6.778456600675564	6.775233999400234
CHEMBL1774584	6.75	6.519056656733965	6.106680448457535	6.486580735014367	6.611409987464019
CHEMBL1682443	7.276666667000001	6.4525618396375695	6.711733379693651	6.275880441956371	6.409281370075722
CHEMBL1682452	7.07	6.350969553030245	7.040079048027252	6.660264091137841	6.215306242749283
CHEMBL1682605	6.6566666670000005	6.574692945241914	6.61865356142966	6.537251776051172	6.619477765811065
CHEMBL1774633	7.023333332999999	6.587415337439524	6.616740152347575	6.528388692923799	6.67689631869821
CHEMBL532024	6.716666667	6.599020755998449	6.656480086313884	6.612539557210575	6.691799037195151
CHEMBL2029590	7.89	6.554620628826601	6.425267737467706	6.903995374772242	6.855739171432948
CHEMBL2303629	6.21625	7.600565475936884	5.052368474678712	6.4634250625307645	6.710655257405562
CHEMBL1682705	6.5	6.506732033985826	5.740891225196908	6.526763479478877	6.719528796745578
CHEMBL1682446	7.236666667000001	6.887540487233091	7.061164712470074	6.889271116917812	6.8580030302360475
CHEMBL1682582	6.636666667	6.535307232581718	5.732119188362365	6.460089920047951	6.374651273298688
CHEMBL1682703	6.133333333	6.534215765234069	6.6176097164079515	6.604346452161271	6.54182603514921
CHEMBL2029593	6.97	6.640196902586996	6.511239313068007	6.887875352892765	6.919432264280271
CHEMBL1946398	7.215	6.453595432966636	6.746837927325426	6.418861843092832	6.4709102102797385
CHEMBL1682596	6.806666667000001	6.788851498601588	6.722475194201811	6.933645512650175	6.680945634585625
CHEMBL563766	6.873333333	6.729165401886524	6.809914278018303	6.606182284441611	6.705860828664339
CHEMBL1682466	6.973333332999999	6.7403616107209805	6.362449906954103	6.595414103961356	6.712657001575744
CHEMBL1081434	5.77	6.166316555417694	5.454880022246661	6.079949623977355	6.032910473541909
CHEMBL1682608	6.273333332999999	6.604241370640185	5.670256562657412	6.677815979186589	6.366693010748557
CHEMBL1682707	5.946666667000001	6.735748494636683	6.8256431612483315	6.403714346620344	6.9139635932551196
CHEMBL1774583	5.646666667000001	6.697306858767707	6.965548407531932	6.582647386528097	6.666029301825222
CHEMBL2029751	6.58	6.61901406432761	6.530839660516202	6.635665554041707	6.606850559125904
CHEMBL2029760	7.1	6.675073031715321	6.852344257891085	6.732680527523326	6.832904793785763
CHEMBL2041391	7.82	6.353174041763797	6.057810352131986	6.08386664028083	6.136816858830423
CHEMBL1682702	6.103333332999999	6.609491970344799	6.370098388001503	6.581711741836466	6.690852863332217
CHEMBL2041393	6.99	6.498192552919011	6.642589917029126	6.281708438047286	6.454715071054856
CHEMBL1682589	6.816666667000001	6.793196361022608	7.206150277853309	6.811308457173475	6.724613080674941
CHEMBL1682573	6.8666666670000005	6.629314011332882	6.641900328544397	6.660243709518771	6.680453353266033
CHEMBL1682468	6.99	6.486441353906612	6.4146635280223645	6.590310349685399	6.739789782442236
CHEMBL1682710	6.266666667000001	6.546983800933075	6.6178460674614445	6.6404725850429225	6.7010710032007195
CHEMBL1682461	6.91	6.696864643466515	6.205029207319837	6.37659366510266	6.599212540832878
CHEMBL1682723	5.686666667000001	6.543712001158012	6.26732886826443	6.679842295771355	6.525688415055813
CHEMBL1682591	6.806666667000001	6.686316195716735	6.608241054650586	6.415627216518537	6.709638141261406
CHEMBL1682724	5.14	6.686883020909153	6.846211699746172	6.832342302546576	6.790219620905665
CHEMBL1681796	7.19	6.31354254870885	6.290162948683003	6.246170784207324	6.2334136226603825
CHEMBL1946399	6.365	6.33376151201993	6.053408809725154	6.210107063060828	6.429725386747609
CHEMBL1682580	6.823333333	6.624781601915687	6.6135537691482735	6.702113220391027	6.716785941916901
CHEMBL1774641	7.113333333	6.689415145431387	7.059671070641088	6.980735825998811	6.713011904266105
CHEMBL1682729	4.89	6.60595568371821	6.8284490349889095	6.863379226422572	6.339843290909366
CHEMBL1682730	4.89	6.350193538710189	6.198983444022541	6.671780117872091	6.289788146758001
CHEMBL2029741	6.25	6.613642679354188	6.702129538691442	6.459912913925539	6.544990701594562
CHEMBL2041573	6.2	6.591465079060108	6.487801788829082	6.67521161178702	6.34079467992214
CHEMBL1682725	5.343333333	6.391087316556384	5.913006245042351	6.7047146023190205	6.49950057921339
CHEMBL540229	6.243333333	6.690680010641226	6.252565595111718	6.99527425108353	6.798568537880646
CHEMBL487366	6.1	6.830469954347047	7.337925256899214	6.492208615520793	6.6786528081887955
CHEMBL414883	5.195	7.441387905048976	7.372460388335866	6.803863008524991	6.70074126599837
CHEMBL1946561	7.005	6.765756181280598	6.462035781089315	6.535808969074049	6.503681868098839
CHEMBL1682445	7.236666667000001	6.829164904060443	7.269384252934741	6.968415762480938	6.821949053087076
CHEMBL1774632	6.68	6.609785125772845	6.515739448898674	6.750610797372956	6.373851056649602
CHEMBL1682711	6.1566666670000005	6.724809145534204	6.5204957493227385	6.848172141059444	6.451513058826967
CHEMBL553184	6.86	6.835788235113959	6.849715974770855	6.8541124115975345	6.928973801344966
CHEMBL1682584	6.796666667	6.739119340765413	7.182949287759796	6.659173079509885	6.866362593885855
CHEMBL2029747	6.7	6.700962425546058	6.960031263928198	6.711289635216212	6.663598373728636
CHEMBL1774638	6.61	6.6606247047094715	6.278895624049549	6.946085963514049	6.601886987073831
CHEMBL1173442	5.245	7.040595870200669	7.873952092519977	6.8652414451874675	6.815616087301033
CHEMBL1946557	8.61	6.648073376863299	6.489068035606972	6.72528830387268	6.528353665187692
CHEMBL1682716	5.996666667	6.551821351151746	6.459296660511366	6.549758636506226	6.743286172133199
CHEMBL539222	7.006666667	6.862172560747352	6.687371783404056	6.998339404334828	7.204152000325199
CHEMBL1774625	6.936666667000001	6.648869842272434	6.844101136644393	6.45811205343823	6.528653048277106
CHEMBL2029589	7.66	6.704793501353468	6.730318856982168	6.739002065444606	6.679534976574672
CHEMBL2029585	7.29	6.53604067601325	6.602471370252177	6.48527763860717	6.469019624453412
CHEMBL2029743	7.21	6.6422495134287765	6.6300638745855505	6.660893213750484	6.591637286432671
CHEMBL1774628	7.11	6.510375533776697	6.6529797946062565	6.574363500268855	6.596415234649786
CHEMBL1774639	6.716666667	6.745284313476385	6.877945807581128	6.751553576675974	6.735481638577978
CHEMBL553338	6.876666667	6.539859627450528	6.456242759859197	6.554952344507587	6.309254546023738
CHEMBL1682457	6.97	6.68248054880436	6.8569195608598745	6.349422549360688	6.392310242977984
CHEMBL1094508	6.38	6.286570777488386	6.448015245271381	6.365	6.4474811995843435
CHEMBL2041385	7.63	6.789328189858763	7.199263896233168	6.883718470534559	6.851519537314037
CHEMBL1682465	6.93	6.767331677320474	7.256712309145741	6.818904389765285	6.59465841992433
CHEMBL1682574	6.666666667	6.440607325324606	6.475050425270812	6.505699413823843	6.6853924880619875
CHEMBL2029596	7.58	6.337626285192883	5.893029589150043	6.1441359904804935	6.266930182930078
CHEMBL2029756	6.63	6.480925997034323	6.287894980063907	6.581492178343818	6.595677742586148
CHEMBL1081435	6.05	6.831136958473656	7.030602771880378	6.831225348768208	6.877308832840103
CHEMBL2041383	6.97	6.64371757988164	6.738393328790218	6.894304532538793	6.721501022440849
CHEMBL1682722	5.696666667000001	6.744278445718914	6.90849470803831	6.8860977681872475	6.708936189040523
CHEMBL1774636	6.846666667	6.597167565329409	6.6530173107316815	6.53754295508994	6.47165259586185
CHEMBL3577054	5.98	6.621120559390912	6.8698537595150055	6.577524952371348	6.662831249007535
CHEMBL2029598	6.41	6.527040472933309	6.625522684859053	6.73289468831537	6.777152305356074
CHEMBL1682599	6.703333333	6.580027135109534	6.671056806378324	6.904234370186604	6.462540890822664
CHEMBL557551	7.043333333	6.635780246853924	6.985551073515781	6.936563223252317	6.796221205736839
CHEMBL2029757	7.16	6.507335736577467	6.453323506870737	6.499433838869089	6.480651121647787
CHEMBL1241239	8.1875	6.04910154933129	6.050882144585401	6.266009130672683	5.906199905541244
CHEMBL562773	7.223333332999999	6.689889822489732	6.688052744953941	6.736934781431839	6.670104040999286
CHEMBL1682451	6.973333332999999	6.429868332228684	5.9880423882470515	6.093417757938646	6.5430672518154065
CHEMBL1257967	6.293333333	6.688156017130522	6.759356237832637	6.837641356720736	6.578990602239775
CHEMBL2029764	6.28	6.663842306577198	6.76550446420299	6.968807573136651	6.464285004001536
CHEMBL2029745	5.71	6.511833617139622	7.03164536898701	6.645338450973684	6.73543810945375
CHEMBL1136	5.995	6.553145434628252	5.902730843325201	6.929645432159281	6.3818121836344055
CHEMBL2041381	7.95	6.521659710764331	6.504279979289451	6.1160022373987495	6.612804826046186
CHEMBL2029594	7.6	6.6193297739759	6.700483028774394	6.500223370498063	6.725849881106166
CHEMBL2029754	7.1	6.529415713523238	6.196573667190395	6.416562057150717	6.243506547574713
CHEMBL2029587	7.6	6.5520699613827	6.41883018357565	6.7373974307576265	6.433644850795092
CHEMBL2029753	6.79	6.54993217967078	6.469990545999745	6.404312378548904	6.531774829177355
CHEMBL563603	6.77	6.67961264514066	6.7646372496327976	6.544099027167518	6.6938616652061675
CHEMBL1682459	6.75	6.404788846130856	7.042917151312712	6.883832075722674	6.635800056876369
CHEMBL1682447	7.113333333	6.538040562440169	6.667141164826153	6.8561485946434475	6.6187642464907706
CHEMBL1682462	7.103333332999999	6.691345002606988	6.693993418563152	6.919053637094646	6.65974473408787
CHEMBL1682601	6.573333333	6.621126382939254	6.395712946358951	6.487616534210889	6.733131599124181
CHEMBL1682712	6.03	6.617483610781214	7.142221735771996	6.771922445270735	6.604314025413993
CHEMBL1682603	6.463333333	6.636863673534012	6.899317346397738	6.239164390446931	6.766663237089813
CHEMBL1682586	6.67	6.722382237535575	6.793796313372321	6.67605323994089	6.630871657979592
CHEMBL1682609	6.48	6.863765446927598	7.520510844100039	6.704357860957962	6.7820175592391
CHEMBL1682717	5.916666667	6.558471325951094	6.720246738908327	6.720219602012893	6.751523165307719
CHEMBL1641857	6.72	6.324567493626164	6.283869680740245	6.440844702847549	6.3412582034938705
CHEMBL1682595	6.673333333	6.6954011929290855	6.6458131923819375	6.762260886866408	6.679194805532655
CHEMBL1094363	6.11	6.748814955571315	6.759771910235535	6.86	6.820027762527948
CHEMBL1682597	6.69	6.671987396970952	7.0962807250705335	6.806315766600313	6.711394453537767
CHEMBL2029597	5.83	6.562118090820878	6.658140597340177	6.760180230734585	6.564098701314406
CHEMBL529	6.194047619	6.692560840254736	6.984741537864485	6.784606193719017	6.595022553848525
CHEMBL1682467	7.013333332999999	6.465217710819779	6.670789637459633	6.488512485595143	6.629537175595306
CHEMBL1774624	5.586666667	6.587857774840481	6.684617970063555	6.6412951792407044	6.592364506978096
CHEMBL1774629	7.43	6.6140011850667815	6.606427837312668	6.577039884696409	6.592158248048753
CHEMBL2041570	6.83	6.883306152156205	6.791229539551659	6.4407214026290385	6.5364954747931
CHEMBL1774640	6.153333333	6.667241959849729	6.383677846846604	6.588512725644007	6.50687589620136
CHEMBL1682727	5.443333332999999	6.520578564583452	6.740475921542892	6.538900845526053	6.52819080735227
CHEMBL1774630	7.19	6.5209556917526825	6.784392422089752	6.675762461880747	6.580609104791652
CHEMBL1682604	6.483333332999999	6.6583849806779885	6.821534666190046	6.761722609644012	6.769984802704344
CHEMBL1682590	6.523333332999999	6.700245951329199	6.712983441166032	6.738419413082504	7.008766897133451
CHEMBL1682450	7.386666667	6.887737223841237	6.881749970621769	6.717657439611372	6.688692790234253
CHEMBL1682721	5.87	6.6587372315533635	6.331822951697893	6.4503502301206925	6.421361682858487
CHEMBL3392931	5.0	6.651666790146843	6.680278746041114	6.78	6.59723333332868
CHEMBL2029748	5.72	6.124654482162381	6.686063524113315	6.342681874748237	6.4094379631486795
CHEMBL2029744	6.79	6.3602941505563635	6.024770645777609	6.289444525971068	6.029085185713512
CHEMBL2029591	6.07	6.62246764106912	6.471071521632727	6.2168514764575304	6.4326071856309595
CHEMBL1774635	7.036666667	6.4534824768231065	6.596899151486086	6.501567016976004	6.385031618662561
CHEMBL2441613	6.62	6.953034751382922	7.647524589986706	7.07558977076681	6.8929168304557695
CHEMBL1682456	7.096666667	6.425266603345573	6.623521901886671	6.478746145040531	6.602907077253719
CHEMBL1641858	6.04	6.028286054468444	5.842850649983669	5.885420745958947	6.049191776039175
CHEMBL2029759	7.04	6.504954102620178	6.535127579696235	6.468564835584169	6.460777206556765
CHEMBL1682701	6.443333332999999	6.568258662186074	6.617417968336352	6.354312803131015	6.457856173376523
CHEMBL2029595	7.26	6.760636499241082	6.992708075468717	6.604664063340393	6.371137541182505
CHEMBL2029742	5.41	6.606099431049998	7.092024359948181	6.87546656765377	6.69173706133531
CHEMBL1682598	6.703333333	6.512869578653527	6.3194932897173475	5.756156327951248	6.287158705984017
CHEMBL1682726	5.356666667	6.336401901752083	6.422204046236804	6.476746597222673	6.529719875429053
CHEMBL2041387	6.525	6.4369988254401145	6.630019893154224	6.259784931175504	6.464282119405595
CHEMBL1682578	6.82	6.5803841662594875	6.259344923139186	6.706477631485235	6.598441746477699
CHEMBL1774634	6.856666667000001	6.538087417875667	6.466900778255689	6.383927309919416	6.3338394765747115
CHEMBL1682463	6.926666667	6.585860641838627	6.616099667997799	6.846832334091507	6.533144720138369
CHEMBL1682458	7.003333333	6.51755527054305	6.115476748529706	6.50179603305195	6.690579559391765
CHEMBL1682594	6.666666667	6.783528357529471	7.204448825466682	6.385777545723672	6.701805240275578
CHEMBL2041384	5.935	6.58463405976441	6.512266619457852	6.460088187192297	6.611173084430074
CHEMBL1682607	6.68	6.544817385795927	6.65998583014579	6.5135796239408705	6.510855846087184
CHEMBL1682714	6.14	6.38576110491765	6.168998025777417	6.366113312062698	6.384817858951112
CHEMBL1682453	7.196666667000001	6.866978007878092	7.3045407364666035	7.0714604510105445	6.882986108662936
CHEMBL2041390	7.515	6.495907331977716	6.348555310602724	6.383031761561925	6.503079512372266
CHEMBL2041392	6.98	6.587998284607714	6.588641807505458	6.359159684732751	6.501233459640178
CHEMBL1081114	5.08	6.356998694270969	6.583724028992262	6.645585529619728	6.686378035081908
CHEMBL553625	6.816666667000001	6.627313372485341	6.5517190803441965	6.660396723076298	6.862175378726242
CHEMBL2029765	6.06	6.767248129942335	7.41380070820171	6.30274215071098	6.577425911845784
CHEMBL1774627	6.6166666670000005	6.566561744846965	6.607590013449003	6.982677342001075	6.840785684764359
CHEMBL2029763	7.24	6.811772758722553	7.141594302602944	6.75022178013725	6.7807751797243805
CHEMBL1094695	5.865	6.590621293913292	6.936565802327782	6.836666667	6.728123151574875
CHEMBL1774631	6.823333333	6.519478299662954	6.530010720404599	6.58304133624021	6.6593209500187855
CHEMBL1682454	6.8666666670000005	6.691743854483957	6.21661169656935	6.669211428863418	6.662779726034867
CHEMBL2029755	7.02	6.539641288245787	6.691357704645073	6.672395519266508	6.603261264906133
CHEMBL2029746	7.3	6.7686822164221745	6.8419681646402335	7.394009876118498	7.22509261401054
CHEMBL1682704	6.37	6.4008233208845216	5.778097090832899	6.696560455567901	6.2645397624654295
CHEMBL1682581	6.716666667	6.515565812551889	6.655970196620972	6.8019922544979226	6.4643965760552
CHEMBL2029352	7.05	6.623019770525801	6.627335702482005	6.495299120445234	6.533629491910585
CHEMBL1946558	8.005	6.689703708211653	6.461941243042732	6.711762527215691	6.658378659692107
CHEMBL558355	6.8266666670000005	6.569196023072491	7.077348071782884	6.667861754775228	6.688514927921837
CHEMBL3577055	6.4	6.434671467790944	6.538913153388078	6.659484813599472	6.49061351910814
CHEMBL2041388	7.84	6.640381980387415	6.304746541731133	6.238396172519151	6.285435335719011
CHEMBL1682449	7.323333333	6.530873766431416	6.270789058459938	6.598653931422166	6.337312423597531
CHEMBL1774626	6.603333332999999	6.57932215006415	6.840041203116476	6.551032627643832	6.665119629848494
CHEMBL1682460	6.923333333	6.511708730949183	6.560912459881569	6.493328686825398	6.411956803837598
CHEMBL1682464	6.92	6.418406833504804	7.066204528424864	6.6888320129241485	6.3823546502626005
CHEMBL2029761	7.21	6.517163253941511	6.593190675694499	6.588681054628763	6.6127376656933325
CHEMBL1682588	6.586666667	6.352675198505808	3.8422567643563195	6.550597917587552	6.0620901709813975
CHEMBL2029740	5.6	6.601079439007105	6.149372910860132	6.297925152030577	6.416456324525079
CHEMBL2029762	5.86	6.526910448839772	6.579547535756943	6.514415534976318	6.761819263726315
CHEMBL1682718	5.98	6.369778810087007	6.0678248334816285	6.511268755654019	6.720944600622788
CHEMBL1682709	6.22	6.56823760652053	6.5379033666696404	6.754086101826425	6.607565773118569
CHEMBL1774623	5.893333332999999	6.772998650643794	6.925416434636444	7.122586376314892	6.8771035842994035
CHEMBL1682706	6.276666667000001	6.6797873792535185	6.270486419647801	6.778874103043508	6.729166132884851
CHEMBL1682583	6.833333333	6.408565004874834	6.591517714705885	6.50608562009817	6.498816758147674
CHEMBL1682602	6.57	6.611452180843997	6.5740293990225815	6.475659327430581	6.525323860619112
CHEMBL2041395	6.96	6.727268362193188	6.356473717954357	6.886868917899657	6.632094226904318
CHEMBL541735	5.89	6.433391307560287	6.442814612185732	6.532728065946888	6.4785370554650425
CHEMBL1774637	6.526666667000001	6.468450171221257	6.558442417559345	6.318235288273844	6.659623252658133
CHEMBL2029750	6.58	6.624796853455912	6.799065031668432	6.585433701023722	6.6697340271788494
CHEMBL1682579	6.836666667	6.856537147315441	7.3718057862301	6.77742116944499	6.647002940920032
CHEMBL2029749	6.78	6.796535837146068	6.977199796694993	6.852511128353117	6.822145935151167
CHEMBL1682575	6.93	6.380958863686299	6.852579530289983	6.324912146600351	6.277897203712845
CHEMBL1094534	5.42	6.2486185195455315	4.789787980700062	6.3686506432656405	6.291994739417175
CHEMBL2029752	6.43	6.630516052972252	6.754404086081232	6.399207896883037	6.522897456615243
CHEMBL1682444	7.32	6.358242369516839	6.20428736044504	6.248695081533717	6.171112276377739
CHEMBL2029758	7.07	6.629281868231528	6.6736083977747	6.163469244116017	6.2564610101741245
CHEMBL2041382	7.045	6.641519171478157	6.6664831784750795	6.833629384498901	6.650150070951831
CHEMBL2041389	7.325	6.771175187958521	6.676059373193148	7.03518080631747	6.8375105423773554
CHEMBL1682719	5.92	6.500644992243199	6.319460397366223	6.552855614823923	6.366944834927357
CHEMBL1682708	6.273333332999999	6.5185763657056555	6.336867899985384	6.595014814435532	6.710026819178534
CHEMBL1682455	6.753333333	6.294054889960258	6.074829416870852	6.2671926144508765	6.264978646130369
CHEMBL1682600	6.68	6.933780546599032	6.940164798138438	6.662340230989106	6.629626114815659
CHEMBL1682577	6.55	6.72456560800525	7.07031673093439	6.813348979820763	6.880205979846269
CHEMBL2041571	6.2	6.56919844614923	6.040710609830709	6.5270795869034774	6.616148995685357
CHEMBL1682585	6.833333333	6.642696388334611	6.583755395918786	6.642026677048242	6.365835395914324
CHEMBL1682572	6.643333332999999	6.404580359228127	6.6473548189701575	6.502962316731232	6.489955328783388
CHEMBL1097787	5.53	6.652838200057129	6.733176748314583	6.833333333	6.7877959444943325
CHEMBL1682587	6.71	6.66684069989003	7.193396641297574	6.915263162828618	6.4473517018628765
CHEMBL2029592	6.98	6.77188860436514	6.9019473915286715	6.404448105652803	6.61070885029933
CHEMBL436840	6.02	6.8704924804042	8.329446930745242	6.487030195741703	6.538622416948931
CHEMBL532	4.666	6.573321268709844	6.350153615002518	6.25	6.368768665347023
CHEMBL1682700	6.396666667000001	6.6977762191457515	6.465838121855092	6.551819650088281	6.667062674682142
CHEMBL1257966	5.28	6.621481110213617	4.87203112466205	6.8623534223811085	6.574302397761082
CHEMBL1946562	7.945	6.68375072938888	6.373750476145239	7.09507276587457	6.8050940842522065
CHEMBL555663	6.95	6.533239939568679	6.583661011405531	6.329245990515331	6.534470312524121
CHEMBL2041394	6.95	6.822507579178	6.747214196456418	6.948578126877162	7.104226788742331
CHEMBL2041386	6.765	6.812199514261953	6.7937238142997165	6.866392382198541	6.969600423185183
CHEMBL1682593	6.703333333	6.398734287188004	6.123185826652679	6.530222144538421	6.333159365003584
CHEMBL1682715	6.273333332999999	6.624673425433535	6.43051549199476	6.725056637847594	6.691254384537382
CHEMBL1682728	5.503333333	6.8621679224604355	6.754777837892397	6.634797029031035	6.736723027373317
CHEMBL553183	6.773333332999999	6.649515304506004	6.654344517530325	6.931951466387879	6.733842797959485
CHEMBL224345	5.31	6.762279370960417	7.1578795257077905	6.827216766068077	6.624524684393538
