# Supplementary material for: Cheminformatics Analysis and Modeling with MacrolactoneDB
Source: Sci Rep. 2020 Apr 14;10:6284. doi: 10.1038/s41598-020-63192-4 (PMC7156526; doi:10.1038/s41598-020-63192-4)
Supplement: Supplementary file 2 — Supplementary information2. [file 41598_2020_63192_MOESM2_ESM.zip › DataS1/CHEMBL364/pIC50/predictions/10-fold/tuned/y_rand/9/2Drdkit.csv]

IDs	ExperimentalAff	NB	SVR	KNN	RF
CHEMBL1682448	7.15	6.581135314946548	6.350292605598956	6.406944377226756	6.545642555576751
CHEMBL1682720	5.843333333	6.581187178623241	6.560205698669716	6.252208802047236	6.5166516666406755
CHEMBL1682610	6.416666667	6.582116197148959	6.840329719422317	6.971356630743119	6.637154315485563
CHEMBL2041572	6.32	6.580777438136564	6.628423200435333	6.417957364388907	6.319841865073501
CHEMBL1682576	6.44	6.581821369160691	6.808137545667702	6.538946945993377	6.8132459821472455
CHEMBL1682606	6.54	6.58141359675974	6.4155823438746715	6.468982330828459	6.361164166665505
CHEMBL1682592	6.66	6.581574312759409	6.521980211161458	6.496875172586753	6.707043997969251
CHEMBL1682713	6.263333332999999	6.581800048979186	6.506046214681151	6.594742792639111	6.446335863097341
CHEMBL2029588	6.36	6.580764204180332	6.597516765214954	6.498425926740358	6.475824825465995
CHEMBL1774584	6.75	6.5826932369618065	6.8386211235098795	6.874637385054554	6.809282777861912
CHEMBL1682443	7.276666667000001	6.581443016973295	6.671822933431387	6.3150070908727365	6.866176166647082
CHEMBL1682452	7.07	6.582193305323827	7.045900615177537	6.8312534333731785	7.1425923611046755
CHEMBL1682605	6.6566666670000005	6.5816792889001805	6.80051820392611	6.505814836918607	6.736245714310149
CHEMBL1774633	7.023333332999999	6.581625712372051	6.709010852120323	6.4869440391394235	6.824071845282919
CHEMBL532024	6.716666667	6.581717375385279	6.652755463734337	6.334311518976889	5.734984682491653
CHEMBL2029590	7.89	6.5811388916519995	6.659857998606773	6.656112462507766	6.6208129166451
CHEMBL2303629	6.21625	6.582959344575417	9.323757416305519	6.412288329883932	6.764031805540196
CHEMBL1682705	6.5	6.581558285711539	5.9262723699737485	6.267669777461081	6.178642638906578
CHEMBL1682446	7.236666667000001	6.581975895526276	6.532929779299408	6.432099963691501	6.415670039703826
CHEMBL1682582	6.636666667	6.581142653524906	6.04814205182547	6.21650113120834	6.631603888932166
CHEMBL1682703	6.133333333	6.581726336678777	6.667322605075688	6.890695619568113	6.859049494042076
CHEMBL2029593	6.97	6.581189646785544	6.541422626518917	6.223521124467753	6.338556843162755
CHEMBL1946398	7.215	6.582071425712224	7.080835932209549	6.7340778554537515	6.884706190544751
CHEMBL1682596	6.806666667000001	6.597205552811945	6.578311864473747	6.5920319877772435	6.832006797641748
CHEMBL563766	6.873333333	6.589607761131883	6.618806863001302	6.728109203895778	6.623909912683419
CHEMBL1682466	6.973333332999999	6.601956491133218	6.864578380838536	6.856529172037718	6.970461145884586
CHEMBL1081434	5.77	6.650940640072292	6.723576429511304	6.74443519998523	6.6893536706235786
CHEMBL1682608	6.273333332999999	6.591887787894502	6.571308946585918	6.772401397022344	6.59488754170017
CHEMBL1682707	5.946666667000001	6.605200777033475	6.639331920395321	6.588381767894248	6.535918923557263
CHEMBL1774583	5.646666667000001	6.6228842143842925	6.76643307856687	6.824624699059514	6.780684817482963
CHEMBL2029751	6.58	6.602148158447369	6.768452750252539	6.644745145229727	6.761493437463996
CHEMBL2029760	7.1	6.608325487752306	6.851088032983626	7.220569183776907	7.166104265902815
CHEMBL2041391	7.82	6.594481262315291	6.757341277249957	6.53579151245454	6.831628645697813
CHEMBL1682702	6.103333332999999	6.585030733515944	6.54319534507708	6.433515394549877	6.469747033735917
CHEMBL2041393	6.99	6.612183996734363	6.677759974577894	6.490601789731172	6.5394663889207525
CHEMBL1682589	6.816666667000001	6.576694130382148	6.159893708089408	6.488714649213557	6.568257030779168
CHEMBL1682573	6.8666666670000005	6.586076506144662	6.452303194894527	6.300410328589899	6.106865263860416
CHEMBL1682468	6.99	6.593389296269288	6.591026760673177	6.957964429338345	6.328212227217167
CHEMBL1682710	6.266666667000001	6.576285925249398	6.288711718096648	6.42723591860459	6.645687703378243
CHEMBL1682461	6.91	6.598528573676527	6.936966152409015	6.629009535969027	6.7562179166995
CHEMBL1682723	5.686666667000001	6.592458974069207	7.063251090146327	6.227222131180301	6.408943705347333
CHEMBL1682591	6.806666667000001	6.6006096553225895	6.6911156150022695	6.984540908744053	6.728106661772327
CHEMBL1682724	5.14	6.603941070770255	6.765145678856511	6.641573776671282	6.786935595245992
CHEMBL1681796	7.19	6.585434287784288	6.551072146606121	6.758073794231909	6.420953913762009
CHEMBL1946399	6.365	6.617468532916272	7.04726897718983	6.615757113277866	6.421008675549191
CHEMBL1682580	6.823333333	6.594933358913309	6.672221976975937	6.733300191730439	6.671608736142244
CHEMBL1774641	7.113333333	6.616959144980473	6.3814921109625695	6.653588463046701	6.176663482152162
CHEMBL1682729	4.89	6.615639217570578	6.50819554934164	6.737648245910857	6.537141173579918
CHEMBL1682730	4.89	6.616755709714274	6.762367881602914	6.746957760794625	6.912723541684189
CHEMBL2029741	6.25	6.61458893717474	6.857797569857973	6.911006390743662	6.959736076374988
CHEMBL2041573	6.2	6.609050260810092	6.530157657577156	6.373647307296329	6.087127484125343
CHEMBL1682725	5.343333333	6.618736723295111	6.815791748518412	6.886831879745482	6.924188749969244
CHEMBL540229	6.243333333	6.6135801194839425	6.252168459567311	6.3291823693073574	6.212678988145324
CHEMBL487366	6.1	6.611442777949838	6.361618528128285	6.6307679797393835	6.241580498991254
CHEMBL414883	5.195	6.597000184309994	7.397624609433616	6.636870621758561	6.612056361109326
CHEMBL1946561	7.005	6.618733000757497	6.883906562205104	6.511353254124079	6.480331722276986
CHEMBL1682445	7.236666667000001	6.617913426136929	6.899032306612615	6.6551963707630675	6.80938564595143
CHEMBL1774632	6.68	6.615170901780234	6.727404991687027	6.57116120101708	6.458779624007657
CHEMBL1682711	6.1566666670000005	6.616795446993666	6.044040054810089	6.382381425585072	6.56073956845492
CHEMBL553184	6.86	6.613601045226199	6.178377200621541	6.506512005358168	6.082958055557835
CHEMBL1682584	6.796666667	6.6143514051462855	6.685248536731392	6.914043282661011	6.654540309523589
CHEMBL2029747	6.7	6.608940553296694	6.692111838882054	6.718731473859656	6.423824305592357
CHEMBL1774638	6.61	6.612440028553084	6.165199717395271	6.392583090730961	6.184034662736003
CHEMBL1173442	5.245	6.593697981374473	6.740693691119635	6.725213955108002	6.7556946230596475
CHEMBL1946557	8.61	6.617859943583793	6.79296485432537	6.742099594835541	6.405163752027466
CHEMBL1682716	5.996666667	6.613738896637267	6.624832574572039	6.801960805891499	6.652453026821908
CHEMBL539222	7.006666667	6.615232194304339	6.513471243210842	6.128572970648545	6.132807738039182
CHEMBL1774625	6.936666667000001	6.613280428177743	6.631072523655416	6.590147863973782	6.505785626996919
CHEMBL2029589	7.66	6.618257412306963	6.954399016325653	6.830362169077558	6.606276763917241
CHEMBL2029585	7.29	6.560010385836286	6.424065819359524	6.493502010361104	6.45759948306858
CHEMBL2029743	7.21	6.561011025204157	6.701338837021205	6.3792595208874605	6.508561621030241
CHEMBL1774628	7.11	6.561263168877904	6.6846717856261995	6.680976016578892	6.242696590215754
CHEMBL1774639	6.716666667	6.560958391145012	6.79579927791631	6.909821328350636	6.907812918666574
CHEMBL553338	6.876666667	6.561267100138436	6.761964436492446	6.7595252284652085	6.602915354196004
CHEMBL1682457	6.97	6.560278233838156	6.690101480976638	6.304554464742798	6.4251488045741825
CHEMBL1094508	6.38	6.5699960876168975	6.897159177397885	7.32	7.1059624582425585
CHEMBL2041385	7.63	6.5609373148091	6.799073559668703	6.996047437812649	6.8302359096537515
CHEMBL1682465	6.93	6.561605885421991	6.49715541329958	6.933265721990742	6.728852604185
CHEMBL1682574	6.666666667	6.561097309587632	6.760211485157318	6.673936075104337	6.870957698376669
CHEMBL2029596	7.58	6.56284496076871	6.856657809803145	6.596279179579862	6.582238015880669
CHEMBL2029756	6.63	6.560136126696136	6.679581954824343	6.735881722110247	6.513217430473738
CHEMBL1081435	6.05	6.568931434578206	7.139140351495644	7.174027818853993	7.584441805466754
CHEMBL2041383	6.97	6.562743724337851	6.816069252142065	6.703839315925863	6.433694749039516
CHEMBL1682722	5.696666667000001	6.560167602641711	6.477038242136953	6.5442761097524675	6.558071730172844
CHEMBL1774636	6.846666667	6.561320755581163	6.7432818762863524	6.67864394881148	6.476522439502333
CHEMBL3577054	5.98	6.556848184238942	6.585555028319111	6.4753298730972	6.381389992986427
CHEMBL2029598	6.41	6.560296212399247	6.5147589376888995	6.614675615743753	6.75158311500892
CHEMBL1682599	6.703333333	6.562361226204727	6.610451777947353	6.539163036185647	6.53498404162734
CHEMBL557551	7.043333333	6.559921508373018	6.554540705040711	6.456834333789614	6.415919256937493
CHEMBL2029757	7.16	6.560189246091259	6.779988214370857	6.732204644182409	6.217069944478001
CHEMBL1241239	8.1875	6.562620643045903	6.52324290519254	6.482712343678536	6.590840129978261
CHEMBL562773	7.223333332999999	6.560893427390179	6.863078135401882	6.817287479471354	6.694465678562247
CHEMBL1682451	6.973333332999999	6.615519024112875	6.805171426752773	6.726435834792171	6.445389186484578
CHEMBL1257967	6.293333333	6.595493920585167	6.818257988278942	6.606898189637318	6.593969479301079
CHEMBL2029764	6.28	6.585092920708699	6.259818091031981	6.50909591423936	6.4876559474125886
CHEMBL2029745	5.71	6.729390249095272	6.598379138084411	6.436577365002057	6.202563650805483
CHEMBL1136	5.995	6.690347046803332	7.293912535894538	6.605772159979867	6.783777437477585
CHEMBL2041381	7.95	6.626814996374102	6.850748990798744	6.4683363135014	6.19327462108558
CHEMBL2029594	7.6	6.612101258544225	6.822183124091742	6.669138270200169	6.50884451189233
CHEMBL2029754	7.1	6.620132905254345	6.633897232606406	6.696679196538003	6.613755197430238
CHEMBL2029587	7.6	6.6331339649641174	6.8752763846277904	6.757888252080009	6.649554666651009
CHEMBL2029753	6.79	6.574051503196306	6.620176673973733	6.427875408888904	6.549370843251572
CHEMBL563603	6.77	6.6008364458486835	6.57925933346981	6.349697805313045	6.3225044086880064
CHEMBL1682459	6.75	6.595998876936153	6.816796695271316	6.877403614704234	7.06254546630175
CHEMBL1682447	7.113333333	6.536694654252751	6.527120836797742	6.625098812153678	6.553164043650092
CHEMBL1682462	7.103333332999999	6.523821965425003	6.884652583493905	6.734684364710151	6.583749456370082
CHEMBL1682601	6.573333333	6.470105973707214	5.993617007764106	6.115192540218394	6.124640304204419
CHEMBL1682712	6.03	6.585320590776496	6.804902401933765	6.728114896939424	6.7427371885156715
CHEMBL1682603	6.463333333	6.532312942614723	6.862931024445345	6.898184659149483	6.210448541718502
CHEMBL1682586	6.67	6.546515470934299	6.51122122661792	6.72078683618316	6.520275424623071
CHEMBL1682609	6.48	6.558489975137907	7.2574991680365155	6.31574709966947	6.0093721984456625
CHEMBL1682717	5.916666667	6.604070825584901	7.047152501244305	6.69363557982176	6.803654873084578
CHEMBL1641857	6.72	6.636621093077922	6.426347383641094	6.6553250949819205	6.947596222194322
CHEMBL1682595	6.673333333	6.536211796557115	6.68685108365808	6.594975076529827	6.1334959127176525
CHEMBL1094363	6.11	6.5837452171055615	6.378251229497039	5.53	5.903427113113354
CHEMBL1682597	6.69	6.613527007223133	6.703500965270989	6.527075880763735	6.682363263910352
CHEMBL2029597	5.83	6.61299918684929	6.8773779263179255	6.263167273461873	6.011315465123701
CHEMBL529	6.194047619	6.613385428884773	6.893118720308955	6.4634582446388675	6.283317750010851
CHEMBL1682467	7.013333332999999	6.6131515419254345	6.57133589341521	6.272503166356222	6.684561284678991
CHEMBL1774624	5.586666667	6.6136060197607245	6.716399709931599	6.994039992029352	6.622380263940354
CHEMBL1774629	7.43	6.6120591601940415	6.629807584196191	6.735188363202756	7.056579548639667
CHEMBL2041570	6.83	6.612003793402574	7.039553628265169	6.887267464940287	7.033229513779446
CHEMBL1774640	6.153333333	6.6127719447201185	6.793709422203417	6.628051522214621	6.258335111070256
CHEMBL1682727	5.443333332999999	6.613353809400493	6.676448736600316	6.588537615651704	6.652911187435
CHEMBL1774630	7.19	6.6121683184520315	6.7155128036941	6.648708788264246	6.508429756972327
CHEMBL1682604	6.483333332999999	6.6129739720454275	6.94775241499736	6.59619965864078	6.8346929722420064
CHEMBL1682590	6.523333332999999	6.613570149907771	6.86944831655347	6.823629355082988	7.11627996527392
CHEMBL1682450	7.386666667	6.613522152899172	6.534848611723236	6.7254227637005926	6.590770368005501
CHEMBL1682721	5.87	6.613030129131327	6.56338912693069	6.724106677198776	6.586286659793182
CHEMBL3392931	5.0	6.613578916653635	7.048004743345464	5.41	5.7926479999889295
CHEMBL2029748	5.72	6.610717272444427	6.387389101801533	6.745420575720745	6.979643902686825
CHEMBL2029744	6.79	6.611053425209944	6.487199809343357	6.156724472238682	6.036064055538438
CHEMBL2029591	6.07	6.612007404405028	6.684074219835874	6.4942979353710575	6.655892347212093
CHEMBL1774635	7.036666667	6.612793845870823	6.81773896919661	6.658955827114601	6.907098611079487
CHEMBL2441613	6.62	6.612073855812803	7.1595270799608	6.842288956527401	6.87876946528984
CHEMBL1682456	7.096666667	6.612662343960197	6.633596482208109	6.633514378027467	6.537638159705173
CHEMBL1641858	6.04	6.612832649673015	7.148584234676073	6.680348405652721	6.957694402787078
CHEMBL2029759	7.04	6.613226422043398	6.879745789807411	6.7837315252552495	6.841503958319338
CHEMBL1682701	6.443333332999999	6.604386853661639	6.840516816362531	6.843370449364278	6.944183229196935
CHEMBL2029595	7.26	6.608940957197917	6.655061197997381	6.45632557576677	6.515303263890571
CHEMBL2029742	5.41	6.611908547938093	6.80475156862539	7.100959205197528	7.191593611177011
CHEMBL1682598	6.703333333	6.599191967137801	6.3630129936440785	6.780302943442849	6.137669132005004
CHEMBL1682726	5.356666667	6.599948444389662	6.493569281286762	6.823584138818561	6.819460208357244
CHEMBL2041387	6.525	6.602042573086936	6.612445047207158	6.76772122424363	6.982912688525409
CHEMBL1682578	6.82	6.599071908654657	6.779796955720524	6.560741374641033	6.166678715286831
CHEMBL1774634	6.856666667000001	6.603650065782804	6.815906082838277	6.900678417500741	7.057065347248078
CHEMBL1682463	6.926666667	6.602189028108696	6.5675509993019965	6.569232650756792	6.70521785220482
CHEMBL1682458	7.003333333	6.597044146073442	6.496435767274573	6.486296547425723	6.283487499916081
CHEMBL1682594	6.666666667	6.596617952274406	6.381105581088011	6.788378044079717	6.297154329319925
CHEMBL2041384	5.935	6.603541011574124	6.359204277864305	6.440867937586893	6.519712688575159
CHEMBL1682607	6.68	6.60125838815722	6.813241846184214	6.657786863566673	6.726756445455337
CHEMBL1682714	6.14	6.601035421371993	6.451081964013932	6.429830638059328	6.503789296632984
CHEMBL1682453	7.196666667000001	6.597623016753438	6.297278034547482	6.58476470411648	6.299463635878725
CHEMBL2041390	7.515	6.60545866733197	6.52064520862084	6.5736324136945035	6.322790248054984
CHEMBL2041392	6.98	6.599652720411975	6.675689990394458	6.428987830016201	6.123180220144587
CHEMBL1081114	5.08	6.628158819153976	6.976245372978258	6.716654634278958	6.846500986147553
CHEMBL553625	6.816666667000001	6.601049831440351	6.7183519240081395	6.764252382839563	6.548116442470592
CHEMBL2029765	6.06	6.601254270615922	6.781281361580213	6.459135494702655	6.61490678274416
CHEMBL1774627	6.6166666670000005	6.602213804540341	6.645204941307041	6.389959283856708	6.246918263936327
CHEMBL2029763	7.24	6.598184790494214	6.693135438941201	6.356018900064643	6.426061408734913
CHEMBL1094695	5.865	6.626604153630993	6.748584645527967	6.75	6.798965416665149
CHEMBL1774631	6.823333333	6.579966442662468	6.696515458964553	6.6615336853551	6.419595402804783
CHEMBL1682454	6.8666666670000005	6.5766193901365915	6.546954901698646	6.624353096242078	6.610345718218342
CHEMBL2029755	7.02	6.548241598594576	6.42407149062109	6.658392696779284	7.008649146797
CHEMBL2029746	7.3	6.541182035030831	6.6115986643853955	6.711371749567701	6.650347796609683
CHEMBL1682704	6.37	6.562371199530559	6.718919604660725	6.768164787169914	6.56765967857725
CHEMBL1682581	6.716666667	6.545654368258033	6.528737080433556	6.5059233799849965	6.443044009935233
CHEMBL2029352	7.05	6.5849072083416464	6.618593550530898	6.761292760937911	6.739976611159914
CHEMBL1946558	8.005	6.567366156223613	6.4921532497341286	6.751577477309418	6.54121115978828
CHEMBL558355	6.8266666670000005	6.537904292102213	6.658570484358643	6.725080198611231	6.422829456330993
CHEMBL3577055	6.4	6.660980257390589	6.791525356018896	7.025684606644003	6.8480179444598415
CHEMBL2041388	7.84	6.535222181211635	6.64291660909918	6.572551070601879	6.519636195464903
CHEMBL1682449	7.323333333	6.563161444829013	6.355706669216582	6.637796624806705	6.882271730218827
CHEMBL1774626	6.603333332999999	6.590697511828984	6.796681744579056	6.631133683161025	6.946720097142989
CHEMBL1682460	6.923333333	6.585734056741976	6.802720774124955	6.671124328633634	6.774590634921826
CHEMBL1682464	6.92	6.544477582480696	6.273536707161911	6.454758200166315	6.619561984134165
CHEMBL2029761	7.21	6.543335269293116	6.611685846388385	6.605569282708544	6.655464424630495
CHEMBL1682588	6.586666667	6.53617746987833	5.9975666906538105	6.397371580335866	6.186178452391259
CHEMBL2029740	5.6	6.611340788867359	6.635877641666424	6.491171632251334	6.6776456874026575
CHEMBL2029762	5.86	6.574804873122099	6.5732107870829015	6.735656716310117	6.602261590319812
CHEMBL1682718	5.98	6.57433358541902	6.493969125385197	6.589571297117659	6.4383885972071715
CHEMBL1682709	6.22	6.593866617459829	6.73983490062165	6.34271120422543	6.151365090276858
CHEMBL1774623	5.893333332999999	6.604165763423635	6.831028815825151	6.932043050234738	7.334982687416862
CHEMBL1682706	6.276666667000001	6.579431904377332	6.701277352298506	6.871250520007805	6.802572875054341
CHEMBL1682583	6.833333333	6.615681696440849	6.856071647551307	6.980967107450756	6.9587234027470055
CHEMBL1682602	6.57	6.611360931800017	6.887221879856618	6.322339386120954	6.815661111127918
CHEMBL2041395	6.96	6.570293974599275	6.593613440290213	6.730938076131996	6.985400892832924
CHEMBL541735	5.89	6.607230023037104	6.57444482425624	6.355913997818948	6.6804453224200016
CHEMBL1774637	6.526666667000001	6.58542806222248	6.760346387760489	6.780204999856256	6.842449097146336
CHEMBL2029750	6.58	6.55089294140007	6.64484018947482	5.670928437081074	5.886724708254254
CHEMBL1682579	6.836666667	6.5841116135879325	5.891342000666473	6.668779516506584	6.664342608067161
CHEMBL2029749	6.78	6.568136541784992	6.583414066684412	6.72803676774931	6.805005034787684
CHEMBL1682575	6.93	6.625347193668582	6.37376139173379	7.023971721532559	6.8211313591299225
CHEMBL1094534	5.42	6.5079010607993	6.042133690351045	6.195677463565665	6.2262355554810735
CHEMBL2029752	6.43	6.597465327290259	6.485352868342524	6.570967308867654	6.29626211804883
CHEMBL1682444	7.32	6.619048538795886	6.847600152381819	7.203075366559559	7.311947673619396
CHEMBL2029758	7.07	6.601376935371504	6.773072183882547	6.764747200469645	6.821355942572159
CHEMBL2041382	7.045	6.574738711278383	6.450591323290801	6.567916721286452	6.534572821394752
CHEMBL2041389	7.325	6.569054413597237	6.529366316725028	6.566135548777714	6.50252071526508
CHEMBL1682719	5.92	6.613059036038729	6.904619763301543	6.5964236136283505	6.8077859325809165
CHEMBL1682708	6.273333332999999	6.609350689530969	6.836349379159568	6.57376515234526	6.820680833386503
CHEMBL1682455	6.753333333	6.635037452866473	6.760516670918857	7.149349451317056	7.0505586646844876
CHEMBL1682600	6.68	6.583337942131153	6.063941753462235	6.340479604347987	6.40002784323266
CHEMBL1682577	6.55	6.610801524194343	6.382205625855079	6.881328790793113	6.406078828360999
CHEMBL2041571	6.2	6.5521651061476165	6.672506847788977	6.215644808817227	6.29647692353742
CHEMBL1682585	6.833333333	6.625541785687396	6.347370498934513	6.610291508079276	6.621648305592348
CHEMBL1682572	6.643333332999999	6.6176708300029246	6.772643347897574	7.136038475522015	7.119712465269003
CHEMBL1097787	5.53	6.641019132111742	6.800106749802228	6.7	6.7700204166216515
CHEMBL1682587	6.71	6.6114144830530845	6.7335647092036215	6.364975950974159	6.6495472718233275
CHEMBL2029592	6.98	6.624395930407112	6.705828810326912	6.871972916605716	6.624690332311914
CHEMBL436840	6.02	6.5670716327389895	5.9947254812790405	6.765663032439861	6.366687013881749
CHEMBL532	4.666	6.613974957392323	6.391156889921481	5.77	5.737952336377423
CHEMBL1682700	6.396666667000001	6.605161303546525	6.943466804856456	6.710033363831898	6.473258864109089
CHEMBL1257966	5.28	6.649711914572941	7.01961999029495	6.596647308920212	6.682664791690178
CHEMBL1946562	7.945	6.614272670048161	6.140543883371354	6.323235169043813	6.326461150791998
CHEMBL555663	6.95	6.634724306144722	6.753354265826722	6.54228863740347	6.525809508888494
CHEMBL2041394	6.95	6.633497215617816	6.7739626533965875	6.671041084623412	6.902198650737401
CHEMBL2041386	6.765	6.626565477836484	6.880790777061577	6.778838219068696	6.510371408733662
CHEMBL1682593	6.703333333	6.617922744745051	6.664495933320053	6.721181395199793	6.735762619056
CHEMBL1682715	6.273333332999999	6.600023727044065	6.632501311778279	6.658517887047641	6.413874826428582
CHEMBL1682728	5.503333333	6.60840730127132	6.779534116941905	6.522401926168762	6.5546721478375884
CHEMBL553183	6.773333332999999	6.625133618228379	6.881357494300561	6.675227657850277	6.610882619059918
CHEMBL224345	5.31	6.616559791558622	6.360462600025877	6.7328081591440325	6.526881433553081
