# Supplementary material for: Cheminformatics Analysis and Modeling with MacrolactoneDB
Source: Sci Rep. 2020 Apr 14;10:6284. doi: 10.1038/s41598-020-63192-4 (PMC7156526; doi:10.1038/s41598-020-63192-4)
Supplement: Supplementary file 2 — Supplementary information2. [file 41598_2020_63192_MOESM2_ESM.zip › DataS1/CHEMBL364/pIC50/predictions/10-fold/tuned/y_rand/9/maccs.csv]

IDs	ExperimentalAff	NB	SVR	KNN	RF
CHEMBL1682448	7.15	7.070894919175146	6.81025397664542	6.767777777666666	6.758341987352908
CHEMBL1682720	5.843333333	6.480389869811279	6.623028437535159	6.797777777666667	6.386170380196862
CHEMBL1682610	6.416666667	5.863316901420755	6.584276893018443	5.457555555666667	6.088298497978018
CHEMBL2041572	6.32	6.380557588561441	6.616969754770165	6.887777778	6.425661654722236
CHEMBL1682576	6.44	6.782154306528439	6.816374022234786	6.811111111333333	6.871199930674361
CHEMBL1682606	6.54	6.282529637033737	6.621920928987553	6.252222222333334	6.394939370737608
CHEMBL1682592	6.66	6.34285998831749	6.673444910143427	6.352	6.599497472158276
CHEMBL1682713	6.263333332999999	7.090473123241907	6.7321262463913145	6.916666666666667	6.848959107704788
CHEMBL2029588	6.36	6.4431387561491995	6.629569376389901	6.914444444333333	6.495691202558276
CHEMBL1774584	6.75	6.609265124915006	6.677666168415508	6.542222222333334	6.630187212324051
CHEMBL1682443	7.276666667000001	6.664910148507978	6.771962020679068	7.099166666666666	6.641532963932406
CHEMBL1682452	7.07	7.223341872463738	6.752036157561612	6.3999999999999995	7.023325962401691
CHEMBL1682605	6.6566666670000005	6.441247994161831	6.740045963138612	6.133333333333333	6.350895453814208
CHEMBL1774633	7.023333332999999	6.5182741214771465	6.705737607816893	6.665555555666667	6.417679459917885
CHEMBL532024	6.716666667	6.598888099247372	6.749961101372032	6.739166666666666	6.637658732890895
CHEMBL2029590	7.89	6.683899398940196	6.673716909158743	6.935555555666667	6.896670507070976
CHEMBL2303629	6.21625	6.456680730166116	6.390953250172421	5.7555555556666675	5.995185825973649
CHEMBL1682705	6.5	6.42658194780077	6.694510983703762	5.773333333333333	6.3558696737399885
CHEMBL1682446	7.236666667000001	6.948550947550423	6.816388293489625	7.482222222333334	7.055048061172371
CHEMBL1682582	6.636666667	6.446099045959133	6.658457590684867	6.59	6.342117576732048
CHEMBL1682703	6.133333333	6.1890413983529795	6.591123074804457	5.8322222219999995	6.1487063713613725
CHEMBL2029593	6.97	6.437254324855669	6.669861484161871	6.4366666666666665	6.591593413796834
CHEMBL1946398	7.215	6.891440849063804	6.787771710357872	6.953333333333333	6.799601953207566
CHEMBL1682596	6.806666667000001	6.624271226854738	6.731186423916144	7.195	6.964014736517347
CHEMBL563766	6.873333333	6.6738590165849105	6.705501429623832	6.732777777666667	6.561905471722361
CHEMBL1682466	6.973333332999999	6.266434141218877	6.736381436377252	5.6897777776666665	6.007524998713633
CHEMBL1081434	5.77	5.492407312300722	6.4747428579221	5.946666666666666	6.098575897547499
CHEMBL1682608	6.273333332999999	6.403986501106124	6.711512241550143	6.046666666666667	6.542102129690026
CHEMBL1682707	5.946666667000001	6.548438755551686	6.763186984980137	6.387777777666667	6.495641905798248
CHEMBL1774583	5.646666667000001	6.488327502180073	6.707767023240223	6.112222222333333	6.386176418698816
CHEMBL2029751	6.58	6.679838413243574	6.663668983119109	6.171666666666667	6.6030130125665805
CHEMBL2029760	7.1	6.730809295533194	6.703073431011097	6.454444444666667	6.639266910455177
CHEMBL2041391	7.82	6.953791097899753	6.816747333312929	6.555555555666666	6.833542108767918
CHEMBL1682702	6.103333332999999	6.479818972409176	6.672923669607878	6.605555555333333	6.640108014670617
CHEMBL2041393	6.99	6.356526978875244	6.581264201052696	5.6752380953333335	6.305520312539277
CHEMBL1682589	6.816666667000001	7.065285543720694	6.7732443133123965	7.031111111	6.813100654444424
CHEMBL1682573	6.8666666670000005	6.3920255063199924	6.650260956113462	6.515555555666666	6.29815525899991
CHEMBL1682468	6.99	6.674217111483852	6.784283404207359	6.231111111	6.4906940763040435
CHEMBL1682710	6.266666667000001	7.264346644763182	6.690776025601684	7.064444444333334	7.183259135224624
CHEMBL1682461	6.91	5.798661492487109	6.56544112016988	6.132222221999999	6.297061922703616
CHEMBL1682723	5.686666667000001	6.576793925339702	6.764670951957239	6.815555555666667	6.6790740506001285
CHEMBL1682591	6.806666667000001	6.403986501106124	6.711512241550143	6.046666666666667	6.542102129690026
CHEMBL1682724	5.14	6.624271226854738	6.731186423916144	7.195	6.964014736517347
CHEMBL1681796	7.19	6.674217111483852	6.784283404207359	6.231111111	6.4906940763040435
CHEMBL1946399	6.365	6.706216817150587	6.781550633458006	6.334444444333332	6.713352166581848
CHEMBL1682580	6.823333333	6.65021562566459	6.760360288367954	6.605555555333335	6.863401349211195
CHEMBL1774641	7.113333333	6.7981039153050276	6.6354824206423295	6.228888889	6.6306174548423265
CHEMBL1682729	4.89	7.033578425945617	6.6830039758179005	6.500000000333333	6.570298751022084
CHEMBL1682730	4.89	6.387488818687081	6.69945751951577	6.3855555556666665	6.411391059288765
CHEMBL2029741	6.25	6.730632233476943	6.764679563750978	6.948888889	6.864385291043481
CHEMBL2041573	6.2	6.54502545729329	6.64009866040322	6.584444444666667	6.654063584723921
CHEMBL1682725	5.343333333	6.773909252661902	6.727017490060385	6.727777777666667	6.650013153548749
CHEMBL540229	6.243333333	6.263849519725046	6.55816592320385	7.050000000000001	6.452552472591386
CHEMBL487366	6.1	5.874256173830519	6.679561228450782	6.608888888666666	6.602774473575269
CHEMBL414883	5.195	4.5082494110286495	6.779867718400869	6.8933333333333335	6.888863500880035
CHEMBL1946561	7.005	6.379647562025569	6.6761344044230135	6.951111111333334	6.70212224871401
CHEMBL1682445	7.236666667000001	6.562244654926694	6.653260865670386	6.713333332999999	6.614358317896644
CHEMBL1774632	6.68	6.430919372480492	6.651300272630247	6.388888888666666	6.706761025295817
CHEMBL1682711	6.1566666670000005	7.049126480252584	6.658585468689312	6.291111111333334	6.479521035764733
CHEMBL553184	6.86	6.486783035828168	6.590409751701422	6.933333333333334	6.420148162129169
CHEMBL1682584	6.796666667	6.4563694472571065	6.705112700235725	6.933333333333334	6.715618988165064
CHEMBL2029747	6.7	6.734478682870581	6.684363382550285	6.708888889000001	6.827728194511577
CHEMBL1774638	6.61	6.529507458501616	6.5630705695918	6.228888889	6.402044101755836
CHEMBL1173442	5.245	4.966827169685044	6.853532314624036	6.804444444333334	6.983835607305641
CHEMBL1946557	8.61	6.5654355887489695	6.657794692511963	5.78	6.254637778240686
CHEMBL1682716	5.996666667	6.4988945065192905	6.715305111940614	6.656666666666666	6.672509974972502
CHEMBL539222	7.006666667	6.290326719330597	6.671643487569307	6.131111111333333	6.248539365290314
CHEMBL1774625	6.936666667000001	6.490826297611708	6.6575889421305146	6.521666666666667	6.414518745576813
CHEMBL2029589	7.66	6.550738228244755	6.634744785289597	5.78	6.181056033750978
CHEMBL2029585	7.29	6.602031701323003	6.722991560164095	6.533571428666668	6.7042167343873125
CHEMBL2029743	7.21	6.454466884671572	6.638518340625905	6.251666666666666	6.672681759294492
CHEMBL1774628	7.11	6.416032959994599	6.601257232219674	6.655555555666667	6.587942860482922
CHEMBL1774639	6.716666667	6.823251390519989	6.729389023102683	7.230555555666666	6.7724228538982585
CHEMBL553338	6.876666667	6.374656331629595	6.695470384973152	6.44	6.873768822958128
CHEMBL1682457	6.97	6.68302611686806	6.764920671998177	6.947777778	6.92100944003061
CHEMBL1094508	6.38	6.53003341814393	6.612937521957434	6.955555555666667	6.606694374277987
CHEMBL2041385	7.63	6.468978284341276	6.547766100863379	6.217777778000001	6.386801223690264
CHEMBL1682465	6.93	5.953360906696172	6.580563678615227	6.496666666666667	5.942957431852656
CHEMBL1682574	6.666666667	6.880684242790567	6.730156646249646	6.857777777666667	6.872344645289224
CHEMBL2029596	7.58	6.255205179187179	6.613246104229971	6.502222222333334	6.442090828475323
CHEMBL2029756	6.63	6.586808030157375	6.669979731769704	6.5488888890000005	6.577036546615282
CHEMBL1081435	6.05	5.987039072184428	6.3570460365834265	6.077777778000001	6.037286213985252
CHEMBL2041383	6.97	6.292633108156796	6.476796879764648	6.217777778000001	6.3369602746234035
CHEMBL1682722	5.696666667000001	6.517322733527163	6.740457127963195	6.862222222	6.495699889552872
CHEMBL1774636	6.846666667	6.313456633575559	6.590502757422042	6.721666666666667	6.716038001486129
CHEMBL3577054	5.98	5.512053133950338	6.373555248551631	6.335000000000001	6.3560090880951385
CHEMBL2029598	6.41	6.8366055196754765	6.758783515890306	7.1433333333333335	6.885210455081025
CHEMBL1682599	6.703333333	6.9306209791768545	6.748364320062251	6.562222222	6.736396072473199
CHEMBL557551	7.043333333	6.72308587959844	6.761791505521142	6.341666666666666	6.471981904792572
CHEMBL2029757	7.16	6.586808030157375	6.669979731769704	6.5488888890000005	6.577036546615282
CHEMBL1241239	8.1875	7.847346073003866	6.673109734342308	6.520555555666667	6.63642271388773
CHEMBL562773	7.223333332999999	6.999596566704469	6.804868754014352	7.350555555666666	7.1309826871721995
CHEMBL1682451	6.973333332999999	6.6451283293340655	6.695363729427191	6.585	6.651710798878389
CHEMBL1257967	6.293333333	6.708448161755609	6.71334508044578	6.215555555666666	6.498619718484007
CHEMBL2029764	6.28	6.712972628113729	6.743086502307806	6.108888888666666	6.257050600057911
CHEMBL2029745	5.71	7.187951422571974	6.6726138652188505	6.879444444333333	7.318295637112892
CHEMBL1136	5.995	4.863786159351916	6.622441024803462	6.097777777666667	6.603620110520908
CHEMBL2041381	7.95	6.469828469265023	6.580116903248771	6.21	6.432877377658599
CHEMBL2029594	7.6	6.472036652550695	6.6972637987588755	5.885000000000001	6.05470903217894
CHEMBL2029754	7.1	6.608545419254355	6.753813350218362	6.799444444333333	6.605812084893736
CHEMBL2029587	7.6	6.522116184248059	6.660919690232416	6.283888889	6.583787555139583
CHEMBL2029753	6.79	6.450864584760572	6.7917489025036835	6.82	6.389227054710886
CHEMBL563603	6.77	6.660651279713999	6.7247182995052475	7.0011111113333335	6.924498481103236
CHEMBL1682459	6.75	6.561079643534674	6.580655848983292	6.881111111333333	6.54981349025626
CHEMBL1682447	7.113333333	6.430744034282181	6.68760881909584	6.6244444446666675	6.637139272676168
CHEMBL1682462	7.103333332999999	6.077249255120995	6.624431589305852	6.573333333333334	6.289527536571015
CHEMBL1682601	6.573333333	6.612218171293918	6.638560334880004	6.554444444333334	6.423468109942899
CHEMBL1682712	6.03	6.596022597416825	6.759079750961557	6.687777778	6.633129781795311
CHEMBL1682603	6.463333333	6.473214405344599	6.779871790724374	6.862222222333334	6.677462357815016
CHEMBL1682586	6.67	6.513680264145208	6.7335058785807975	6.316666666666666	6.749687969602443
CHEMBL1682609	6.48	6.877346582014971	6.712227372680937	6.57	6.700891607468575
CHEMBL1682717	5.916666667	6.513680264145208	6.7335058785807975	6.316666666666666	6.749687969602443
CHEMBL1641857	6.72	7.26538466336339	6.914052625904867	7.0922222223333335	7.052611727263496
CHEMBL1682595	6.673333333	7.1181377641571935	6.671213903287624	6.244444444333333	6.326766093418338
CHEMBL1094363	6.11	8.281865602734769	7.010387075510726	7.6594444443333325	7.326831100012015
CHEMBL1682597	6.69	6.724045696826406	6.77400223623344	6.521666666666667	6.9281773269643265
CHEMBL2029597	5.83	6.630155890013954	6.683477786018461	7.113888888999999	6.805718417741733
CHEMBL529	6.194047619	6.307323598996184	6.777986873984565	6.830000000000001	6.716043172647639
CHEMBL1682467	7.013333332999999	6.564696202823747	6.7551200632679915	6.625	6.639709355783465
CHEMBL1774624	5.586666667	6.319975478551376	6.613304250532593	6.112222222333334	6.31020010400369
CHEMBL1774629	7.43	6.527054726388231	6.6858562077813595	6.587777777666666	6.672015022479567
CHEMBL2041570	6.83	6.8678629033677066	6.750574688020766	6.994444444666667	6.979731351572559
CHEMBL1774640	6.153333333	6.367121077617687	6.672135234347434	6.964444444333334	6.347589835648553
CHEMBL1682727	5.443333332999999	6.321232702752049	6.7585242370298	6.236666666666667	6.62960426144347
CHEMBL1774630	7.19	6.723868056488472	6.66272278917107	6.66	6.552415513952083
CHEMBL1682604	6.483333332999999	6.662143047056272	6.762103581636488	6.673333333333333	6.6839450159910685
CHEMBL1682590	6.523333332999999	6.592077781521707	6.584344168432881	6.136666666666667	6.283390099184988
CHEMBL1682450	7.386666667	6.767203668662459	6.6255641411965565	6.624722222333333	6.4177439991487875
CHEMBL1682721	5.87	6.734773983276525	6.781186315121971	6.541111111	6.5164798390167835
CHEMBL3392931	5.0	6.523886732600403	6.773132097945403	6.830000000000001	6.8157726858441245
CHEMBL2029748	5.72	6.944959171355643	6.740190888129926	6.811666666666667	6.567312396001547
CHEMBL2029744	6.79	6.763168178072993	6.7227971731159	6.902777777666667	6.5970104018081726
CHEMBL2029591	6.07	6.9528305429988055	6.772490970515516	6.793333333333334	6.769501924619143
CHEMBL1774635	7.036666667	6.761535160227345	6.803544839206107	6.59	6.442243537526738
CHEMBL2441613	6.62	6.681807444090178	6.815704639530037	6.883333333333333	6.849049408354711
CHEMBL1682456	7.096666667	6.527061930157201	6.791669361264449	6.646111111	6.698761817646668
CHEMBL1641858	6.04	7.068950119889056	6.753599146327435	6.843333333333334	6.871697981738053
CHEMBL2029759	7.04	6.498921229561629	6.60298411952942	6.706666666666667	6.421343033418759
CHEMBL1682701	6.443333332999999	6.447374948903295	6.733322424942568	6.9911111109999995	6.623851076895797
CHEMBL2029595	7.26	6.5555487692308025	6.675969519118884	6.075555555666667	6.4517214992664105
CHEMBL2029742	5.41	6.543182626578685	6.7520271167341654	6.57	6.685472745816511
CHEMBL1682598	6.703333333	6.348778463737308	6.61166503548755	5.866666666666667	6.211762345792514
CHEMBL1682726	5.356666667	6.726932559087627	6.77572957092713	6.586666666666667	6.502642656285183
CHEMBL2041387	6.525	6.575617576830504	6.587638391622035	6.571111111	6.557418527582473
CHEMBL1682578	6.82	6.789685621074452	6.6963774509664775	6.977777777666667	6.940907103107662
CHEMBL1774634	6.856666667000001	6.555598893770196	6.7755941786792535	5.778888888666667	6.161209104022986
CHEMBL1682463	6.926666667	6.497171208252401	6.645552256753637	6.211111111	6.409006477043717
CHEMBL1682458	7.003333333	6.794330550628813	6.714349407869633	6.977777777666667	6.951303807270235
CHEMBL1682594	6.666666667	6.465129963635078	6.715497307111554	7.066666666666666	6.870750252296343
CHEMBL2041384	5.935	6.850052858216936	6.673212985419182	6.472222221999999	6.705762432115274
CHEMBL1682607	6.68	6.510533816410173	6.7084401800610625	6.714444444666667	6.719071199314287
CHEMBL1682714	6.14	6.2832896472870186	6.550710059685976	6.146666666333332	6.509972140533834
CHEMBL1682453	7.196666667000001	7.245983334575394	6.846868345287316	6.8855555556666665	6.92091111052125
CHEMBL2041390	7.515	6.547782534223415	6.649611414095519	6.626666666666666	6.406170502762372
CHEMBL2041392	6.98	6.243521378032026	6.6806383688277196	6.835555555333333	6.352110663140396
CHEMBL1081114	5.08	6.756483456641511	6.910048593681681	6.798333333333333	6.908954522681803
CHEMBL553625	6.816666667000001	6.348173464170512	6.724782660212646	6.0922222223333335	6.165027255377936
CHEMBL2029765	6.06	6.821609605680609	6.624291222636348	6.567222222333334	6.795387306607834
CHEMBL1774627	6.6166666670000005	6.453814358323066	6.616548313945317	6.826666666666665	6.5470984132708
CHEMBL2029763	7.24	6.7212068181111535	6.639268931455827	5.813333333333333	6.088533672095516
CHEMBL1094695	5.865	7.108057067126539	6.988524186815377	7.015555555666666	6.991604997762956
CHEMBL1774631	6.823333333	6.742600734682971	6.807446544270111	6.536111111	6.697242217788309
CHEMBL1682454	6.8666666670000005	6.715989064551346	6.694398304454245	7.018888889	6.935323150376232
CHEMBL2029755	7.02	6.626544199301658	6.564464480510144	6.75	6.629638733445811
CHEMBL2029746	7.3	6.524334870386158	6.647668095155047	6.329999999999999	6.437692570574709
CHEMBL1682704	6.37	6.765767514161029	6.624931595336089	6.041666666666667	6.594028229205526
CHEMBL1682581	6.716666667	5.963862006305125	6.683657801547235	6.260000000000001	6.401951182710777
CHEMBL2029352	7.05	6.3665204898744	6.484632892852479	6.317777777666667	6.058626664431096
CHEMBL1946558	8.005	6.499193532819519	6.664634128092772	6.204444444333333	6.387748532545615
CHEMBL558355	6.8266666670000005	6.62288935096064	6.72306512595333	7.144444444333334	6.783016148520765
CHEMBL3577055	6.4	5.544687344499872	6.453679363898374	6.781111110999999	6.3893128724808586
CHEMBL2041388	7.84	6.605199516782991	6.688780860927669	6.277777777666667	6.641693909893174
CHEMBL1682449	7.323333333	6.62713624682679	6.725490888024113	6.579444444333333	6.455933053474758
CHEMBL1774626	6.603333332999999	6.7956873600075465	6.775499149056332	7.23	7.002892857108569
CHEMBL1682460	6.923333333	6.616501709943167	6.692104793118247	6.761111111333334	6.7846570624989315
CHEMBL1682464	6.92	6.403671374064125	6.715127370008782	6.017777777666667	6.54517077571378
CHEMBL2029761	7.21	6.419615536244051	6.52621303946467	6.75	6.571407400773542
CHEMBL1682588	6.586666667	6.608679696163367	6.730715683790688	6.375555555666666	6.623651473821241
CHEMBL2029740	5.6	6.471239824016507	6.610099815697675	6.975555555666667	6.799433844825001
CHEMBL2029762	5.86	6.419615536244051	6.52621303946467	6.75	6.571407400773542
CHEMBL1682718	5.98	6.766270227486389	6.804906148823058	6.117777777666666	6.568201000842217
CHEMBL1682709	6.22	6.713069399619515	6.659929432353482	5.906666666666667	6.5957902590093385
CHEMBL1774623	5.893333332999999	6.561713495891931	6.759117350718408	7.225555555666666	6.757812043647487
CHEMBL1682706	6.276666667000001	6.3358204404753735	6.66902614169148	6.171666666666667	5.984908522851064
CHEMBL1682583	6.833333333	6.523021561614138	6.769408714193633	6.373333333333334	6.466318763258313
CHEMBL1682602	6.57	6.37881754486984	6.576647229787901	6.327777778000001	6.4419000671509385
CHEMBL2041395	6.96	6.967066079345925	6.7080997803241855	6.166666666666667	6.590039497122298
CHEMBL541735	5.89	6.8566916037626555	6.638219945230453	7.042222222333334	6.879449715180387
CHEMBL1774637	6.526666667000001	6.687780371041253	6.768598724572545	7.023333333333333	6.89805814596771
CHEMBL2029750	6.58	6.588213793417438	6.656164334163031	6.121904762	6.575249121028341
CHEMBL1682579	6.836666667	6.474669169668136	6.676744301213354	6.257777777666667	6.523170248298418
CHEMBL2029749	6.78	6.588213793417438	6.656164334163031	6.121904762	6.575249121028341
CHEMBL1682575	6.93	6.660166637532573	6.739181226873215	6.169999999999999	6.341737208678548
CHEMBL1094534	5.42	4.591912052021389	6.624879992360253	6.334444444333333	6.288395859565722
CHEMBL2029752	6.43	6.387790295847051	6.563180399873993	6.400555555666667	6.3943257054760165
CHEMBL1682444	7.32	6.845739423364929	6.70765870949307	6.9799999999999995	6.897240919217872
CHEMBL2029758	7.07	6.387790295847051	6.563180399873993	6.400555555666667	6.3943257054760165
CHEMBL2041382	7.045	6.309307297716908	6.572791779601178	5.613888888666668	6.044140030536172
CHEMBL2041389	7.325	6.381915576723037	6.636904264378843	7.285555555666666	6.535579917074545
CHEMBL1682719	5.92	6.4741016622036796	6.585556094680797	7.042222222333334	6.659574063252249
CHEMBL1682708	6.273333332999999	6.458493267252177	6.679353058837572	6.965555555666666	6.583922293857173
CHEMBL1682455	6.753333333	6.429546152197824	6.763393661142317	6.987777777666667	6.540056327857729
CHEMBL1682600	6.68	6.780888923910485	6.713048352980815	6.6843055556666675	6.480286425247756
CHEMBL1682577	6.55	6.539791530615796	6.702657958216456	6.542222222333334	6.247849801357395
CHEMBL2041571	6.2	6.9382115323746225	6.688294111766671	7.349444444666666	6.736470674833141
CHEMBL1682585	6.833333333	6.398981030888084	6.681001918435864	6.9222222223333345	6.683743983953821
CHEMBL1682572	6.643333332999999	6.523021561614138	6.769408714193633	6.373333333333334	6.466318763258313
CHEMBL1097787	5.53	7.089555943447198	6.97968080768255	7.1355555556666665	7.205390355076849
CHEMBL1682587	6.71	6.621150455263493	6.733378531713517	7.146666666666666	6.643750411084559
CHEMBL2029592	6.98	6.703810318346928	6.69315314803781	6.859999999999999	6.761249685856251
CHEMBL436840	6.02	6.662739844897703	6.7629011725198875	5.516666666666667	6.385283146473793
CHEMBL532	4.666	6.116541878606135	6.644052931731181	6.411349206333334	6.237042522724219
CHEMBL1682700	6.396666667000001	6.4182571586111195	6.594204923066478	6.752222222333334	6.594198693797483
CHEMBL1257966	5.28	6.2790767022051295	7.050394765058286	7.185555555666667	7.1252223810167665
CHEMBL1946562	7.945	5.664478363407077	6.718262285709532	7.218888889	6.794243524951647
CHEMBL555663	6.95	6.709392528438038	6.756340204843794	6.961111111	6.827973236477586
CHEMBL2041394	6.95	6.405449046452613	6.596585696836884	6.445555555666666	6.515792641128819
CHEMBL2041386	6.765	6.555675306233569	6.705185474858682	6.941666666666667	6.754019671224192
CHEMBL1682593	6.703333333	6.636122664578356	6.646877165647326	6.936666666666667	6.6197012919139935
CHEMBL1682715	6.273333332999999	6.520975674022157	6.716340949716505	7.12	6.784158240767332
CHEMBL1682728	5.503333333	6.4182571586111195	6.594204923066478	6.752222222333334	6.594198693797483
CHEMBL553183	6.773333332999999	6.460361276080999	6.617097137685812	6.126111111	6.554588310144236
CHEMBL224345	5.31	5.686866471041061	6.9101560518053216	6.738888888999999	6.869457409663982
