# Supplementary material for: Cheminformatics Analysis and Modeling with MacrolactoneDB
Source: Sci Rep. 2020 Apr 14;10:6284. doi: 10.1038/s41598-020-63192-4 (PMC7156526; doi:10.1038/s41598-020-63192-4)
Supplement: Supplementary file 2 — Supplementary information2. [file 41598_2020_63192_MOESM2_ESM.zip › DataS1/CHEMBL364/pIC50/predictions/10-fold/tuned/y_rand/9/ecfp6.csv]

IDs	ExperimentalAff	NB	SVR	KNN	RF
CHEMBL1682448	7.15	6.581594669834217	6.104696697645033	6.497943406725437	6.395962996909168
CHEMBL1682720	5.843333333	6.580390807184584	6.372508386711041	6.504266848965398	6.724083867848032
CHEMBL1682610	6.416666667	6.582143365531645	6.417586342367488	6.761889238958203	6.615268496350141
CHEMBL2041572	6.32	6.584125952283302	6.58586503950364	6.5983869906399955	6.68994166668
CHEMBL1682576	6.44	6.581835713484353	6.153956761034882	6.382714145323926	6.438603699315192
CHEMBL1682606	6.54	6.5795762075342195	6.18297621656911	6.442127149898397	6.582674663168091
CHEMBL1682592	6.66	6.581731572809742	5.975828571257517	6.660944971302079	6.423779127319444
CHEMBL1682713	6.263333332999999	6.584809434372911	6.645391770945403	6.67733914468579	6.537954062430118
CHEMBL2029588	6.36	6.583119982978248	6.812202390899003	6.738899764092454	6.837666666600006
CHEMBL1774584	6.75	6.582520944612978	7.518038306031332	6.457927486898406	6.615886995066555
CHEMBL1682443	7.276666667000001	6.582861736712377	6.156618367252656	6.932428933331307	6.425918609972598
CHEMBL1682452	7.07	6.581964389825128	6.33046011888587	6.404737505995188	6.544319856539631
CHEMBL1682605	6.6566666670000005	6.58161688087915	6.188834939767929	6.811059040708738	6.417512862192886
CHEMBL1774633	7.023333332999999	6.58255956234563	6.399442084680982	6.608501856974419	6.620760416519372
CHEMBL532024	6.716666667	6.582469592785285	7.453743506742552	6.673458225331524	6.857036613723384
CHEMBL2029590	7.89	6.5837141585241	6.705329992253416	6.583993786736638	6.612186904745
CHEMBL2303629	6.21625	6.572044016506336	7.441831055982593	6.539639451459311	6.4423148809412485
CHEMBL1682705	6.5	6.581263007600075	6.438350328554306	6.2619673402497815	6.6509892162522615
CHEMBL1682446	7.236666667000001	6.582064450137881	6.682095916363448	6.563431716528968	6.496107678976607
CHEMBL1682582	6.636666667	6.57993088401939	6.933874211711031	6.441634045901814	6.599283606131365
CHEMBL1682703	6.133333333	6.5803716242802395	5.791064431052024	6.137609953535824	6.246343679834308
CHEMBL2029593	6.97	6.583392248997986	7.241050536348465	6.916663646092104	6.888892791006458
CHEMBL1946398	7.215	6.588522615275101	6.8993827993709544	6.72637071740352	6.801675000080004
CHEMBL1682596	6.806666667000001	6.600193221124111	5.98821622067461	6.338416867838294	6.335036450401138
CHEMBL563766	6.873333333	6.60289076060896	6.809760736369363	6.649032393189847	6.631660350536866
CHEMBL1682466	6.973333332999999	6.599741576023204	6.437616426403346	5.981535131182976	6.5840673007996156
CHEMBL1081434	5.77	6.588914623044839	6.8516343407037565	6.4140095575375256	6.565695416802076
CHEMBL1682608	6.273333332999999	6.6020386118055105	6.790185285788596	6.617485760472633	6.6413782517688045
CHEMBL1682707	5.946666667000001	6.600226014735831	6.558600370937499	5.927510951375926	6.596752288757929
CHEMBL1774583	5.646666667000001	6.597140936053001	7.044123215190368	6.614269553900065	6.733003571453208
CHEMBL2029751	6.58	6.60041268327577	6.103445835423713	6.754352255073241	6.534780429346346
CHEMBL2029760	7.1	6.60219438340989	7.220280838471361	6.915859137884656	6.758246917484931
CHEMBL2041391	7.82	6.596054053198678	7.459167296305502	6.642732151311048	6.659854593182569
CHEMBL1682702	6.103333332999999	6.603230675973926	6.656309806820111	6.489450336323366	6.552622519176778
CHEMBL2041393	6.99	6.601144934416628	7.2703414485635705	6.751004808181405	7.129798809458334
CHEMBL1682589	6.816666667000001	6.603228012951443	7.072932158147316	6.759572549921414	6.805498376629366
CHEMBL1682573	6.8666666670000005	6.6025019792235655	6.255387218199473	6.433824733992327	6.6152817219305176
CHEMBL1682468	6.99	6.601628581800433	7.0326235985924725	6.62723920077565	6.76566606795196
CHEMBL1682710	6.266666667000001	6.601132339095366	5.887354010019088	6.381043135133166	6.4464924925318545
CHEMBL1682461	6.91	6.60378489125203	6.603119216839005	6.516703701945562	6.721457532722016
CHEMBL1682723	5.686666667000001	6.601688874658935	7.007509970909929	6.355574723317784	6.519863808903233
CHEMBL1682591	6.806666667000001	6.601820804216774	6.695995533540668	6.619512697807106	6.6097849027561315
CHEMBL1682724	5.14	6.599876269792263	4.779465296043796	6.217123032201714	5.932071214926135
CHEMBL1681796	7.19	6.600980772384976	6.508767376726504	6.258994588794314	6.494759062240234
CHEMBL1946399	6.365	6.59156132354818	6.836093490414591	6.392316652275205	6.3768281249332395
CHEMBL1682580	6.823333333	6.603856941055037	6.8250358596921075	6.637315290895713	6.655882163349487
CHEMBL1774641	7.113333333	6.612003071486594	6.422212075583372	6.579795140577872	6.346183710369961
CHEMBL1682729	4.89	6.613973187933687	6.476647057671838	6.5139506458526	6.696333115885179
CHEMBL1682730	4.89	6.613907725827694	6.668382233020699	6.746828413071652	6.703137401282507
CHEMBL2029741	6.25	6.61453609568173	7.605556076515539	6.5540901825173945	6.867818264890226
CHEMBL2041573	6.2	6.613160907236207	7.428468091783791	6.629372229073387	6.8413514881124975
CHEMBL1682725	5.343333333	6.613914067011532	7.16722771450882	6.649704135831207	6.743997335815862
CHEMBL540229	6.243333333	6.612528471548376	6.952276553608906	6.459247674045841	6.646050326792355
CHEMBL487366	6.1	6.618078570281811	7.546102002453745	6.673881009299434	6.68967662703017
CHEMBL414883	5.195	6.617863744367447	6.9055970581297155	6.6554725882524775	6.663504552182457
CHEMBL1946561	7.005	6.6114030613354045	6.124942092239616	6.274249356347647	6.385892685162778
CHEMBL1682445	7.236666667000001	6.61426842592514	6.942262317111133	6.661518063027075	6.766386379316185
CHEMBL1774632	6.68	6.613569651190489	5.594322563615194	6.8032148277045374	6.644835288764544
CHEMBL1682711	6.1566666670000005	6.614551517557314	6.64950803520129	6.662111587477408	6.779906054159645
CHEMBL553184	6.86	6.612627332190117	6.225943848812258	6.5006482966185715	6.431000326673617
CHEMBL1682584	6.796666667	6.615017772030815	6.68385445844398	6.85437029750358	6.762281806208071
CHEMBL2029747	6.7	6.616282648550696	6.459579200876669	6.682478345560698	6.625393452292497
CHEMBL1774638	6.61	6.612036379546194	6.8634470169310156	6.37670155273238	6.518763813673294
CHEMBL1173442	5.245	6.618350902936279	7.29718330404269	6.758180398298555	6.740560593894245
CHEMBL1946557	8.61	6.61300027994932	8.19313013784619	6.639611700365697	7.231582083345927
CHEMBL1682716	5.996666667	6.613744086903198	6.646961447210662	6.488351930905348	6.747045523096777
CHEMBL539222	7.006666667	6.613760775107353	6.548624910461621	6.687771281537102	6.591397191373884
CHEMBL1774625	6.936666667000001	6.614064821637734	7.0941282713088984	6.723454382967522	6.654155824308324
CHEMBL2029589	7.66	6.613574102496163	6.595809612939046	6.241580408846839	6.836256018530693
CHEMBL2029585	7.29	6.561414615901676	6.5524826353441945	6.650172146922144	6.655786978027147
CHEMBL2029743	7.21	6.561351125493318	6.8741819060004685	6.232236309541256	6.774889731466407
CHEMBL1774628	7.11	6.563271848535381	6.836846342963066	6.715891657426946	6.69018090027875
CHEMBL1774639	6.716666667	6.562386133967705	7.4043107261073455	6.633463090636065	6.662375694510698
CHEMBL553338	6.876666667	6.561723459044076	6.422095309191855	6.670405171449934	6.78151819949852
CHEMBL1682457	6.97	6.56323718546912	6.127752536893062	6.393321191804734	6.400970374852976
CHEMBL1094508	6.38	6.5600013659926635	6.569695570395591	6.67	6.582408333316663
CHEMBL2041385	7.63	6.557846200670956	6.5904594996851475	6.401302957690778	6.532150000004997
CHEMBL1682465	6.93	6.561712797447297	6.8173398367444085	6.52728556000186	6.76645021148846
CHEMBL1682574	6.666666667	6.563918331128923	7.25839244984032	6.530444686514925	6.6513579615052185
CHEMBL2029596	7.58	6.561369990232396	6.420897188149257	6.266471224937784	6.5941311052995015
CHEMBL2029756	6.63	6.561336576896469	6.184229361139925	6.257910671726563	6.590738010090889
CHEMBL1081435	6.05	6.563998375485133	7.490697320753229	6.751910883573092	6.956561904724992
CHEMBL2041383	6.97	6.556720854747791	6.4794964600310605	6.462967399548227	6.3338416667183335
CHEMBL1682722	5.696666667000001	6.562997573565395	6.9986883098837325	6.607342092405382	6.629494008390701
CHEMBL1774636	6.846666667	6.562342946352459	6.132209272081948	6.46336049624844	6.638041107367367
CHEMBL3577054	5.98	6.562830952254222	7.755582066643518	6.599387475003556	6.703816666520002
CHEMBL2029598	6.41	6.559491366256467	4.524944859391473	6.0345305977140695	5.734893276737132
CHEMBL1682599	6.703333333	6.562152140602336	7.140637236117431	6.324443335863832	6.727670468557099
CHEMBL557551	7.043333333	6.5614826713624845	6.701805436684468	6.661926008716959	6.715491360451065
CHEMBL2029757	7.16	6.561255964166245	6.2842133778910725	6.487761182638291	6.520049067692858
CHEMBL1241239	8.1875	6.562062971367433	7.009594648319332	6.210176663798187	6.577599999976666
CHEMBL562773	7.223333332999999	6.561791682468288	6.376286534153477	6.644677583070731	6.612136111165127
CHEMBL1682451	6.973333332999999	6.585581530873758	6.480763736780983	6.2860509895986025	6.480276269492487
CHEMBL1257967	6.293333333	6.586199594734394	6.744594273848994	6.797824280219013	6.808019940560006
CHEMBL2029764	6.28	6.588164784326587	8.071944250739753	6.853964308219289	7.473077321444995
CHEMBL2029745	5.71	6.58697266944936	7.9304456203859965	6.9011411079465885	7.065516071530002
CHEMBL1136	5.995	6.584518033823432	5.473053744376232	6.632583465187541	6.583476190455359
CHEMBL2041381	7.95	6.582298344947137	6.092064128574867	6.523637577693356	6.494700000024994
CHEMBL2029594	7.6	6.5853724160813245	6.686770748852473	6.439867766175514	6.7267496984337605
CHEMBL2029754	7.1	6.586355773833254	7.5468124084452874	6.882552047003674	6.904630958886259
CHEMBL2029587	7.6	6.584265797054442	7.0576955716230305	6.495563283061146	6.801700110679837
CHEMBL2029753	6.79	6.583356239557972	6.90320540078727	6.60632518282998	6.545718750143134
CHEMBL563603	6.77	6.58718792795023	8.019500116737884	6.816169496867124	7.204023278879331
CHEMBL1682459	6.75	6.583948422139511	6.709796114142159	6.329862657327444	6.654285834376192
CHEMBL1682447	7.113333333	6.583509194128039	5.641431580152978	6.1866406307714685	6.179362576760003
CHEMBL1682462	7.103333332999999	6.582746600998517	6.461763378654186	6.333857898220397	6.454396922293955
CHEMBL1682601	6.573333333	6.585825961773507	6.763734252486443	6.560935128908936	6.653619241356771
CHEMBL1682712	6.03	6.585294876061365	5.938000752108075	6.586485824658837	6.592001836507018
CHEMBL1682603	6.463333333	6.583758477657061	5.433191980040645	6.171268575713612	6.3499292345885125
CHEMBL1682586	6.67	6.585667674945966	6.491592302715163	6.162283991691743	6.479159568260884
CHEMBL1682609	6.48	6.586133787873956	6.75300656463709	6.505525926279348	6.769742677327607
CHEMBL1682717	5.916666667	6.585843786037145	6.965819487893725	6.237152166047105	6.74548444960924
CHEMBL1641857	6.72	6.584337252674572	7.15423479076486	6.590919925903413	6.943670436534998
CHEMBL1682595	6.673333333	6.584490713708897	6.28670098366186	6.315323514528903	6.669893433593439
CHEMBL1094363	6.11	6.583422583678975	6.376525347919284	6.276666667000001	6.4438118057524845
CHEMBL1682597	6.69	6.61152315682817	6.569506644898821	6.585438021932085	6.455357701620995
CHEMBL2029597	5.83	6.612071913225393	6.2109082597309015	6.300607175870457	6.53184912218337
CHEMBL529	6.194047619	6.610456093072699	7.041836097703433	6.0343278830724865	6.607258695199177
CHEMBL1682467	7.013333332999999	6.60999099400154	6.3827464832574465	6.593957646789816	6.344415652429124
CHEMBL1774624	5.586666667	6.607610993498322	6.406260779894832	6.383647240734984	6.4521025915945645
CHEMBL1774629	7.43	6.607258373447859	6.691030870894181	6.4818105013100515	6.453565224262308
CHEMBL2041570	6.83	6.613130719911162	6.56632479387912	6.953059350412035	6.787089583345009
CHEMBL1774640	6.153333333	6.607099728670338	6.287705742081556	6.137947347796216	6.347747839281107
CHEMBL1682727	5.443333332999999	6.610420595062094	6.9404818199416765	6.531915550918286	6.8554566291150465
CHEMBL1774630	7.19	6.608867207225011	6.441836459089188	6.361523235782598	6.38334583341167
CHEMBL1682604	6.483333332999999	6.612116539193847	7.523380552824774	6.427173897573824	7.207571847442786
CHEMBL1682590	6.523333332999999	6.612729095961496	7.627338059276537	6.693173242321859	7.22192092590034
CHEMBL1682450	7.386666667	6.611185555445943	6.912810040933619	6.433318304349211	6.6921229661607855
CHEMBL1682721	5.87	6.611002017176919	6.560780965592708	6.446648629496677	6.73301755200167
CHEMBL3392931	5.0	6.610653497585346	6.159934839423679	6.06	6.252529196436727
CHEMBL2029748	5.72	6.625511215587744	7.386030329317265	6.857361313359628	7.212245000008349
CHEMBL2029744	6.79	6.619159961562239	6.453034559543184	6.819047013058746	6.788074228388614
CHEMBL2029591	6.07	6.612871809704392	7.006125968207172	6.430898066159696	6.795067635529392
CHEMBL1774635	7.036666667	6.607635782766307	5.830961823742104	6.479624739762449	6.344398030387677
CHEMBL2441613	6.62	6.626590835221128	7.211838075623401	6.729141349385445	6.986872745070584
CHEMBL1682456	7.096666667	6.610883028259546	8.189372413884241	6.761967671367842	7.273546498453186
CHEMBL1641858	6.04	6.62442816709703	7.081543074937013	6.621238846618771	6.899426666656674
CHEMBL2029759	7.04	6.609803935653137	7.183124390805705	6.830628086237991	6.899645372285205
CHEMBL1682701	6.443333332999999	6.600073746581286	6.283217511315323	6.482711024822193	6.61639665848129
CHEMBL2029595	7.26	6.606075116224549	7.647621375343853	6.895727108404289	6.7389583332649945
CHEMBL2029742	5.41	6.608671316195954	7.549516678867015	6.960115153137724	6.957874999979998
CHEMBL1682598	6.703333333	6.600937993701857	6.9953654659201145	6.635934242672476	6.634954357493122
CHEMBL1682726	5.356666667	6.6010597004764415	6.522997351834264	6.292216589676968	6.476871875046246
CHEMBL2041387	6.525	6.617628774799545	5.930572108868738	7.1679604459493715	6.851150694373322
CHEMBL1682578	6.82	6.599504496542552	6.448549787572913	6.3030200241020005	6.473043095205195
CHEMBL1774634	6.856666667000001	6.606317248182184	7.031656497600729	6.897391681258285	6.905889047619159
CHEMBL1682463	6.926666667	6.601333849262991	6.999159673421518	6.517647548539464	6.659838018134314
CHEMBL1682458	7.003333333	6.600574333997296	6.530766434833698	6.54563047932407	6.519879684811821
CHEMBL1682594	6.666666667	6.602986801954746	6.461859648120985	6.210556366491356	6.736112424350528
CHEMBL2041384	5.935	6.6161937075537045	6.918169757255182	6.974792302136349	6.7442833333199985
CHEMBL1682607	6.68	6.603505362670514	6.715645064502478	6.624955149651148	6.690924776034681
CHEMBL1682714	6.14	6.600515794293844	7.059345151205788	6.100292261194505	6.692454746545752
CHEMBL1682453	7.196666667000001	6.60258397441644	6.290607349172166	6.7023489807839915	6.654286322231723
CHEMBL2041390	7.515	6.615359424099111	5.577501270621111	7.016042816126203	6.821131249989987
CHEMBL2041392	6.98	6.611536431912759	7.814105070076785	6.767054184675857	6.740639583315
CHEMBL1081114	5.08	6.585573197428056	6.240354930686522	6.366327868413292	6.233652222237558
CHEMBL553625	6.816666667000001	6.6048175766275445	7.29861823089501	6.806580278675459	6.755629166721259
CHEMBL2029765	6.06	6.601454843241158	6.130420304938131	6.281052879947271	6.526395198399019
CHEMBL1774627	6.6166666670000005	6.604361673376995	6.738619471809957	6.546064925428576	6.6233396265327045
CHEMBL2029763	7.24	6.6045842464418145	7.527283242775026	6.5544176301279276	7.405579999972014
CHEMBL1094695	5.865	6.5927872866299415	6.87003362846709	6.97	6.834937499996267
CHEMBL1774631	6.823333333	6.590282677893286	7.51021716533672	6.636359735338557	6.774800694529578
CHEMBL1682454	6.8666666670000005	6.578466925279574	6.372569198308335	6.565223286614027	6.694021647803493
CHEMBL2029755	7.02	6.574904523164774	5.408617343359246	6.456683724428836	6.313895238055
CHEMBL2029746	7.3	6.573324632953429	6.198332038279722	6.395673494514692	6.197883751033796
CHEMBL1682704	6.37	6.580438079387649	7.072358970442595	6.509996060951169	6.786230953493527
CHEMBL1682581	6.716666667	6.577696389444762	6.56358012089695	6.567183207756442	6.677392425878591
CHEMBL2029352	7.05	6.574864841566208	5.922738111491148	6.314209031008167	6.244245833347497
CHEMBL1946558	8.005	6.600651213516392	7.960165694691022	6.972737486035245	7.155422916624989
CHEMBL558355	6.8266666670000005	6.57497294627096	6.497316013939653	6.438941013550625	6.500277205300154
CHEMBL3577055	6.4	6.56512820626789	5.547352961144026	6.064564378595531	5.757520238089584
CHEMBL2041388	7.84	6.584093911409735	5.99378672720696	6.687384092963582	6.6486020832899975
CHEMBL1682449	7.323333333	6.582911276133628	6.844855653458169	6.573717882562878	6.757992863564722
CHEMBL1774626	6.603333332999999	6.575451163949716	6.868362008123738	6.505362776217706	6.516768518553476
CHEMBL1682460	6.923333333	6.578938264766914	6.43708211927762	6.582095677234965	6.61400915339032
CHEMBL1682464	6.92	6.583160052930794	7.39180771104769	6.925732747441426	6.866896630872621
CHEMBL2029761	7.21	6.577894357055873	6.495486680911128	6.784082089592157	6.574866268827382
CHEMBL1682588	6.586666667	6.5780438642698895	6.5768956020560925	6.24304078968848	6.723629916731694
CHEMBL2029740	5.6	6.592967942389774	7.563567122729317	7.1328605417824456	6.988216666724996
CHEMBL2029762	5.86	6.591486743182672	6.812060406693399	7.082406030919057	6.820472857267849
CHEMBL1682718	5.98	6.583077974008058	7.276713637288901	6.973913929048855	6.87472941235552
CHEMBL1682709	6.22	6.575652439155668	5.686985337086612	6.348104304614085	6.362538995364088
CHEMBL1774623	5.893333332999999	6.576456187288212	7.452915153325771	6.477219637123182	6.556445217855988
CHEMBL1682706	6.276666667000001	6.574615880869239	6.350228556401783	6.4836189499754715	6.292227378320363
CHEMBL1682583	6.833333333	6.595517913817498	6.911202755728006	6.987421048353385	6.906870193033158
CHEMBL1682602	6.57	6.589706172922486	6.551141686561927	6.723394645561027	6.678556830167705
CHEMBL2041395	6.96	6.5885685035022235	6.940179064583836	6.716071018976884	6.760296450679656
CHEMBL541735	5.89	6.590746244741005	6.119084600182049	6.467873038980465	6.444037499953757
CHEMBL1774637	6.526666667000001	6.5931889670187696	5.976354163854051	6.883932233891775	6.617466666535
CHEMBL2029750	6.58	6.590444273570379	6.942394217923424	6.429223225487164	6.501374999985002
CHEMBL1682579	6.836666667	6.595438546898254	6.777411080169655	7.005417448041419	6.908651128003714
CHEMBL2029749	6.78	6.593959940909886	7.359551414913896	7.120959458889229	6.876174355187081
CHEMBL1682575	6.93	6.595076454563586	7.01513237961945	6.991021450722049	6.838477420258437
CHEMBL1094534	5.42	6.585103223344345	6.012355556539913	6.605344658718744	6.3281859921993
CHEMBL2029752	6.43	6.594090543949235	7.094867714673404	6.959817133275351	6.900222146025928
CHEMBL1682444	7.32	6.5949175514273275	6.560451233005715	6.750305414309448	6.752897356738211
CHEMBL2029758	7.07	6.593248663816274	6.7324030043822	6.44960410905694	6.575741959643724
CHEMBL2041382	7.045	6.586238971727412	6.047751672892572	6.613211371015337	6.4449320551135125
CHEMBL2041389	7.325	6.588023922968316	6.752412024538631	6.60963606924794	6.810949205731353
CHEMBL1682719	5.92	6.589948010854793	6.180837937998405	6.773142610216753	6.587677814846619
CHEMBL1682708	6.273333332999999	6.594236829098778	6.791754284971631	6.691312631149536	6.806840823590587
CHEMBL1682455	6.753333333	6.59479103596265	6.561154951175463	6.975207953503131	6.906479423916688
CHEMBL1682600	6.68	6.594329240247517	6.969371112014292	6.7478580861091055	6.735030145660063
CHEMBL1682577	6.55	6.594477419965141	6.9123751964281785	6.795629785004642	6.498186359187726
CHEMBL2041571	6.2	6.582004874217952	6.427886806886408	6.3316281096136064	6.170776851868891
CHEMBL1682585	6.833333333	6.594044655226526	7.097988995045624	6.546048053256005	6.5614075735947015
CHEMBL1682572	6.643333332999999	6.595161846484971	6.22113217504333	6.725392635701693	6.746617951910252
CHEMBL1097787	5.53	6.607937356523637	6.424632839799494	6.525	6.598717811388533
CHEMBL1682587	6.71	6.617455433800462	6.953856231398386	6.489769323916663	6.697857380880001
CHEMBL2029592	6.98	6.620248426985231	6.658074452870831	6.818191139858359	6.678501661655355
CHEMBL436840	6.02	6.6095657346722785	6.106177716710046	6.675980229134527	6.545043249991199
CHEMBL532	4.666	6.616971657670131	6.829959485078443	6.93	6.879956491739988
CHEMBL1682700	6.396666667000001	6.617545670963927	6.473883798707528	6.844233009082151	6.699477029971624
CHEMBL1257966	5.28	6.605672071562968	6.660603860332522	6.1764279219659635	6.53336611104634
CHEMBL1946562	7.945	6.621868025041166	6.804717111678971	6.6895479083976	6.5811701387975
CHEMBL555663	6.95	6.616207512301767	6.837371747667791	6.197830457238804	6.306036067004357
CHEMBL2041394	6.95	6.623168380808073	6.8607889561571325	6.728568245329386	6.624741666514994
CHEMBL2041386	6.765	6.625028264486951	7.02614649731598	6.8688257922781295	6.702130059474992
CHEMBL1682593	6.703333333	6.616511253633257	6.318530100050412	6.116422842737237	6.633243717121402
CHEMBL1682715	6.273333332999999	6.6151410150274845	6.190943249429156	6.373682433067664	6.433378639875992
CHEMBL1682728	5.503333333	6.617307922058986	6.459281699846801	6.843984062469033	6.637340911914135
CHEMBL553183	6.773333332999999	6.619334287513661	6.307543706914141	6.959284761465099	6.673520910680478
CHEMBL224345	5.31	6.611303339745052	7.621945211080464	6.4397955925191495	6.535862321450361
