# Supplementary material for: Cheminformatics Analysis and Modeling with MacrolactoneDB
Source: Sci Rep. 2020 Apr 14;10:6284. doi: 10.1038/s41598-020-63192-4 (PMC7156526; doi:10.1038/s41598-020-63192-4)
Supplement: Supplementary file 2 — Supplementary information2. [file 41598_2020_63192_MOESM2_ESM.zip › DataS1/CHEMBL364/pIC50/predictions/10-fold/tuned/y_rand/9/all.csv]

IDs	ExperimentalAff	NB	SVR	KNN	RF
CHEMBL1682448	7.15	6.583337433418346	6.673172570753703	6.764730392073597	6.506944897953546
CHEMBL1682720	5.8433333329999995	6.581419206238918	6.347375540518307	6.334993405410121	6.547508509051885
CHEMBL1682610	6.416666667	6.582671296560927	6.172040509456174	6.509805030895252	6.433217148537602
CHEMBL2041572	6.32	6.576436248730137	6.587634107557729	6.450685809764691	6.556773163349649
CHEMBL1682576	6.44	6.5838855016343025	5.9933338964459	6.499666094428984	6.265125255090124
CHEMBL1682606	6.54	6.581692674148125	6.760055213787502	6.357309109341463	6.531273724463554
CHEMBL1682592	6.66	6.582548529457932	6.969441891387021	6.537563553197009	6.618491275503554
CHEMBL1682713	6.263333332999999	6.583690493212278	6.645934488412758	6.654118220757107	6.731014030595864
CHEMBL2029588	6.36	6.582302843973698	7.509101327329105	6.747256139598891	6.563500297620699
CHEMBL1774584	6.75	6.581703858861582	6.056329283826678	6.564690750063296	6.614705714292837
CHEMBL1682443	7.276666667000001	6.583555152930341	6.881681022234223	6.758401964059559	6.407136099748307
CHEMBL1682452	7.07	6.5829619646365245	6.483298166643742	6.60762955003948	6.464491621335448
CHEMBL1682605	6.6566666670000005	6.583460260720395	6.741687318964226	6.723019712785911	6.5866496428749715
CHEMBL1774633	7.023333332999999	6.584213618172982	6.53467260961701	6.892105156218575	6.488671377602872
CHEMBL532024	6.716666667	6.584801159831171	5.937060483706171	6.583669928158571	6.8052287245071135
CHEMBL2029590	7.89	6.583248758323404	7.265773920284669	6.879093291387685	6.596274353692109
CHEMBL2303629	6.21625	6.572303898750919	4.70058120407916	6.4932904900554576	6.523728718835581
CHEMBL1682705	6.5	6.582219480844864	7.1875458494930085	6.376179403250137	6.430733633782008
CHEMBL1682446	7.236666667000001	6.5838895992492406	6.965186338335712	6.4580930774722525	6.612188469459296
CHEMBL1682582	6.636666667	6.5821815552778675	6.72153635042142	6.316279874496696	6.479205328791056
CHEMBL1682703	6.1333333329999995	6.582677569497043	5.725035388750585	6.393826133918789	6.555241802700502
CHEMBL2029593	6.97	6.584689725583443	7.045565646831907	6.813318408738702	6.886173724555726
CHEMBL1946398	7.215	6.579403898181094	7.494445446385148	6.632013220376119	6.7072011394364095
CHEMBL1682596	6.806666667000001	6.594028560445958	6.9283222689636865	6.725269333912773	6.3250184098635716
CHEMBL563766	6.873333333	6.594266214381552	7.588288827340559	6.489194269120753	6.771939328234289
CHEMBL1682466	6.973333332999999	6.5940495544990805	6.962348123015173	6.5583036331881726	6.541391162044981
CHEMBL1081434	5.77	6.6129030247287925	5.377251087559016	6.609562769895398	6.214883625286474
CHEMBL1682608	6.273333332999999	6.5936546137901395	6.029656974113761	6.418867674106162	6.245233418395006
CHEMBL1682707	5.946666667000001	6.595659981104575	5.991840348317547	6.5598109719571385	6.537584855351602
CHEMBL1774583	5.646666667000001	6.599367536286307	6.356488929177815	6.5171161828865785	6.471616933045834
CHEMBL2029751	6.58	6.598874835340069	6.665140174259086	6.672080425626896	6.6286369671392045
CHEMBL2029760	7.1	6.597231452773949	6.831013831682244	6.70058136220254	6.864399081623232
CHEMBL2041391	7.82	6.598615718584211	5.257587329230306	6.4635672184059825	6.174980810692881
CHEMBL1682702	6.103333332999999	6.594741662985855	6.604346162263386	6.572134407961686	6.525911669524742
CHEMBL2041393	6.99	6.603143408814183	6.865688361690924	6.852316866543903	6.941444671123584
CHEMBL1682589	6.816666667000001	6.594491866936614	6.524220378644091	6.578861872195175	6.684107474527135
CHEMBL1682573	6.8666666670000005	6.593899908406605	5.996198684700257	6.465654549208175	6.263188418377131
CHEMBL1682468	6.99	6.594729193654637	6.765342005315475	6.576088101632684	6.764304186607857
CHEMBL1682710	6.266666667000001	6.595743341886597	6.509687960164063	6.621148414561788	6.632996337895337
CHEMBL1682461	6.91	6.594274983833629	6.7194869050256365	6.707500267237991	6.541234676856403
CHEMBL1682723	5.686666667000001	6.593733935282766	6.11708587658362	6.693831061034878	6.378869294229294
CHEMBL1682591	6.806666667000001	6.595059355985396	5.345613756358576	6.391747415522387	6.587737865626249
CHEMBL1682724	5.14	6.596843709163949	6.447065053703935	6.712532136171462	6.779383863370317
CHEMBL1681796	7.19	6.594262620128845	6.442337766227013	6.549635909931983	6.508044121321158
CHEMBL1946399	6.365	6.599207604207942	6.111727262811405	6.481502377982084	6.32250364793285
CHEMBL1682580	6.823333333	6.594161741301958	6.210488459892504	6.617670825798739	6.533335289125696
CHEMBL1774641	7.113333333	6.613803843182376	5.924528543274629	6.543152076121775	6.595325053849296
CHEMBL1682729	4.89	6.612326690354584	6.956070972264958	6.397667111197906	6.453330144578349
CHEMBL1682730	4.89	6.610097914363883	6.82859312511677	6.622610222930301	6.350711380387659
CHEMBL2029741	6.25	6.613158495314446	6.829750391151838	6.6795193325541105	6.739492125904645
CHEMBL2041573	6.2	6.615093637347308	5.825691297996385	6.362118564948342	6.279421964304942
CHEMBL1682725	5.343333333	6.609002779443087	6.886820464406948	6.585295053050546	6.695907746639975
CHEMBL540229	6.243333333	6.614426150596611	6.56510419279398	6.64433846761822	6.6570113236794946
CHEMBL487366	6.1	6.621506048171754	6.423507942002594	6.740466061018842	6.5768349489783295
CHEMBL414883	5.195	6.627807686109936	6.441889973821025	6.635145490713911	6.82259649658255
CHEMBL1946561	7.005	6.620429248209619	6.307866616175889	6.770747764611618	6.60412126133606
CHEMBL1682445	7.236666667000001	6.609202282632528	5.623155860303588	6.401026054226956	6.332661414354269
CHEMBL1774632	6.68	6.611725473781632	7.616429048481464	6.710488759210002	6.530098687633179
CHEMBL1682711	6.1566666670000005	6.614189420158597	7.563349518969058	6.621571823707011	6.8214042176714225
CHEMBL553184	6.86	6.614348453194657	6.937529619456147	6.660170324282988	6.602775952383578
CHEMBL1682584	6.796666667	6.612786562220005	7.205410580866849	6.643479366360875	6.808757755097792
CHEMBL2029747	6.7	6.6115864124136765	6.574343464572634	6.503422052132107	6.421230476369949
CHEMBL1774638	6.61	6.615033366148192	6.801664827560361	6.6975763201766885	6.741832298734394
CHEMBL1173442	5.245	6.626222814324625	6.302396579710434	6.585264777006191	6.608412444725872
CHEMBL1946557	8.61	6.6190991073379	6.903253107749345	6.950092926011097	6.661332613376912
CHEMBL1682716	5.996666667	6.611126470694807	6.563719550525789	6.603994861986447	6.4995279251650535
CHEMBL539222	7.006666667	6.614962296513858	7.4964340815753765	7.001326798922376	6.802542006812126
CHEMBL1774625	6.936666667000001	6.61551235275764	6.681785822209852	6.7454770850506565	6.709137766439894
CHEMBL2029589	7.66	6.616834026609209	6.786520603273983	6.828902341876802	6.603994260216072
CHEMBL2029585	7.29	6.564903527742383	5.8435949601093995	6.5841470876871036	6.248153035724297
CHEMBL2029743	7.21	6.566195827131033	6.989525208748027	6.575019132694577	6.911721363372365
CHEMBL1774628	7.11	6.562760359683379	5.860263670699212	6.287152383022738	6.144400776718833
CHEMBL1774639	6.716666667	6.563336962250073	5.465654565097492	6.530035337969873	6.669744022046595
CHEMBL553338	6.876666667	6.558967780176335	6.524061953297744	6.673097530778679	6.466427891116073
CHEMBL1682457	6.97	6.559711942882	7.091382809251698	6.604675406437282	6.669175476199277
CHEMBL1094508	6.38	6.555408805674556	5.295459436061135	5.195	5.711158469352403
CHEMBL2041385	7.63	6.569987104784482	7.00221545878327	6.616895377923346	6.643682653030724
CHEMBL1682465	6.93	6.5554890348125054	6.225613339058823	6.467203504035178	6.225530377007486
CHEMBL1682574	6.666666667	6.558416841413986	6.3716668374788155	6.565721049593952	6.529835019848384
CHEMBL2029596	7.58	6.564877690592435	6.293837769816881	6.681981476221268	6.841109543630937
CHEMBL2029756	6.63	6.562873918693272	6.248709001427084	6.689136536040927	6.525193684838735
CHEMBL1081435	6.05	6.5734683606267605	6.985716307367608	6.6626465480078965	6.8071619785069
CHEMBL2041383	6.97	6.558611838779241	5.584521105269977	6.134269911319561	6.1208599234650265
CHEMBL1682722	5.696666667000001	6.562109881960424	7.526173805738361	6.71408555726464	6.7958318651087914
CHEMBL1774636	6.846666667	6.560863661785391	7.216378071734971	6.526861814053936	6.538886238654756
CHEMBL3577054	5.98	6.571895850121574	7.664663572959042	6.932058570327694	6.76950383785978
CHEMBL2029598	6.41	6.563578739180398	6.507735120043856	6.571106246955437	6.463283154678742
CHEMBL1682599	6.703333333	6.556636567516766	6.288791957026154	6.483957247910135	6.423067996043324
CHEMBL557551	7.043333333	6.5597994186520445	6.633974257386393	6.540390780979312	6.750276726189231
CHEMBL2029757	7.16	6.5642041814934515	6.665991439097044	6.784843591951285	6.818502678615658
CHEMBL1241239	8.1875	6.562014060657735	6.754364456842535	6.653777578122635	6.452014997142515
CHEMBL562773	7.223333332999999	6.562511402957696	6.426355807906422	6.584024519530314	6.743423809481368
CHEMBL1682451	6.973333332999999	6.584436374954237	7.307558382820282	6.674608411545384	6.666437619018573
CHEMBL1257967	6.293333333	6.589368795308685	6.673746823422527	6.64070962555212	6.277516309487395
CHEMBL2029764	6.28	6.5804588180707615	5.8893433704813685	6.3853399556009	6.598073282335948
CHEMBL2029745	5.71	6.58331336873786	6.494378246767148	6.520243189329758	6.527026292696029
CHEMBL1136	5.995	6.587900627857192	7.370268995985411	6.730559822998599	6.835974804429494
CHEMBL2041381	7.95	6.587865779820698	6.727409235034097	6.645979686420779	6.57529842679354
CHEMBL2029594	7.6	6.587844917836321	7.140409573521991	6.811951019845985	6.503300280626903
CHEMBL2029754	7.1	6.58949328834102	6.89269351871327	6.601191463992009	6.7845237244997625
CHEMBL2029587	7.6	6.58593219398017	7.154487746683744	6.983006594137006	6.644635569704265
CHEMBL2029753	6.79	6.58725207554395	7.17429555414533	6.570527157417282	6.67207521259217
CHEMBL563603	6.77	6.58609251436804	6.94071068060583	6.460251385990347	6.645525000007847
CHEMBL1682459	6.75	6.580242055232303	6.416927048948329	6.544779139757857	6.526389778814532
CHEMBL1682447	7.113333333	6.579132907224012	6.829516929115262	6.457773932008042	6.623015153092851
CHEMBL1682462	7.103333332999999	6.577544927296472	6.030471336330696	6.483744770050446	6.215698197305045
CHEMBL1682601	6.573333333	6.588075577447707	7.1562205994331025	6.612675607176155	6.735063044237582
CHEMBL1682712	6.03	6.58691252838251	6.519759214563215	6.635594134525627	6.8048763860816415
CHEMBL1682603	6.463333333	6.58438096614832	5.596835079693833	6.370877402407289	6.4888726615985695
CHEMBL1682586	6.67	6.583916934763336	6.557176045422051	6.571035628267797	6.535987202370022
CHEMBL1682609	6.48	6.589391350843444	7.431902132427609	6.68507210442723	6.79373048470426
CHEMBL1682717	5.916666667	6.585130569553789	6.219217496653556	6.548752902866967	6.448211360569048
CHEMBL1641857	6.72	6.591548125283883	7.061121805871384	6.687201575084666	6.8318523469408525
CHEMBL1682595	6.6733333329999995	6.577801198073912	6.089690333038189	6.079329292518169	6.165660306113102
CHEMBL1094363	6.11	6.5953699557380165	6.937149176621496	7.036666667	6.914712440687762
CHEMBL1682597	6.69	6.6134335085807825	6.425739431600141	6.588846528111351	6.574596964244619
CHEMBL2029597	5.83	6.61798061419936	6.667670896107999	6.819833607428963	6.898090595250731
CHEMBL529	6.194047619	6.617023746715656	6.316800853630527	6.811949276058292	6.948403809564596
CHEMBL1682467	7.013333332999999	6.616171487146843	6.536996422248635	6.8559291724713765	6.410945595222992
CHEMBL1774624	5.586666667	6.61687871905416	5.667995205043576	6.582382316303935	6.41969077382033
CHEMBL1774629	7.43	6.615178108219953	6.450053509168602	6.614689807728633	6.37645392846927
CHEMBL2041570	6.83	6.617367301958123	8.536420342755193	6.853653746487465	6.604401904833583
CHEMBL1774640	6.153333333	6.614474719189715	6.306972211148861	6.46936342371151	6.509014107093556
CHEMBL1682727	5.443333332999999	6.619406534009029	6.84347958481799	6.869957300936262	6.8117149801575705
CHEMBL1774630	7.19	6.615211542829378	6.176868104199597	6.460162947752027	6.3514483333007
CHEMBL1682604	6.483333332999999	6.616186859250228	6.267019830174928	6.780281302403738	6.622219940467151
CHEMBL1682590	6.523333332999999	6.616802726424719	6.59644053387701	6.910741749658548	6.8524445833407
CHEMBL1682450	7.386666667	6.617092688025983	6.318260720529867	6.715346994643714	6.460584722192372
CHEMBL1682721	5.87	6.616865713318118	7.069141617608693	6.772496552204964	6.780021726207131
CHEMBL3392931	5.0	6.613417681499	6.904756964208316	6.99	6.829149107142388
CHEMBL2029748	5.72	6.60008657553482	5.977656903135079	6.6064167501458835	6.1818698809664605
CHEMBL2029744	6.79	6.60894462711454	6.429727239405303	6.511775520982082	6.363401904795368
CHEMBL2029591	6.07	6.616261309903144	6.919499307961797	6.807693313022078	6.422821845238558
CHEMBL1774635	7.036666667	6.6164447603420165	6.843264393100613	6.702514137912983	6.7066228572042705
CHEMBL2441613	6.62	6.574112754325092	5.363511529183374	6.2102181045639595	5.829598253986172
CHEMBL1682456	7.096666667	6.614677473854063	6.834427441497432	6.844130219940962	6.749559226194997
CHEMBL1641858	6.04	6.598084704811711	6.576031735412753	6.786020386090231	6.858483194427874
CHEMBL2029759	7.04	6.61811079320721	6.624510595288664	6.602254015156327	6.339563035782829
CHEMBL1682701	6.443333332999999	6.597458381923529	6.867346734485581	6.5047966115257925	6.549664200638685
CHEMBL2029595	7.26	6.6107456041492485	6.829127062320911	6.917124181333362	6.9445113436570995
CHEMBL2029742	5.41	6.608025101919771	6.246221724521817	6.871524843250745	6.724306269775009
CHEMBL1682598	6.703333333	6.601637411521524	5.692523278280939	6.532437154047566	6.710302140024646
CHEMBL1682726	5.356666667	6.597025386673371	6.521514502093009	6.455177952804126	6.482909277209262
CHEMBL2041387	6.525	6.6100849558556245	7.062861787883754	6.560769752765901	6.721045578231406
CHEMBL1682578	6.82	6.604753655333453	7.075550139907453	6.783393885339542	6.793969685338559
CHEMBL1774634	6.856666667000001	6.59958234574158	6.715145989350955	6.566490849798373	6.511087307181035
CHEMBL1682463	6.926666667	6.602991631364001	6.859047600441846	6.614603855579786	6.679791028883181
CHEMBL1682458	7.003333333	6.603913364774134	6.248800265857572	6.645107472021712	6.6368561848080505
CHEMBL1682594	6.666666667	6.601429267844188	6.953219570871522	6.774536371628567	6.759859617335701
CHEMBL2041384	5.935	6.611789421332711	8.137178199053977	6.754132636804214	6.971747236467114
CHEMBL1682607	6.68	6.599207711744011	6.36561802659363	6.452349851800962	6.5081907142417705
CHEMBL1682714	6.14	6.601765225256674	7.827813410686286	6.577989131730139	6.818718259607735
CHEMBL1682453	7.196666667000001	6.598815908495513	6.11612415163248	6.708973465817095	6.666101162097605
CHEMBL2041390	7.515	6.610003949916097	6.188192607794193	6.665995645526085	6.765731369129997
CHEMBL2041392	6.98	6.604340781097935	5.937054931783061	6.561314898468068	6.455098554383243
CHEMBL1081114	5.08	6.5997575764159375	5.969131133263376	6.531846881370888	6.473571516459548
CHEMBL553625	6.816666667000001	6.59895560303059	5.483032566857798	6.451517545321432	6.320192763528223
CHEMBL2029765	6.06	6.601284186481735	6.221527859797646	6.309932261082367	6.612268032889096
CHEMBL1774627	6.6166666670000005	6.603616409653484	7.708933680196912	6.734993184965391	6.818165340126287
CHEMBL2029763	7.24	6.602297861073301	5.672577826171867	6.497457144267476	6.423705450689458
CHEMBL1094695	5.865	6.600154748474998	6.6650381640090055	6.765	6.550023676289626
CHEMBL1774631	6.823333333	6.574932151028464	6.254359546535632	6.500056289674585	6.5188865617845
CHEMBL1682454	6.8666666670000005	6.617683507489648	6.811366796481051	6.785859052015186	6.855314980268612
CHEMBL2029755	7.02	6.59793239560799	6.742857553343727	6.763109846022743	6.746611918891574
CHEMBL2029746	7.3	6.603496771388017	8.034003269049428	6.747908011057188	6.787980754079433
CHEMBL1682704	6.37	6.5922910682745535	6.7406622092677955	6.612410199294227	6.327437891160472
CHEMBL1682581	6.716666667	6.600939536138535	6.067973044126024	6.681863505034705	6.783548044240689
CHEMBL2029352	7.05	6.6010398749169426	6.860504283135216	6.876649667875608	6.796399844181234
CHEMBL1946558	8.005	6.520119797540318	5.761752110723533	6.19268626756086	6.381797817469297
CHEMBL558355	6.8266666670000005	6.607144863453599	6.607547146340653	6.681361241381339	6.868676403037825
CHEMBL3577055	6.4	6.533019000593452	6.4506359862438	6.457555506840368	6.390405269269329
CHEMBL2041388	7.84	6.540091790534541	7.04817768969178	6.5769962330221	6.425651352066401
CHEMBL1682449	7.323333333	6.6027674333619135	6.549845543583952	6.694870910990699	6.46676835324862
CHEMBL1774626	6.603333332999999	6.597693625576298	7.058666871377419	6.59108018991659	6.5375447108866505
CHEMBL1682460	6.9233333329999995	6.594519500622809	5.383008732412012	6.55109709147936	6.603640972189968
CHEMBL1682464	6.92	6.595357636856761	6.214339896078762	6.469077312756358	6.7476232568121235
CHEMBL2029761	7.21	6.602032811583007	7.2808606764616925	6.878775693397688	6.945081165009222
CHEMBL1682588	6.586666667	6.593554639791811	6.906342495930911	6.37101450463714	6.465554974495708
CHEMBL2029740	5.6	6.566138515308913	5.804127217288017	6.434930007826509	6.313778673468709
CHEMBL2029762	5.86	6.574103906949079	7.251873759434434	6.566856434846054	6.660126119592499
CHEMBL1682718	5.98	6.592775685796804	6.657063982415922	6.547337458532697	6.593769090134277
CHEMBL1682709	6.22	6.608527090419255	7.251553153538161	6.789121639906372	6.910071754515324
CHEMBL1774623	5.893333332999999	6.590281505823933	6.534609830076446	6.587603124894166	6.59571569724861
CHEMBL1682706	6.276666667000001	6.593531306062115	5.973291948356815	6.580638319853474	6.3787195294671175
CHEMBL1682583	6.833333333	6.558470313695291	6.7380905754457086	6.608938546439921	6.775967310116265
CHEMBL1682602	6.57	6.581060882900406	6.79652745042665	6.563519375229533	6.642432616196211
CHEMBL2041395	6.96	6.60562910044591	5.897892229317126	6.624156828735293	6.697068024317108
CHEMBL541735	5.89	6.577089074260724	6.196022864641877	6.766860003802197	6.530560291932127
CHEMBL1774637	6.526666667000001	6.574355631838383	7.681795154490613	6.625027578657975	6.587723843563555
CHEMBL2029750	6.58	6.6325331810476875	6.9337359409216015	6.7603465826325895	6.827982440507157
CHEMBL1682579	6.836666667	6.586723682277108	7.103809362972012	6.605313685345142	6.479299719393582
CHEMBL2029749	6.78	6.611470835110573	6.466473009027699	6.530261686744895	6.617884940520711
CHEMBL1682575	6.93	6.563618755567487	6.225678830291499	6.455622617519362	6.414337202353569
CHEMBL1094534	5.42	6.602366726084817	6.803821921626196	6.460778825719197	6.467168322000622
CHEMBL2029752	6.43	6.572523278997881	6.407609200613724	6.536967787318729	6.660299246050165
CHEMBL1682444	7.32	6.564688444272305	5.754203449817277	6.567263157595246	6.414728010185714
CHEMBL2029758	7.07	6.563805583206274	6.1374807277807	6.4405699780105525	6.397359226180012
CHEMBL2041382	7.045	6.596356282277265	6.098516628045417	6.488519794059882	6.436525093516422
CHEMBL2041389	7.325	6.601022535149175	6.637191687606933	6.557406958532274	6.742071768732847
CHEMBL1682719	5.92	6.559604590168321	6.803753649949842	6.671191188060356	6.6252545832653436
CHEMBL1682708	6.273333332999999	6.546150573194896	6.724540421922165	6.435979194281327	6.553682976160006
CHEMBL1682455	6.753333333	6.55638880930655	6.560181664281492	6.440569207104534	6.151106473898947
CHEMBL1682600	6.68	6.562383360972038	6.36523016031741	6.326111871122132	6.48293642859284
CHEMBL1682577	6.55	6.554850291190068	6.811227049016665	6.502399913306752	6.307978928580002
CHEMBL2041571	6.2	6.638077361758938	7.010592622069604	6.767713561298833	6.873911408721806
CHEMBL1682585	6.833333333	6.553237520293207	6.281639766160341	6.293668255335483	6.421583137766243
CHEMBL1682572	6.643333332999999	6.555045819407431	6.072005533815767	6.475254581833523	6.41074998582919
CHEMBL1097787	5.53	6.689227561712943	7.1029765024841165	7.003333333	6.844387811590465
CHEMBL1682587	6.71	6.602600482418343	6.541481438011138	6.617956298444415	6.629275935383585
CHEMBL2029592	6.98	6.611880690249896	7.721954721562474	6.876061299179583	6.786746428597118
CHEMBL436840	6.02	6.659556672395602	5.334100441901731	6.866150276847401	6.725767020981563
CHEMBL532	4.666	6.629201368923749	7.123460597641374	7.223333332999999	6.921623639258932
CHEMBL1682700	6.396666667000001	6.598223314772066	6.30759171270987	6.408850014994251	6.50273835034213
CHEMBL1257966	5.28	6.683580662388231	6.671618863782433	6.697063927685464	6.876911507947945
CHEMBL1946562	7.945	6.639703688650467	6.5405911656889	6.76447955708448	6.851255824827854
CHEMBL555663	6.95	6.604924972762866	6.642854057241939	6.53961394123249	6.7165821429478845
CHEMBL2041394	6.95	6.635968500270306	6.51850164583451	6.631969473013715	6.881175708651226
CHEMBL2041386	6.765	6.6334768999514155	6.1398809846672915	6.751676186244432	6.240474277224295
CHEMBL1682593	6.703333333	6.604716231550426	6.3953075320540815	6.685330147368659	6.751261904822858
CHEMBL1682715	6.273333332999999	6.600157440806015	6.322307927142765	6.586151237065592	6.6434368197992795
CHEMBL1682728	5.503333333	6.595403204135487	5.881463394643523	6.419563147149278	6.623978698979264
CHEMBL553183	6.773333332999999	6.608209457417463	7.454858784620717	6.546690051677806	6.505685671808553
CHEMBL224345	5.31	6.682591141177437	5.924455842440343	6.7615571155220255	6.973809637202597
