# Supplementary material for: Cheminformatics Analysis and Modeling with MacrolactoneDB
Source: Sci Rep. 2020 Apr 14;10:6284. doi: 10.1038/s41598-020-63192-4 (PMC7156526; doi:10.1038/s41598-020-63192-4)
Supplement: Supplementary file 2 — Supplementary information2. [file 41598_2020_63192_MOESM2_ESM.zip › DataS1/CHEMBL364/pIC50/predictions/10-fold/tuned/y_rand/9/mordred.csv]

IDs	ExperimentalAff	NB	SVR	KNN	RF
CHEMBL1682448	7.15	6.59510865367111	6.2542958385856755	6.623378987665111	6.354549880960234
CHEMBL1682720	5.843333333	6.850305023583026	7.1134874806557455	6.870270762204164	6.494272261901636
CHEMBL1682610	6.416666667	6.487859854937149	6.77902676225471	6.083953710535472	6.448928571413535
CHEMBL2041572	6.32	6.412368513566385	6.506222915991192	6.891647181930107	6.635620459083163
CHEMBL1682576	6.44	6.521232655666583	7.085988416972742	6.950251105541774	6.742216689276418
CHEMBL1682606	6.54	6.919492171678428	7.863335577293271	7.072251363819658	6.53343261904784
CHEMBL1682592	6.66	6.8549276722239085	7.884620015481941	6.881510859654438	6.686170833334284
CHEMBL1682713	6.263333332999999	6.586053156514056	6.796855764507618	6.417400538469439	6.620880300458064
CHEMBL2029588	6.36	6.57603003369581	6.733257180869814	6.848445502861074	6.639571938772627
CHEMBL1774584	6.75	6.257840007530123	6.117267598606496	6.61857199748314	6.422889200704571
CHEMBL1682443	7.276666667000001	6.727373884865906	7.101172705989552	6.549257012997989	6.345749914944062
CHEMBL1682452	7.07	6.679923098837109	5.891894348233443	6.539058499222551	6.63232161565499
CHEMBL1682605	6.6566666670000005	6.668151494284358	6.63338996184936	6.860613193640086	6.651555102014279
CHEMBL1774633	7.023333332999999	6.590204831395972	6.5919622473210895	6.586712527422519	6.661721547596646
CHEMBL532024	6.716666667	6.6914603427934995	6.714325283298506	6.5243616120847845	6.6324778910778335
CHEMBL2029590	7.89	6.436061141073145	6.410846209519825	6.852319065564439	6.703081326478589
CHEMBL2303629	6.21625	7.666160288746666	8.033727486329205	6.766520848196136	6.589944260241196
CHEMBL1682705	6.5	6.4616825307481	5.2795588661527715	6.912206746398099	6.317163452396435
CHEMBL1682446	7.236666667000001	6.472179128283945	6.286682583991754	6.430233906079392	6.520316428569267
CHEMBL1682582	6.636666667	6.733714961687501	6.757820704586832	6.764572642315896	6.867401904771432
CHEMBL1682703	6.133333333	6.618386381867262	6.640137210480849	6.095529407304047	6.544371258452118
CHEMBL2029593	6.97	6.751117505523818	6.906064331696738	6.980364154173946	6.81084243188786
CHEMBL1946398	7.215	6.525295526786675	6.659983561495812	6.185849307922478	6.5689881972882125
CHEMBL1682596	6.806666667000001	6.563705138791978	6.39126375189092	6.670813790914162	6.4366144614431295
CHEMBL563766	6.873333333	6.666898569084691	6.4305869603135175	6.084760620747142	6.317070578311297
CHEMBL1682466	6.973333332999999	6.430600366379329	6.417527903364359	6.491513998772134	6.289800459179268
CHEMBL1081434	5.77	6.028356136803198	5.303560282302877	6.22863149158912	6.0963930357133815
CHEMBL1682608	6.273333332999999	6.495211921888403	6.187863692681059	6.659496726844744	6.462693732995003
CHEMBL1682707	5.946666667000001	6.491499112816346	6.591736587590898	6.388691895315558	6.482258443920716
CHEMBL1774583	5.646666667000001	6.4654743041231955	6.418008206310468	5.790069141825495	6.04471093256241
CHEMBL2029751	6.58	6.773945082286433	6.964003718438146	6.838807789664881	6.810296717683733
CHEMBL2029760	7.1	6.719010796514468	6.579774513491106	6.888928020246048	6.969177593527145
CHEMBL2041391	7.82	6.597076580599897	6.608200183095816	6.592133254155302	6.5072617062433284
CHEMBL1682702	6.103333332999999	6.594753319532213	6.774524842590868	6.842310469037114	6.671788619570941
CHEMBL2041393	6.99	6.878197121702285	6.936419545521261	6.888457570044968	7.171804974495743
CHEMBL1682589	6.816666667000001	6.467377710769084	6.425378233548846	6.216189946866376	6.0481908758692775
CHEMBL1682573	6.8666666670000005	6.802694595666647	6.898914697048236	6.813660063952087	6.70125352888354
CHEMBL1682468	6.99	6.264961658954514	6.050702396815025	6.4745124098133555	6.087135306200701
CHEMBL1682710	6.266666667000001	6.68622903971106	7.204512538607034	6.6825982326302045	6.827600912689038
CHEMBL1682461	6.91	6.495413323844064	5.838732097736289	6.329320988060613	6.464524999957148
CHEMBL1682723	5.686666667000001	6.405189363402467	6.387642108887656	6.29165103486191	6.5485374121408055
CHEMBL1682591	6.806666667000001	6.5065841996839	6.29062267495863	6.51664229818606	6.406580739839284
CHEMBL1682724	5.14	6.6749995111383456	6.7986350331309495	6.692699332176774	6.7906274801062745
CHEMBL1681796	7.19	6.119680378312094	6.021433207126904	6.034890712388288	5.876107270420689
CHEMBL1946399	6.365	6.405867065909054	6.716127030382594	6.453963265379428	6.519448877521401
CHEMBL1682580	6.823333333	6.400555034778581	5.684901457245239	6.411326663859069	6.491566607121418
CHEMBL1774641	7.113333333	6.666741868675961	6.579077240044848	6.810453073458894	6.804454271519343
CHEMBL1682729	4.89	6.606736797808451	5.78913963226635	6.665405851989075	6.5764924432972425
CHEMBL1682730	4.89	6.534953590805337	6.608137624523126	6.121360084262018	6.241900258004414
CHEMBL2029741	6.25	6.709055727003179	6.924558270890602	6.8591055383930515	6.900277261933347
CHEMBL2041573	6.2	6.497892068413925	6.530853244793294	6.273765075864008	6.274507653157668
CHEMBL1682725	5.343333333	6.7160004568086835	6.7927977384680975	6.5242120993928765	6.6990933078728485
CHEMBL540229	6.243333333	7.025647788527296	6.8438469216569136	6.70527895805533	6.771680583899685
CHEMBL487366	6.1	6.409445206566316	7.5283663483422405	6.678710423025796	6.325845439341104
CHEMBL414883	5.195	6.4048955830156835	6.31265016677459	6.577230510642405	6.455989305557771
CHEMBL1946561	7.005	6.725383774940112	6.622710099705566	6.75441243230923	6.681464883783985
CHEMBL1682445	7.236666667000001	6.080579891554046	5.287055789629322	5.608029457775754	6.06944608558695
CHEMBL1774632	6.68	6.541575933273991	6.657159962984503	5.963642288375419	6.37910083617743
CHEMBL1682711	6.1566666670000005	6.594967323735859	6.078365614924708	6.720129885455561	6.451064058936194
CHEMBL553184	6.86	7.0331291259498485	6.456939558158462	6.689256816508597	6.752350467658551
CHEMBL1682584	6.796666667	6.5424264063908915	6.374859153639337	6.812515312166042	6.712144078824335
CHEMBL2029747	6.7	6.543150241217162	6.5825209123171025	6.394900755559964	6.643060416643895
CHEMBL1774638	6.61	7.145538226352892	7.082944579900252	6.761390183034716	7.000170711435952
CHEMBL1173442	5.245	5.983005881487582	6.0935186388245075	6.413874372062027	6.456409192229104
CHEMBL1946557	8.61	6.77804755161251	6.741542463784635	6.777983848087847	6.8214747789290335
CHEMBL1682716	5.996666667	6.780033293077194	6.615625135566598	6.9129291188313475	6.896018273813601
CHEMBL539222	7.006666667	6.906133295056352	6.891985589619731	7.08682556280962	6.808816326569931
CHEMBL1774625	6.936666667000001	6.590640923836194	6.710094248933013	6.883406007466965	6.834700374150664
CHEMBL2029589	7.66	6.738752363766572	6.870135184692737	6.775978386257523	6.812681054455696
CHEMBL2029585	7.29	6.616685846715865	6.5446456739831	6.613227928347004	6.65098199826985
CHEMBL2029743	7.21	6.38476236948445	6.299634829717776	6.2157887560597676	6.209429413256442
CHEMBL1774628	7.11	6.481873789194712	6.687960677989581	6.489556789246976	6.31110994056929
CHEMBL1774639	6.716666667	6.630906587526027	7.131373275594589	6.625676980960427	6.554552414978215
CHEMBL553338	6.876666667	6.6128943482760025	6.752216203018646	6.77575337408931	6.785750297647101
CHEMBL1682457	6.97	6.649001834389761	6.700303951738681	6.432207682552019	6.630252083388198
CHEMBL1094508	6.38	6.456627664467716	6.756856349597422	6.856666667000001	6.6660819900118184
CHEMBL2041385	7.63	6.43347592077995	6.149607370706397	6.414638912034386	6.442513690447879
CHEMBL1682465	6.93	6.7269637451514885	6.663509165095645	6.558934410957439	6.761164778989263
CHEMBL1682574	6.666666667	6.594483135061998	6.693981725493062	6.467247028615627	6.678932142972127
CHEMBL2029596	7.58	6.544111249662961	6.852753000080893	6.771893884373384	6.469168803851808
CHEMBL2029756	6.63	6.428898082734759	6.684302292963713	6.457696852683122	6.643730932556397
CHEMBL1081435	6.05	7.176716519065482	6.902937847926296	7.109209057788775	7.1796748610768075
CHEMBL2041383	6.97	6.549649166537543	6.979251564047415	6.404818715133992	6.317598537448535
CHEMBL1682722	5.696666667000001	6.610256188535686	6.774517877354855	6.922174792717381	6.859001913230014
CHEMBL1774636	6.846666667	6.553992609978077	6.684338302315888	6.732260971711457	6.599544642884624
CHEMBL3577054	5.98	6.753865581859356	6.687450563223537	6.649130240226502	6.471660300551337
CHEMBL2029598	6.41	6.448891511152872	6.295929648158927	6.2739222476704315	6.270484452767153
CHEMBL1682599	6.703333333	6.536374445736759	6.571531811295779	6.58420647576706	6.570441785730696
CHEMBL557551	7.043333333	6.591036766297279	6.522920288831733	6.582928832745864	6.552275246574257
CHEMBL2029757	7.16	6.4855054197126165	6.555018315939131	6.577183406133376	6.429635391153041
CHEMBL1241239	8.1875	6.530322243654541	7.133303672664249	6.39856249780004	6.451641366227489
CHEMBL562773	7.223333332999999	6.559322064192089	6.797274642770217	6.639935089558151	6.600324141141423
CHEMBL1682451	6.973333332999999	6.707814405546376	7.0020642180543	6.695729014202485	6.816400419483914
CHEMBL1257967	6.293333333	6.640495126010645	5.761256725302331	6.65356579276042	6.744860456485381
CHEMBL2029764	6.28	6.640468704432207	6.803856137215887	6.678164820474075	6.652132440484277
CHEMBL2029745	5.71	6.357292274878942	6.541857036559008	6.593449420369772	6.46455591837935
CHEMBL1136	5.995	6.957058318412049	6.259748150318187	7.04117351113734	6.626523934273512
CHEMBL2041381	7.95	6.470838187662929	6.812296945902658	6.65493565216144	6.53374759368853
CHEMBL2029594	7.6	6.603960154715285	5.991765180339171	6.596022386796122	6.334461224454622
CHEMBL2029754	7.1	6.70237379628634	6.549656196219103	6.496758838814357	6.574428188807135
CHEMBL2029587	7.6	6.557705056461037	6.320119579663895	6.249050038929588	6.494400297597151
CHEMBL2029753	6.79	6.612012951251643	6.566257300140562	6.676455256041824	6.517263956923553
CHEMBL563603	6.77	6.709774878057917	6.561347809469537	6.639293713512372	6.719031023287859
CHEMBL1682459	6.75	6.52259549545418	5.782851940512017	6.174678804071134	6.280394285748963
CHEMBL1682447	7.113333333	6.6304367401397215	7.075427981800117	6.521644880850684	6.6504353061778305
CHEMBL1682462	7.103333332999999	6.746780572766623	6.849527352385876	6.820607211093863	6.655241105532507
CHEMBL1682601	6.573333333	6.572374267904091	5.684370240953824	6.708254277178254	6.794462117376056
CHEMBL1682712	6.03	6.74843487497959	7.61809702963373	7.088497908711587	7.192056026071771
CHEMBL1682603	6.463333333	6.588622583637321	6.342512598721583	6.568445774188434	6.456014983007118
CHEMBL1682586	6.67	6.580916655310286	6.432281376307144	6.038693991982801	6.497022202383542
CHEMBL1682609	6.48	6.676655626026545	7.630509552488689	6.570097630497733	6.558965637772116
CHEMBL1682717	5.916666667	6.55125004145812	6.6834284853016745	6.266438110640945	6.527068911532137
CHEMBL1641857	6.72	6.506229940070759	7.021001427135814	6.604547450653985	6.70697878982401
CHEMBL1682595	6.673333333	6.655414229619956	6.671601953741656	6.822672868279283	6.567435391194274
CHEMBL1094363	6.11	6.846317968904648	7.1999869012010995	7.3	6.9718561904728515
CHEMBL1682597	6.69	6.959884023141079	7.373205772987868	6.927574879202827	6.825100297661771
CHEMBL2029597	5.83	6.39568136881403	5.988887963428462	6.318997155133215	6.371539285705712
CHEMBL529	6.194047619	6.500871061045089	6.106841775253665	6.350183287065458	6.438286428536053
CHEMBL1682467	7.013333332999999	6.520674439662594	6.414357453615212	6.753231886913541	6.512911111133339
CHEMBL1774624	5.586666667	6.357597560744491	5.867936235425171	6.30077578497472	6.357108690441945
CHEMBL1774629	7.43	6.656561127868147	6.484150546732971	6.008461755378876	5.999376190496449
CHEMBL2041570	6.83	6.7299666623039816	7.170956690932146	6.62235860854759	6.77322184525148
CHEMBL1774640	6.153333333	6.580796866887628	6.806937565473058	6.005426888395356	6.236065119054285
CHEMBL1682727	5.443333332999999	6.40182840539095	6.590199716855738	6.011254067909474	6.237371666611451
CHEMBL1774630	7.19	6.603397842913548	6.393744607370822	6.078017313871223	6.370458095250177
CHEMBL1682604	6.483333332999999	6.458429208704123	6.5599403251576	6.480742812672576	6.422528571384978
CHEMBL1682590	6.523333332999999	6.631299923246727	6.622808385399283	6.954925129973294	6.699394345312289
CHEMBL1682450	7.386666667	6.3666236126352675	6.412331393943498	6.491663330118957	6.574772261916433
CHEMBL1682721	5.87	6.697383955329709	7.122678613671264	6.528989515251922	6.723514642832299
CHEMBL3392931	5.0	6.613055235421882	6.803136697562914	6.703333333	6.632094880742165
CHEMBL2029748	5.72	6.631842548932359	6.552820933928389	6.448716178926126	6.352636666664935
CHEMBL2029744	6.79	6.626566498131928	6.596554525710646	6.895474272444181	6.868324523860677
CHEMBL2029591	6.07	6.682561129434571	6.787266384699871	6.833331283041891	6.675125317464423
CHEMBL1774635	7.036666667	6.5978885479869955	6.435474698875312	6.607026523647662	6.562297618994995
CHEMBL2441613	6.62	6.610741775212577	6.745505851958805	6.4830656905456285	6.591536865158984
CHEMBL1682456	7.096666667	6.544117043042226	6.547438980442296	6.543068276691648	6.641292361092614
CHEMBL1641858	6.04	7.281485117251648	7.958992204500527	7.147644847157501	7.236067003969256
CHEMBL2029759	7.04	6.571896821858406	6.534826887560465	6.420337232270899	6.553954761872821
CHEMBL1682701	6.443333332999999	6.519413680893111	6.553396387220063	6.544380857498999	6.617899353698199
CHEMBL2029595	7.26	6.349555267291459	5.9191209591884775	6.2718498680212384	6.263592477377793
CHEMBL2029742	5.41	6.294925525600357	6.387603651464767	5.752659087860473	5.81009192746105
CHEMBL1682598	6.703333333	6.631661439708802	6.704878506655797	6.509128967619645	6.612991077085113
CHEMBL1682726	5.356666667	6.517224149576419	6.4522906206634065	6.591122170126869	6.660296632637102
CHEMBL2041387	6.525	6.521458868710495	6.315927917342629	6.342549393186981	6.234362984708211
CHEMBL1682578	6.82	6.70527486174789	6.914523764702382	6.682166211467977	6.562937091837832
CHEMBL1774634	6.856666667000001	6.564560238193755	6.439973351469485	6.547089129631898	6.653751700611424
CHEMBL1682463	6.926666667	6.629081991090278	6.707806419279054	6.406782655923844	6.489015008506713
CHEMBL1682458	7.003333333	6.755521066266786	6.303171534226083	6.552377169417647	6.700035357054963
CHEMBL1682594	6.666666667	6.737982854247069	6.930195366263314	6.666149255146451	6.933846037387145
CHEMBL2041384	5.935	6.441857720750333	6.356958341354735	6.279375938763962	6.229902766487006
CHEMBL1682607	6.68	6.511510118657126	6.909028058791792	6.65949302423049	6.65073804421357
CHEMBL1682714	6.14	6.437532838394374	6.355875325646936	6.563801162460839	6.581038364511175
CHEMBL1682453	7.196666667000001	6.754280877024466	6.819774660479263	6.678883800537146	6.735233435354272
CHEMBL2041390	7.515	6.47980895356884	6.451640377357657	6.322294535965297	6.447471366203303
CHEMBL2041392	6.98	6.629317563305856	6.491327898955328	6.40636877684713	6.434925068057134
CHEMBL1081114	5.08	6.811687480641554	7.092975004568425	6.78478820799173	6.8579713860182085
CHEMBL553625	6.816666667000001	6.652211969020892	6.967829690838572	6.769621553413579	6.7505805696892525
CHEMBL2029765	6.06	6.639423095367598	7.27265595362981	6.425520774034185	6.594322210904442
CHEMBL1774627	6.6166666670000005	6.607252838726501	6.7449663712859	6.7334182713854895	6.672482474425715
CHEMBL2029763	7.24	6.845317238447493	7.477807211098552	6.931363987294423	7.117254294194255
CHEMBL1094695	5.865	6.660192724313988	7.425354656750274	7.325	7.054565773795909
CHEMBL1774631	6.823333333	6.2867382026578	6.24512441538704	6.412499649927784	6.3028244898288115
CHEMBL1682454	6.8666666670000005	6.563361454976775	6.4919502177383075	6.364099542580693	6.630897644468804
CHEMBL2029755	7.02	6.70339641503774	6.440585417415435	6.5103824739120295	6.624774855447135
CHEMBL2029746	7.3	6.674835546812739	6.612778688338865	6.748452429164338	6.7245773214314095
CHEMBL1682704	6.37	6.311492009751801	7.127875910089844	6.4734657903973325	6.446971760164514
CHEMBL1682581	6.716666667	6.54870804450302	6.770476045041298	6.414482805411939	6.425200603711416
CHEMBL2029352	7.05	6.728664942366695	6.654911901085387	6.475396180086191	6.630588605396429
CHEMBL1946558	8.005	6.3215325535688365	6.279871288535962	6.004075137803533	6.034325663283858
CHEMBL558355	6.8266666670000005	6.618674516418008	6.4630360175333825	6.524398922511286	6.547252559549266
CHEMBL3577055	6.4	6.153940901258608	6.633922122682532	6.547758645143374	6.453417440574078
CHEMBL2041388	7.84	6.746291888672406	6.994244263973756	7.057264161980621	6.919415365651421
CHEMBL1682449	7.323333333	6.571731125531108	6.302872246637542	6.533166172518827	6.7374659607928615
CHEMBL1774626	6.603333332999999	6.607977500749785	6.548241763845261	6.596745415096577	6.775140510225244
CHEMBL1682460	6.923333333	6.616552827247654	6.594174848892119	6.177349607351839	6.478736352041417
CHEMBL1682464	6.92	6.536055019809012	6.701110351080394	6.820088516794549	6.48607303573428
CHEMBL2029761	7.21	6.635843470430065	6.232142436631347	6.434157683645	6.408961853727856
CHEMBL1682588	6.586666667	6.719776747686764	8.043328177179312	6.791571023294371	6.620729591823542
CHEMBL2029740	5.6	6.299935221609171	6.452571091197936	6.316255443955479	6.097275544227874
CHEMBL2029762	5.86	6.243809592173742	5.87908078884831	6.605012221114226	6.3800196173752255
CHEMBL1682718	5.98	6.586944833297644	6.833321005444515	6.537358362379923	6.601333477886412
CHEMBL1682709	6.22	6.657461774569073	6.7709961711941	6.600546459765918	6.631817295922834
CHEMBL1774623	5.893333332999999	6.580585671533794	6.5983234431645235	6.463537284382395	6.479797916670958
CHEMBL1682706	6.276666667000001	6.5429889235987435	6.621216919643342	6.4871250074902544	6.347482602025471
CHEMBL1682583	6.833333333	6.7036409133950405	6.851848118721482	6.511353440622864	6.575821938764285
CHEMBL1682602	6.57	6.7409459790145405	6.966631808328644	6.890394925196979	6.512390238103914
CHEMBL2041395	6.96	6.5668721421484015	6.71841996410976	6.549754408194386	6.517036505208564
CHEMBL541735	5.89	6.565270097986783	6.546315277460535	6.3223630494195575	6.625227993207143
CHEMBL1774637	6.526666667000001	6.6300672944537755	6.447184479069064	6.446879679925827	6.721663129229807
CHEMBL2029750	6.58	6.487952891358674	6.364980518706867	6.4207988643013705	6.363073412759529
CHEMBL1682579	6.836666667	6.727345958192622	6.769793359579809	6.846458726977617	6.955889013636411
CHEMBL2029749	6.78	6.6044052838749785	6.453715218695034	6.406003877813574	6.259971343537839
CHEMBL1682575	6.93	6.566812858305193	6.231024588830147	6.552016900728638	6.752387168367303
CHEMBL1094534	5.42	6.33833403702991	6.29621708301985	6.744531323470863	6.65936330218649
CHEMBL2029752	6.43	6.62642197387738	6.7999977916998615	6.768573317672181	6.730241283968905
CHEMBL1682444	7.32	6.702292362405391	6.7436569926902425	6.792761761053013	6.765796386028525
CHEMBL2029758	7.07	6.706503596822806	6.97258726201728	6.894229117657845	6.824808631041386
CHEMBL2041382	7.045	6.646347236173234	6.416749977895516	6.698234564654772	6.680527015357862
CHEMBL2041389	7.325	6.736200038576245	6.845396890563674	6.713827440940689	6.549590688796422
CHEMBL1682719	5.92	6.652154518067855	6.743164858387857	6.652837902716067	6.67696798468609
CHEMBL1682708	6.273333332999999	6.564624689631685	6.129172299763203	6.441727327313712	6.413937060630699
CHEMBL1682455	6.753333333	6.4490189898340695	6.3830612453102775	6.476180368617154	6.419080456342766
CHEMBL1682600	6.68	6.884453209775911	7.0965110565539975	6.925174494645018	6.725112772107406
CHEMBL1682577	6.55	6.7447081951559404	6.9509906044377	6.491266727961071	6.714610394003793
CHEMBL2041571	6.2	6.410491681951437	6.6299737566208465	6.595972481931043	6.574047270380196
CHEMBL1682585	6.833333333	6.678556087301381	5.858794094031249	6.807092208055543	6.75326814625845
CHEMBL1682572	6.643333332999999	6.605467875420332	6.683639078659327	6.5149918637688895	6.582260989230474
CHEMBL1097787	5.53	6.918854856746262	6.906650940911394	6.806666667000001	6.833405476415844
CHEMBL1682587	6.71	6.625378178860373	6.885662445991844	6.625243194081031	6.718473129299994
CHEMBL2029592	6.98	6.61303381400386	6.454183662087576	6.761634109251758	6.5463915391328955
CHEMBL436840	6.02	7.607362005979205	8.357371922993043	6.94757761713981	6.681777806127491
CHEMBL532	4.666	6.7697643565257195	6.766757318241524	6.666666667	6.635913010413564
CHEMBL1682700	6.396666667000001	6.759954551389743	8.038987295405743	6.679590699240813	6.590572236422869
CHEMBL1257966	5.28	6.752906695610519	8.137030734165467	6.839632642212398	6.579048044225922
CHEMBL1946562	7.945	6.674514017223714	6.501608601386909	6.991465792157423	6.616581207487854
CHEMBL555663	6.95	6.621199517805657	6.663672292395379	6.798173562668407	6.648149319720718
CHEMBL2041394	6.95	6.756200102259614	6.868975713290812	6.621387814181865	6.669070833331435
CHEMBL2041386	6.765	6.856706471861824	7.058848346070217	6.973756444884805	6.876238988142118
CHEMBL1682593	6.703333333	6.23743575736068	5.714170188333608	6.527588796064246	6.439506717696441
CHEMBL1682715	6.273333332999999	6.472173194383285	6.922990530070411	6.065687323159467	6.5487546768164115
CHEMBL1682728	5.503333333	6.887401242101298	6.343951414089073	6.690103747752131	6.735720918412146
CHEMBL553183	6.773333332999999	6.597511808951149	6.609192324119693	6.726979915768589	6.637692843016633
CHEMBL224345	5.31	7.754665983388222	11.496485992046818	6.859981915964132	6.896501856589821
