# Supplementary material for: Cheminformatics Analysis and Modeling with MacrolactoneDB
Source: Sci Rep. 2020 Apr 14;10:6284. doi: 10.1038/s41598-020-63192-4 (PMC7156526; doi:10.1038/s41598-020-63192-4)
Supplement: Supplementary file 2 — Supplementary information2. [file 41598_2020_63192_MOESM2_ESM.zip › DataS1/CHEMBL364/pIC50/predictions/10-fold/tuned/y_rand/9/mrc.csv]

IDs	ExperimentalAff	NB	SVR	KNN	RF
CHEMBL1682448	7.15	6.581858452937453	6.705000089726782	6.4865555556	6.603267405852644
CHEMBL1682720	5.843333333	6.581858452937453	6.705000089726782	6.4865555556	6.603267405852644
CHEMBL1682610	6.416666667	6.581858452937453	6.705000089726782	6.4865555556	6.603267405852644
CHEMBL2041572	6.32	6.580816255707864	6.677750190779466	6.365999999933334	6.5339093397615065
CHEMBL1682576	6.44	6.581858452937453	6.705000089726782	6.4865555556	6.603267405852644
CHEMBL1682606	6.54	6.581858452937453	6.705000089726782	6.4865555556	6.603267405852644
CHEMBL1682592	6.66	6.581858452937453	6.705000089726782	6.4865555556	6.603267405852644
CHEMBL1682713	6.263333332999999	6.581858452937453	6.705000089726782	6.4865555556	6.603267405852644
CHEMBL2029588	6.36	6.580816255707864	6.677750190779466	6.365999999933334	6.5339093397615065
CHEMBL1774584	6.75	6.581858452937453	6.705000089726782	6.4865555556	6.603267405852644
CHEMBL1682443	7.276666667000001	6.581858452937453	6.705000089726782	6.4865555556	6.603267405852644
CHEMBL1682452	7.07	6.581858452937453	6.705000089726782	6.4865555556	6.603267405852644
CHEMBL1682605	6.6566666670000005	6.581858452937453	6.705000089726782	6.4865555556	6.603267405852644
CHEMBL1774633	7.023333332999999	6.581858452937453	6.705000089726782	6.4865555556	6.603267405852644
CHEMBL532024	6.716666667	6.581858452937453	6.705000089726782	6.4865555556	6.603267405852644
CHEMBL2029590	7.89	6.580816255707864	6.677750190779466	6.365999999933334	6.5339093397615065
CHEMBL2303629	6.21625	6.577698680635137	6.690963352229178	6.524208073352162	6.444600439712794
CHEMBL1682705	6.5	6.581858452937453	6.705000089726782	6.4865555556	6.603267405852644
CHEMBL1682446	7.236666667000001	6.581858452937453	6.705000089726782	6.4865555556	6.603267405852644
CHEMBL1682582	6.636666667	6.581858452937453	6.705000089726782	6.4865555556	6.603267405852644
CHEMBL1682703	6.133333333	6.581858452937453	6.705000089726782	6.4865555556	6.603267405852644
CHEMBL2029593	6.97	6.581858452937453	6.705000089726782	6.4865555556	6.603267405852644
CHEMBL1946398	7.215	6.581858452937453	6.705000089726782	6.4865555556	6.603267405852644
CHEMBL1682596	6.806666667000001	6.572106760646698	6.664526298678697	6.615047619066668	6.552207194843631
CHEMBL563766	6.873333333	6.572106760646698	6.664526298678697	6.615047619066668	6.552207194843631
CHEMBL1682466	6.973333332999999	6.572106760646698	6.664526298678697	6.615047619066668	6.552207194843631
CHEMBL1081434	5.77	6.66118698548594	6.7473228461270836	6.581428571428572	6.586412090054368
CHEMBL1682608	6.273333332999999	6.572106760646698	6.664526298678697	6.615047619066668	6.552207194843631
CHEMBL1682707	5.946666667000001	6.572106760646698	6.664526298678697	6.615047619066668	6.552207194843631
CHEMBL1774583	5.646666667000001	6.616646873066319	6.7058658973594385	6.659777777733331	6.652870354584125
CHEMBL2029751	6.58	6.572106760646698	6.664526298678697	6.615047619066668	6.552207194843631
CHEMBL2029760	7.1	6.572106760646698	6.664526298678697	6.615047619066668	6.552207194843631
CHEMBL2041391	7.82	6.572106760646698	6.664526298678697	6.615047619066668	6.552207194843631
CHEMBL1682702	6.103333332999999	6.572106760646698	6.664526298678697	6.615047619066668	6.552207194843631
CHEMBL2041393	6.99	6.572106760646698	6.664526298678697	6.615047619066668	6.552207194843631
CHEMBL1682589	6.816666667000001	6.572106760646698	6.664526298678697	6.615047619066668	6.552207194843631
CHEMBL1682573	6.8666666670000005	6.572106760646698	6.664526298678697	6.615047619066668	6.552207194843631
CHEMBL1682468	6.99	6.572106760646698	6.664526298678697	6.615047619066668	6.552207194843631
CHEMBL1682710	6.266666667000001	6.572106760646698	6.664526298678697	6.615047619066668	6.552207194843631
CHEMBL1682461	6.91	6.572106760646698	6.664526298678697	6.615047619066668	6.552207194843631
CHEMBL1682723	5.686666667000001	6.572106760646698	6.664526298678697	6.615047619066668	6.552207194843631
CHEMBL1682591	6.806666667000001	6.572106760646698	6.664526298678697	6.615047619066668	6.552207194843631
CHEMBL1682724	5.14	6.572106760646698	6.664526298678697	6.615047619066668	6.552207194843631
CHEMBL1681796	7.19	6.572106760646698	6.664526298678697	6.615047619066668	6.552207194843631
CHEMBL1946399	6.365	6.616646873066319	6.7058658973594385	6.659777777733331	6.652870354584125
CHEMBL1682580	6.823333333	6.572106760646698	6.664526298678697	6.615047619066668	6.552207194843631
CHEMBL1774641	7.113333333	6.626116791655647	6.703775027699479	6.663222222266667	6.630176909062492
CHEMBL1682729	4.89	6.626116791655647	6.703775027699479	6.663222222266667	6.630176909062492
CHEMBL1682730	4.89	6.626116791655647	6.703775027699479	6.663222222266667	6.630176909062492
CHEMBL2029741	6.25	6.626116791655647	6.703775027699479	6.663222222266667	6.630176909062492
CHEMBL2041573	6.2	6.624173320440157	6.708509073417455	6.665777777800002	6.651043134175634
CHEMBL1682725	5.343333333	6.626116791655647	6.703775027699479	6.663222222266667	6.630176909062492
CHEMBL540229	6.243333333	6.626116791655647	6.703775027699479	6.663222222266667	6.630176909062492
CHEMBL487366	6.1	6.464354282865358	6.7082580923323984	6.538846896534236	6.261948567419668
CHEMBL414883	5.195	6.508620143986303	6.764682873678175	6.87583333325	6.575980032477459
CHEMBL1946561	7.005	6.626116791655647	6.703775027699479	6.663222222266667	6.630176909062492
CHEMBL1682445	7.236666667000001	6.626116791655647	6.703775027699479	6.663222222266667	6.630176909062492
CHEMBL1774632	6.68	6.626116791655647	6.703775027699479	6.663222222266667	6.630176909062492
CHEMBL1682711	6.1566666670000005	6.626116791655647	6.703775027699479	6.663222222266667	6.630176909062492
CHEMBL553184	6.86	6.626116791655647	6.703775027699479	6.663222222266667	6.630176909062492
CHEMBL1682584	6.796666667	6.626116791655647	6.703775027699479	6.663222222266667	6.630176909062492
CHEMBL2029747	6.7	6.624173320440157	6.708509073417455	6.665777777800002	6.651043134175634
CHEMBL1774638	6.61	6.626116791655647	6.703775027699479	6.663222222266667	6.630176909062492
CHEMBL1173442	5.245	6.508620143986303	6.764682873678175	6.87583333325	6.575980032477459
CHEMBL1946557	8.61	6.626116791655647	6.703775027699479	6.663222222266667	6.630176909062492
CHEMBL1682716	5.996666667	6.626116791655647	6.703775027699479	6.663222222266667	6.630176909062492
CHEMBL539222	7.006666667	6.626116791655647	6.703775027699479	6.663222222266667	6.630176909062492
CHEMBL1774625	6.936666667000001	6.626116791655647	6.703775027699479	6.663222222266667	6.630176909062492
CHEMBL2029589	7.66	6.626116791655647	6.703775027699479	6.663222222266667	6.630176909062492
CHEMBL2029585	7.29	6.554779210300846	6.6651334652346765	6.719444444533335	6.5491409194856605
CHEMBL2029743	7.21	6.554779210300846	6.6651334652346765	6.719444444533335	6.5491409194856605
CHEMBL1774628	7.11	6.554779210300846	6.6651334652346765	6.719444444533335	6.5491409194856605
CHEMBL1774639	6.716666667	6.554779210300846	6.6651334652346765	6.719444444533335	6.5491409194856605
CHEMBL553338	6.876666667	6.554779210300846	6.6651334652346765	6.719444444533335	6.5491409194856605
CHEMBL1682457	6.97	6.554779210300846	6.6651334652346765	6.719444444533335	6.5491409194856605
CHEMBL1094508	6.38	6.599081977247982	6.650906579191227	6.660666666599999	6.593827730261434
CHEMBL2041385	7.63	6.554779210300846	6.6651334652346765	6.719444444533335	6.5491409194856605
CHEMBL1682465	6.93	6.554779210300846	6.6651334652346765	6.719444444533335	6.5491409194856605
CHEMBL1682574	6.666666667	6.554779210300846	6.6651334652346765	6.719444444533335	6.5491409194856605
CHEMBL2029596	7.58	6.554779210300846	6.6651334652346765	6.719444444533335	6.5491409194856605
CHEMBL2029756	6.63	6.554779210300846	6.6651334652346765	6.719444444533335	6.5491409194856605
CHEMBL1081435	6.05	6.582639879532216	6.675055070870806	6.525714285857143	6.582001569568141
CHEMBL2041383	6.97	6.568709544916532	6.669866427072025	6.460444444466668	6.534155949512562
CHEMBL1682722	5.696666667000001	6.554779210300846	6.6651334652346765	6.719444444533335	6.5491409194856605
CHEMBL1774636	6.846666667	6.554779210300846	6.6651334652346765	6.719444444533335	6.5491409194856605
CHEMBL3577054	5.98	6.636950271584505	6.793593891147701	7.26	7.033613898147097
CHEMBL2029598	6.41	6.554779210300846	6.6651334652346765	6.719444444533335	6.5491409194856605
CHEMBL1682599	6.703333333	6.554779210300846	6.6651334652346765	6.719444444533335	6.5491409194856605
CHEMBL557551	7.043333333	6.554779210300846	6.6651334652346765	6.719444444533335	6.5491409194856605
CHEMBL2029757	7.16	6.554779210300846	6.6651334652346765	6.719444444533335	6.5491409194856605
CHEMBL1241239	8.1875	6.595166725544926	6.739448896308966	6.723666007351708	6.848311056199103
CHEMBL562773	7.223333332999999	6.554779210300846	6.6651334652346765	6.719444444533335	6.5491409194856605
CHEMBL1682451	6.973333332999999	6.584385530240774	6.7066666642947705	6.405666666666666	6.58215745768873
CHEMBL1257967	6.293333333	6.584364118663744	6.647265384523917	6.617777777666667	6.588697984079832
CHEMBL2029764	6.28	6.584374824452259	6.676747477532663	6.5325555556	6.527676025412815
CHEMBL2029745	5.71	6.584364118663744	6.647265384523917	6.617777777666667	6.588697984079832
CHEMBL1136	5.995	6.585072057432404	6.693877121242367	6.528297464482379	6.60319712562696
CHEMBL2041381	7.95	6.584385530240774	6.7066666642947705	6.405666666666666	6.58215745768873
CHEMBL2029594	7.6	6.584385530240774	6.7066666642947705	6.405666666666666	6.58215745768873
CHEMBL2029754	7.1	6.584385530240774	6.7066666642947705	6.405666666666666	6.58215745768873
CHEMBL2029587	7.6	6.584385530240774	6.7066666642947705	6.405666666666666	6.58215745768873
CHEMBL2029753	6.79	6.584385530240774	6.7066666642947705	6.405666666666666	6.58215745768873
CHEMBL563603	6.77	6.584385530240774	6.7066666642947705	6.405666666666666	6.58215745768873
CHEMBL1682459	6.75	6.584385530240774	6.7066666642947705	6.405666666666666	6.58215745768873
CHEMBL1682447	7.113333333	6.584385530240774	6.7066666642947705	6.405666666666666	6.58215745768873
CHEMBL1682462	7.103333332999999	6.584385530240774	6.7066666642947705	6.405666666666666	6.58215745768873
CHEMBL1682601	6.573333333	6.584385530240774	6.7066666642947705	6.405666666666666	6.58215745768873
CHEMBL1682712	6.03	6.584385530240774	6.7066666642947705	6.405666666666666	6.58215745768873
CHEMBL1682603	6.463333333	6.584385530240774	6.7066666642947705	6.405666666666666	6.58215745768873
CHEMBL1682586	6.67	6.584385530240774	6.7066666642947705	6.405666666666666	6.58215745768873
CHEMBL1682609	6.48	6.584385530240774	6.7066666642947705	6.405666666666666	6.58215745768873
CHEMBL1682717	5.916666667	6.584385530240774	6.7066666642947705	6.405666666666666	6.58215745768873
CHEMBL1641857	6.72	6.585752453311625	6.7309010498672635	7.215	6.843868505172627
CHEMBL1682595	6.673333333	6.584385530240774	6.7066666642947705	6.405666666666666	6.58215745768873
CHEMBL1094363	6.11	6.585061351643889	6.6645932528554015	6.4393333334000005	6.526430081289494
CHEMBL1682597	6.69	6.636080141622908	6.716666726592755	6.698888888866666	6.647989286058028
CHEMBL2029597	5.83	6.636080141622908	6.716666726592755	6.698888888866666	6.647989286058028
CHEMBL529	6.194047619	6.636080141622908	6.716666726592755	6.698888888866666	6.647989286058028
CHEMBL1682467	7.013333332999999	6.636080141622908	6.716666726592755	6.698888888866666	6.647989286058028
CHEMBL1774624	5.586666667	6.636080141622908	6.716666726592755	6.698888888866666	6.647989286058028
CHEMBL1774629	7.43	6.636080141622908	6.716666726592755	6.698888888866666	6.647989286058028
CHEMBL2041570	6.83	6.636080141622908	6.716666726592755	6.698888888866666	6.647989286058028
CHEMBL1774640	6.153333333	6.636080141622908	6.716666726592755	6.698888888866666	6.647989286058028
CHEMBL1682727	5.443333332999999	6.636080141622908	6.716666726592755	6.698888888866666	6.647989286058028
CHEMBL1774630	7.19	6.636080141622908	6.716666726592755	6.698888888866666	6.647989286058028
CHEMBL1682604	6.483333332999999	6.636080141622908	6.716666726592755	6.698888888866666	6.647989286058028
CHEMBL1682590	6.523333332999999	6.636080141622908	6.716666726592755	6.698888888866666	6.647989286058028
CHEMBL1682450	7.386666667	6.636080141622908	6.716666726592755	6.698888888866666	6.647989286058028
CHEMBL1682721	5.87	6.636080141622908	6.716666726592755	6.698888888866666	6.647989286058028
CHEMBL3392931	5.0	6.060236098347137	6.584260817972243	4.666	5.9031512306770235
CHEMBL2029748	5.72	6.584380233310049	6.643561012776097	6.727777777833334	6.655593537417778
CHEMBL2029744	6.79	6.610230187466478	6.679999785401162	6.571611111133333	6.498594856772577
CHEMBL2029591	6.07	6.636080141622908	6.716666726592755	6.698888888866666	6.647989286058028
CHEMBL1774635	7.036666667	6.636080141622908	6.716666726592755	6.698888888866666	6.647989286058028
CHEMBL2441613	6.62	6.584380233310049	6.643561012776097	6.727777777833334	6.655593537417778
CHEMBL1682456	7.096666667	6.636080141622908	6.716666726592755	6.698888888866666	6.647989286058028
CHEMBL1641858	6.04	7.133535358555198	6.658530848671248	8.005	7.122941236911794
CHEMBL2029759	7.04	6.636080141622908	6.716666726592755	6.698888888866666	6.647989286058028
CHEMBL1682701	6.443333332999999	6.613819079339208	6.71144942213372	6.538666666666667	6.6213401201767175
CHEMBL2029595	7.26	6.587750173210998	6.66855079915895	6.548555555533333	6.532779735602516
CHEMBL2029742	5.41	6.587750173210998	6.66855079915895	6.548555555533333	6.532779735602516
CHEMBL1682598	6.703333333	6.613819079339208	6.71144942213372	6.538666666666667	6.6213401201767175
CHEMBL1682726	5.356666667	6.613819079339208	6.71144942213372	6.538666666666667	6.6213401201767175
CHEMBL2041387	6.525	6.587750173210998	6.66855079915895	6.548555555533333	6.532779735602516
CHEMBL1682578	6.82	6.613819079339208	6.71144942213372	6.538666666666667	6.6213401201767175
CHEMBL1774634	6.856666667000001	6.613819079339208	6.71144942213372	6.538666666666667	6.6213401201767175
CHEMBL1682463	6.926666667	6.613819079339208	6.71144942213372	6.538666666666667	6.6213401201767175
CHEMBL1682458	7.003333333	6.613819079339208	6.71144942213372	6.538666666666667	6.6213401201767175
CHEMBL1682594	6.666666667	6.613819079339208	6.71144942213372	6.538666666666667	6.6213401201767175
CHEMBL2041384	5.935	6.587750173210998	6.66855079915895	6.548555555533333	6.532779735602516
CHEMBL1682607	6.68	6.613819079339208	6.71144942213372	6.538666666666667	6.6213401201767175
CHEMBL1682714	6.14	6.613819079339208	6.71144942213372	6.538666666666667	6.6213401201767175
CHEMBL1682453	7.196666667000001	6.613819079339208	6.71144942213372	6.538666666666667	6.6213401201767175
CHEMBL2041390	7.515	6.587750173210998	6.66855079915895	6.548555555533333	6.532779735602516
CHEMBL2041392	6.98	6.613819079339208	6.71144942213372	6.538666666666667	6.6213401201767175
CHEMBL1081114	5.08	6.561681267082788	6.625230907486542	6.587857142714285	6.593713212356594
CHEMBL553625	6.816666667000001	6.613819079339208	6.71144942213372	6.538666666666667	6.6213401201767175
CHEMBL2029765	6.06	6.613819079339208	6.71144942213372	6.538666666666667	6.6213401201767175
CHEMBL1774627	6.6166666670000005	6.613819079339208	6.71144942213372	6.538666666666667	6.6213401201767175
CHEMBL2029763	7.24	6.613819079339208	6.71144942213372	6.538666666666667	6.6213401201767175
CHEMBL1094695	5.865	6.643395788486345	6.718179777634249	7.166666666599999	6.940684946483116
CHEMBL1774631	6.823333333	6.593129359003184	6.712500825120198	6.878888888933333	6.821687313262916
CHEMBL1682454	6.8666666670000005	6.57194814733546	6.665000051110682	6.524	6.544807774432878
CHEMBL2029755	7.02	6.57194814733546	6.665000051110682	6.524	6.544807774432878
CHEMBL2029746	7.3	6.57194814733546	6.665000051110682	6.524	6.544807774432878
CHEMBL1682704	6.37	6.57194814733546	6.665000051110682	6.524	6.544807774432878
CHEMBL1682581	6.716666667	6.57194814733546	6.665000051110682	6.524	6.544807774432878
CHEMBL2029352	7.05	6.57194814733546	6.665000051110682	6.524	6.544807774432878
CHEMBL1946558	8.005	6.593129359003184	6.712500825120198	6.878888888933333	6.821687313262916
CHEMBL558355	6.8266666670000005	6.57194814733546	6.665000051110682	6.524	6.544807774432878
CHEMBL3577055	6.4	6.666300831343396	6.857663329397542	7.32	7.008588111955409
CHEMBL2041388	7.84	6.57194814733546	6.665000051110682	6.524	6.544807774432878
CHEMBL1682449	7.323333333	6.57194814733546	6.665000051110682	6.524	6.544807774432878
CHEMBL1774626	6.603333332999999	6.57194814733546	6.665000051110682	6.524	6.544807774432878
CHEMBL1682460	6.923333333	6.57194814733546	6.665000051110682	6.524	6.544807774432878
CHEMBL1682464	6.92	6.57194814733546	6.665000051110682	6.524	6.544807774432878
CHEMBL2029761	7.21	6.57194814733546	6.665000051110682	6.524	6.544807774432878
CHEMBL1682588	6.586666667	6.57194814733546	6.665000051110682	6.524	6.544807774432878
CHEMBL2029740	5.6	6.593129359003184	6.712500825120198	6.878888888933333	6.821687313262916
CHEMBL2029762	5.86	6.593129359003184	6.712500825120198	6.878888888933333	6.821687313262916
CHEMBL1682718	5.98	6.57194814733546	6.665000051110682	6.524	6.544807774432878
CHEMBL1682709	6.22	6.57194814733546	6.665000051110682	6.524	6.544807774432878
CHEMBL1774623	5.893333332999999	6.57194814733546	6.665000051110682	6.524	6.544807774432878
CHEMBL1682706	6.276666667000001	6.57194814733546	6.665000051110682	6.524	6.544807774432878
CHEMBL1682583	6.833333333	6.608092087480012	6.706666684279959	6.489955555533333	6.608868626812405
CHEMBL1682602	6.57	6.608092087480012	6.706666684279959	6.489955555533333	6.608868626812405
CHEMBL2041395	6.96	6.608092087480012	6.706666684279959	6.489955555533333	6.608868626812405
CHEMBL541735	5.89	6.608092087480012	6.706666684279959	6.489955555533333	6.608868626812405
CHEMBL1774637	6.526666667000001	6.5797329963653794	6.6752942090431615	6.730444444400001	6.66528130888605
CHEMBL2029750	6.58	6.5797329963653794	6.6752942090431615	6.730444444400001	6.66528130888605
CHEMBL1682579	6.836666667	6.608092087480012	6.706666684279959	6.489955555533333	6.608868626812405
CHEMBL2029749	6.78	6.608092087480012	6.706666684279959	6.489955555533333	6.608868626812405
CHEMBL1682575	6.93	6.608092087480012	6.706666684279959	6.489955555533333	6.608868626812405
CHEMBL1094534	5.42	6.494869744208114	6.5968789285012885	6.503382545046267	6.467366872994125
CHEMBL2029752	6.43	6.608092087480012	6.706666684279959	6.489955555533333	6.608868626812405
CHEMBL1682444	7.32	6.608092087480012	6.706666684279959	6.489955555533333	6.608868626812405
CHEMBL2029758	7.07	6.608092087480012	6.706666684279959	6.489955555533333	6.608868626812405
CHEMBL2041382	7.045	6.608092087480012	6.706666684279959	6.489955555533333	6.608868626812405
CHEMBL2041389	7.325	6.608092087480012	6.706666684279959	6.489955555533333	6.608868626812405
CHEMBL1682719	5.92	6.608092087480012	6.706666684279959	6.489955555533333	6.608868626812405
CHEMBL1682708	6.273333332999999	6.608092087480012	6.706666684279959	6.489955555533333	6.608868626812405
CHEMBL1682455	6.753333333	6.608092087480012	6.706666684279959	6.489955555533333	6.608868626812405
CHEMBL1682600	6.68	6.608092087480012	6.706666684279959	6.489955555533333	6.608868626812405
CHEMBL1682577	6.55	6.608092087480012	6.706666684279959	6.489955555533333	6.608868626812405
CHEMBL2041571	6.2	6.5797329963653794	6.6752942090431615	6.730444444400001	6.66528130888605
CHEMBL1682585	6.833333333	6.6126833571836	6.709444734311607	6.456750000066665	6.611471941513434
CHEMBL1682572	6.643333332999999	6.608092087480012	6.706666684279959	6.489955555533333	6.608868626812405
CHEMBL1097787	5.53	6.619218100786025	6.729999951855979	6.8473333334	6.740841165547236
CHEMBL1682587	6.71	6.617137916478346	6.690000025651313	6.520444444333333	6.613842227543346
CHEMBL2029592	6.98	6.617137916478346	6.690000025651313	6.520444444333333	6.613842227543346
CHEMBL436840	6.02	6.619461809284154	6.770850866971279	6.696710202034024	6.862391915228347
CHEMBL532	4.666	6.618267268533758	6.701092859250949	6.21625	6.409354959315492
CHEMBL1682700	6.396666667000001	6.617137916478346	6.690000025651313	6.520444444333333	6.613842227543346
CHEMBL1257966	5.28	6.618088748730613	6.718899087750515	6.6476190477142865	6.676990125958153
CHEMBL1946562	7.945	6.617137916478346	6.690000025651313	6.520444444333333	6.613842227543346
CHEMBL555663	6.95	6.617137916478346	6.690000025651313	6.520444444333333	6.613842227543346
CHEMBL2041394	6.95	6.617137916478346	6.690000025651313	6.520444444333333	6.613842227543346
CHEMBL2041386	6.765	6.617137916478346	6.690000025651313	6.520444444333333	6.613842227543346
CHEMBL1682593	6.703333333	6.617137916478346	6.690000025651313	6.520444444333333	6.613842227543346
CHEMBL1682715	6.273333332999999	6.617137916478346	6.690000025651313	6.520444444333333	6.613842227543346
CHEMBL1682728	5.503333333	6.617137916478346	6.690000025651313	6.520444444333333	6.613842227543346
CHEMBL553183	6.773333332999999	6.617137916478346	6.690000025651313	6.520444444333333	6.613842227543346
CHEMBL224345	5.31	6.6196566310112885	6.789210769550751	6.769314389710822	6.862391915228347
