# Supplementary material for: Cheminformatics Analysis and Modeling with MacrolactoneDB
Source: Sci Rep. 2020 Apr 14;10:6284. doi: 10.1038/s41598-020-63192-4 (PMC7156526; doi:10.1038/s41598-020-63192-4)
Supplement: Supplementary file 2 — Supplementary information2. [file 41598_2020_63192_MOESM2_ESM.zip › DataS1/CHEMBL364/pIC50/predictions/10-fold/tuned/y_rand/9/summary.xlsx]

## Sheet: R2
MLs	NB	SVR	KNN	RF	RF_KNN
mordred	0.09	0.03	0	0.01	0.01
mordred_mrc	0	0	0	0	0
2Drdkit	0.05	0.06	0.01	0	0
ecfp6	0.04	0.01	0	0	0
maccs	0.02	0	0	0	0
all	0	0.01	0	0	0

## Sheet: MAE
MLs	NB	SVR	KNN	RF	RF_KNN
mordred	0.5	0.49	0.51	0.53	0.51
mordred_mrc	0.5	0.49	0.5	0.51	0.5
2Drdkit	0.5	0.49	0.54	0.53	0.53
ecfp6	0.5	0.49	0.51	0.5	0.5
maccs	0.5	0.49	0.51	0.51	0.51
all	0.51	0.49	0.51	0.53	0.52
