# Supplementary material for: Cheminformatics Analysis and Modeling with MacrolactoneDB
Source: Sci Rep. 2020 Apr 14;10:6284. doi: 10.1038/s41598-020-63192-4 (PMC7156526; doi:10.1038/s41598-020-63192-4)
Supplement: Supplementary file 2 — Supplementary information2. [file 41598_2020_63192_MOESM2_ESM.zip › DataS1/CHEMBL364/pIC50/predictions/10-fold/tuned/y_rand/0/mordred_mrc.csv]

IDs	ExperimentalAff	NB	SVR	KNN	RF
CHEMBL1682448	7.15	6.610636081676013	7.024748859425314	6.758964520992645	6.360314120001224
CHEMBL1682720	5.843333333	6.430089172160518	6.349606860723219	6.481747579903056	6.6863207764230514
CHEMBL1682610	6.416666667	6.414701158758158	6.77196155820034	6.598678772077636	6.432765012249965
CHEMBL2041572	6.32	6.681147532603888	6.868933404993838	7.122948477211929	7.1404188741162296
CHEMBL1682576	6.44	6.418404919231172	6.841215323097023	6.731228214644061	6.736756137093403
CHEMBL1682606	6.54	6.462004572163911	6.2597410688474024	6.631928666441518	6.595630395692857
CHEMBL1682592	6.66	6.320144384744609	6.218770571826328	6.360724136545131	6.484518373143916
CHEMBL1682713	6.263333332999999	6.709394403353434	6.768981756408783	6.54063741948667	6.691868753895893
CHEMBL2029588	6.36	6.771440236269474	6.912728329978821	6.890252809968641	6.935735342763183
CHEMBL1774584	6.75	6.485418205829314	6.671241556750017	6.8205753144697585	6.216942798961226
CHEMBL1682443	7.276666667000001	6.543872075974472	6.694233124536028	6.846392925279732	6.102799310006934
CHEMBL1682452	7.07	6.3724402121041495	6.154872150344948	6.793945886647261	6.173772943364844
CHEMBL1682605	6.6566666670000005	6.538262721595507	6.447398203912501	6.6264963378359205	6.536017580694936
CHEMBL1774633	7.023333332999999	6.505804922534894	6.563998550832233	6.6855038115137555	6.560241807468388
CHEMBL532024	6.716666667	6.534415440941716	6.605135105848946	6.453262204557176	6.418003858435936
CHEMBL2029590	7.89	6.604047661665371	6.635659350460058	6.568075545669884	6.668489683478181
CHEMBL2303629	6.21625	6.861899806926404	6.300838700321409	6.5121639094520605	5.92536474950393
CHEMBL1682705	6.5	6.606029674675423	6.039488870173175	6.383704601816822	6.135993241360422
CHEMBL1682446	7.236666667000001	6.365714388577126	6.84329369276565	6.517468334756666	6.433452800811522
CHEMBL1682582	6.636666667	6.7388940965224124	7.863842627485754	6.745844686306357	6.6947838784606315
CHEMBL1682703	6.133333333	6.5539638771584245	6.79415379882907	6.7725668224659525	6.7665322566961335
CHEMBL2029593	6.97	6.709247474338307	6.80933128771405	6.520458906153741	6.627883808186456
CHEMBL1946398	7.215	6.416922464561931	6.326843298006333	6.497261831540382	6.411748126822707
CHEMBL1682596	6.806666667000001	6.9245948093155825	8.039904508467767	6.6710438958655205	6.822535190903189
CHEMBL563766	6.873333333	6.303366229508423	6.087985525578767	6.416214346020308	6.398446556121212
CHEMBL1682466	6.973333332999999	6.642457601880714	6.016449699349434	6.334145954796312	6.624535099312761
CHEMBL1081434	5.77	6.4794769286184	6.292259255030417	6.699118753661773	6.7805049082792115
CHEMBL1682608	6.273333332999999	6.582687169956761	6.538321042841763	6.797538523551123	6.510819788566979
CHEMBL1682707	5.946666667000001	6.609436024302025	6.8371467450816334	6.371681910031917	6.522673833107123
CHEMBL1774583	5.646666667000001	6.437626206628421	6.484591509072179	6.316472275700849	6.322995681479656
CHEMBL2029751	6.58	6.479311183855183	6.502421735533951	6.423948984702096	6.385659985720946
CHEMBL2029760	7.1	6.502835110816475	6.631124344762694	6.528786560485619	6.499451230576345
CHEMBL2041391	7.82	6.774266119880476	7.124153506872649	6.667088914222986	6.610646919341271
CHEMBL1682702	6.103333332999999	6.473760295157131	6.819289101682217	6.584424682248829	6.638966224674103
CHEMBL2041393	6.99	6.812786813154894	6.84034579615111	6.819884651186949	6.745235190364918
CHEMBL1682589	6.816666667000001	6.533151905086339	6.703583801301076	6.726184073726525	6.4859981618996425
CHEMBL1682573	6.8666666670000005	6.63933733219043	6.957512025097153	6.9220708164725275	6.652793166668036
CHEMBL1682468	6.99	6.453282940616743	6.447621566652626	6.274680634659086	6.256673814040092
CHEMBL1682710	6.266666667000001	6.4398937972589625	6.638341092347216	6.55168399538232	6.453704657527948
CHEMBL1682461	6.91	6.657998702304264	6.326872325321262	6.6534032122815745	6.7534645390995784
CHEMBL1682723	5.686666667000001	6.524571941791816	6.812550096154049	6.4169644773192305	6.6554325043429445
CHEMBL1682591	6.806666667000001	6.513827727460034	6.34757862754794	6.650331058195311	6.293518773286709
CHEMBL1682724	5.14	6.572422118540156	6.480383716924746	6.400473042361628	6.342083472743912
CHEMBL1681796	7.19	6.569004689493066	6.9976434719716645	6.507561024767391	6.641751572424252
CHEMBL1946399	6.365	6.717551459557528	7.128969456382564	6.80265413320954	6.848639438082304
CHEMBL1682580	6.823333333	6.341066747657485	5.55466791315638	6.812175207673754	6.606332445541873
CHEMBL1774641	7.113333333	6.68588614180816	7.210489589520445	6.803245648101514	6.605217745584861
CHEMBL1682729	4.89	6.7422163500677215	6.412392573545473	6.7836633716041845	6.697600378436859
CHEMBL1682730	4.89	6.518314793082155	6.749354455987846	6.781526218772056	6.663772779663882
CHEMBL2029741	6.25	6.6882486344620755	6.75525422930536	6.47724035426229	6.583500715726622
CHEMBL2041573	6.2	6.5872467365578995	6.8134050130023125	6.962220196271934	6.984896916542663
CHEMBL1682725	5.343333333	6.574708509425907	6.422920242196002	6.541886907115656	6.486657917083695
CHEMBL540229	6.243333333	6.301839380184973	6.0532938971916375	6.450512725974331	6.315451934736988
CHEMBL487366	6.1	5.868678986847001	6.568547009862589	6.91060570152239	6.319532328779054
CHEMBL414883	5.195	6.295968901193964	6.853301947766038	6.276009301645687	6.266598305796537
CHEMBL1946561	7.005	6.579282365264898	6.553490033250495	6.830068036854078	6.617082274533499
CHEMBL1682445	7.236666667000001	6.458525629930973	6.84047763529288	6.658775509685376	6.606930357992345
CHEMBL1774632	6.68	6.506964795711009	6.3500253815904415	6.397887899115872	6.464386595606183
CHEMBL1682711	6.1566666670000005	6.898477036881444	6.973086132978931	7.0041134354156	6.6755494671334485
CHEMBL553184	6.86	6.400606401931741	6.341069861390156	6.709778393906936	6.665763729450846
CHEMBL1682584	6.796666667	6.741874061481303	6.726846166293392	6.960268093841736	6.897354115486913
CHEMBL2029747	6.7	6.396285896925279	6.652715529368857	6.666173117576865	6.505620814360531
CHEMBL1774638	6.61	6.3343177437376434	6.26393463770364	6.421118280630471	6.495573187226555
CHEMBL1173442	5.245	6.046075312220125	6.8710671921019655	6.315359063920836	6.332550238526247
CHEMBL1946557	8.61	6.626185360519948	6.5736357524344715	6.8316143535450555	6.583902812390542
CHEMBL1682716	5.996666667	6.782143613890922	6.38461903341136	6.695034291590146	6.719071100523291
CHEMBL539222	7.006666667	6.3179196438505025	6.335441088003567	6.419741607166598	6.511621902071584
CHEMBL1774625	6.936666667000001	6.623281191629598	6.321871380700556	6.742576727893985	6.663785758801626
CHEMBL2029589	7.66	6.6186524624759295	6.844899660448159	6.841384175250357	6.6552600654663
CHEMBL2029585	7.29	6.549398024634161	6.350102213590348	6.685445743726157	6.720529343800348
CHEMBL2029743	7.21	6.505582199664736	6.874445971737674	6.627843568634968	6.681261399403439
CHEMBL1774628	7.11	6.664281268499527	6.875297723760464	6.239464486141001	6.466850105701693
CHEMBL1774639	6.716666667	6.54094217926955	5.988089841987313	6.154966131169382	6.38202526424654
CHEMBL553338	6.876666667	6.611132256719696	6.693641733877732	6.408360103155917	6.447867753853098
CHEMBL1682457	6.97	6.664246433833744	6.73695214510587	6.681694298671299	6.53823828461919
CHEMBL1094508	6.38	6.368779009476083	5.930173300282047	5.83	6.172254152063012
CHEMBL2041385	7.63	6.41723802596797	6.5011819109374	6.69431765893722	6.699922819959872
CHEMBL1682465	6.93	6.492355219150305	6.74793049679815	6.279544822031728	6.527893362222314
CHEMBL1682574	6.666666667	6.553983701307664	6.4481979741295286	6.964030566810392	6.525474893413656
CHEMBL2029596	7.58	6.693852569147525	6.955551080641832	6.543772289400971	6.617790769436742
CHEMBL2029756	6.63	6.544319557980314	6.387452603646934	6.6878621014714765	6.459267337292517
CHEMBL1081435	6.05	6.5216426941303425	6.231289908646667	6.490933830067167	6.66912186426068
CHEMBL2041383	6.97	6.127319992564074	5.992187656462899	6.10068625868901	5.703849888920517
CHEMBL1682722	5.696666667000001	6.809603477502925	6.975082027926919	6.77482478071526	7.071215697621093
CHEMBL1774636	6.846666667	6.634745737996353	6.439129834262068	6.303660613633862	6.480361177069868
CHEMBL3577054	5.98	6.655817559831599	6.344128519577839	6.833398095842475	6.6976468870904515
CHEMBL2029598	6.41	6.6289828824967625	6.629958202815058	6.034157175387995	5.986794919263328
CHEMBL1682599	6.703333333	6.691267621812342	7.08971427056477	6.587200024203609	6.8561259457927735
CHEMBL557551	7.043333333	6.504628458363438	6.37123494936242	6.264350017279282	6.223018520891643
CHEMBL2029757	7.16	6.567325990323617	6.460596435829522	6.495293965681392	6.6604419379947535
CHEMBL1241239	8.1875	6.469911073341578	6.436771351198321	6.912288245489068	6.598889714569785
CHEMBL562773	7.223333332999999	6.550403908676202	6.277312450096061	6.2777827220890305	6.255587768585151
CHEMBL1682451	6.973333332999999	6.684507593552009	6.750798204655745	6.776030582089741	6.611774758421729
CHEMBL1257967	6.293333333	6.451290887827049	6.31650081552423	6.52025345020817	6.496641043135777
CHEMBL2029764	6.28	6.710008037887065	6.83632662948972	7.031311086946624	6.704940914042709
CHEMBL2029745	5.71	6.733208842126762	6.923673849019868	6.856374639677449	6.725359337468393
CHEMBL1136	5.995	6.859407561516847	6.4538425808091455	6.696790672861186	6.706654639597523
CHEMBL2041381	7.95	6.553009660239915	6.322542404545449	6.308638292473421	6.558648124435855
CHEMBL2029594	7.6	6.491183399939553	6.385705501445117	6.227248097793541	6.245754718256892
CHEMBL2029754	7.1	6.4888747051995015	6.359578237220355	6.222894240100196	6.372532063917966
CHEMBL2029587	7.6	6.580592537047954	6.75767697148951	6.437728084436043	6.258564160312463
CHEMBL2029753	6.79	6.36623483933402	6.209239273085211	6.442280968190134	6.420650997750301
CHEMBL563603	6.77	6.559594798719258	6.879082306770301	6.598939058887158	6.6022401023339015
CHEMBL1682459	6.75	6.594029710247982	7.028242364648421	6.7504231678636115	6.66652000649948
CHEMBL1682447	7.113333333	6.4402412372294044	6.4544082645611	6.571810585567559	6.637298849984806
CHEMBL1682462	7.103333332999999	6.663655198887133	6.954536877020858	6.768096343623971	6.580920563481325
CHEMBL1682601	6.573333333	6.526375306797279	6.872415033863679	6.696498695328404	6.394053589556295
CHEMBL1682712	6.03	6.510603915887447	6.994677318711688	6.918520279053335	6.607691481831775
CHEMBL1682603	6.463333333	6.473427735554697	7.636171282763038	6.689907102800616	6.570491711199833
CHEMBL1682586	6.67	6.756046970343174	7.209579478312365	6.428333563385057	6.5308166238939815
CHEMBL1682609	6.48	6.338080990082969	6.271207745516816	6.066943928697646	6.254168415259554
CHEMBL1682717	5.916666667	6.7194229974109065	6.529519904505009	6.7053408940237516	6.799458737655447
CHEMBL1641857	6.72	7.050321009683827	7.400907784964066	7.229113907014927	7.156522135424052
CHEMBL1682595	6.673333333	6.937488271614869	7.061423423412156	6.841959314582293	6.704279150291509
CHEMBL1094363	6.11	6.561756295705319	5.9936747885582955	5.893333332999999	6.315481793323284
CHEMBL1682597	6.69	5.925331445796736	5.579031605588292	5.694108213256901	5.712642728261668
CHEMBL2029597	5.83	6.804894610314153	6.659904897231496	6.920370356977246	6.887746005419415
CHEMBL529	6.194047619	6.756761216911313	5.9543291776461915	6.827631249748955	6.849668130095642
CHEMBL1682467	7.013333332999999	6.357659472816706	5.8103830596889425	6.545935967827843	6.473556754754713
CHEMBL1774624	5.586666667	6.855619485828637	6.667751456977627	7.045978336159108	6.877046343046448
CHEMBL1774629	7.43	6.6615701556765705	6.797737656009496	6.77203318726915	6.716694778373434
CHEMBL2041570	6.83	6.828066237264681	6.794759862935295	6.752062282643665	6.653718680220652
CHEMBL1774640	6.153333333	6.71153720273169	7.134381365847074	6.819512552428822	6.530756569936241
CHEMBL1682727	5.443333332999999	6.824586874321554	7.087833646037173	6.9211802175369055	7.142422364112963
CHEMBL1774630	7.19	6.672129777766819	6.966873781632427	6.786682708221635	6.723427956399243
CHEMBL1682604	6.483333332999999	6.6389311347855955	6.587840351387318	6.510389506767254	6.652106681930894
CHEMBL1682590	6.523333332999999	6.24505063418773	6.067307840240855	5.906720702808038	6.216093539583579
CHEMBL1682450	7.386666667	6.909606581295623	6.860217586196225	7.064925323278693	7.017720251204339
CHEMBL1682721	5.87	6.7815514057760655	6.826287948059751	6.930630720355607	6.697287861676321
CHEMBL3392931	5.0	6.312793370807034	5.410022503448425	5.31	5.846542656241636
CHEMBL2029748	5.72	6.384393240885534	6.2563675657439335	6.360222311628198	6.403010530826078
CHEMBL2029744	6.79	6.614316721681807	6.57793005523454	6.581640066774404	6.577281900643441
CHEMBL2029591	6.07	6.634968821882179	6.505757882299862	6.8543345376963805	6.7913812405345855
CHEMBL1774635	7.036666667	6.628526734748755	6.38771291533297	6.257508335711707	6.350596476656148
CHEMBL2441613	6.62	6.599325634497353	6.679703019717704	6.666291210421053	6.601459640422043
CHEMBL1682456	7.096666667	6.189054845734612	5.507366914932697	6.471000331029563	6.496894598113281
CHEMBL1641858	6.04	6.351671753013912	6.57690334108774	6.372497021076471	6.417605983757645
CHEMBL2029759	7.04	6.986901678470549	6.938995266434902	6.998771641669395	7.005678176089866
CHEMBL1682701	6.443333332999999	6.4776117704100065	6.552956516937391	6.435748933074904	6.276108353058537
CHEMBL2029595	7.26	6.712981364341481	6.779956058490106	6.94157439469577	7.0993700201133905
CHEMBL2029742	5.41	6.759265556584998	6.974809773674019	6.572387586897112	6.746007380299396
CHEMBL1682598	6.703333333	6.708105368956996	6.939144904310325	7.050863642893413	6.97768830905215
CHEMBL1682726	5.356666667	6.362967798505359	6.522378260066409	6.434027972422213	6.346209972027159
CHEMBL2041387	6.525	6.537945175562115	6.583925061424759	7.057104295268329	6.902762662475444
CHEMBL1682578	6.82	6.649554224630217	6.5361291851806005	6.6610903010957685	6.985552770407224
CHEMBL1774634	6.856666667000001	6.514933093806389	6.366064006732223	6.621455841866582	6.366462390586131
CHEMBL1682463	6.926666667	6.581232744213288	6.773034890409804	6.430957021584962	6.714568869992693
CHEMBL1682458	7.003333333	6.74127373067557	6.820951546749789	7.003164037857644	6.784467894086264
CHEMBL1682594	6.666666667	6.601668707274307	6.495025590892668	6.329179884166174	6.5585428271258115
CHEMBL2041384	5.935	6.680442643136878	6.838600048987654	6.976324003708758	7.045331305481413
CHEMBL1682607	6.68	6.487054649641458	6.5239146788068005	6.698685249343364	6.647457167390071
CHEMBL1682714	6.14	6.416068182468525	6.956970099499154	6.652240459303917	6.725691443123319
CHEMBL1682453	7.196666667000001	6.669989446454984	7.087534105264062	6.516039664170608	6.628090758585213
CHEMBL2041390	7.515	6.6786147683652	6.8738907523382675	6.979924892952045	6.863018999842819
CHEMBL2041392	6.98	6.613712086658929	6.464724032169217	6.586556019062548	6.5685620072946564
CHEMBL1081114	5.08	6.169892351465572	8.697265793246197	6.342762232829966	6.382149833061875
CHEMBL553625	6.816666667000001	6.594285378475915	6.688309468140982	6.7174222140976765	6.281198760035798
CHEMBL2029765	6.06	6.659481242595273	6.742513782275726	6.707956459459726	6.779367339210368
CHEMBL1774627	6.6166666670000005	6.583961483599699	6.703919160226876	6.412885905745028	6.579181488654138
CHEMBL2029763	7.24	6.58032857048838	6.351107858241294	6.79601145676963	6.513290484847695
CHEMBL1094695	5.865	6.8734270474599874	6.966711667953224	6.8666666670000005	6.946766469141755
CHEMBL1774631	6.823333333	6.626741207389641	6.536282364744162	6.619652769102657	6.602513156619102
CHEMBL1682454	6.8666666670000005	6.759157639620007	6.277697170901401	6.623138613613651	6.594353370132953
CHEMBL2029755	7.02	6.601354696281062	6.692024261740563	6.377341600683276	6.346427750110983
CHEMBL2029746	7.3	6.554915294831914	6.53554971453574	6.3170721583153755	6.316136416052091
CHEMBL1682704	6.37	6.590486208652347	6.8000306541139075	6.2403589053648325	6.1546764332728925
CHEMBL1682581	6.716666667	6.370272354428149	5.499777321975635	6.733035496727032	5.891674440403563
CHEMBL2029352	7.05	6.785550330767823	6.99952404277899	6.7796610217090105	6.802785224217894
CHEMBL1946558	8.005	6.6129143147481395	6.562039512594055	6.2972943764073	6.3672426539608065
CHEMBL558355	6.8266666670000005	6.454466121639175	6.324837142147256	6.253899827325275	6.024588881566538
CHEMBL3577055	6.4	6.616442448480564	6.761352203617779	6.750951994165725	6.696929092143637
CHEMBL2041388	7.84	6.503883359336599	6.353830903281546	6.2517196004814455	6.353586854221354
CHEMBL1682449	7.323333333	6.698227454131727	6.44110106620106	6.629981128015454	6.500025568073138
CHEMBL1774626	6.603333332999999	6.794301385448989	7.046595200499205	6.865699904784587	6.897343775312753
CHEMBL1682460	6.923333333	6.712309860104944	7.03583226271777	7.228659944552019	6.964951291211229
CHEMBL1682464	6.92	6.386810973355413	6.126369595508708	6.814785940982296	5.997940360054936
CHEMBL2029761	7.21	6.462810528682337	6.3881717900950346	6.343068859754231	5.94711756227918
CHEMBL1682588	6.586666667	6.363053381585176	6.653046348276986	6.577181338902015	6.2321071831471535
CHEMBL2029740	5.6	6.691216740395893	6.560904183245208	6.839213252964886	6.859019181169161
CHEMBL2029762	5.86	6.466870095678207	6.364495724483511	6.615288809654587	6.5411435825607445
CHEMBL1682718	5.98	6.504468470693386	6.227916375700694	7.0718259558611845	6.750983424498537
CHEMBL1682709	6.22	6.607662163457853	6.863196365030532	6.970697790150236	6.8990006298589615
CHEMBL1774623	5.893333332999999	6.999748837182711	7.052416520817561	6.6768679637311985	6.695106754046093
CHEMBL1682706	6.276666667000001	6.6744903328604055	6.38165873475435	6.590534922845033	6.527078137498453
CHEMBL1682583	6.833333333	6.518963230220787	6.646683698087936	6.8215663151334756	6.766755571750627
CHEMBL1682602	6.57	6.624225259159639	6.919797391824193	6.887007581717743	6.576910455885278
CHEMBL2041395	6.96	6.573036169577799	6.642733865791402	6.763306054821326	6.670693234233129
CHEMBL541735	5.89	6.674026980047666	6.891410664007782	6.472222967705196	6.517369738385335
CHEMBL1774637	6.526666667000001	6.548452283915103	6.189474460601441	6.252762610363341	6.349441004621987
CHEMBL2029750	6.58	6.625951803313162	6.658469282482645	6.604042956519595	6.425369532524271
CHEMBL1682579	6.836666667	6.491129355517177	5.793424052990356	6.530284268507249	6.520629964939205
CHEMBL2029749	6.78	6.6498679855531435	6.845119859783455	6.574046400362692	6.587344243718242
CHEMBL1682575	6.93	6.444686969000177	6.139220853479588	6.778103702753819	6.725052728066084
CHEMBL1094534	5.42	6.428526416379564	7.777251321784454	6.441872596649993	6.718095427579971
CHEMBL2029752	6.43	6.580406416508078	6.329611142663512	6.595662069758281	6.685807555037595
CHEMBL1682444	7.32	6.6439967757940535	6.656856851451873	6.838051304870591	6.749072812501009
CHEMBL2029758	7.07	6.583785931538271	6.4386142643395585	6.633057359330461	6.346185632908049
CHEMBL2041382	7.045	6.603998524113653	6.751534098821767	6.481628797061129	6.458305295345962
CHEMBL2041389	7.325	6.673771603858157	6.905383325776763	6.676818101733263	6.782533158523513
CHEMBL1682719	5.92	6.7195827909253	7.06758881832756	6.592767006597016	6.7981982446502
CHEMBL1682708	6.273333332999999	6.70088480851043	6.872533215549086	7.033075743195177	6.85788968190511
CHEMBL1682455	6.753333333	6.705918044848726	7.773391161436403	6.874728360005551	6.7671165700115985
CHEMBL1682600	6.68	6.767410007658797	6.74286673351575	6.889183028629499	6.6422321682378795
CHEMBL1682577	6.55	6.494300870293799	6.3306084051974905	5.974559802876898	6.433145245277636
CHEMBL2041571	6.2	6.592040220945444	6.5541577085107745	6.771132745652943	6.663026589450474
CHEMBL1682585	6.833333333	6.534724195011495	6.806265583259768	6.448481300412861	6.495626826728153
CHEMBL1682572	6.643333332999999	6.51881568513009	6.568022052738082	6.818840265595495	6.695802680311183
CHEMBL1097787	5.53	6.135532124516923	5.295470186375665	5.195	5.906775393982229
CHEMBL1682587	6.71	6.475370609909061	6.34156083934556	6.600064998814248	6.411711826626941
CHEMBL2029592	6.98	6.788004868799618	6.792456733952461	6.688800036252998	6.772909311101699
CHEMBL436840	6.02	7.223391826244439	7.865713027814648	7.237022928816866	6.460847293598026
CHEMBL532	4.666	6.852032418642198	7.139471002476396	7.24	7.074770032653175
CHEMBL1682700	6.396666667000001	6.512597038025152	6.0508554321903585	6.68073121786582	6.640338463808584
CHEMBL1257966	5.28	6.642822582877109	5.741539544618034	6.573437251211727	6.947113361850857
CHEMBL1946562	7.945	6.651986262767908	6.807626982712916	6.671727359108979	6.23982218813646
CHEMBL555663	6.95	6.663690331216541	6.5943801858124385	6.884369864713946	6.713252904758584
CHEMBL2041394	6.95	6.815582450185726	6.579849306480069	6.610545875401334	6.504486576132827
CHEMBL2041386	6.765	6.682572706157655	6.817677490889478	6.743898651128896	6.646187266590034
CHEMBL1682593	6.703333333	6.36799288473385	6.603938775765526	6.449440124761624	6.151611969719536
CHEMBL1682715	6.273333332999999	6.428086023556718	6.797088560622226	6.602686877789004	6.564086629596208
CHEMBL1682728	5.503333333	6.774670710291906	6.9907433250531295	6.681043491230077	6.710574954604999
CHEMBL553183	6.773333332999999	6.684560773782959	6.618077877161111	6.675828772437914	6.524659956241353
CHEMBL224345	5.31	7.00246199850911	7.2490416666006166	7.278200706971523	6.710780478046631
