# Supplementary material for: Cheminformatics Analysis and Modeling with MacrolactoneDB
Source: Sci Rep. 2020 Apr 14;10:6284. doi: 10.1038/s41598-020-63192-4 (PMC7156526; doi:10.1038/s41598-020-63192-4)
Supplement: Supplementary file 2 — Supplementary information2. [file 41598_2020_63192_MOESM2_ESM.zip › DataS1/CHEMBL364/pIC50/predictions/10-fold/tuned/y_rand/0/2Drdkit.csv]

IDs	ExperimentalAff	NB	SVR	KNN	RF
CHEMBL1682448	7.15	6.5800129625869985	6.07273251450491	6.460624663030501	6.725577777684857
CHEMBL1682720	5.843333333	6.580240524007512	6.656124786169805	6.623932038390486	6.64795265873389
CHEMBL1682610	6.416666667	6.580110511107263	6.70390601248588	6.5988161619489505	6.757890952360007
CHEMBL2041572	6.32	6.583360779175274	6.671964531874785	6.680548811012517	6.517041044990385
CHEMBL1682576	6.44	6.5804798968042	6.429684162597425	6.374372302555181	6.368989252673331
CHEMBL1682606	6.54	6.580260681037477	7.233844778443691	6.656367792446912	6.721729894187229
CHEMBL1682592	6.66	6.580744318612807	7.238073333263067	6.710084297678867	6.788795000015269
CHEMBL1682713	6.263333332999999	6.581825914936872	6.716418107411142	6.9939373029527285	6.86295294975336
CHEMBL2029588	6.36	6.583680103174324	6.804917993867278	7.043004460659037	6.962614715534721
CHEMBL1774584	6.75	6.580387790147176	7.076896450361618	6.584334753982868	6.5696893518433335
CHEMBL1682443	7.276666667000001	6.578545051240088	6.126346658210261	6.452061884066406	6.18223472216583
CHEMBL1682452	7.07	6.577926310756305	5.766756498115338	6.404393045063947	6.1327260184702785
CHEMBL1682605	6.6566666670000005	6.580792816925138	6.768617036436824	6.30124943557028	6.719984722241386
CHEMBL1774633	7.023333332999999	6.580839867592193	6.3419905505606735	5.819340111971864	5.763744814812912
CHEMBL532024	6.716666667	6.580698786856096	6.518009669053468	6.051184918216661	6.359854212957363
CHEMBL2029590	7.89	6.583867835921797	7.032018391840724	6.774764798659696	6.908552083285981
CHEMBL2303629	6.21625	6.57551385885964	6.95952811251328	6.342228057038419	6.242387499934714
CHEMBL1682705	6.5	6.578444009482208	7.089740691881929	6.658708272102059	6.343642592563333
CHEMBL1682446	7.236666667000001	6.576482448460219	5.545934173337485	5.871812054125428	5.8187187499877915
CHEMBL1682582	6.636666667	6.580007227511825	7.08253433590633	6.6489100795808	6.354970370334996
CHEMBL1682703	6.133333333	6.580515843523183	6.616675109747222	6.520984742722118	6.312664378301258
CHEMBL2029593	6.97	6.581420540084779	6.888544230929815	6.859216352025532	7.1198040675397385
CHEMBL1946398	7.215	6.579907965933365	6.708253194133734	6.4288661088078225	6.3671929166705565
CHEMBL1682596	6.806666667000001	6.59750421605772	6.679331682675152	6.496462929702129	6.495182949757778
CHEMBL563766	6.873333333	6.597671651875046	6.772888423608252	6.398502129948492	6.274094609831952
CHEMBL1682466	6.973333332999999	6.59597048768583	6.901881118971547	6.653063766442369	6.772932036977627
CHEMBL1081434	5.77	6.613012152003212	7.061878731798336	6.840543039934475	6.884545370417763
CHEMBL1682608	6.273333332999999	6.59509659318852	6.559682645499104	6.4602466676304315	6.1838435185312415
CHEMBL1682707	5.946666667000001	6.596524952980306	6.770651183842006	6.704682080415378	6.7456949702007245
CHEMBL1774583	5.646666667000001	6.602173088395628	6.913854039096363	6.337034362464638	6.599998768160558
CHEMBL2029751	6.58	6.598931385377156	6.684739716662066	6.4976991905576265	6.384917493365004
CHEMBL2029760	7.1	6.59807866138121	6.57608965619826	7.601957846766419	7.6084152778087155
CHEMBL2041391	7.82	6.595194959046806	6.4107159077818965	6.185788508920569	6.13223428571084
CHEMBL1682702	6.103333332999999	6.596946016702617	6.448095478830276	6.340450551363891	6.613158472234308
CHEMBL2041393	6.99	6.59689254664314	6.409808206807313	6.089116250026557	6.012449907383477
CHEMBL1682589	6.816666667000001	6.595295834283904	6.404052847604993	6.568892911166321	6.688961481460274
CHEMBL1682573	6.8666666670000005	6.597839215110706	6.346984748560061	6.297156810489068	6.556864649450551
CHEMBL1682468	6.99	6.595366603053755	6.357235320448803	6.130956994526938	6.370610648071107
CHEMBL1682710	6.266666667000001	6.596361989937828	6.190182696312781	6.654652354555165	6.783168723572493
CHEMBL1682461	6.91	6.597694540825103	6.520341043271871	6.537017756081228	6.33536277779306
CHEMBL1682723	5.686666667000001	6.5929412379635135	6.555843670294851	6.434332142449562	6.226989100515269
CHEMBL1682591	6.806666667000001	6.596745161440026	6.729042132132547	6.445645045919623	6.401288796246383
CHEMBL1682724	5.14	6.597738372293508	6.588273392946314	6.36142821521553	6.420830555515006
CHEMBL1681796	7.19	6.5939614867116285	6.119834175298144	6.685596352802493	6.919495370338888
CHEMBL1946399	6.365	6.600343514635827	6.733186684493681	6.794140009829904	7.001476322717504
CHEMBL1682580	6.823333333	6.597079789961948	6.471379374480669	6.359704417357851	6.605533406070551
CHEMBL1774641	7.113333333	6.602808629945759	6.408026224365597	6.704442736342549	6.606018201050441
CHEMBL1682729	4.89	6.602269028204097	6.754576370746734	6.581194025047152	6.688392857179444
CHEMBL1682730	4.89	6.602851409642121	6.593778728725778	6.37870324685543	6.297915509201106
CHEMBL2029741	6.25	6.605419536914222	6.645129538029219	6.923284401586781	6.842373842727241
CHEMBL2041573	6.2	6.631402634128456	6.501720841267024	6.216225477297774	5.537117546413293
CHEMBL1682725	5.343333333	6.588671660726267	6.648137175050004	6.576878310461648	6.543493055592054
CHEMBL540229	6.243333333	6.628663554172036	7.082527809328815	6.957483885307048	6.904747328043359
CHEMBL487366	6.1	6.625693848646362	6.814167444291882	6.218195920506075	6.396943842580826
CHEMBL414883	5.195	6.690894988748841	6.7146829273623485	6.806442574116686	6.815430682892801
CHEMBL1946561	7.005	6.60995725639655	6.711236762990466	6.252024375743872	6.588746130933603
CHEMBL1682445	7.236666667000001	6.603538071650446	6.8243611006089795	6.57837978558579	6.336198974789035
CHEMBL1774632	6.68	6.611498497371096	6.713949472131801	6.87535900522024	6.686309722298618
CHEMBL1682711	6.1566666670000005	6.618503461769678	6.768233397249994	6.657293040203053	6.844917890212362
CHEMBL553184	6.86	6.624025941515592	6.96567261789903	6.786497200838019	6.3789743386552695
CHEMBL1682584	6.796666667	6.6105009062490465	6.872761950518547	6.839389049609532	6.856912037018056
CHEMBL2029747	6.7	6.641624318793514	6.912521955116582	6.991032476420948	7.170568055609426
CHEMBL1774638	6.61	6.625877556464434	6.889776992498937	6.992513655524171	6.795807936493359
CHEMBL1173442	5.245	6.700508747060416	6.625171289297383	6.74552435066272	6.662545428307948
CHEMBL1946557	8.61	6.613238091526178	6.717588686936195	6.150261299275171	6.7092751653711105
CHEMBL1682716	5.996666667	6.593856713455898	6.513188802509608	6.465713306120811	6.475416898091939
CHEMBL539222	7.006666667	6.616071314823606	6.952858916964755	6.962383478963947	6.7091516533872255
CHEMBL1774625	6.936666667000001	6.611631328316109	6.735935560654698	6.614209148168304	6.55443657408487
CHEMBL2029589	7.66	6.614391973052031	6.760249839154567	6.1921526323575415	6.40407509921444
CHEMBL2029585	7.29	6.5631909759955604	6.640946316989102	6.540548849739024	6.396489216206568
CHEMBL2029743	7.21	6.556102652241348	6.74469949584092	6.56678787634189	6.295820486087768
CHEMBL1774628	7.11	6.549206744616788	6.290146553309248	6.405534594397368	6.24247754627806
CHEMBL1774639	6.716666667	6.569739138403741	6.679697292967645	6.669602477545016	6.732196805671112
CHEMBL553338	6.876666667	6.556174436364438	6.545202931869464	6.383351328202682	6.379809814835138
CHEMBL1682457	6.97	6.564944961291317	6.542713783828067	6.389630905450027	6.46383625001806
CHEMBL1094508	6.38	6.5263734355039995	6.8514720998417165	7.323333333	7.103472751205281
CHEMBL2041385	7.63	6.566471864653041	6.989551927114033	7.001728994454965	6.905615370318334
CHEMBL1682465	6.93	6.563603713300892	6.52756979924465	6.682078308664864	6.652465277804722
CHEMBL1682574	6.666666667	6.5715162546883015	6.767500638966053	6.887410441369348	6.852227777899507
CHEMBL2029596	7.58	6.546936462241443	6.122847149433093	6.037676880846919	6.258686203717768
CHEMBL2029756	6.63	6.564697820627113	6.824557913505845	6.271477706321579	6.019520949059729
CHEMBL1081435	6.05	6.535248221113323	6.289693385764697	6.23190984256051	6.035214705704837
CHEMBL2041383	6.97	6.556323456837182	6.90311332899105	6.3006314363639	6.323384480786661
CHEMBL1682722	5.696666667000001	6.570430686991943	6.639591963304837	6.559431574472793	6.703721759273877
CHEMBL1774636	6.846666667	6.555281030639392	6.519488626054987	6.399594158633923	6.477854768533333
CHEMBL3577054	5.98	6.559591182976232	6.121410542635618	6.380937990929863	6.224562572735
CHEMBL2029598	6.41	6.568662469133706	6.872307936597605	6.565454219775012	7.027388095324174
CHEMBL1682599	6.703333333	6.564264368987578	6.358201262893455	6.531369954215022	6.719548888955702
CHEMBL557551	7.043333333	6.569855187599523	6.704864321157626	6.751713699401203	6.724346296330967
CHEMBL2029757	7.16	6.565831251385872	6.819134015522471	6.435628475227369	6.18885613424584
CHEMBL1241239	8.1875	6.555063490597338	6.140579232100557	6.257009752644794	6.194148313486112
CHEMBL562773	7.223333332999999	6.570661685369024	6.704924410818733	6.729848096010756	6.88931370376639
CHEMBL1682451	6.973333332999999	6.583577320000788	6.036119428858106	6.343524241500686	5.986124616375276
CHEMBL1257967	6.293333333	6.58737987008612	6.281758463911622	6.612351282760172	6.4476171297119365
CHEMBL2029764	6.28	6.584706793126106	6.841871862400079	6.783350534836685	6.67367523820431
CHEMBL2029745	5.71	6.586810334212275	6.934556279667891	6.792627621349701	6.8358004629755325
CHEMBL1136	5.995	6.584665230804577	6.905608125425868	6.414880378859455	6.674726845287768
CHEMBL2041381	7.95	6.583475837890578	6.724860785934321	6.444025579441514	6.193138167961385
CHEMBL2029594	7.6	6.583707614842358	6.466279020181017	6.567870716539783	6.379122202382227
CHEMBL2029754	7.1	6.583751806647878	6.539940985261572	6.031730811144662	6.159021005283052
CHEMBL2029587	7.6	6.583984429226154	6.658726295018745	6.623882550486503	6.798294246020002
CHEMBL2029753	6.79	6.5843731313850276	6.585439113854686	6.438776547791308	6.465213333298745
CHEMBL563603	6.77	6.583365394273266	6.697960282779755	6.366800905443055	6.58922956350124
CHEMBL1682459	6.75	6.584143051639567	6.904811789107089	6.621802602243104	6.670854748615054
CHEMBL1682447	7.113333333	6.583354051895473	6.382933951415094	6.60181675057414	6.120872552880834
CHEMBL1682462	7.103333332999999	6.5828952720995995	6.2884376581737245	6.318661453715612	6.334150906023046
CHEMBL1682601	6.573333333	6.5838585946881665	6.559881562919749	6.268937785242622	6.354724579989577
CHEMBL1682712	6.03	6.5847226920528685	6.5459401586118275	6.35957971693763	6.628453379679449
CHEMBL1682603	6.463333333	6.5832436698613135	6.918257101076273	6.804631778741151	6.824296269806937
CHEMBL1682586	6.67	6.584447004570021	6.531719545234777	6.90548850454594	6.7067517823852825
CHEMBL1682609	6.48	6.584305213660212	6.63720755059725	6.649457051443885	6.661690390180968
CHEMBL1682717	5.916666667	6.584944469911809	6.790310900491878	6.6958030002837825	6.91982606487096
CHEMBL1641857	6.72	6.586595518591049	6.961367443406547	6.592553581325029	7.05721805566026
CHEMBL1682595	6.673333333	6.584354139889714	6.392781896210518	6.939767501861275	6.490079596556668
CHEMBL1094363	6.11	6.5889034275022516	6.813313950243984	7.045	6.912675926027482
CHEMBL1682597	6.69	6.601051613903139	7.022109387068568	6.883968916035047	6.893653379654314
CHEMBL2029597	5.83	6.609065841060682	6.780249836218331	6.5357892836546725	6.510071319417801
CHEMBL529	6.194047619	6.617042797784792	6.481979998171884	6.248295400575681	6.063126273183345
CHEMBL1682467	7.013333332999999	6.5947964735285876	6.452478304376394	6.615944499609235	6.057190786998622
CHEMBL1774624	5.586666667	6.6077114705520925	6.6617449233729955	6.537703078944004	6.1461518518418154
CHEMBL1774629	7.43	6.613671428588757	6.516350158164441	6.70081865892501	6.628095694547124
CHEMBL2041570	6.83	6.611552912523235	6.752639514262964	6.431869856675876	6.495843759287639
CHEMBL1774640	6.153333333	6.606038208634897	6.697187327897829	6.578131865582692	7.114640277725269
CHEMBL1682727	5.443333332999999	6.587653204867488	6.737117464795915	6.568702149358526	6.477305277846953
CHEMBL1774630	7.19	6.614360152821299	6.752025427517926	6.756083644448299	6.865873009246943
CHEMBL1682604	6.483333332999999	6.60288521139315	6.823878733274682	6.491265700508478	6.947903854198195
CHEMBL1682590	6.523333332999999	6.604032563059555	6.755991794380126	6.261688742963543	6.921447337986807
CHEMBL1682450	7.386666667	6.599477468157471	6.638869547805541	6.427336987694616	6.625940277764865
CHEMBL1682721	5.87	6.600224780427438	6.645114968573695	6.587713516762454	6.489039513899945
CHEMBL3392931	5.0	6.619819155840499	6.379285223778012	5.6	5.6955256018626494
CHEMBL2029748	5.72	6.659792211445884	6.717118726784163	6.5967365309188315	6.828604513978603
CHEMBL2029744	6.79	6.637041230135086	6.754698862486073	6.671027926040043	6.473467592694015
CHEMBL2029591	6.07	6.613148854492447	6.755268424217007	6.54517365410478	6.658822407412226
CHEMBL1774635	7.036666667	6.602573576414217	6.693462202095384	6.504786609130524	5.9374355325469494
CHEMBL2441613	6.62	6.660607847910527	6.596788009187076	6.798407335125588	6.7638950000002716
CHEMBL1682456	7.096666667	6.605431243839076	6.435901398587861	6.9577177919721	6.602568888930198
CHEMBL1641858	6.04	6.6439266669508505	6.994236130800083	6.7551685013440315	6.761540509157904
CHEMBL2029759	7.04	6.606620790221882	6.884464746567326	7.0501577456807984	6.871045393528889
CHEMBL1682701	6.443333332999999	6.601973226421664	6.676764176533423	6.742043625785538	6.75957916667807
CHEMBL2029595	7.26	6.602074900634421	6.553435462477491	6.838351921587176	6.764601851775976
CHEMBL2029742	5.41	6.601577044658704	6.680040969519139	6.834127606060202	6.66935787044098
CHEMBL1682598	6.703333333	6.602005923035306	6.5802645817338	6.30497425523869	5.962874993355836
CHEMBL1682726	5.356666667	6.602248073030031	6.537886916404939	6.652401649805963	6.490472258626949
CHEMBL2041387	6.525	6.602278325323121	6.578326862582608	6.589855408700128	6.308756481403889
CHEMBL1682578	6.82	6.602270732403473	6.393588270067619	6.746550475449505	6.351195138913344
CHEMBL1774634	6.856666667000001	6.6023617717403145	6.682836957965122	6.355292608750039	6.739806084712643
CHEMBL1682463	6.926666667	6.602483137036449	6.834180814616849	6.770883362675807	6.387110013242093
CHEMBL1682458	7.003333333	6.602905190974858	7.185548098356364	6.8972785917197195	6.855906531116263
CHEMBL1682594	6.666666667	6.602966477758148	6.935247515290115	6.594740585504293	6.846016210295698
CHEMBL2041384	5.935	6.602319741898111	6.707933056168121	6.767569508108888	6.574319907341535
CHEMBL1682607	6.68	6.602108524926517	6.73007161567627	6.851028576224136	6.502990486121668
CHEMBL1682714	6.14	6.602218567614246	6.699870864435469	6.670120053577715	6.833941203694722
CHEMBL1682453	7.196666667000001	6.602346891355132	6.966087227710043	6.545301612215183	6.695036828721668
CHEMBL2041390	7.515	6.602141192938429	6.681559008552588	6.715848682443322	6.782606018507356
CHEMBL2041392	6.98	6.60274197154703	6.558211691834327	6.695151906209447	6.665596230290575
CHEMBL1081114	5.08	6.601397206410006	6.647440184833561	6.6381376071606555	6.581432407397388
CHEMBL553625	6.816666667000001	6.6024012521124815	6.568233103879242	6.518566424716376	6.4826277942661195
CHEMBL2029765	6.06	6.601886831384235	6.411824370531802	6.679628684224556	6.782944444445272
CHEMBL1774627	6.6166666670000005	6.6024000162369	6.692613721103145	6.8646300513266745	6.600592476889584
CHEMBL2029763	7.24	6.60300296049933	6.694243176602395	6.658713105403323	6.4216693650875
CHEMBL1094695	5.865	6.600605220130107	6.783034304163743	5.586666667	5.829361365844031
CHEMBL1774631	6.823333333	6.5790743718144356	6.545910849109482	6.66328464599311	5.894336898199161
CHEMBL1682454	6.8666666670000005	6.578874621476837	6.50438280646681	6.490338031405096	6.544296782466675
CHEMBL2029755	7.02	6.579992478015588	6.775915367832173	6.491442264516131	6.636002453711401
CHEMBL2029746	7.3	6.580227293838809	6.501457470917	6.539579812513119	6.730227281845724
CHEMBL1682704	6.37	6.580100245215387	6.410897034231606	6.628846033053803	6.403664120399162
CHEMBL1682581	6.716666667	6.579885809099149	6.436092403764442	6.461619287212749	6.649261425243894
CHEMBL2029352	7.05	6.580113389695464	6.897536830583134	6.583152596960169	6.663487427225561
CHEMBL1946558	8.005	6.579575576614667	6.774142479992521	6.6505771132599945	6.599637037173467
CHEMBL558355	6.8266666670000005	6.579989784589274	6.294008461748558	6.299048780575957	6.3958019675998665
CHEMBL3577055	6.4	6.580983165682436	7.581342394919437	6.716331936152406	6.991610995355575
CHEMBL2041388	7.84	6.580407346478998	6.690748659085443	7.040781595307373	7.027904017845966
CHEMBL1682449	7.323333333	6.579287871433633	6.724423457473548	6.517790468694341	6.291653726878391
CHEMBL1774626	6.603333332999999	6.579745921425566	6.674842903369962	6.529253149533571	6.375187989517223
CHEMBL1682460	6.923333333	6.579981625121316	6.7815236792024125	6.390406948097531	6.633370492748875
CHEMBL1682464	6.92	6.580141912927449	6.658441852856817	6.982445576146262	6.545615740752496
CHEMBL2029761	7.21	6.580102811929005	6.327245685292578	6.653954710183272	6.6383121361283335
CHEMBL1682588	6.586666667	6.581015669475311	7.089581877981345	6.778234349049358	6.8315406216108645
CHEMBL2029740	5.6	6.5794276071573865	6.802364244481911	6.618216151161584	6.742564398229674
CHEMBL2029762	5.86	6.579413684049196	6.450093644616676	6.642736224555968	6.020065023173607
CHEMBL1682718	5.98	6.580036847142136	6.740522750016639	6.830555487053301	6.7184151587337455
CHEMBL1682709	6.22	6.57920837626687	6.725471199347194	6.750788903392313	6.742565320759434
CHEMBL1774623	5.893333332999999	6.579765464009516	6.9236332546249795	6.491217579662892	6.547544768482766
CHEMBL1682706	6.276666667000001	6.580213855755349	6.894227415973896	6.451805892667473	6.364857817469864
CHEMBL1682583	6.833333333	6.590845307262766	6.584764075800083	6.687424208999081	6.513336111106112
CHEMBL1682602	6.57	6.591049557290789	6.747979839373667	7.200887709853079	6.7732460647975055
CHEMBL2041395	6.96	6.588804604521989	6.5547150599204445	6.334966902583658	6.43424432861042
CHEMBL541735	5.89	6.591341372319426	6.562835498838507	6.524587481926004	6.897373611096677
CHEMBL1774637	6.526666667000001	6.5936284326795604	6.861558678442946	6.450086360305309	6.4096876157272265
CHEMBL2029750	6.58	6.591563691089595	6.54352452456878	6.46691065912234	6.472333680379197
CHEMBL1682579	6.836666667	6.58911253551401	6.164824169186155	6.42332089014788	6.485870717555693
CHEMBL2029749	6.78	6.589003674628121	6.374891956883441	6.252975313592395	6.164152199004585
CHEMBL1682575	6.93	6.589547814947165	6.322463216398536	6.449204875880689	6.603986111154448
CHEMBL1094534	5.42	6.599253342088518	6.651080396446554	6.45791392105944	6.177560333982534
CHEMBL2029752	6.43	6.591657472288208	6.759570963228637	6.920526140491242	7.062448148125557
CHEMBL1682444	7.32	6.590495409859979	6.629786780198466	6.734015876510913	6.641628472317492
CHEMBL2029758	7.07	6.591273955317756	6.629174638956251	6.949359607925641	7.2971177083030705
CHEMBL2041382	7.045	6.588114857358061	6.475932493219855	6.289510473379066	6.531641782397217
CHEMBL2041389	7.325	6.588717579343019	6.3719596968332555	6.287020460751487	6.303852430532226
CHEMBL1682719	5.92	6.592034294114741	6.74552832376913	6.332466134141281	6.667126058170979
CHEMBL1682708	6.273333332999999	6.591755887825873	6.607737719286743	6.672015559746446	6.6252564815033335
CHEMBL1682455	6.753333333	6.590629740775509	6.78790471111613	6.649597173899419	6.430479351881662
CHEMBL1682600	6.68	6.589555779776407	6.2378176911283285	6.46415942968194	6.574431018503344
CHEMBL1682577	6.55	6.59035913244472	6.8821002307372074	6.776177921060665	6.581759537052772
CHEMBL2041571	6.2	6.591295080021902	6.703017565649726	6.626313534932697	6.4898398148593035
CHEMBL1682585	6.833333333	6.590646107235962	6.896175834051731	6.601044497168858	6.881894675920829
CHEMBL1682572	6.643333332999999	6.590867051482561	6.5782167024914235	6.712759297759252	6.565397800918337
CHEMBL1097787	5.53	6.742070395014292	7.0303320938333576	7.63	7.357554166804466
CHEMBL1682587	6.71	6.643271178974876	6.651693899200305	6.576261429542542	6.350953009280289
CHEMBL2029592	6.98	6.667820816015461	6.910055764727	6.603294087222021	6.693046841958607
CHEMBL436840	6.02	6.6864786486915575	6.3951148732825605	6.444960792966933	6.6732449735568045
CHEMBL532	4.666	6.6984250800663165	6.706538830603625	6.806666667000001	6.826962004136523
CHEMBL1682700	6.396666667000001	6.658985988044078	6.752370614064782	6.503196362919539	6.426660416613473
CHEMBL1257966	5.28	6.709191304608914	6.632054867496141	6.892215435488723	6.7941825001234495
CHEMBL1946562	7.945	6.484519601939293	5.935912141948451	6.379584632882506	6.304269907470979
CHEMBL555663	6.95	6.515769012877378	6.631941313567298	6.37458428459175	6.434211739511673
CHEMBL2041394	6.95	6.539228075008938	6.511462164229988	6.563378638797619	6.795278174519743
CHEMBL2041386	6.765	6.538338068372008	6.624739404466601	6.644526263839819	6.377891666648334
CHEMBL1682593	6.703333333	6.639867051588983	6.541482096358868	6.8260587863233635	6.450770535713328
CHEMBL1682715	6.273333332999999	6.638372140743704	6.855732199257778	6.804633068674449	6.8855613426022275
CHEMBL1682728	5.503333333	6.70922521109627	7.054233373363191	6.870503351661861	7.102579050930822
CHEMBL553183	6.773333332999999	6.652772456609907	6.67115066003579	6.958463963124919	6.776119692455561
CHEMBL224345	5.31	6.66636671308391	6.8410481222557795	6.611426177496354	6.681743452464028
