# Supplementary material for: Cheminformatics Analysis and Modeling with MacrolactoneDB
Source: Sci Rep. 2020 Apr 14;10:6284. doi: 10.1038/s41598-020-63192-4 (PMC7156526; doi:10.1038/s41598-020-63192-4)
Supplement: Supplementary file 2 — Supplementary information2. [file 41598_2020_63192_MOESM2_ESM.zip › DataS1/CHEMBL364/pIC50/predictions/10-fold/tuned/y_rand/0/maccs.csv]

IDs	ExperimentalAff	NB	SVR	KNN	RF
CHEMBL1682448	7.15	6.500807050186847	6.622716871781649	7.213333333333334	6.672177633966563
CHEMBL1682720	5.843333333	7.131478315603679	6.602376796337394	6.438888889	6.5778860189693455
CHEMBL1682610	6.416666667	6.614461613698625	6.582016208008375	6.768888889	6.698166280323679
CHEMBL2041572	6.32	6.859991720975328	6.9071877110898505	7.1066666666666665	7.0599619389471355
CHEMBL1682576	6.44	6.612307837352864	6.597660150043878	6.935555555666667	6.629366022945947
CHEMBL1682606	6.54	6.891057236360306	6.5908561500357985	6.666666666666667	6.5757637967337965
CHEMBL1682592	6.66	6.898222687570882	6.656397037855962	6.760000000000001	6.642882206075992
CHEMBL1682713	6.263333332999999	6.979968961553144	6.675351261573667	7.036666666666666	6.562581849615518
CHEMBL2029588	6.36	6.5955787892180116	6.835143787376264	6.512222222333334	6.340716198252637
CHEMBL1774584	6.75	6.72035001799296	6.604862421565622	6.703333333333333	6.558914527094196
CHEMBL1682443	7.276666667000001	6.280017882752508	6.701357949922569	6.283333333333334	5.9648938660439095
CHEMBL1682452	7.07	6.190340954163343	6.479151437601399	7.109444444666667	6.28801063824388
CHEMBL1682605	6.6566666670000005	6.453121858427032	6.639416845791325	6.971111111333333	6.712664758854523
CHEMBL1774633	7.023333332999999	6.414152726666531	6.641605060479848	6.5955555556666665	6.4074756520964655
CHEMBL532024	6.716666667	6.496189086230633	6.6752467730967355	6.583333333333333	6.535254416157665
CHEMBL2029590	7.89	6.551307649810445	6.768746769890405	6.618333333333333	6.700859790553255
CHEMBL2303629	6.21625	8.200904709052576	6.842716260345516	7.343888889000001	6.866981699601224
CHEMBL1682705	6.5	6.408527079232201	6.576425566111149	6.626666666666668	6.534942547883037
CHEMBL1682446	7.236666667000001	6.754709885009919	6.631229606535392	6.867777777666666	6.811365573517711
CHEMBL1682582	6.636666667	6.59848567347328	6.510807368432805	6.517222221999998	6.618228339869909
CHEMBL1682703	6.133333333	6.723212671676171	6.579515382389616	6.485555555333334	6.637914578205563
CHEMBL2029593	6.97	6.445095773367928	6.7353072368064275	6.564444444333333	6.628272871471461
CHEMBL1946398	7.215	6.468909280047969	6.778773038328339	6.68	6.63380426364427
CHEMBL1682596	6.806666667000001	6.465908676691807	6.6414632723175835	7.025833333333334	6.566103455087881
CHEMBL563766	6.873333333	6.4661849439650165	6.627557454245653	6.251111111	6.498617144801497
CHEMBL1682466	6.973333332999999	6.255538833789918	6.696432338175888	6.372222222333334	6.484219879893144
CHEMBL1081434	5.77	6.231861354962622	6.642959512782106	6.494444444333333	6.607534701047209
CHEMBL1682608	6.273333332999999	6.5342397417057345	6.745341744264348	7.123333333333332	6.857226039434923
CHEMBL1682707	5.946666667000001	6.492072140300241	6.734761731221501	6.602777777666667	6.488709771748959
CHEMBL1774583	5.646666667000001	6.737804545581069	6.756342685341195	6.965	6.8472028119182236
CHEMBL2029751	6.58	6.632893728508055	6.630786953365134	6.852222222333334	6.559472244312011
CHEMBL2029760	7.1	6.598677232783508	6.614336621014257	6.363333333333333	6.434472078886748
CHEMBL2041391	7.82	6.742123089610074	6.704319734697728	6.785555555666666	6.811490443118979
CHEMBL1682702	6.103333332999999	6.508076278097301	6.651561293406302	7.003333333333334	6.80818790008802
CHEMBL2041393	6.99	6.491267227990345	6.5491566869088205	6.201111111333333	6.406673624332122
CHEMBL1682589	6.816666667000001	6.360890870663926	6.6773296204693295	6.2444444443333325	6.581183160215114
CHEMBL1682573	6.8666666670000005	7.049222082003161	6.815582118428112	7.163333333333333	7.1616970469336945
CHEMBL1682468	6.99	7.130505372893798	6.905771593980247	6.957777777666666	6.82314151616041
CHEMBL1682710	6.266666667000001	6.80329058042094	6.641181260888011	6.82	6.620896946619437
CHEMBL1682461	6.91	6.2944247107833915	6.636278296776095	5.765555555666666	6.268809018940194
CHEMBL1682723	5.686666667000001	6.289250347023229	6.661820836037865	6.56	6.38693273033909
CHEMBL1682591	6.806666667000001	6.5342397417057345	6.745341744264348	7.123333333333332	6.857226039434923
CHEMBL1682724	5.14	6.465908676691807	6.6414632723175835	7.025833333333334	6.566103455087881
CHEMBL1681796	7.19	7.130505372893798	6.905771593980247	6.957777777666666	6.82314151616041
CHEMBL1946399	6.365	6.739875401341869	6.7147280232414435	6.555555555333332	6.739098864682476
CHEMBL1682580	6.823333333	6.765601284106634	6.728607044061051	7.003333333333333	6.884525967819597
CHEMBL1774641	7.113333333	6.509538053019282	6.5809147565127795	6.800555555666667	6.514571921875391
CHEMBL1682729	4.89	6.524065570665604	6.636836633981833	6.780555555666666	6.397893728839001
CHEMBL1682730	4.89	6.627205748641661	6.760901321933815	6.422222221999999	6.7034077734563535
CHEMBL2029741	6.25	6.582988331597491	6.699586723415862	6.656666666666666	6.6824763513091705
CHEMBL2041573	6.2	6.4962009669956355	6.636198622481678	6.489999999999999	6.523569459304217
CHEMBL1682725	5.343333333	6.755899281973921	6.794030398619589	6.517777777666666	6.867714478879393
CHEMBL540229	6.243333333	6.3910121627876695	6.562605396711434	6.339444444333334	6.220194237236311
CHEMBL487366	6.1	5.939388407377182	6.705378860396708	6.236666666666667	6.52329634080451
CHEMBL414883	5.195	4.861583132099099	6.7221958539207884	6.661111111333334	6.706298921484548
CHEMBL1946561	7.005	5.876285702678283	6.491944535471274	6.072	6.1419635707846485
CHEMBL1682445	7.236666667000001	6.448854778013232	6.838339734899484	6.5761111109999995	6.364407566021682
CHEMBL1774632	6.68	6.874598092472276	6.81473604873226	6.745555555666667	6.921247399427895
CHEMBL1682711	6.1566666670000005	6.279592292066484	6.5530184488327965	6.788888889	6.3321843764348245
CHEMBL553184	6.86	6.423554417090012	6.552663449142711	6.483888889	6.30069107861814
CHEMBL1682584	6.796666667	6.543854371976707	6.700648736195055	6.897222222333333	6.852399809450282
CHEMBL2029747	6.7	6.57993973682275	6.614830150207936	6.505555555333333	6.524065704882925
CHEMBL1774638	6.61	6.579156522180172	6.584707788613102	6.800555555666667	6.320231526703909
CHEMBL1173442	5.245	5.162022814540023	6.7941068573503784	6.667222222333333	6.7582175838067275
CHEMBL1946557	8.61	6.111105841819265	6.551790285454044	6.614444444666667	6.225060979148796
CHEMBL1682716	5.996666667	6.396141033157546	6.6670502552871795	6.668888889000001	6.621552716107558
CHEMBL539222	7.006666667	6.461528964325645	6.733197548216843	6.6933333333333325	6.491947639994394
CHEMBL1774625	6.936666667000001	6.773537642360111	6.729067156211913	6.282222222333334	6.551286629207984
CHEMBL2029589	7.66	6.552465277047871	6.5929529749906255	6.614444444666667	6.369537513641432
CHEMBL2029585	7.29	6.7322468024822815	6.694920839320921	7.208333333333333	6.958031312900199
CHEMBL2029743	7.21	6.50636172791792	6.569612969666366	6.1544444443333335	6.489609077413021
CHEMBL1774628	7.11	6.415848877843494	6.454724494037776	6.641111111	6.574155632686347
CHEMBL1774639	6.716666667	6.419744105913587	6.664898228431553	6.946111111333333	6.746263345325655
CHEMBL553338	6.876666667	6.381165436490948	6.587776582357846	5.684444444666667	6.052539716696068
CHEMBL1682457	6.97	6.521458914907237	6.593167338522822	6.776666666333333	6.654377543931233
CHEMBL1094508	6.38	7.147288323481815	6.830266621621716	7.406666666666666	6.987207368148066
CHEMBL2041385	7.63	6.737118312142469	6.760183508720763	6.422222222333333	6.680871563744939
CHEMBL1682465	6.93	5.91076384414761	6.555366800254288	5.817777777666667	5.980137172416152
CHEMBL1682574	6.666666667	7.013615181253456	6.722690970106067	6.94	6.79749291664613
CHEMBL2029596	7.58	6.578190833342623	6.517576246762649	6.895555555666667	6.762470756479624
CHEMBL2029756	6.63	6.703260993219864	6.752784943744113	6.6544444443333335	6.477667129577313
CHEMBL1081435	6.05	6.1450453993272	6.524963385504866	6.45	6.452930000312732
CHEMBL2041383	6.97	6.663233096579109	6.703179486201927	6.4222222223333345	6.527471735175355
CHEMBL1682722	5.696666667000001	6.384453172924118	6.61020909345325	5.614444444333333	6.2245144289230625
CHEMBL1774636	6.846666667	6.418715115036562	6.536022819989691	6.260000000000001	6.164915869978392
CHEMBL3577054	5.98	5.942110731451123	6.784275626145148	6.905555555666666	6.879683103331157
CHEMBL2029598	6.41	6.723406659090637	6.704165725011523	6.672222222333333	6.828207855827877
CHEMBL1682599	6.703333333	6.757994836909974	6.65615105788633	6.671666666666667	6.396096324907141
CHEMBL557551	7.043333333	6.738978467444946	6.717203629921397	6.816666666666666	6.797460642676999
CHEMBL2029757	7.16	6.703260993219864	6.752784943744113	6.6544444443333335	6.477667129577313
CHEMBL1241239	8.1875	7.607723923732548	6.755998677285456	6.864444444666667	6.710245625700119
CHEMBL562773	7.223333332999999	6.493629321476947	6.719084839197139	7.102777778	6.848049104027139
CHEMBL1682451	6.973333332999999	6.829996552358257	6.82968524738142	7.1911111110000006	6.886264670411361
CHEMBL1257967	6.293333333	6.615819983818419	6.744428357357407	6.445555555666666	6.304245363798989
CHEMBL2029764	6.28	6.646940826985964	6.58898153031584	6.681111111	6.665459159292516
CHEMBL2029745	5.71	7.059072642538456	6.77682944423394	7.176111111	6.9638730577587165
CHEMBL1136	5.995	5.408206813002228	6.733059643570198	5.968888889	6.7667960148600175
CHEMBL2041381	7.95	6.881827787528794	6.7088119369979085	6.6433333333333335	6.712295694395537
CHEMBL2029594	7.6	6.559448093742154	6.59523516142727	6.581111110999999	6.593960941783097
CHEMBL2029754	7.1	6.556681342866642	6.596274546154014	6.841111111000001	6.602245067571559
CHEMBL2029587	7.6	6.673740427259182	6.677127395531019	6.917777777666667	6.623411198218913
CHEMBL2029753	6.79	6.575565801515505	6.581218384423892	6.286666666666666	6.550138536198116
CHEMBL563603	6.77	6.576975635508133	6.728777409800879	6.8422222223333335	6.64044923300351
CHEMBL1682459	6.75	6.81174377085666	6.663308773850957	7.003333333666667	6.598421312938766
CHEMBL1682447	7.113333333	6.55772994086304	6.6586184825345685	6.456666666666667	6.757398227502524
CHEMBL1682462	7.103333332999999	6.811133991322069	6.733462651146255	6.798333333333333	6.838665949088644
CHEMBL1682601	6.573333333	6.529862000891655	6.7120476002644	6.706666666666666	6.633780154400475
CHEMBL1682712	6.03	6.591630442258054	6.709979396343573	6.3322222219999995	6.623002111082792
CHEMBL1682603	6.463333333	6.600242122214843	6.714279514906406	5.9911111109999995	6.636407779960163
CHEMBL1682586	6.67	6.3411028461727454	6.650515796955189	6.551111111	6.640763503045339
CHEMBL1682609	6.48	6.723542727288952	6.765853741840362	6.896666666666667	6.72845115407616
CHEMBL1682717	5.916666667	6.3411028461727454	6.650515796955189	6.551111111	6.640763503045339
CHEMBL1641857	6.72	6.748785642148692	6.703260725798766	5.887777777666667	6.498421586117206
CHEMBL1682595	6.673333333	6.9076698547329904	6.591123676661415	6.373333333666667	5.945482552548032
CHEMBL1094363	6.11	7.615477889199194	6.995707599773802	6.964444444333334	7.177393747895585
CHEMBL1682597	6.69	6.561026588696694	6.760194962520036	6.714444444333334	6.507900343841514
CHEMBL2029597	5.83	6.6612019873873285	6.693369533558427	6.731111111	6.73527383481932
CHEMBL529	6.194047619	6.221085098554255	6.600276822228265	6.840555555333332	6.385206931145629
CHEMBL1682467	7.013333332999999	6.655431458238495	6.7108505750097915	6.816666666666666	6.540511268718404
CHEMBL1774624	5.586666667	6.645988182936945	6.7201233038961545	6.451111111	6.6409620811066175
CHEMBL1774629	7.43	6.694793505371042	6.6810701402406725	6.934444444666667	6.787612286232386
CHEMBL2041570	6.83	6.649176378351761	6.658380032883611	6.62	6.371074048712022
CHEMBL1774640	6.153333333	6.717435887216462	6.652638586369081	6.7155555556666675	6.633594185436085
CHEMBL1682727	5.443333332999999	6.502094862421606	6.758986303464652	6.503888889	6.506271692050903
CHEMBL1774630	7.19	6.646342892698481	6.662476150427384	6.934444444666667	6.671222363825227
CHEMBL1682604	6.483333332999999	6.456244184843846	6.657779212871685	6.807777778000001	6.535514927690752
CHEMBL1682590	6.523333332999999	6.715404396547409	6.746449599261339	6.635555555333333	6.793255310728914
CHEMBL1682450	7.386666667	6.4755719430633825	6.525310074924427	6.115555555666667	6.2667892336482485
CHEMBL1682721	5.87	6.7996972082991585	6.753770118262574	6.625555555666668	6.641242990617811
CHEMBL3392931	5.0	6.147795256261837	6.559656197007237	6.840555555333332	6.306014119697054
CHEMBL2029748	5.72	6.176007242945412	6.6418894837474305	6.507222222333333	5.698701809112549
CHEMBL2029744	6.79	6.709569238949367	6.693126098854977	6.788333333333334	6.426588714731128
CHEMBL2029591	6.07	6.837349147380861	6.676634009668564	6.627222222333334	6.489710764491512
CHEMBL1774635	7.036666667	6.625962658490301	6.746113971673725	6.4816666666666665	6.523739266988222
CHEMBL2441613	6.62	6.754993165218032	6.841593592277559	6.795555555666667	6.917889828161071
CHEMBL1682456	7.096666667	6.469492150155053	6.695975085672122	7.046666666666667	6.7660088161287435
CHEMBL1641858	6.04	6.259881362734144	6.519326053676327	6.4222222223333345	6.1817473249150074
CHEMBL2029759	7.04	6.634993809131516	6.65847045437139	6.993333333333333	6.579061452863281
CHEMBL1682701	6.443333332999999	6.527121314565253	6.694338124120778	5.921111111333333	6.502550996601175
CHEMBL2029595	7.26	6.621134992848422	6.675872365984729	7.000555555666668	6.838591231358117
CHEMBL2029742	5.41	6.486968024293395	6.619957113056111	6.27	6.434798978650073
CHEMBL1682598	6.703333333	6.295646955145957	6.635055256431731	6.454444444333333	6.218523471521411
CHEMBL1682726	5.356666667	6.527316051168263	6.721046219430157	6.434444444666667	6.843325270132278
CHEMBL2041387	6.525	6.7950170611829375	6.736093920748284	6.586666666666667	6.532701915751944
CHEMBL1682578	6.82	6.516957776156232	6.611419282194564	6.18875	6.541560642354053
CHEMBL1774634	6.856666667000001	6.761476707438174	6.69790390128547	6.675000000000001	6.679286060443621
CHEMBL1682463	6.926666667	6.549009268145573	6.676298146119512	6.6977777776666665	6.582063261554724
CHEMBL1682458	7.003333333	6.2803814512757175	6.593215988745014	6.18875	6.325734248786747
CHEMBL1682594	6.666666667	6.747839565702751	6.739707944154458	6.568333333333334	6.328056062945572
CHEMBL2041384	5.935	6.670957215389134	6.743747156579199	6.940555555333333	6.674255247745781
CHEMBL1682607	6.68	6.862518442408595	6.728887788335929	6.548888888666667	6.755799221754658
CHEMBL1682714	6.14	6.586659631759806	6.638339859555637	6.688888889	6.707788269233104
CHEMBL1682453	7.196666667000001	7.021740529902528	6.595794130119513	6.877777777666666	6.717168230735969
CHEMBL2041390	7.515	6.6405008718362115	6.694420152175596	6.522222222333333	6.6286705541683455
CHEMBL2041392	6.98	6.658588880537723	6.685106558887376	7.031111111	6.876731711168575
CHEMBL1081114	5.08	6.748255386516957	6.766074520821599	7.0466666663333335	6.867972777641426
CHEMBL553625	6.816666667000001	6.421227366274723	6.624425058181858	6.182222222	6.176030924685125
CHEMBL2029765	6.06	6.878469236683219	6.63822143852592	6.364444444666667	6.678201519304932
CHEMBL1774627	6.6166666670000005	6.712378050698494	6.678843865258888	5.992222222333333	6.235336160795501
CHEMBL2029763	7.24	6.909416277681977	6.734406147974713	6.658333333333334	6.4807709116030425
CHEMBL1094695	5.865	6.625105726768032	6.75581342961673	6.538888889	6.604607903494364
CHEMBL1774631	6.823333333	6.640472612817183	6.62518539727661	6.718888889	6.717813942996028
CHEMBL1682454	6.8666666670000005	6.674230773464261	6.710178463668515	7.233333333333333	6.909039061083807
CHEMBL2029755	7.02	6.477873650306114	6.573565578309645	6.23	6.211666085760815
CHEMBL2029746	7.3	6.471380555667807	6.7019352966861865	5.394444444333334	6.2280394344351135
CHEMBL1682704	6.37	6.675441289833408	6.575960979503268	6.813888889	6.7017340816310345
CHEMBL1682581	6.716666667	6.941353951082488	6.743612593195462	5.9477777776666665	6.86375324840397
CHEMBL2029352	7.05	6.4986823826035724	6.615529070733527	6.611111111	6.723341435104088
CHEMBL1946558	8.005	6.365297675778786	6.692602278724713	6.578888889000001	6.526808234179425
CHEMBL558355	6.8266666670000005	6.676436557568881	6.6544004269370856	6.831111110999999	6.680943251172024
CHEMBL3577055	6.4	5.349855819646148	6.489042996008869	6.191349206333334	6.292904969330281
CHEMBL2041388	7.84	6.535332864416343	6.715588955907709	6.394444444333334	6.395538282751429
CHEMBL1682449	7.323333333	6.668592490958469	6.750120169762702	6.502222222	6.653335317342252
CHEMBL1774626	6.603333332999999	6.835386602090377	6.7050369368840546	6.402083333333333	6.534932722750266
CHEMBL1682460	6.923333333	6.698399186974374	6.6800319490861995	7.213333333333334	6.863809569776419
CHEMBL1682464	6.92	6.837745444184208	6.741743947766064	6.901111111333333	6.985297851671961
CHEMBL2029761	7.21	6.472220526834013	6.566117021043073	6.23	6.130167873695157
CHEMBL1682588	6.586666667	6.490468510215532	6.672618812590738	6.212222222333334	6.486592498977165
CHEMBL2029740	5.6	6.497842411437366	6.749515756997203	6.625555555666666	6.677758796971844
CHEMBL2029762	5.86	6.472220526834013	6.566117021043073	6.23	6.130167873695157
CHEMBL1682718	5.98	6.642171766368989	6.757694101158927	6.317777777666667	6.675769661561498
CHEMBL1682709	6.22	6.6553244948025245	6.700811787384865	6.027777777666667	6.425509296637941
CHEMBL1774623	5.893333332999999	6.767739971990176	6.714339045848525	6.978333333333333	6.659405225769164
CHEMBL1682706	6.276666667000001	6.635251783238239	6.709583252995074	7.300555555666667	6.982244080667412
CHEMBL1682583	6.833333333	6.803398704449404	6.692674175837315	7.170555555666667	6.850227023282273
CHEMBL1682602	6.57	6.358636753315111	6.596879102156429	6.502222222333333	6.7105720478356705
CHEMBL2041395	6.96	6.95795319666511	6.72115807644531	7.069444444333333	6.74773660698348
CHEMBL541735	5.89	6.622363481147117	6.651114647888456	6.327777778000001	6.659139103556555
CHEMBL1774637	6.526666667000001	6.614284580721436	6.689703902751465	6.685555555666667	6.437119937254703
CHEMBL2029750	6.58	6.833254707197665	6.762970105431394	6.795555555666667	6.7413551102239815
CHEMBL1682579	6.836666667	6.128771440978313	6.603057830633172	6.597777778	6.278492751717458
CHEMBL2029749	6.78	6.833254707197665	6.762970105431394	6.795555555666667	6.7413551102239815
CHEMBL1682575	6.93	6.727055997644013	6.674013621734115	6.797777778	6.742451281078136
CHEMBL1094534	5.42	5.0838785226077805	6.844080467000851	7.312222222333333	6.993848489904079
CHEMBL2029752	6.43	6.660170422394345	6.704760246603164	7.315	6.998012356653139
CHEMBL1682444	7.32	6.462364871120007	6.54878429299763	6.6722222223333345	6.717873473283649
CHEMBL2029758	7.07	6.660170422394345	6.704760246603164	7.315	6.998012356653139
CHEMBL2041382	7.045	6.369008763480637	6.6372694836682395	6.371666666666667	6.223268795240171
CHEMBL2041389	7.325	6.759923581626549	6.754693235605324	6.635555555333333	6.8527797244240265
CHEMBL1682719	5.92	6.325107168177755	6.616948198614289	6.327777778000001	6.411634264842675
CHEMBL1682708	6.273333332999999	6.420030891259177	6.685344945072821	6.204444444333333	6.381122454756682
CHEMBL1682455	6.753333333	6.880477653571714	6.710519690458215	7.038333333333333	6.892165306433888
CHEMBL1682600	6.68	6.714975161616889	6.669936368274596	6.521111111333333	6.524853805654202
CHEMBL1682577	6.55	6.229454964007588	6.62648404373086	6.115333333333333	6.521920974326065
CHEMBL2041571	6.2	6.711400311948169	6.688668952103875	6.559999999666666	6.692382683903927
CHEMBL1682585	6.833333333	6.487899152148	6.688031775761403	6.901111111	6.749645102465173
CHEMBL1682572	6.643333332999999	6.803398704449404	6.692674175837315	7.170555555666667	6.850227023282273
CHEMBL1097787	5.53	7.567760019301118	7.046213218932189	7.102777777666667	7.103775858848306
CHEMBL1682587	6.71	6.454444545277764	6.706464694911961	6.695555555666668	6.551707519319544
CHEMBL2029592	6.98	6.442056178543472	6.702069816272807	5.971111111	6.233832768973477
CHEMBL436840	6.02	7.064865663346865	6.737339074359119	6.88	6.650567464792422
CHEMBL532	4.666	6.753078037094355	6.86451634078329	6.792222222333334	6.855250907060847
CHEMBL1682700	6.396666667000001	6.340128961692404	6.62897474120635	6.427777777666666	6.516391801114763
CHEMBL1257966	5.28	6.152362682496034	6.8200857029096635	6.842222221999999	6.820102451444302
CHEMBL1946562	7.945	6.242324692634732	6.793714619665502	7.245	6.990548791909736
CHEMBL555663	6.95	6.5187685143339715	6.651884544990212	6.555555555666667	6.623185723665908
CHEMBL2041394	6.95	6.895472091050363	6.818956101886149	7.198888888666666	6.870387961129057
CHEMBL2041386	6.765	6.714789659385837	6.770487797182784	6.495555555666666	6.865504116444649
CHEMBL1682593	6.703333333	6.923343841376475	6.59163969462932	6.9511111109999995	6.64060043751605
CHEMBL1682715	6.273333332999999	6.554014942228329	6.670127707063176	6.507777778	6.420264171152753
CHEMBL1682728	5.503333333	6.340128961692404	6.62897474120635	6.427777777666666	6.516391801114763
CHEMBL553183	6.773333332999999	6.6087547043971755	6.619208911489258	6.708333333333333	6.554635257067835
CHEMBL224345	5.31	4.9534225253613124	6.877045442777282	6.661111111	6.595030546052569
