# Supplementary material for: Cheminformatics Analysis and Modeling with MacrolactoneDB
Source: Sci Rep. 2020 Apr 14;10:6284. doi: 10.1038/s41598-020-63192-4 (PMC7156526; doi:10.1038/s41598-020-63192-4)
Supplement: Supplementary file 2 — Supplementary information2. [file 41598_2020_63192_MOESM2_ESM.zip › DataS1/CHEMBL364/pIC50/predictions/10-fold/tuned/y_rand/0/ecfp6.csv]

IDs	ExperimentalAff	NB	SVR	KNN	RF
CHEMBL1682448	7.15	6.5812103596430305	6.003605244816631	6.294526861431811	6.60815166667601
CHEMBL1682720	5.843333333	6.582838767981548	7.002977264236146	6.990670045280606	6.80510333339514
CHEMBL1682610	6.416666667	6.581754604095582	6.654252533416503	6.4749814844401685	6.589742222213998
CHEMBL2041572	6.32	6.577221610938968	6.390935827591398	6.837555545708007	6.63749321439395
CHEMBL1682576	6.44	6.581020512229912	5.829688098332609	6.058759945280051	6.456765000000017
CHEMBL1682606	6.54	6.583579634552284	7.098485219131301	6.909384272527773	6.9717859524081405
CHEMBL1682592	6.66	6.581270621515537	5.893947228295683	6.328658797697076	6.794369761942008
CHEMBL1682713	6.263333332999999	6.581680019766456	6.751599955934647	6.6582997961661725	6.718058888904795
CHEMBL2029588	6.36	6.581340402351617	7.301133234456239	6.629928584278004	7.07975543648895
CHEMBL1774584	6.75	6.581678029596417	6.301141029763307	6.659028187039255	6.485462222164819
CHEMBL1682443	7.276666667000001	6.581885806491072	6.924122230051685	6.543007081253951	6.742518518588941
CHEMBL1682452	7.07	6.580833332707656	6.0621093168742055	6.265621882496584	6.352638666674998
CHEMBL1682605	6.6566666670000005	6.581410593167982	6.223083995057772	6.304737364528246	6.670495238092991
CHEMBL1774633	7.023333332999999	6.581990256164582	7.794794030479591	6.968729806435794	6.87483527771093
CHEMBL532024	6.716666667	6.581982096549273	6.193815921232283	6.515874819869965	6.606751666677009
CHEMBL2029590	7.89	6.581643310635819	7.434242222204913	6.675363428061222	6.821928055493002
CHEMBL2303629	6.21625	6.579886624597366	7.267408286744842	6.565828767636074	6.272544000037822
CHEMBL1682705	6.5	6.5833283944292225	7.079943921905468	7.237486144986733	6.807486666724155
CHEMBL1682446	7.236666667000001	6.58107032657716	5.404281395647362	6.291326451976676	6.491606000041968
CHEMBL1682582	6.636666667	6.582486676753816	6.362214821547659	6.9601974034619225	6.38941215875446
CHEMBL1682703	6.133333333	6.5838556612977825	7.508503527092407	7.039267838226894	7.158749166681531
CHEMBL2029593	6.97	6.581555283776154	5.443696879837515	6.367998186124577	6.106643214281724
CHEMBL1946398	7.215	6.581310159128769	6.726730443665341	6.437225903364388	6.703198055490531
CHEMBL1682596	6.806666667000001	6.609014584384793	6.63805277884974	6.89859215851628	6.773938333363624
CHEMBL563766	6.873333333	6.605959954801867	6.11872353769919	6.630900889291073	6.415520000016991
CHEMBL1682466	6.973333332999999	6.606222484030315	6.327648592123126	6.467917487647098	6.739698333330316
CHEMBL1081434	5.77	6.539130441669857	6.014504661705431	6.307711593329327	6.2033000237799705
CHEMBL1682608	6.273333332999999	6.598969733257884	6.16771133159615	6.317650115431789	6.469918333379994
CHEMBL1682707	5.946666667000001	6.608844629404866	6.563260474486713	6.794816978093503	6.939093333323989
CHEMBL1774583	5.646666667000001	6.561813792970426	6.2927211243771275	5.854195871714452	6.321243845278952
CHEMBL2029751	6.58	6.605108799046072	6.630308328362575	6.337476987960714	6.471606666684686
CHEMBL2029760	7.1	6.601866142788096	6.294764073548441	6.256826294600536	6.413990333332226
CHEMBL2041391	7.82	6.644835679968791	6.831068250056202	7.073122093504625	7.071467500038626
CHEMBL1682702	6.103333332999999	6.601947366188601	6.161570627598079	6.018996374969421	6.455243333387037
CHEMBL2041393	6.99	6.6229939670777584	6.880725925978872	6.941656317021575	6.716096904776997
CHEMBL1682589	6.816666667000001	6.601711939690107	7.390601506904172	6.4749696247252375	6.782281666713012
CHEMBL1682573	6.8666666670000005	6.609445963787509	6.432670784889281	6.350272480393947	6.514566666678996
CHEMBL1682468	6.99	6.6034685644353965	6.9969177393838	6.406371362498309	6.709821666625994
CHEMBL1682710	6.266666667000001	6.60550207008158	6.417089876636347	6.516609194853129	6.492810000060223
CHEMBL1682461	6.91	6.604849972245017	5.741504005167426	6.359203014120366	6.378666666615049
CHEMBL1682723	5.686666667000001	6.6060571603022815	6.87069834652743	6.891464857039931	6.830388333334973
CHEMBL1682591	6.806666667000001	6.5980434637144745	6.359506352679501	6.338778507737936	6.34917666679099
CHEMBL1682724	5.14	6.608947937213463	6.0208486764898925	6.898897667838384	6.635388333415683
CHEMBL1681796	7.19	6.608853844741489	7.275203850542667	6.483238949323868	6.780105833302981
CHEMBL1946399	6.365	6.604706521916048	6.895002419844823	6.8165705285969835	6.6468219762116085
CHEMBL1682580	6.823333333	6.6113423919238405	7.094440002823968	6.691125599488667	6.869439999951268
CHEMBL1774641	7.113333333	6.612892815363834	6.600818190979384	6.681179537240989	6.769756500061988
CHEMBL1682729	4.89	6.598245381293389	6.426986619024193	6.356735857309774	6.560856999989644
CHEMBL1682730	4.89	6.596366518934699	6.075422333357965	6.141718737046829	6.537028476240099
CHEMBL2029741	6.25	6.605723682532675	7.675135155694564	6.914713928045986	7.079135714275973
CHEMBL2041573	6.2	6.670043353071271	7.871460980553936	7.00191187709745	6.985527083463059
CHEMBL1682725	5.343333333	6.595292605255426	6.24160347072443	6.216299031984265	6.572001571465117
CHEMBL540229	6.243333333	6.606521197028888	6.563623699339972	6.52388213954467	6.482513333364008
CHEMBL487366	6.1	6.64224784472803	6.1286820318233755	6.59364638347712	6.486173285736687
CHEMBL414883	5.195	6.654449191426693	6.04253019631286	6.902012952174699	6.621630666675019
CHEMBL1946561	7.005	6.634247343261713	6.805679500715415	6.664528651679945	6.538044999913958
CHEMBL1682445	7.236666667000001	6.598896983614804	6.465022162975915	6.4219801176362035	6.559845000010025
CHEMBL1774632	6.68	6.602402084048217	6.903071916467896	6.446795441752223	6.540022083374001
CHEMBL1682711	6.1566666670000005	6.602932348754188	6.567376795691645	6.399582102635843	6.598499333328961
CHEMBL553184	6.86	6.603054375367545	7.097906694806655	6.634870719071274	6.672832916648049
CHEMBL1682584	6.796666667	6.598085494512544	7.184343727797513	6.1834771105549065	6.889114666780997
CHEMBL2029747	6.7	6.626355499284115	6.77795827348203	6.769171834865222	6.757511666633042
CHEMBL1774638	6.61	6.60922014805553	6.477968553871465	6.551000258468236	6.588826666808043
CHEMBL1173442	5.245	6.656073368165497	5.873183084420072	6.713144297360978	6.658210702373313
CHEMBL1946557	8.61	6.628977123343154	6.466892392910227	6.696270205778152	6.568392666589992
CHEMBL1682716	5.996666667	6.594537400047859	6.1123375542076435	6.372850411560068	6.269656952547933
CHEMBL539222	7.006666667	6.597921891339279	6.988787230217769	6.775134557338066	6.695044999984953
CHEMBL1774625	6.936666667000001	6.601763803861396	6.520091241196811	6.4323803270277935	6.539620083325983
CHEMBL2029589	7.66	6.611986853132937	6.528114351853064	6.437706259976218	6.551169999916977
CHEMBL2029585	7.29	6.559994980078995	7.151673878381691	6.543254818456618	6.748792777690276
CHEMBL2029743	7.21	6.5606949885995025	6.747023594883624	6.336372482547727	6.3796107142020215
CHEMBL1774628	7.11	6.561132613951344	7.576521634694808	6.8171183025575655	6.871991682552875
CHEMBL1774639	6.716666667	6.560956359329621	6.514289158256408	6.429767456068653	6.500036472236774
CHEMBL553338	6.876666667	6.562091859501931	6.374617328043902	6.758319766153781	6.76755490480586
CHEMBL1682457	6.97	6.562165042262815	6.305130745493397	6.44680216965139	6.676281249848029
CHEMBL1094508	6.38	6.556578312474719	6.850324016561097	6.75	6.65454569446793
CHEMBL2041385	7.63	6.56614405275081	6.819804065666921	6.8481517891794494	7.048048333417946
CHEMBL1682465	6.93	6.562629078342799	5.937525026668626	6.51918534084316	6.541640809539791
CHEMBL1682574	6.666666667	6.562859278378475	6.560829969783697	6.769006679063992	6.673113249959974
CHEMBL2029596	7.58	6.560071976674915	6.659363877456878	6.460774171297075	6.559090111160223
CHEMBL2029756	6.63	6.560637217910774	6.591315775064236	6.661230894301366	6.6115550000168435
CHEMBL1081435	6.05	6.558078426324763	7.016577423718312	6.447442642929632	6.797147361138383
CHEMBL2041383	6.97	6.563784398913833	6.650585662783519	6.92631203207888	6.856679166712041
CHEMBL1682722	5.696666667000001	6.5620680535473905	5.438595341559368	6.471120122431819	6.482260666660983
CHEMBL1774636	6.846666667	6.561527886379482	6.985031873553615	6.553464059532246	6.756368158743921
CHEMBL3577054	5.98	6.560882971980184	6.420726082392234	6.725891192957087	6.7333102418991295
CHEMBL2029598	6.41	6.560380322617439	6.57944481569484	6.485730982441554	6.5094832539443415
CHEMBL1682599	6.703333333	6.562585027153176	6.49361495270044	6.608698034367199	6.665950000037878
CHEMBL557551	7.043333333	6.561388370754714	6.444592499646167	6.795388165127026	6.698544999980968
CHEMBL2029757	7.16	6.5601332437055415	6.5032407975087425	6.371835041563724	6.554147250020816
CHEMBL1241239	8.1875	6.557969557412389	6.721728935061106	6.296416715647532	6.496980615116826
CHEMBL562773	7.223333332999999	6.561431771392895	6.775713030530501	6.449866459276306	6.538926249988015
CHEMBL1682451	6.973333332999999	6.557635253099062	7.003124696650231	6.427783395897663	6.726767380948186
CHEMBL1257967	6.293333333	6.730941674723814	7.232930006829598	6.991548969250939	7.0590999445686125
CHEMBL2029764	6.28	6.633145730334898	6.281854929044422	6.462754378824354	6.620379125104777
CHEMBL2029745	5.71	6.716366607492877	7.991281168704728	6.907938147992462	7.058801597155586
CHEMBL1136	5.995	6.6392806148891435	6.117219556697456	6.2262579165292165	6.478027634968178
CHEMBL2041381	7.95	6.6030812423644285	6.344028106048995	6.471856475830095	6.516923333453017
CHEMBL2029594	7.6	6.576034220928023	7.564173306826882	6.686561660567518	6.800153511907252
CHEMBL2029754	7.1	6.547689152257596	6.081359245985359	6.180657605907975	6.278615194428849
CHEMBL2029587	7.6	6.565582169483397	6.417818993837869	6.7244523626289645	6.643388583327319
CHEMBL2029753	6.79	6.5184520539802255	6.561597966327636	6.190717495841621	6.522069583313973
CHEMBL563603	6.77	6.553662598438265	6.945073711660415	6.484303499001137	6.4888266667457275
CHEMBL1682459	6.75	6.580994272459221	6.911064619155771	6.71778967465501	6.687300000068777
CHEMBL1682447	7.113333333	6.553288493427822	6.4747943071410745	6.418904423382015	6.623773511879004
CHEMBL1682462	7.103333332999999	6.564193360684466	7.5539013919198545	6.619319463635306	6.638669000028421
CHEMBL1682601	6.573333333	6.557177685724929	6.414386873807904	6.585041649578278	6.563079583322486
CHEMBL1682712	6.03	6.545991664565511	5.41605851618615	6.188811286269314	5.949635000018022
CHEMBL1682603	6.463333333	6.554308616618803	7.266147335457806	6.506352375850013	6.626751833296574
CHEMBL1682586	6.67	6.561856063156208	6.3984441267869565	6.585938637535803	6.712660297630775
CHEMBL1682609	6.48	6.5584570754615745	6.80446050091767	6.3980527008505845	6.63740958334599
CHEMBL1682717	5.916666667	6.553886733334022	6.4648055081493085	6.417642453970152	6.479697916658812
CHEMBL1641857	6.72	6.739334783455854	7.936538714184728	7.223793518766281	7.365920549626447
CHEMBL1682595	6.673333333	6.559247611515257	6.526616818726025	6.344620810892884	6.64252500004379
CHEMBL1094363	6.11	6.705592072008393	7.160288786382877	7.26	6.945530408730647
CHEMBL1682597	6.69	6.608994075931483	6.195895330831881	6.816483196841513	6.490820000056013
CHEMBL2029597	5.83	6.612388287243323	6.7208475821930715	6.5328868633885895	6.68424458343
CHEMBL529	6.194047619	6.613478885567207	6.093811410218467	6.423049159010067	6.728632222169511
CHEMBL1682467	7.013333332999999	6.60903019917424	6.674067842309053	6.577281215481253	6.716947083345014
CHEMBL1774624	5.586666667	6.609210546292929	4.94761421305185	6.412361102892215	5.9117359165649574
CHEMBL1774629	7.43	6.609721305901551	6.2697925808561505	6.662764481373355	6.3378379998803736
CHEMBL2041570	6.83	6.61521264495484	6.122194809003489	6.496910782689163	6.542940166646007
CHEMBL1774640	6.153333333	6.6135209612849675	7.366877545599183	6.887601802588746	7.284703333330988
CHEMBL1682727	5.443333332999999	6.608887281908824	7.0340269101427	6.321820530060385	6.705551666682948
CHEMBL1774630	7.19	6.609901991593663	6.143464505645386	6.461222957729052	6.4802199165639465
CHEMBL1682604	6.483333332999999	6.609793808953466	7.0631247205235255	6.745282827804904	6.810337916737977
CHEMBL1682590	6.523333332999999	6.608541743106914	6.736425150735123	6.54588474086808	6.524468750114966
CHEMBL1682450	7.386666667	6.6081126803497465	6.626857574825389	6.511158199852232	6.464927500049017
CHEMBL1682721	5.87	6.609550721536294	6.604642371580383	6.560456191036067	6.897706666705042
CHEMBL3392931	5.0	6.614971004731407	6.760089386873662	6.673333333	6.711704444237546
CHEMBL2029748	5.72	6.619969833295121	6.950076206739193	6.900227045442292	6.654133000060152
CHEMBL2029744	6.79	6.616934771041162	6.411710254834307	6.910558911160933	6.6586050000209545
CHEMBL2029591	6.07	6.611874078154037	6.857430126484533	6.790134897866434	6.839310833327452
CHEMBL1774635	7.036666667	6.608522820272538	6.986082704013178	6.095117248901377	6.208981000083996
CHEMBL2441613	6.62	6.625639214066454	7.429863340220942	6.966244783378884	6.816369722063744
CHEMBL1682456	7.096666667	6.60996844723204	8.001220676121896	6.8888079928726125	6.975752916674046
CHEMBL1641858	6.04	6.620683416205045	6.320841350220694	6.300889541163255	6.300891638888142
CHEMBL2029759	7.04	6.609687772722085	6.266149965016176	6.700766799662144	6.523759583342931
CHEMBL1682701	6.443333332999999	6.600044958689219	6.434304363432656	6.559767292442491	6.699097380883011
CHEMBL2029595	7.26	6.603137705668127	6.3460344662992965	6.675153010714957	6.56172249998302
CHEMBL2029742	5.41	6.60416253718267	6.720282387877599	6.753765619220213	6.706334999985003
CHEMBL1682598	6.703333333	6.600916497576813	6.199502698969692	6.722020166442585	6.339552999975055
CHEMBL1682726	5.356666667	6.59960879054496	5.992173447715997	6.29873016356348	5.964803333316993
CHEMBL2041387	6.525	6.603410541420874	6.32697829172957	6.520765394990081	6.42569583339399
CHEMBL1682578	6.82	6.601023938573977	6.952904543018388	6.704521640103703	6.7322233332640184
CHEMBL1774634	6.856666667000001	6.602309308616019	7.480720102167119	7.159756866913197	7.005138333307256
CHEMBL1682463	6.926666667	6.601361566080687	6.772214046641049	6.7800660133387884	6.686835083280245
CHEMBL1682458	7.003333333	6.600839969441118	6.695375879167212	6.85515951017501	6.697779999953015
CHEMBL1682594	6.666666667	6.600127895634509	6.343378919534625	6.651405815970197	6.630384797559989
CHEMBL2041384	5.935	6.6055495768865535	6.849410237137684	6.775500108893119	6.697812916840038
CHEMBL1682607	6.68	6.600419323097815	6.30930973263302	6.69295006496806	6.695225583268983
CHEMBL1682714	6.14	6.60002476294942	6.5063165873805495	6.527673817050964	6.610864000003008
CHEMBL1682453	7.196666667000001	6.599641721671658	6.265345757564727	6.431590180886203	6.364211333271999
CHEMBL2041390	7.515	6.603756338775563	5.807239661851437	6.74884133996411	6.433180535656052
CHEMBL2041392	6.98	6.603487655685754	6.645716842673873	6.746070134906663	6.975213380979953
CHEMBL1081114	5.08	6.611869924630843	6.85840522814951	6.602282183970139	6.711732881000659
CHEMBL553625	6.816666667000001	6.6024904780996465	7.09456037589711	6.7011606799376	6.85513383321897
CHEMBL2029765	6.06	6.599891092786735	6.672807275934996	6.350604928158358	6.5990508333418045
CHEMBL1774627	6.6166666670000005	6.601989275369046	7.296718441669859	6.830203403278092	6.85477833327824
CHEMBL2029763	7.24	6.599131626834243	5.968665565749941	6.555881692993773	6.269189499838975
CHEMBL1094695	5.865	6.61277170492609	6.25327267532697	6.153333333	6.427461416469937
CHEMBL1774631	6.823333333	6.584104434008642	7.219182396779735	6.708477783858823	6.831864499911941
CHEMBL1682454	6.8666666670000005	6.579653669668618	6.710914791867871	6.48490445538532	6.830207916795938
CHEMBL2029755	7.02	6.579114967005896	6.554605998844508	6.356955496846995	6.481472555544325
CHEMBL2029746	7.3	6.578933987687945	6.814667508945228	6.500290463478776	6.609731825353647
CHEMBL1682704	6.37	6.5788212630671765	7.03406501092598	6.66670952447145	6.690336309506248
CHEMBL1682581	6.716666667	6.5783159814099115	6.285669883055996	6.671914262694467	6.594997797626243
CHEMBL2029352	7.05	6.577041287289415	6.95359898115578	6.44088541390141	6.270199166641507
CHEMBL1946558	8.005	6.587087023990932	6.756702962251782	7.005654337247796	6.882310055482678
CHEMBL558355	6.8266666670000005	6.579540087220027	5.582982761616005	6.694682427782839	6.234833333345047
CHEMBL3577055	6.4	6.581986381966367	6.261019234683934	6.423410189729509	6.453127833207247
CHEMBL2041388	7.84	6.581717634574498	6.520604026068319	6.642334568203675	6.6331333332924665
CHEMBL1682449	7.323333333	6.579738649203062	7.147327574377814	6.7674467471167965	6.801803678581966
CHEMBL1774626	6.603333332999999	6.577785789882611	6.795411490257135	6.482434151314033	6.646904325383648
CHEMBL1682460	6.923333333	6.5791731253937105	6.248201133848528	6.6044716636526015	6.797825916695988
CHEMBL1682464	6.92	6.578766263807307	6.256748979347872	6.505974421926316	6.407452797609983
CHEMBL2029761	7.21	6.579546699665871	7.168289351912787	6.731347794226067	6.847749999984999
CHEMBL1682588	6.586666667	6.57803871110626	6.354181253059257	6.509880283330951	6.5017932935309295
CHEMBL2029740	5.6	6.58328702187969	5.942201048112224	6.53876649432847	6.285018472270201
CHEMBL2029762	5.86	6.584867121352647	6.87214328695969	6.811018721050641	6.798907499933635
CHEMBL1682718	5.98	6.578619454687665	6.060907521889653	6.506596181846695	6.497818761952919
CHEMBL1682709	6.22	6.578630767730783	5.973652613096351	6.573202481143349	6.683674166664233
CHEMBL1774623	5.893333332999999	6.578258456726339	6.526804637642887	6.827656619812888	6.6318803888442615
CHEMBL1682706	6.276666667000001	6.578022915657782	6.865416579729517	6.610012401583913	6.63412472206452
CHEMBL1682583	6.833333333	6.620432308846152	6.491034550927026	6.539828876705583	6.56223583335002
CHEMBL1682602	6.57	6.6088354116238595	7.357608605866162	7.069889702889397	6.940763869059025
CHEMBL2041395	6.96	6.581400759092333	6.745575485626436	6.828970434839213	6.725316666672954
CHEMBL541735	5.89	6.549304304081099	6.422955611277052	6.431010092911031	6.449966964244735
CHEMBL1774637	6.526666667000001	6.594993834558143	7.049970802630485	6.859981907888194	6.987459583270492
CHEMBL2029750	6.58	6.5459344148577765	6.979451276685217	6.57301866949046	6.602020833393986
CHEMBL1682579	6.836666667	6.609172147128795	6.547007491414659	6.396914170380888	6.5289270000203645
CHEMBL2029749	6.78	6.573767757892078	6.942602428316714	6.394931704601694	6.496913333288948
CHEMBL1682575	6.93	6.618409769236255	6.495077372780774	6.566551768556523	6.729277083370013
CHEMBL1094534	5.42	6.593844035125752	6.6900114040454755	6.29997935285395	6.515119099030857
CHEMBL2029752	6.43	6.6126947586121485	7.478306695262766	7.00518633822037	6.93528183334079
CHEMBL1682444	7.32	6.620517617905366	6.519343684753736	6.699599043273621	6.613438666688996
CHEMBL2029758	7.07	6.604246616923023	6.487319379284107	6.64124154119945	6.547937916792379
CHEMBL2041382	7.045	6.575262602066415	6.716131164633266	6.903640240321711	6.862911428642006
CHEMBL2041389	7.325	6.549484178466677	6.375451394177467	6.777729696452709	6.655808333344018
CHEMBL1682719	5.92	6.5825101827965975	6.369532601714559	6.231375858598886	6.6102865000213535
CHEMBL1682708	6.273333332999999	6.598951812430621	6.470574611667663	6.679736173898883	6.650330833332036
CHEMBL1682455	6.753333333	6.621330689456173	6.978027367799808	6.535432279298538	6.835914206405336
CHEMBL1682600	6.68	6.616090619542207	6.180041157027862	6.530615479846938	6.631043690512011
CHEMBL1682577	6.55	6.631694585914652	7.267489805271048	6.846602943485056	6.850117428662993
CHEMBL2041571	6.2	6.571281994727967	6.5887727259541355	6.743676596301831	6.656857083442443
CHEMBL1682585	6.833333333	6.58658092903822	6.10143684161755	6.229066326939097	6.298883428568338
CHEMBL1682572	6.643333332999999	6.612540401488764	5.8768272076979	6.390259010970712	6.3333212857327235
CHEMBL1097787	5.53	6.615201907705865	6.203157037817714	6.103333332999999	6.393402833105166
CHEMBL1682587	6.71	6.617301893357306	6.18454797856769	6.55140667118547	6.361949999888967
CHEMBL2029592	6.98	6.6177117379017085	6.896432921303689	6.569344557387881	6.707210000035022
CHEMBL436840	6.02	6.611297933598767	6.905223234323891	6.7795400390932405	6.480786297618344
CHEMBL532	4.666	6.620228578640287	6.3433826178408195	6.243333333	6.475337916497021
CHEMBL1682700	6.396666667000001	6.6206655223135895	6.985373356786728	7.0646500822112985	6.636249166679214
CHEMBL1257966	5.28	6.6144045796436295	7.2234947910352725	6.718210130135739	6.867207142864244
CHEMBL1946562	7.945	6.61903294984681	6.640108560201669	6.807605871067072	6.804988888894655
CHEMBL555663	6.95	6.61610576762819	7.989376704533314	6.51055114795869	6.801957618923965
CHEMBL2041394	6.95	6.619414289529261	6.483892347942455	6.665580832350205	6.592850714284968
CHEMBL2041386	6.765	6.619107525330018	6.586919749254492	6.52632843135702	6.594971249991003
CHEMBL1682593	6.703333333	6.620843399502213	7.239781552141307	6.919915282441433	6.787268333375205
CHEMBL1682715	6.273333332999999	6.618479072806513	6.785191918598774	6.420437483630112	6.689801666643988
CHEMBL1682728	5.503333333	6.621087710561501	6.974575528172079	7.061813899187302	6.8950308333649675
CHEMBL553183	6.773333332999999	6.619522565173426	6.474672755501282	6.856117978625914	6.4727777976759695
CHEMBL224345	5.31	6.61282594291805	6.77818421928378	6.88922274971243	6.581552000008687
