# Supplementary material for: Cheminformatics Analysis and Modeling with MacrolactoneDB
Source: Sci Rep. 2020 Apr 14;10:6284. doi: 10.1038/s41598-020-63192-4 (PMC7156526; doi:10.1038/s41598-020-63192-4)
Supplement: Supplementary file 2 — Supplementary information2. [file 41598_2020_63192_MOESM2_ESM.zip › DataS1/CHEMBL364/pIC50/predictions/10-fold/tuned/y_rand/0/all.csv]

IDs	ExperimentalAff	NB	SVR	KNN	RF
CHEMBL1682448	7.15	6.576594791370047	6.953227008624464	6.4510501667103295	6.5969729246973365
CHEMBL1682720	5.8433333329999995	6.577778227294198	5.967291904442561	6.461708407794505	6.589863610147176
CHEMBL1682610	6.416666667	6.575058487451107	7.1116856606835155	6.781630448615982	6.413961646103504
CHEMBL2041572	6.32	6.592823491593918	6.552667830552586	6.660008472081522	6.63529802701381
CHEMBL1682576	6.44	6.5749248317709466	6.332719056815697	6.599281558956982	6.50719581495036
CHEMBL1682606	6.54	6.578185232879209	5.952215928958884	6.508007051290622	6.5929829971213225
CHEMBL1682592	6.66	6.577311382094889	5.985578224192103	6.371844289015736	6.495866483845986
CHEMBL1682713	6.263333332999999	6.570406832528576	6.960113396913577	6.41890910394099	6.648705735409446
CHEMBL2029588	6.36	6.586671904040918	5.6196273392903695	6.41542515255666	6.349799520033999
CHEMBL1774584	6.75	6.581319751737922	6.400847816889896	6.694918766822194	6.683864120627457
CHEMBL1682443	7.276666667000001	6.576218400421255	6.2858219439959715	6.3890198251159935	6.336211298449845
CHEMBL1682452	7.07	6.5753396285855805	7.728975833130079	6.69378069211239	6.526598741327987
CHEMBL1682605	6.6566666670000005	6.573400447395165	6.220837901168616	6.697272557656808	6.446625170990252
CHEMBL1774633	7.023333332999999	6.574325191768335	6.5065843763105375	6.581814734075198	6.172144009340388
CHEMBL532024	6.716666667	6.573875695011605	6.579900503512299	6.521798278091087	7.082997249223002
CHEMBL2029590	7.89	6.59001344127221	5.851503894045202	6.552161078248913	6.48997809564637
CHEMBL2303629	6.21625	6.605994987441388	7.82463870836043	6.731538682570422	6.857320101578655
CHEMBL1682705	6.5	6.575103228009255	5.9898553434485535	6.368964100540916	6.636501398181933
CHEMBL1682446	7.236666667000001	6.57626633397391	6.745096262178061	6.5884027306262745	6.670434482188007
CHEMBL1682582	6.636666667	6.576602428619175	6.802274626750783	6.414993750798763	6.776371351427374
CHEMBL1682703	6.1333333329999995	6.5740069364914575	6.704463656985488	6.401967595037717	6.4889866155130616
CHEMBL2029593	6.97	6.575906477301807	6.237740143080126	6.767399698786723	6.583251107211575
CHEMBL1946398	7.215	6.595414797685683	7.626075568119052	6.781678996432916	6.795531224339274
CHEMBL1682596	6.806666667000001	6.612025148440179	6.764780428122192	6.707955756876876	6.483464285134805
CHEMBL563766	6.873333333	6.560671475630105	6.281453489562795	6.292729876200502	6.490555451825345
CHEMBL1682466	6.973333332999999	6.622948164734434	7.0450633120874	6.8807923523834456	6.7985145305979415
CHEMBL1081434	5.77	6.653040449067948	6.149043248368002	6.723387642857775	6.885169244436792
CHEMBL1682608	6.273333332999999	6.6250711632059724	6.771477811829881	6.970248776280634	6.790135152778409
CHEMBL1682707	5.946666667000001	6.620461761053583	6.233658003911074	6.8720801930209925	6.8278694215486295
CHEMBL1774583	5.646666667000001	6.620556957151807	7.208873267344039	6.787521121379835	6.705101576624825
CHEMBL2029751	6.58	6.601498811482936	6.754549358719845	6.654422727062154	6.592272242730325
CHEMBL2029760	7.1	6.577934515968632	6.659845913275147	6.510211789207935	6.371470709581954
CHEMBL2041391	7.82	6.518592136094201	5.776600868531604	6.185348662778374	6.0493341902069595
CHEMBL1682702	6.103333332999999	6.618926762772623	6.970723822348727	6.810585283228263	6.7409534972314145
CHEMBL2041393	6.99	6.51358867474988	5.623384758347942	6.293768398810128	6.276141251193606
CHEMBL1682589	6.816666667000001	6.632722514733353	6.544249679091539	6.914378502017803	6.702735192331147
CHEMBL1682573	6.8666666670000005	6.61308844323804	7.031627639705856	6.79780243698488	6.572422171153158
CHEMBL1682468	6.99	6.620428800756735	6.465485243343606	6.957135617283271	6.78616543238501
CHEMBL1682710	6.266666667000001	6.617707281595019	7.571785531393037	6.848817292062787	6.782278399234358
CHEMBL1682461	6.91	6.608163165115848	6.806641236272831	6.666003424122787	6.618678595235273
CHEMBL1682723	5.686666667000001	6.613230791286058	6.064350271887762	6.7393610650149975	6.527385344069632
CHEMBL1682591	6.806666667000001	6.625757985360417	6.567013684909666	6.973271287765467	6.789091343862242
CHEMBL1682724	5.14	6.612281533763677	5.943385509520953	6.679045193707445	6.540638713628766
CHEMBL1681796	7.19	6.616037549146462	6.511720282122139	6.972654786603508	6.770986556312795
CHEMBL1946399	6.365	6.530918498824965	6.723163915999502	6.645501177002894	6.611230279142845
CHEMBL1682580	6.823333333	6.618493767842508	6.80815827577	6.55484390334845	6.501677628776183
CHEMBL1774641	7.113333333	6.63108477732827	7.6031482520573945	6.665526532576917	6.816637422359052
CHEMBL1682729	4.89	6.599860539334993	6.484533899084986	6.722392461968802	6.402260960370741
CHEMBL1682730	4.89	6.577688995545984	7.0230050963000945	6.820445084452488	6.7181856973777565
CHEMBL2029741	6.25	6.595505807319592	6.734436692290207	6.668249425669994	6.624007508650235
CHEMBL2041573	6.2	6.715641171927721	6.76102944913766	6.727139685368406	6.536633399441064
CHEMBL1682725	5.343333333	6.578272750009177	6.977034129202707	6.897454013804445	6.776857455008821
CHEMBL540229	6.243333333	6.575898166462061	6.192492655953917	6.686501660637508	6.658959519682187
CHEMBL487366	6.1	6.778944030261876	9.01070201468923	6.628458873586816	6.929796600593423
CHEMBL414883	5.195	6.894134953292075	8.610009590549996	6.947172295619657	6.977884951640357
CHEMBL1946561	7.005	6.544453415772261	5.838204351919049	6.321993905788842	6.490788990707362
CHEMBL1682445	7.236666667000001	6.540250520882039	6.5899619786569215	6.304623256262381	6.72079150947049
CHEMBL1774632	6.68	6.583482370002941	6.250287482666613	6.489396373520728	6.627446454736355
CHEMBL1682711	6.1566666670000005	6.59353613625543	6.49305476862177	6.745235294738395	6.570098021950566
CHEMBL553184	6.86	6.580924454736509	6.304031720797729	6.747783246326068	6.653539225768629
CHEMBL1682584	6.796666667	6.611092238428959	6.463154891261695	6.67683587511123	6.593903524865488
CHEMBL2029747	6.7	6.71624281205497	6.6297383051414425	6.791840037617191	6.804136646728728
CHEMBL1774638	6.61	6.624954226970283	7.986506306643063	6.733843643947026	6.858549963756442
CHEMBL1173442	5.245	6.945994096051525	9.073421015144653	7.007576013028304	7.284367345154276
CHEMBL1946557	8.61	6.558821997846949	6.5437298336598015	6.387653378205114	6.453480296602307
CHEMBL1682716	5.996666667	6.631352492752318	6.9100777120357195	6.843325279447154	6.815024024471109
CHEMBL539222	7.006666667	6.547429660549412	5.460143229007767	6.4324603643836085	6.0734955286108105
CHEMBL1774625	6.936666667000001	6.646128999264782	7.051248042683178	6.739055709433969	6.696719347553769
CHEMBL2029589	7.66	6.544213930021083	6.511424581377806	6.3874981502729895	6.43076187548447
CHEMBL2029585	7.29	6.5640400044738705	6.3937910031548855	6.5722064244546194	6.364227368391933
CHEMBL2029743	7.21	6.562156115890564	6.970413040043374	6.593663793092468	6.486716620994081
CHEMBL1774628	7.11	6.565381328186229	6.291892706448743	6.596609783773799	6.6517446167737315
CHEMBL1774639	6.716666667	6.563171581614407	5.562492013239057	6.266702243684478	6.175105416448984
CHEMBL553338	6.876666667	6.561496644448486	6.650636933103297	6.289573539050831	6.528742226245436
CHEMBL1682457	6.97	6.5659030131488985	6.334149810152086	6.57341877026388	6.565338638431391
CHEMBL1094508	6.38	6.545599214814214	6.759875548294256	6.86	6.729800648798961
CHEMBL2041385	7.63	6.5558136932533895	5.666004304535474	6.352044116408751	6.344041513241911
CHEMBL1682465	6.93	6.561620443932506	6.1854785038384605	6.477985461936879	6.560623476627985
CHEMBL1682574	6.666666667	6.563284888220569	6.405340068899946	6.580070555985627	6.832847473324242
CHEMBL2029596	7.58	6.562513691505831	7.16540634831496	6.445411393968502	6.431854686593793
CHEMBL2029756	6.63	6.5646193513593385	6.499238985714687	6.59878633704991	6.686158239812704
CHEMBL1081435	6.05	6.543797518689336	5.942260543024886	6.351128716220713	6.417189859931011
CHEMBL2041383	6.97	6.551583045180954	5.941899232750522	6.285552153222456	6.226961767759784
CHEMBL1682722	5.696666667000001	6.568614055989497	6.8597040182991655	6.977625423070463	6.6891742964682495
CHEMBL1774636	6.846666667	6.562391430221242	6.365262629959799	6.348551588779728	6.402480727127236
CHEMBL3577054	5.98	6.566695490786934	7.1741231351392205	6.810539955433473	6.959970514741025
CHEMBL2029598	6.41	6.56327274601474	6.64818969302247	6.614642336650904	6.845173252966493
CHEMBL1682599	6.703333333	6.5616523306055266	4.990910036092668	6.363024143939114	6.307300938211737
CHEMBL557551	7.043333333	6.563923814512899	7.096263508624467	6.619511149093697	6.381058497273446
CHEMBL2029757	7.16	6.564369355633531	6.3631679918073365	6.4844180331125	6.581264991500946
CHEMBL1241239	8.1875	6.559098764975026	5.322344430301995	6.944734780067874	6.4143356244659815
CHEMBL562773	7.223333332999999	6.563157096527007	5.795255414355325	6.163131021259867	6.180024683211268
CHEMBL1682451	6.973333332999999	6.58741519355152	7.390067518226941	6.506403673285499	6.696056475017438
CHEMBL1257967	6.293333333	6.641503526499284	7.181574926314534	6.773638437674819	6.807115049170103
CHEMBL2029764	6.28	6.567312916235016	6.940823823183049	6.4595916979487376	6.5822682803037225
CHEMBL2029745	5.71	6.588346768766995	8.0927442116013	6.293472910875567	6.934637475485339
CHEMBL1136	5.995	6.598873415732765	5.1341129895327	6.503793214720187	6.398855525846052
CHEMBL2041381	7.95	6.5916381742592645	7.2151224261319555	6.761404481480282	6.51213372789765
CHEMBL2029594	7.6	6.573341011792885	5.732302057994739	6.335415430747117	6.5419646394062285
CHEMBL2029754	7.1	6.57827088406801	5.553546778155509	6.612542316480364	6.666816763127668
CHEMBL2029587	7.6	6.575907013096476	6.144258984901014	6.523628345332082	6.764263468970774
CHEMBL2029753	6.79	6.5774567063606675	6.032385330808566	6.396070238461296	6.335811888962839
CHEMBL563603	6.77	6.581816400037635	6.950043159604775	6.59174666355824	6.57600804087414
CHEMBL1682459	6.75	6.574466065122725	6.084231282604628	6.644663196291465	6.262353548101673
CHEMBL1682447	7.113333333	6.580118548038847	6.787805203181997	6.719695355999311	6.476312964025239
CHEMBL1682462	7.103333332999999	6.582128209345824	6.540199644870239	6.7351201009627	6.463516271616051
CHEMBL1682601	6.573333333	6.595677337165414	7.238949628196131	6.753334078752277	6.779279021500288
CHEMBL1682712	6.03	6.57989626867754	7.149516866787611	6.67958995016118	6.5852175487275355
CHEMBL1682603	6.463333333	6.583188463074313	6.722761524328295	6.548998494635897	6.452677592199772
CHEMBL1682586	6.67	6.571621526981249	6.9026651511197405	6.529836978681054	6.519317916417085
CHEMBL1682609	6.48	6.599863384988816	7.163497104415374	6.774328514570249	6.879493559217183
CHEMBL1682717	5.916666667	6.573620776469929	6.685041770924944	6.629441465089265	6.60325095311381
CHEMBL1641857	6.72	6.625359768424963	7.301180449629814	6.692708767928497	6.7108859740805205
CHEMBL1682595	6.6733333329999995	6.576105346913838	6.57524869151046	6.64666650951662	6.651241682527963
CHEMBL1094363	6.11	6.642425958737381	6.028506145046849	5.935	6.303079334177246
CHEMBL1682597	6.69	6.6184002108705355	6.211869941923806	6.6344313104882255	6.706505174170673
CHEMBL2029597	5.83	6.612348891341276	6.2430070531335	6.532382031919431	6.72307285607216
CHEMBL529	6.194047619	6.607879810234128	6.539550648567349	6.637977802864331	6.616236483706476
CHEMBL1682467	7.013333332999999	6.620854132747572	5.857886284479181	6.494573743454755	6.598181251264089
CHEMBL1774624	5.586666667	6.6113414011624965	6.507332826236519	6.686316329755644	6.310961900728567
CHEMBL1774629	7.43	6.615146148024703	6.491516864619667	6.69274249699211	6.681258206730282
CHEMBL2041570	6.83	6.627312687835244	7.060388337113306	6.80202464058781	6.6694719326357506
CHEMBL1774640	6.153333333	6.620844389555267	6.791305063748544	6.648275004385814	6.5697014170195
CHEMBL1682727	5.443333332999999	6.624294743014621	7.465446329206319	6.952629724719028	6.762708256491124
CHEMBL1774630	7.19	6.6187275698835455	6.258659856604086	6.688987696788863	6.623985673268029
CHEMBL1682604	6.483333332999999	6.6182963006204965	6.589169768728786	6.997615036658972	6.599143866286077
CHEMBL1682590	6.523333332999999	6.618699896070687	7.880563802371194	6.722699485505313	6.810543820834984
CHEMBL1682450	7.386666667	6.619269916237003	7.105790102683101	6.753859971542395	6.7733178814553385
CHEMBL1682721	5.87	6.614103142206012	6.542400880836099	6.749016117759276	6.898841450795583
CHEMBL3392931	5.0	6.597230786387414	6.390402102793243	6.396666667000001	6.379145473438157
CHEMBL2029748	5.72	6.577170069738672	5.768831454072632	6.4747855874555675	5.9910263693040156
CHEMBL2029744	6.79	6.594530836396018	6.2101234838561234	6.475177858836261	6.357247228532151
CHEMBL2029591	6.07	6.618151020571037	7.374055281685454	6.704258809513933	6.479210397949086
CHEMBL1774635	7.036666667	6.623577403951985	6.778916465818872	6.965704317148469	6.861892785646196
CHEMBL2441613	6.62	6.558605460814303	7.453799397560136	6.33320310805989	6.451310057048553
CHEMBL1682456	7.096666667	6.620250559255413	6.284887795296253	6.614083627690358	6.551628130248498
CHEMBL1641858	6.04	6.598037984818439	7.355762624538455	6.752207319355609	7.143705820438499
CHEMBL2029759	7.04	6.622619057970973	6.607981559076881	6.580937315535849	6.6804196117089365
CHEMBL1682701	6.443333332999999	6.615677949842879	6.34053706955057	6.507875554571075	6.495129341780082
CHEMBL2029595	7.26	6.579603022884479	7.255874917397307	6.349691170940833	6.552634597225843
CHEMBL2029742	5.41	6.587263130935339	6.153955819104739	6.385591151607481	6.369968654034117
CHEMBL1682598	6.703333333	6.6336144001419015	6.496714874975973	6.811433271425176	6.907219071776917
CHEMBL1682726	5.356666667	6.613887949799848	5.948028409553199	6.499342307697066	6.389265131205233
CHEMBL2041387	6.525	6.597392830081601	6.59638781200699	6.6805995028382466	6.7584284910608705
CHEMBL1682578	6.82	6.641520394051726	6.213990636529964	6.95845879848052	6.855919314753534
CHEMBL1774634	6.856666667000001	6.602242233461682	6.154085694494165	6.676858874482997	6.56558618108855
CHEMBL1682463	6.926666667	6.629642624005902	7.002454181796261	6.791687762923635	6.713076845265435
CHEMBL1682458	7.003333333	6.654104580826646	7.347847079034457	6.977237621095569	7.015140295052898
CHEMBL1682594	6.666666667	6.622431459138786	6.907631376711121	6.725074888307244	6.643826677110967
CHEMBL2041384	5.935	6.5918014816922055	6.872240167521939	6.625641090306886	6.898365762404262
CHEMBL1682607	6.68	6.617806261701517	6.791122416162823	6.938524304805393	6.745228614267304
CHEMBL1682714	6.14	6.62906245380128	6.684446417326287	6.787999505736226	6.768670322642501
CHEMBL1682453	7.196666667000001	6.630485647180821	6.810711947088002	6.753972798122409	6.764470718148561
CHEMBL2041390	7.515	6.602055843299702	7.399790966529823	6.751899508671386	6.786499891755445
CHEMBL2041392	6.98	6.586523637464838	6.5716355679406995	6.519360808806931	6.574936841383268
CHEMBL1081114	5.08	6.424244623148819	6.354138068332411	6.299009117335568	6.091706092250721
CHEMBL553625	6.816666667000001	6.613514961084498	6.408940746792213	6.647671970114311	6.5727302495453594
CHEMBL2029765	6.06	6.611847205965879	6.832306655061226	6.600305516085832	6.6728285383081385
CHEMBL1774627	6.6166666670000005	6.608571496444043	7.6575799301166265	6.5310182937329495	6.5445711335010355
CHEMBL2029763	7.24	6.617699564130933	7.092798986942963	6.672660977919671	6.568122195711061
CHEMBL1094695	5.865	6.490601890353897	6.556933612270054	6.6566666670000005	6.56279677558744
CHEMBL1774631	6.823333333	6.583757563451861	6.556679146855263	6.587182384058028	6.633687650060812
CHEMBL1682454	6.8666666670000005	6.576883041840072	6.061608184946319	6.36930211221136	6.4480109257976865
CHEMBL2029755	7.02	6.581487006344706	6.701448327594049	6.663701742803544	6.803926437050433
CHEMBL2029746	7.3	6.58006742425753	6.390901471232825	6.15707266371302	6.454070127018915
CHEMBL1682704	6.37	6.580543406972584	7.071346241866539	6.406015699724454	6.676746794910196
CHEMBL1682581	6.716666667	6.579045683452255	6.667710024166529	6.381129414177441	6.797170393009267
CHEMBL2029352	7.05	6.577566099543522	5.998333476458889	6.458399149497026	6.591423057390222
CHEMBL1946558	8.005	6.587334734172328	6.8111275763488095	6.884393848787439	6.7128335023588335
CHEMBL558355	6.8266666670000005	6.581293170574449	7.157744390983632	6.496316939282217	6.887044149276798
CHEMBL3577055	6.4	6.579045724433014	7.171669283955991	6.595729746841941	6.392184869298951
CHEMBL2041388	7.84	6.585676585623211	7.1241864144468074	6.680481364695832	6.472712809661953
CHEMBL1682449	7.323333333	6.578977349142906	6.430142440874339	6.593249793535205	6.555782315041253
CHEMBL1774626	6.603333332999999	6.578054099598791	6.721158306337882	6.609090192072972	6.668399077692678
CHEMBL1682460	6.9233333329999995	6.577950034682957	6.368501324048353	6.442981175231641	6.4570204781518745
CHEMBL1682464	6.92	6.579970815978527	7.126603152622128	6.5646092380182095	6.907586437533944
CHEMBL2029761	7.21	6.580835882981247	7.000362039165474	6.536066691765129	6.705819027386848
CHEMBL1682588	6.586666667	6.578364314633514	6.823056440861073	6.41017464308847	6.522479385847668
CHEMBL2029740	5.6	6.578392679185647	5.929439189019092	6.426213801553195	6.379489842498165
CHEMBL2029762	5.86	6.5830295194946125	7.731065010805009	6.575443070501283	6.715065536407843
CHEMBL1682718	5.98	6.579023274807999	7.2334488983418535	6.4879814961932905	6.780987361772664
CHEMBL1682709	6.22	6.577212602058262	6.8875538611673015	6.564910109998422	6.472033952482957
CHEMBL1774623	5.893333332999999	6.576863216329741	6.424544573734824	6.511619957877707	6.406257166295483
CHEMBL1682706	6.276666667000001	6.577078100302045	6.9408306626679455	6.571330643719554	6.738367976191953
CHEMBL1682583	6.833333333	6.592387671551983	7.020783976301722	6.554042522472268	6.476127592992037
CHEMBL1682602	6.57	6.592175645717863	7.050710732504419	6.388317379882777	6.322997841246988
CHEMBL2041395	6.96	6.601539457165667	6.374392647628455	6.660856768795355	6.70728569526905
CHEMBL541735	5.89	6.594530982429011	6.4430586970562995	6.436187665539507	6.425521223753759
CHEMBL1774637	6.526666667000001	6.589266567978999	5.599155472887199	6.566501460679586	6.620346280392245
CHEMBL2029750	6.58	6.592908040700212	5.890014073894096	6.550190430135911	6.810971635311397
CHEMBL1682579	6.836666667	6.592849783021931	7.104865421054726	6.495772599439012	6.567846690153842
CHEMBL2029749	6.78	6.598764705019458	6.155041719914498	6.675209266356023	6.886578984436519
CHEMBL1682575	6.93	6.591594996352079	7.009690205841846	6.375503451515576	6.568292831127437
CHEMBL1094534	5.42	6.5715455415844195	6.989246651668591	6.5753072502799785	6.542018541792214
CHEMBL2029752	6.43	6.5956877273668	6.692332520893135	6.625586843186139	6.64123212633778
CHEMBL1682444	7.32	6.5894846984273805	6.1232907529173906	6.458277378530371	6.187865091528321
CHEMBL2029758	7.07	6.59549284585975	6.236018813137338	6.6809043030709265	6.404537580376304
CHEMBL2041382	7.045	6.601209822658824	6.941835353596362	6.715581773027558	6.8050011165461575
CHEMBL2041389	7.325	6.60174223515094	6.894522165063345	6.708919535741282	6.702892967503384
CHEMBL1682719	5.92	6.590932674559471	6.084857482398702	6.281263445726397	6.277757049092256
CHEMBL1682708	6.273333332999999	6.590627834664528	6.534760955930668	6.546714634652768	6.560474275135935
CHEMBL1682455	6.753333333	6.5914455410738	6.56852913085399	6.586114088420585	6.497984292113604
CHEMBL1682600	6.68	6.591619681781456	6.923151770996091	6.708354241846234	6.614668791568597
CHEMBL1682577	6.55	6.595394044237871	6.407473199738461	6.280691259046782	6.8314813107209496
CHEMBL2041571	6.2	6.598670976200067	7.265179934304382	6.975553878563153	6.885434217262601
CHEMBL1682585	6.833333333	6.590858616069161	6.447738008273102	6.478331333471921	6.71310328326364
CHEMBL1682572	6.643333332999999	6.5937245120046555	6.999326848672277	6.673867181840316	6.715736807922196
CHEMBL1097787	5.53	6.638854453675381	6.726281857464677	6.8266666670000005	6.7881835909448105
CHEMBL1682587	6.71	6.6124561535341675	5.753551022991118	6.585155176265554	6.4622883949934415
CHEMBL2029592	6.98	6.615547737895331	6.169170373059444	6.69765149707607	6.668972659962978
CHEMBL436840	6.02	6.6241971782505535	6.080020521582135	6.8824347553628265	6.651582781302624
CHEMBL532	4.666	6.620132941981797	6.616625421975705	6.716666667	6.671355119972279
CHEMBL1682700	6.396666667000001	6.6130252762070425	6.724611369795184	6.479527387027547	6.530283022987955
CHEMBL1257966	5.28	6.634736015297874	7.872460751104203	6.711102176407874	6.620144977139332
CHEMBL1946562	7.945	6.617984006535053	6.207185187937029	6.5476816135575024	6.505592657104032
CHEMBL555663	6.95	6.617684387723664	6.745923707498534	6.595699145145515	6.854105317495817
CHEMBL2041394	6.95	6.623383924257217	7.238327890727618	6.828708089705457	6.938234140629154
CHEMBL2041386	6.765	6.61910512256176	6.844501102987735	6.662340140277858	6.844476484245314
CHEMBL1682593	6.703333333	6.613260354888118	6.405044721848775	6.778715174458411	6.651657699002747
CHEMBL1682715	6.273333332999999	6.614296655792608	6.449900691888807	6.621716573605064	6.596423002138191
CHEMBL1682728	5.503333333	6.612184794047486	6.625661222887949	6.471197347995654	6.387090663953904
CHEMBL553183	6.773333332999999	6.613423813003636	5.960890526626855	6.5155062057684505	6.632461377001952
CHEMBL224345	5.31	6.628959100252441	7.245200364222917	6.581339410529333	6.770457100003165
