# Supplementary material for: Cheminformatics Analysis and Modeling with MacrolactoneDB
Source: Sci Rep. 2020 Apr 14;10:6284. doi: 10.1038/s41598-020-63192-4 (PMC7156526; doi:10.1038/s41598-020-63192-4)
Supplement: Supplementary file 2 — Supplementary information2. [file 41598_2020_63192_MOESM2_ESM.zip › DataS1/CHEMBL364/pIC50/predictions/10-fold/tuned/y_rand/0/mordred.csv]

IDs	ExperimentalAff	NB	SVR	KNN	RF
CHEMBL1682448	7.15	6.783855881648186	6.973585857271712	6.78478290176251	6.520119404731676
CHEMBL1682720	5.843333333	6.686288090586269	6.725431252630199	6.016689728168811	6.510036577407496
CHEMBL1682610	6.416666667	6.419287307931542	5.111053531426426	6.627506385810075	6.540958095221249
CHEMBL2041572	6.32	6.391212322256048	6.3896973064250675	6.6449097913329656	6.675631696516211
CHEMBL1682576	6.44	6.544574593671275	6.857625181351925	6.75575633985968	6.706460327372492
CHEMBL1682606	6.54	6.7415791147955755	6.974494300687906	6.284350388427437	6.5522762500225
CHEMBL1682592	6.66	6.842268622502684	7.145058596783028	6.920681414529469	6.80635958335251
CHEMBL1682713	6.263333332999999	6.617852564907068	6.9788369509592245	6.919489199246544	6.606342559506642
CHEMBL2029588	6.36	6.363483356127274	6.471874132796228	6.489672062798592	6.467878869083739
CHEMBL1774584	6.75	6.674920712775673	6.617434002121944	7.079977578192371	6.896823333328745
CHEMBL1682443	7.276666667000001	6.812482062752107	6.2551911122269575	6.735986870824751	6.340527648742502
CHEMBL1682452	7.07	6.658540129034218	6.391221332046531	6.748247911922975	6.731512976206663
CHEMBL1682605	6.6566666670000005	6.715062321002286	7.069168249096603	7.028100451117332	6.6768959821250045
CHEMBL1774633	7.023333332999999	6.812227869046904	6.803427533430647	7.20751935859666	6.894459077307073
CHEMBL532024	6.716666667	6.786378138275967	7.066459592487353	7.127691282742474	6.949365624984986
CHEMBL2029590	7.89	6.361176829749068	6.189658265024524	5.9593549493504145	5.920046875024989
CHEMBL2303629	6.21625	6.619948379082061	0.9666080619298798	6.477906718356229	6.117738541628752
CHEMBL1682705	6.5	6.465279533495712	5.5921761770874	6.142111842740202	6.39192928572625
CHEMBL1682446	7.236666667000001	6.599166776913235	7.096600999348621	6.497030418107292	6.714750208364176
CHEMBL1682582	6.636666667	6.3681406302738255	5.455204867180901	5.914096074244807	6.3069318452237395
CHEMBL1682703	6.133333333	6.468505807847457	5.540292121415949	6.621715806514684	6.620286666682923
CHEMBL2029593	6.97	6.685959230234559	6.6906316883373025	6.80320043573627	6.55194047623914
CHEMBL1946398	7.215	6.651477065823379	6.794967463973895	6.8322195833587145	6.8091447023762575
CHEMBL1682596	6.806666667000001	6.725935557189146	7.461063741117058	7.034596836156222	6.909169017870007
CHEMBL563766	6.873333333	6.685262473748083	6.688710651544484	6.804317650305401	6.836170138857889
CHEMBL1682466	6.973333332999999	6.791158075379512	7.213037398566386	6.763843684687388	6.53011528268874
CHEMBL1081434	5.77	6.6905941594855864	7.251146671306441	6.656811729760494	6.846316919603655
CHEMBL1682608	6.273333332999999	6.630835366575715	6.700629094932947	6.419824744310574	6.466423958297502
CHEMBL1682707	5.946666667000001	6.627918036186567	6.553766352573294	6.521206544609866	6.703205624928732
CHEMBL1774583	5.646666667000001	6.489977223356425	6.042628270776906	6.342876837666266	6.312002569464581
CHEMBL2029751	6.58	6.681962375466971	6.74677573277079	6.770564734597101	6.833342063500858
CHEMBL2029760	7.1	6.630371331404241	6.668306462505181	6.474500760764754	6.3677785714025
CHEMBL2041391	7.82	6.475822103226767	6.816657386835881	6.3585762331289395	6.466419122007509
CHEMBL1682702	6.103333332999999	6.6796779242652455	7.42832438643629	7.042753815433299	6.758332812503573
CHEMBL2041393	6.99	6.434607305701136	6.2343878543428906	6.170486606425673	6.107277514861233
CHEMBL1682589	6.816666667000001	6.604506540195136	6.4293286654376045	6.97854956087743	6.71460169639
CHEMBL1682573	6.8666666670000005	6.629789187173975	7.3658961391847955	6.622616443325998	6.834629012930526
CHEMBL1682468	6.99	6.522191537260234	6.227985321403398	6.403341043780559	6.161639955399988
CHEMBL1682710	6.266666667000001	6.572243487133987	6.581763073855622	7.085999676701667	6.7045927827372545
CHEMBL1682461	6.91	6.766347259203839	6.765367196189186	6.981534074756215	6.7107144097641855
CHEMBL1682723	5.686666667000001	6.420100561769807	6.422783860014079	6.413691691289122	6.442533492004583
CHEMBL1682591	6.806666667000001	6.593458916850057	6.442399442494943	6.31613444791863	6.39423749997562
CHEMBL1682724	5.14	6.727934340160864	6.685911470815891	6.591069740678864	6.5453942708774955
CHEMBL1681796	7.19	6.508037328082009	6.6449581053522175	6.5254595358325345	6.383531914704565
CHEMBL1946399	6.365	6.450771670296408	7.234571562215966	6.380795621078005	6.539754122002505
CHEMBL1682580	6.823333333	6.578152014999015	6.820341075756356	7.027495378058621	6.692512872050007
CHEMBL1774641	7.113333333	6.447716051595494	6.189359222736014	6.432380852927535	6.3218130803671855
CHEMBL1682729	4.89	6.3186141328125025	6.124865851115958	6.540130181339987	6.365486701395784
CHEMBL1682730	4.89	6.444571462690052	6.692466489698882	6.747784562533664	6.553764434511242
CHEMBL2029741	6.25	6.495635943700664	6.51657529884749	6.368415171209861	6.332517395769984
CHEMBL2041573	6.2	6.797755226741417	6.822201599893402	6.7474554366859145	6.817372916666219
CHEMBL1682725	5.343333333	6.4863695486385256	6.399801941564791	6.407840732012746	6.485246979178749
CHEMBL540229	6.243333333	6.581008114093237	6.819202479190162	6.782493540604199	6.528535833339963
CHEMBL487366	6.1	6.318413775086523	5.643550673273671	6.378418282559821	6.581642390875825
CHEMBL414883	5.195	6.795191898249822	6.039596591039741	6.696060788301012	6.652319851171362
CHEMBL1946561	7.005	6.5558418430703025	6.495593119085013	6.548748879886168	6.627033983127476
CHEMBL1682445	7.236666667000001	6.646509631777718	6.53005168873892	6.76335772574857	6.662750892844988
CHEMBL1774632	6.68	6.542676312914704	6.564262946516523	6.386691079241149	6.600576240078541
CHEMBL1682711	6.1566666670000005	6.448052614408594	6.3206069818037225	6.532471988450629	6.588328194443326
CHEMBL553184	6.86	6.652495314145268	7.26154737668937	6.873846793008668	6.453464687526236
CHEMBL1682584	6.796666667	6.63604469889275	6.662001312859063	6.556456023668113	6.61972135413874
CHEMBL2029747	6.7	6.606535690764614	6.448187069578063	6.601229170470662	6.461420833420615
CHEMBL1774638	6.61	6.642577490147978	7.0839206085739	6.579673518742717	6.377730684533738
CHEMBL1173442	5.245	7.0091560161000075	7.8210584040120334	6.827211816897805	6.992993452420959
CHEMBL1946557	8.61	6.558368086750923	6.41737466855856	6.292162237744601	6.527753740044785
CHEMBL1682716	5.996666667	6.483533166776775	6.520883967697648	6.116043680171469	6.300634374986248
CHEMBL539222	7.006666667	6.586603313201789	6.809199469940749	6.537245038072694	6.308468125088747
CHEMBL1774625	6.936666667000001	6.549733413878504	6.666204522788826	6.339771533841144	6.594715798578014
CHEMBL2029589	7.66	6.580731693195496	6.329661722204969	6.289332775335238	6.488922812468121
CHEMBL2029585	7.29	6.740658410570059	6.962915864101361	6.892228855251945	6.747483035736248
CHEMBL2029743	7.21	6.582714042669064	6.4298183550363275	6.295563519142492	5.993080863143742
CHEMBL1774628	7.11	6.664765447036807	6.875426644724484	6.442487803992641	6.740793541622505
CHEMBL1774639	6.716666667	6.178767175680363	5.729501279605013	6.106393870755362	6.187372544643727
CHEMBL553338	6.876666667	6.5172793526805695	6.071639643251813	6.663775205610544	6.328761383934985
CHEMBL1682457	6.97	6.6897790239930135	6.382645313736872	6.680870177758893	6.539167594225399
CHEMBL1094508	6.38	6.551313858569051	7.090544738827112	7.19	6.9736556547485335
CHEMBL2041385	7.63	6.7487200762513275	7.006742859110292	6.815567003981722	6.7774806249849915
CHEMBL1682465	6.93	6.486331192215099	6.321014981503331	6.6416150100093425	6.364682028774158
CHEMBL1682574	6.666666667	6.666092811904022	6.944091163350936	6.955994465651606	7.022337351227497
CHEMBL2029596	7.58	6.5450729928653715	6.384707811746334	6.3625094105291815	6.326552708333757
CHEMBL2029756	6.63	6.515903642593196	6.475874780862216	7.116516616774846	6.73362166667023
CHEMBL1081435	6.05	6.952535418014492	7.392778749668401	6.823817076660626	7.040588660709708
CHEMBL2041383	6.97	6.539709936284746	6.8136561282339825	6.322960921843962	5.974592187570007
CHEMBL1682722	5.696666667000001	6.613540578015076	6.277230992535894	6.75122205713435	6.57495555549918
CHEMBL1774636	6.846666667	6.539768486727102	6.036794435056069	6.6192526283383195	6.331208854179044
CHEMBL3577054	5.98	6.0116479969414325	6.109901102465993	6.122964923299974	6.245449955371218
CHEMBL2029598	6.41	6.525316332431079	6.369079795963095	6.023140637968118	5.7662386310790055
CHEMBL1682599	6.703333333	6.550708766723234	6.5924716457192885	6.037290137103247	6.379869002952642
CHEMBL557551	7.043333333	6.569420615992059	6.683998234025519	6.09512754114719	6.455689598170615
CHEMBL2029757	7.16	6.581904522118796	6.480883973808832	7.036017381970503	6.703957157758746
CHEMBL1241239	8.1875	6.254299945068906	5.379538134807038	6.951198401057181	6.462970659719167
CHEMBL562773	7.223333332999999	6.196360205991637	6.116590525309472	6.256526806612598	6.262366279809997
CHEMBL1682451	6.973333332999999	6.531172229216436	6.5725141342541455	6.80402994215128	6.747739136943753
CHEMBL1257967	6.293333333	6.936032090709626	7.8306243942652936	6.66626174741146	6.795545545630153
CHEMBL2029764	6.28	6.602932113971871	6.845084012369471	6.876082002573684	6.378844270816042
CHEMBL2029745	5.71	6.3373457297335385	6.452544759854501	6.306799817971337	6.283827098069968
CHEMBL1136	5.995	6.308555663418236	4.687806371277286	6.670024337803731	6.353094851146662
CHEMBL2041381	7.95	6.546721783657604	6.8730436018397185	6.627431139990998	6.898430729187522
CHEMBL2029594	7.6	6.916006812551178	7.2887032256436335	7.2277031088789805	7.127504910731863
CHEMBL2029754	7.1	6.868902525543011	7.058799099329995	7.295948943984737	6.926395089316255
CHEMBL2029587	7.6	6.615216964403387	6.6660038267088435	6.5998700638316015	6.5229488095250066
CHEMBL2029753	6.79	6.541883157416336	6.533337674207919	6.7083824081608645	6.507148883989978
CHEMBL563603	6.77	6.827746679424074	7.180245008299405	7.329044226420752	7.0936595982449875
CHEMBL1682459	6.75	6.811549137665816	7.049054311620681	7.104405924386079	6.800010595242492
CHEMBL1682447	7.113333333	6.779190074385359	6.836544276636351	6.455078608949907	6.8965250595549845
CHEMBL1682462	7.103333332999999	6.5396991348741516	6.1203793963207485	6.635402023175427	6.3722595485704066
CHEMBL1682601	6.573333333	6.760173275607152	6.655624069232427	6.5489886586139745	6.657531250046255
CHEMBL1682712	6.03	6.304320991739808	6.534033311568159	6.441175911328953	6.52059282741999
CHEMBL1682603	6.463333333	6.127997645795039	5.657495567666244	6.341957955882072	6.234132916699992
CHEMBL1682586	6.67	6.475952893893792	6.862679258971809	6.281565291563529	6.529900044573736
CHEMBL1682609	6.48	6.518140987206739	6.5481009806479324	6.647238927865948	6.54499744054501
CHEMBL1682717	5.916666667	6.500919514261221	6.804737931869578	6.245275068967996	6.521518839311673
CHEMBL1641857	6.72	6.087155233587126	6.268367246610216	6.274374192550158	6.311668149633758
CHEMBL1682595	6.673333333	6.783843064036558	6.909253519706141	6.438165028798455	6.611293189505421
CHEMBL1094363	6.11	6.5653804740549	6.566957493248043	6.666666667	6.679802152997982
CHEMBL1682597	6.69	6.243220823033203	5.874811164515354	6.455401375643213	6.335235625032494
CHEMBL2029597	5.83	6.612375315629418	7.040881887723856	6.674268310793721	6.784535416705001
CHEMBL529	6.194047619	6.513869463343326	6.4128395817835395	6.5755922949305825	6.467134999973757
CHEMBL1682467	7.013333332999999	6.730560973329032	6.7551235729272685	6.6535751250575315	6.774796041678743
CHEMBL1774624	5.586666667	6.590967814129643	6.426528242314566	6.528278263455653	6.367311527736233
CHEMBL1774629	7.43	6.703632226029165	6.829161261907947	6.91005830946483	6.829572604167918
CHEMBL2041570	6.83	6.736837313798402	7.010682921087666	6.6917350363625925	6.874156770853756
CHEMBL1774640	6.153333333	6.7346176021228725	7.181008853322167	6.6292834726418945	6.36727645838376
CHEMBL1682727	5.443333332999999	6.443107076027863	6.362742990708798	6.36956702967502	6.416585416595002
CHEMBL1774630	7.19	6.70587604570239	7.0517502176602065	7.000585189100929	6.824665625008727
CHEMBL1682604	6.483333332999999	6.686137200674926	7.032339885550373	6.533983481512584	6.737280729215007
CHEMBL1682590	6.523333332999999	6.331276610038075	6.584893240316864	6.654225711664185	6.720728784779992
CHEMBL1682450	7.386666667	6.584008733839201	6.490867649951574	6.3610801623786735	6.577133854184992
CHEMBL1682721	5.87	6.812919352669628	6.88030186253814	6.725603945616047	6.780873958297512
CHEMBL3392931	5.0	6.520779909811181	6.1201321060483505	6.02	6.183846284718783
CHEMBL2029748	5.72	6.842917628074255	6.9012850824594505	6.869004016129034	6.869721076376782
CHEMBL2029744	6.79	6.7222999332824305	6.873091410625671	6.80171006187415	6.695834895754988
CHEMBL2029591	6.07	6.789117979306199	6.7502609950994295	6.526789139825015	6.622771875006237
CHEMBL1774635	7.036666667	6.557314372451216	6.521064165529026	6.530023748780142	6.451510069423769
CHEMBL2441613	6.62	6.44611895379821	6.647743435187574	6.602740801753609	6.4464770138399885
CHEMBL1682456	7.096666667	6.571268595863546	6.672960619966534	6.589479601434192	6.8051661458675134
CHEMBL1641858	6.04	6.542898100217618	6.353441032044851	6.6029730536994995	6.586691666653746
CHEMBL2029759	7.04	6.462937815690545	6.064010540093565	6.252293224507424	6.259148645882507
CHEMBL1682701	6.443333332999999	6.567984372704063	6.475796385473171	6.765577020898757	6.7158600942658255
CHEMBL2029595	7.26	6.63082388119723	6.679531927959722	6.588938684163031	6.635743229160219
CHEMBL2029742	5.41	6.700124446217821	6.780783273079759	6.711913564922553	6.615963268840406
CHEMBL1682598	6.703333333	6.1888733471836925	5.6129687678586	5.982448585743339	6.176946502961232
CHEMBL1682726	5.356666667	6.49158681752401	6.7804772213356195	6.743634133883563	6.645099181542474
CHEMBL2041387	6.525	6.555607407748046	6.554064200476322	6.4435203625173045	6.503775580362498
CHEMBL1682578	6.82	6.820805484181517	6.734227345456837	6.78596583307064	6.55764761904843
CHEMBL1774634	6.856666667000001	6.608809075759633	6.590664714830925	6.744585331356092	6.472785367062578
CHEMBL1682463	6.926666667	6.632151361862822	6.4247837028566295	6.930880766620242	6.6920363094912405
CHEMBL1682458	7.003333333	6.803455704060698	6.433480931423645	6.853644567074703	6.49795009924228
CHEMBL1682594	6.666666667	6.675483432172208	6.340400611277374	6.53711388228575	6.639258854172485
CHEMBL2041384	5.935	6.539566428406092	6.385092074906009	6.301194645278551	6.442128869040004
CHEMBL1682607	6.68	6.526808181473587	6.3779919744957425	6.715125128006654	6.624740029766237
CHEMBL1682714	6.14	6.2605743461993395	6.062442910605256	6.271834065402497	6.465894801576658
CHEMBL1682453	7.196666667000001	6.708946664977663	6.962647075039261	6.530825123903261	6.649136309518118
CHEMBL2041390	7.515	6.653494249690338	6.652094607939855	6.600681927680836	6.664543601223113
CHEMBL2041392	6.98	6.7903520999911615	7.069877926082487	6.756508135273067	6.730907663707497
CHEMBL1081114	5.08	6.747774078336347	7.180559340913469	6.854653943853341	6.854020302614995
CHEMBL553625	6.816666667000001	6.308321083085573	6.150985487428564	6.08691037888844	6.246430952416245
CHEMBL2029765	6.06	6.323944545520398	6.411503405506533	6.22485064950611	6.486288541641869
CHEMBL1774627	6.6166666670000005	6.622728543118239	6.564117160228211	6.856856355778322	6.599442361109152
CHEMBL2029763	7.24	6.793153794674911	7.215119863708697	6.542385686038211	6.6610436011781236
CHEMBL1094695	5.865	6.618490108896674	7.002418170274215	6.98	6.822191354180767
CHEMBL1774631	6.823333333	6.728562663318483	6.680575132879275	6.673893404502094	6.650164112104173
CHEMBL1682454	6.8666666670000005	6.8283629022516585	6.7897999775810165	6.724813055849364	6.575872038733743
CHEMBL2029755	7.02	6.7612538237994695	7.1823631331447455	7.005327003377275	7.054181299627265
CHEMBL2029746	7.3	6.570302362967229	6.426149069586601	6.353411620306305	6.4474715526291515
CHEMBL1682704	6.37	6.139781093997648	6.3755298197362755	6.335697687197186	6.206540059519995
CHEMBL1682581	6.716666667	6.600433608674124	6.665523430968219	6.568539126371604	6.690805952397492
CHEMBL2029352	7.05	6.789699579078207	6.8121758966794275	6.991398698729473	6.930839246075417
CHEMBL1946558	8.005	6.52648925390502	6.127520335245061	6.587011530139734	6.724014652769236
CHEMBL558355	6.8266666670000005	6.648441659795864	6.92603795325954	7.019819984273061	7.032612053584971
CHEMBL3577055	6.4	6.348541294618232	6.254544857287448	6.8676011491802775	6.6631894493958415
CHEMBL2041388	7.84	6.5163804722700505	6.45928118217526	6.632020476166826	6.3861164583174945
CHEMBL1682449	7.323333333	6.82548192355917	7.088394639272444	6.763606800177011	6.574910104235
CHEMBL1774626	6.603333332999999	6.717512620566769	6.758422892759123	6.646243626818272	6.717870496060418
CHEMBL1682460	6.923333333	6.637244488116634	6.496887715000895	6.628847984414483	6.60483169650127
CHEMBL1682464	6.92	6.661889736575972	6.651936292075087	6.724472577227904	6.6481920386887285
CHEMBL2029761	7.21	6.707167331997961	6.731251988690712	6.818064319579139	6.656950372064979
CHEMBL1682588	6.586666667	6.327969719589755	6.9310668814502545	6.437486665440469	6.119427142842494
CHEMBL2029740	5.6	6.580466415146254	6.447436430130454	6.51402636502451	6.446258878946467
CHEMBL2029762	5.86	6.6246411276284265	6.672664558174426	6.570758410540637	6.650700034699181
CHEMBL1682718	5.98	6.534219597936389	6.866829075483058	6.704572060712482	6.703776860126251
CHEMBL1682709	6.22	6.572921084443468	6.408095875882922	6.308649889066945	6.557472157718127
CHEMBL1774623	5.893333332999999	6.539410257818391	6.55580387337493	6.193924046519961	6.237565793707928
CHEMBL1682706	6.276666667000001	6.532149641632694	7.486520883348177	6.897324833670994	6.918792172663711
CHEMBL1682583	6.833333333	6.485494692179203	6.108396964702953	6.623788117598278	6.447648199447916
CHEMBL1682602	6.57	6.514764568129841	6.4491700919632295	6.710637059489212	6.5690585119364915
CHEMBL2041395	6.96	6.680901691092699	6.4437023249801895	6.694336890778909	6.5192268452449875
CHEMBL541735	5.89	6.670541693673094	6.7638568142068065	6.510188591823401	6.632889866064349
CHEMBL1774637	6.526666667000001	6.622517452055199	6.515742043164432	6.235367421056294	6.638782738121243
CHEMBL2029750	6.58	6.85298450693049	7.32729953206613	6.853236516150234	6.800423288706226
CHEMBL1682579	6.836666667	6.586523695900354	6.560714890645133	6.466742371682854	6.388723541677499
CHEMBL2029749	6.78	6.837300806283854	7.384077283175789	7.0659841882412415	7.09216708343374
CHEMBL1682575	6.93	6.457139020843133	6.795292733273671	6.359346594582438	6.430196473218742
CHEMBL1094534	5.42	6.469086948366753	7.415724390949155	6.483368993047228	6.455463363119761
CHEMBL2029752	6.43	6.554420100524663	6.683663914269878	6.685251191573494	6.595218209297492
CHEMBL1682444	7.32	6.470808355838281	5.877870189198374	6.8379879357862015	6.712558645836679
CHEMBL2029758	7.07	6.713022902138344	6.97554929205091	6.717260330582905	6.817883764956277
CHEMBL2041382	7.045	6.6039560191602735	6.708793198864457	6.4591627540553835	6.583305000027907
CHEMBL2041389	7.325	6.704036009953914	6.694758855081499	6.858491270996607	6.531789494059974
CHEMBL1682719	5.92	6.687786632370921	6.903220497761329	6.49866525510751	6.63322989584622
CHEMBL1682708	6.273333332999999	6.716535145935053	7.026090670836022	6.852094232391164	6.717527529777499
CHEMBL1682455	6.753333333	6.730227823144723	8.362014447219291	6.7482721790731794	6.736220208345625
CHEMBL1682600	6.68	6.539289181959228	6.39860979797572	6.337738171878244	6.314013556523751
CHEMBL1682577	6.55	6.644772821779378	6.706354458046561	6.708303528278468	6.666246785726242
CHEMBL2041571	6.2	6.732237387210141	6.645684183701041	7.022436801725811	7.078439285654989
CHEMBL1682585	6.833333333	6.882211426693955	6.213143284169008	6.599332952813541	6.616028422624994
CHEMBL1682572	6.643333332999999	6.543641161078893	6.197774473143336	6.629220612569019	6.5097121875187645
CHEMBL1097787	5.53	6.3811687464214755	5.990607108146191	5.89	6.150733194474257
CHEMBL1682587	6.71	6.4236408014737405	6.9009859386726315	6.632950063987134	6.538684374996256
CHEMBL2029592	6.98	6.570774114207072	6.604557611274386	6.478442540033551	6.429722470264993
CHEMBL436840	6.02	7.327647700619147	7.6955473307468605	6.893220373111675	6.723432465283119
CHEMBL532	4.666	6.530229163177497	5.796994615519834	5.696666667000001	5.98194166688748
CHEMBL1682700	6.396666667000001	6.671318089386398	6.621842772134682	6.614362337345618	6.706874032728737
CHEMBL1257966	5.28	6.811690955427384	9.265144403349224	6.8151925716014405	6.626291671612107
CHEMBL1946562	7.945	6.788541169210134	6.521937454611459	6.470961184495101	6.618282187472256
CHEMBL555663	6.95	6.770960354128979	6.926166632620307	6.940009530715198	6.782394791707498
CHEMBL2041394	6.95	6.597940188130711	6.7121967436364525	6.689172771991589	6.547421726112521
CHEMBL2041386	6.765	6.491565111503238	6.66778470570152	6.640638472346115	6.683979538728747
CHEMBL1682593	6.703333333	6.527726113232759	7.4678830299630885	6.860882688796031	6.56131845240748
CHEMBL1682715	6.273333332999999	6.525393743844921	6.79345686865973	7.053158150685206	6.88426770837251
CHEMBL1682728	5.503333333	6.70190132421095	6.779715927830507	6.221618908043356	6.406446800608751
CHEMBL553183	6.773333332999999	6.563627512533505	6.904162832438585	6.885587589078632	6.812640625022495
CHEMBL224345	5.31	6.225785486309168	5.166189509882129	6.538393257997789	6.5025662748014845
