# Supplementary material for: Cheminformatics Analysis and Modeling with MacrolactoneDB
Source: Sci Rep. 2020 Apr 14;10:6284. doi: 10.1038/s41598-020-63192-4 (PMC7156526; doi:10.1038/s41598-020-63192-4)
Supplement: Supplementary file 2 — Supplementary information2. [file 41598_2020_63192_MOESM2_ESM.zip › DataS1/CHEMBL364/pIC50/predictions/10-fold/tuned/y_rand/0/mrc.csv]

IDs	ExperimentalAff	NB	SVR	KNN	RF
CHEMBL1682448	7.15	6.581214962704065	6.690000054568729	6.729888888933332	6.6105253858571045
CHEMBL1682720	5.843333333	6.581214962704065	6.690000054568729	6.729888888933332	6.6105253858571045
CHEMBL1682610	6.416666667	6.581214962704065	6.690000054568729	6.729888888933332	6.6105253858571045
CHEMBL2041572	6.32	6.581485731467854	6.722705299600498	5.991666666733333	6.192452722177887
CHEMBL1682576	6.44	6.581214962704065	6.690000054568729	6.729888888933332	6.6105253858571045
CHEMBL1682606	6.54	6.581214962704065	6.690000054568729	6.729888888933332	6.6105253858571045
CHEMBL1682592	6.66	6.581214962704065	6.690000054568729	6.729888888933332	6.6105253858571045
CHEMBL1682713	6.263333332999999	6.581214962704065	6.690000054568729	6.729888888933332	6.6105253858571045
CHEMBL2029588	6.36	6.581485731467854	6.722705299600498	5.991666666733333	6.192452722177887
CHEMBL1774584	6.75	6.581214962704065	6.690000054568729	6.729888888933332	6.6105253858571045
CHEMBL1682443	7.276666667000001	6.581214962704065	6.690000054568729	6.729888888933332	6.6105253858571045
CHEMBL1682452	7.07	6.581214962704065	6.690000054568729	6.729888888933332	6.6105253858571045
CHEMBL1682605	6.6566666670000005	6.581214962704065	6.690000054568729	6.729888888933332	6.6105253858571045
CHEMBL1774633	7.023333332999999	6.581214962704065	6.690000054568729	6.729888888933332	6.6105253858571045
CHEMBL532024	6.716666667	6.581214962704065	6.690000054568729	6.729888888933332	6.6105253858571045
CHEMBL2029590	7.89	6.581485731467854	6.722705299600498	5.991666666733333	6.192452722177887
CHEMBL2303629	6.21625	6.5822280797785195	6.773975399353975	6.767635307441526	6.6237490527128715
CHEMBL1682705	6.5	6.581214962704065	6.690000054568729	6.729888888933332	6.6105253858571045
CHEMBL1682446	7.236666667000001	6.581214962704065	6.690000054568729	6.729888888933332	6.6105253858571045
CHEMBL1682582	6.636666667	6.581214962704065	6.690000054568729	6.729888888933332	6.6105253858571045
CHEMBL1682703	6.133333333	6.581214962704065	6.690000054568729	6.729888888933332	6.6105253858571045
CHEMBL2029593	6.97	6.581214962704065	6.690000054568729	6.729888888933332	6.6105253858571045
CHEMBL1946398	7.215	6.581214962704065	6.690000054568729	6.729888888933332	6.6105253858571045
CHEMBL1682596	6.806666667000001	6.603905742754564	6.688333249752658	6.3710476190000005	6.6358346530731085
CHEMBL563766	6.873333333	6.603905742754564	6.688333249752658	6.3710476190000005	6.6358346530731085
CHEMBL1682466	6.973333332999999	6.603905742754564	6.688333249752658	6.3710476190000005	6.6358346530731085
CHEMBL1081434	5.77	6.585876613068453	6.65463877026506	6.403809524000001	6.415174186296776
CHEMBL1682608	6.273333332999999	6.603905742754564	6.688333249752658	6.3710476190000005	6.6358346530731085
CHEMBL1682707	5.946666667000001	6.603905742754564	6.688333249752658	6.3710476190000005	6.6358346530731085
CHEMBL1774583	5.646666667000001	6.594891177911508	6.671278417199624	6.555333333399999	6.502600499705103
CHEMBL2029751	6.58	6.603905742754564	6.688333249752658	6.3710476190000005	6.6358346530731085
CHEMBL2029760	7.1	6.603905742754564	6.688333249752658	6.3710476190000005	6.6358346530731085
CHEMBL2041391	7.82	6.603905742754564	6.688333249752658	6.3710476190000005	6.6358346530731085
CHEMBL1682702	6.103333332999999	6.603905742754564	6.688333249752658	6.3710476190000005	6.6358346530731085
CHEMBL2041393	6.99	6.603905742754564	6.688333249752658	6.3710476190000005	6.6358346530731085
CHEMBL1682589	6.816666667000001	6.603905742754564	6.688333249752658	6.3710476190000005	6.6358346530731085
CHEMBL1682573	6.8666666670000005	6.603905742754564	6.688333249752658	6.3710476190000005	6.6358346530731085
CHEMBL1682468	6.99	6.603905742754564	6.688333249752658	6.3710476190000005	6.6358346530731085
CHEMBL1682710	6.266666667000001	6.603905742754564	6.688333249752658	6.3710476190000005	6.6358346530731085
CHEMBL1682461	6.91	6.603905742754564	6.688333249752658	6.3710476190000005	6.6358346530731085
CHEMBL1682723	5.686666667000001	6.603905742754564	6.688333249752658	6.3710476190000005	6.6358346530731085
CHEMBL1682591	6.806666667000001	6.603905742754564	6.688333249752658	6.3710476190000005	6.6358346530731085
CHEMBL1682724	5.14	6.603905742754564	6.688333249752658	6.3710476190000005	6.6358346530731085
CHEMBL1681796	7.19	6.603905742754564	6.688333249752658	6.3710476190000005	6.6358346530731085
CHEMBL1946399	6.365	6.594891177911508	6.671278417199624	6.555333333399999	6.502600499705103
CHEMBL1682580	6.823333333	6.603905742754564	6.688333249752658	6.3710476190000005	6.6358346530731085
CHEMBL1774641	7.113333333	6.613984178325511	6.679999989114654	6.399222222333334	6.6022559662934
CHEMBL1682729	4.89	6.613984178325511	6.679999989114654	6.399222222333334	6.6022559662934
CHEMBL1682730	4.89	6.613984178325511	6.679999989114654	6.399222222333334	6.6022559662934
CHEMBL2029741	6.25	6.613984178325511	6.679999989114654	6.399222222333334	6.6022559662934
CHEMBL2041573	6.2	6.614357652239667	6.722132037933149	6.4942222221999995	6.521684911172975
CHEMBL1682725	5.343333333	6.613984178325511	6.679999989114654	6.399222222333334	6.6022559662934
CHEMBL540229	6.243333333	6.613984178325511	6.679999989114654	6.399222222333334	6.6022559662934
CHEMBL487366	6.1	6.614808395756977	6.763549989129308	6.393217570319247	6.695342667416238
CHEMBL414883	5.195	6.615377670779404	6.8581502121943005	6.800000000000001	6.714316579546001
CHEMBL1946561	7.005	6.613984178325511	6.679999989114654	6.399222222333334	6.6022559662934
CHEMBL1682445	7.236666667000001	6.613984178325511	6.679999989114654	6.399222222333334	6.6022559662934
CHEMBL1774632	6.68	6.613984178325511	6.679999989114654	6.399222222333334	6.6022559662934
CHEMBL1682711	6.1566666670000005	6.613984178325511	6.679999989114654	6.399222222333334	6.6022559662934
CHEMBL553184	6.86	6.613984178325511	6.679999989114654	6.399222222333334	6.6022559662934
CHEMBL1682584	6.796666667	6.613984178325511	6.679999989114654	6.399222222333334	6.6022559662934
CHEMBL2029747	6.7	6.614357652239667	6.722132037933149	6.4942222221999995	6.521684911172975
CHEMBL1774638	6.61	6.613984178325511	6.679999989114654	6.399222222333334	6.6022559662934
CHEMBL1173442	5.245	6.615377670779404	6.8581502121943005	6.800000000000001	6.714316579546001
CHEMBL1946557	8.61	6.613984178325511	6.679999989114654	6.399222222333334	6.6022559662934
CHEMBL1682716	5.996666667	6.613984178325511	6.679999989114654	6.399222222333334	6.6022559662934
CHEMBL539222	7.006666667	6.613984178325511	6.679999989114654	6.399222222333334	6.6022559662934
CHEMBL1774625	6.936666667000001	6.613984178325511	6.679999989114654	6.399222222333334	6.6022559662934
CHEMBL2029589	7.66	6.613984178325511	6.679999989114654	6.399222222333334	6.6022559662934
CHEMBL2029585	7.29	6.585106709855806	6.673278213976861	6.5669722221999995	6.567535646259207
CHEMBL2029743	7.21	6.585106709855806	6.673278213976861	6.5669722221999995	6.567535646259207
CHEMBL1774628	7.11	6.585106709855806	6.673278213976861	6.5669722221999995	6.567535646259207
CHEMBL1774639	6.716666667	6.585106709855806	6.673278213976861	6.5669722221999995	6.567535646259207
CHEMBL553338	6.876666667	6.585106709855806	6.673278213976861	6.5669722221999995	6.567535646259207
CHEMBL1682457	6.97	6.585106709855806	6.673278213976861	6.5669722221999995	6.567535646259207
CHEMBL1094508	6.38	6.550461284708893	6.600110247184877	6.3636666668	6.3613746854854485
CHEMBL2041385	7.63	6.585106709855806	6.673278213976861	6.5669722221999995	6.567535646259207
CHEMBL1682465	6.93	6.585106709855806	6.673278213976861	6.5669722221999995	6.567535646259207
CHEMBL1682574	6.666666667	6.585106709855806	6.673278213976861	6.5669722221999995	6.567535646259207
CHEMBL2029596	7.58	6.585106709855806	6.673278213976861	6.5669722221999995	6.567535646259207
CHEMBL2029756	6.63	6.585106709855806	6.673278213976861	6.5669722221999995	6.567535646259207
CHEMBL1081435	6.05	6.457636860213918	6.662904398157057	6.388333333428571	6.352659227950414
CHEMBL2041383	6.97	6.521371785034862	6.668276639032116	6.6373333334666675	6.653747865509395
CHEMBL1682722	5.696666667000001	6.585106709855806	6.673278213976861	6.5669722221999995	6.567535646259207
CHEMBL1774636	6.846666667	6.585106709855806	6.673278213976861	6.5669722221999995	6.567535646259207
CHEMBL3577054	5.98	5.633091420873282	6.585738011810041	4.666	5.770125017563451
CHEMBL2029598	6.41	6.585106709855806	6.673278213976861	6.5669722221999995	6.567535646259207
CHEMBL1682599	6.703333333	6.585106709855806	6.673278213976861	6.5669722221999995	6.567535646259207
CHEMBL557551	7.043333333	6.585106709855806	6.673278213976861	6.5669722221999995	6.567535646259207
CHEMBL2029757	7.16	6.585106709855806	6.673278213976861	6.5669722221999995	6.567535646259207
CHEMBL1241239	8.1875	5.980908937406304	6.60668049461166	6.442301001121799	6.370547849117751
CHEMBL562773	7.223333332999999	6.585106709855806	6.673278213976861	6.5669722221999995	6.567535646259207
CHEMBL1682451	6.973333332999999	6.584221647828141	6.6966727097648615	6.674333333466667	6.590457705986288
CHEMBL1257967	6.293333333	6.5837484821047	6.716921466306992	6.597388889	6.566332944055919
CHEMBL2029764	6.28	6.583985064966421	6.706536371369542	6.3247777778	6.399397122860256
CHEMBL2029745	5.71	6.5837484821047	6.716921466306992	6.597388889	6.566332944055919
CHEMBL1136	5.995	6.589273574510556	6.8265857209077785	6.925211315435066	6.901642071154552
CHEMBL2041381	7.95	6.584221647828141	6.6966727097648615	6.674333333466667	6.590457705986288
CHEMBL2029594	7.6	6.584221647828141	6.6966727097648615	6.674333333466667	6.590457705986288
CHEMBL2029754	7.1	6.584221647828141	6.6966727097648615	6.674333333466667	6.590457705986288
CHEMBL2029587	7.6	6.584221647828141	6.6966727097648615	6.674333333466667	6.590457705986288
CHEMBL2029753	6.79	6.584221647828141	6.6966727097648615	6.674333333466667	6.590457705986288
CHEMBL563603	6.77	6.584221647828141	6.6966727097648615	6.674333333466667	6.590457705986288
CHEMBL1682459	6.75	6.584221647828141	6.6966727097648615	6.674333333466667	6.590457705986288
CHEMBL1682447	7.113333333	6.584221647828141	6.6966727097648615	6.674333333466667	6.590457705986288
CHEMBL1682462	7.103333332999999	6.584221647828141	6.6966727097648615	6.674333333466667	6.590457705986288
CHEMBL1682601	6.573333333	6.584221647828141	6.6966727097648615	6.674333333466667	6.590457705986288
CHEMBL1682712	6.03	6.584221647828141	6.6966727097648615	6.674333333466667	6.590457705986288
CHEMBL1682603	6.463333333	6.584221647828141	6.6966727097648615	6.674333333466667	6.590457705986288
CHEMBL1682586	6.67	6.584221647828141	6.6966727097648615	6.674333333466667	6.590457705986288
CHEMBL1682609	6.48	6.584221647828141	6.6966727097648615	6.674333333466667	6.590457705986288
CHEMBL1682717	5.916666667	6.584221647828141	6.6966727097648615	6.674333333466667	6.590457705986288
CHEMBL1641857	6.72	6.587767715521336	6.816646328064491	7.26	6.816762701137003
CHEMBL1682595	6.673333333	6.584221647828141	6.6966727097648615	6.674333333466667	6.590457705986288
CHEMBL1094363	6.11	6.589036991648836	6.836499893117125	7.0136666666	6.980368120380253
CHEMBL1682597	6.69	6.612613105774525	6.706666668481101	6.6914444444	6.597988292032414
CHEMBL2029597	5.83	6.612613105774525	6.706666668481101	6.6914444444	6.597988292032414
CHEMBL529	6.194047619	6.612613105774525	6.706666668481101	6.6914444444	6.597988292032414
CHEMBL1682467	7.013333332999999	6.612613105774525	6.706666668481101	6.6914444444	6.597988292032414
CHEMBL1774624	5.586666667	6.612613105774525	6.706666668481101	6.6914444444	6.597988292032414
CHEMBL1774629	7.43	6.612613105774525	6.706666668481101	6.6914444444	6.597988292032414
CHEMBL2041570	6.83	6.612613105774525	6.706666668481101	6.6914444444	6.597988292032414
CHEMBL1774640	6.153333333	6.612613105774525	6.706666668481101	6.6914444444	6.597988292032414
CHEMBL1682727	5.443333332999999	6.612613105774525	6.706666668481101	6.6914444444	6.597988292032414
CHEMBL1774630	7.19	6.612613105774525	6.706666668481101	6.6914444444	6.597988292032414
CHEMBL1682604	6.483333332999999	6.612613105774525	6.706666668481101	6.6914444444	6.597988292032414
CHEMBL1682590	6.523333332999999	6.612613105774525	6.706666668481101	6.6914444444	6.597988292032414
CHEMBL1682450	7.386666667	6.612613105774525	6.706666668481101	6.6914444444	6.597988292032414
CHEMBL1682721	5.87	6.612613105774525	6.706666668481101	6.6914444444	6.597988292032414
CHEMBL3392931	5.0	6.61184732673055	6.669159893864556	7.323333333	6.605780108617679
CHEMBL2029748	5.72	6.612676357749914	6.744182436533627	6.508333333166667	6.492184792813277
CHEMBL2029744	6.79	6.612644731762219	6.725533058552975	6.717527777733334	6.787831645481579
CHEMBL2029591	6.07	6.612613105774525	6.706666668481101	6.6914444444	6.597988292032414
CHEMBL1774635	7.036666667	6.612613105774525	6.706666668481101	6.6914444444	6.597988292032414
CHEMBL2441613	6.62	6.612676357749914	6.744182436533627	6.508333333166667	6.492184792813277
CHEMBL1682456	7.096666667	6.612613105774525	6.706666668481101	6.6914444444	6.597988292032414
CHEMBL1641858	6.04	6.613346724201402	6.806753209713107	7.63	7.043116930317989
CHEMBL2029759	7.04	6.612613105774525	6.706666668481101	6.6914444444	6.597988292032414
CHEMBL1682701	6.443333332999999	6.603103870580578	6.70705476634192	6.416777777799998	6.6326193901915795
CHEMBL2029595	7.26	6.601695024377353	6.681335813039826	6.4116666666	6.379156242818304
CHEMBL2029742	5.41	6.601695024377353	6.681335813039826	6.4116666666	6.379156242818304
CHEMBL1682598	6.703333333	6.603103870580578	6.70705476634192	6.416777777799998	6.6326193901915795
CHEMBL1682726	5.356666667	6.603103870580578	6.70705476634192	6.416777777799998	6.6326193901915795
CHEMBL2041387	6.525	6.601695024377353	6.681335813039826	6.4116666666	6.379156242818304
CHEMBL1682578	6.82	6.603103870580578	6.70705476634192	6.416777777799998	6.6326193901915795
CHEMBL1774634	6.856666667000001	6.603103870580578	6.70705476634192	6.416777777799998	6.6326193901915795
CHEMBL1682463	6.926666667	6.603103870580578	6.70705476634192	6.416777777799998	6.6326193901915795
CHEMBL1682458	7.003333333	6.603103870580578	6.70705476634192	6.416777777799998	6.6326193901915795
CHEMBL1682594	6.666666667	6.603103870580578	6.70705476634192	6.416777777799998	6.6326193901915795
CHEMBL2041384	5.935	6.601695024377353	6.681335813039826	6.4116666666	6.379156242818304
CHEMBL1682607	6.68	6.603103870580578	6.70705476634192	6.416777777799998	6.6326193901915795
CHEMBL1682714	6.14	6.603103870580578	6.70705476634192	6.416777777799998	6.6326193901915795
CHEMBL1682453	7.196666667000001	6.603103870580578	6.70705476634192	6.416777777799998	6.6326193901915795
CHEMBL2041390	7.515	6.601695024377353	6.681335813039826	6.4116666666	6.379156242818304
CHEMBL2041392	6.98	6.603103870580578	6.70705476634192	6.416777777799998	6.6326193901915795
CHEMBL1081114	5.08	6.600286178174128	6.655649994574005	6.888511904714285	6.874808361923919
CHEMBL553625	6.816666667000001	6.603103870580578	6.70705476634192	6.416777777799998	6.6326193901915795
CHEMBL2029765	6.06	6.603103870580578	6.70705476634192	6.416777777799998	6.6326193901915795
CHEMBL1774627	6.6166666670000005	6.603103870580578	6.70705476634192	6.416777777799998	6.6326193901915795
CHEMBL2029763	7.24	6.603103870580578	6.70705476634192	6.416777777799998	6.6326193901915795
CHEMBL1094695	5.865	6.596083059618257	6.63721866641759	6.634	6.526790451966156
CHEMBL1774631	6.823333333	6.579587701424056	6.708920897099529	6.4836666666	6.592007023769154
CHEMBL1682454	6.8666666670000005	6.579887936945083	6.68049846513896	6.441444444533333	6.602090527327906
CHEMBL2029755	7.02	6.579887936945083	6.68049846513896	6.441444444533333	6.602090527327906
CHEMBL2029746	7.3	6.579887936945083	6.68049846513896	6.441444444533333	6.602090527327906
CHEMBL1682704	6.37	6.579887936945083	6.68049846513896	6.441444444533333	6.602090527327906
CHEMBL1682581	6.716666667	6.579887936945083	6.68049846513896	6.441444444533333	6.602090527327906
CHEMBL2029352	7.05	6.579887936945083	6.68049846513896	6.441444444533333	6.602090527327906
CHEMBL1946558	8.005	6.579587701424056	6.708920897099529	6.4836666666	6.592007023769154
CHEMBL558355	6.8266666670000005	6.579887936945083	6.68049846513896	6.441444444533333	6.602090527327906
CHEMBL3577055	6.4	6.578134280446406	6.751926546168266	7.04	6.520713288247989
CHEMBL2041388	7.84	6.579887936945083	6.68049846513896	6.441444444533333	6.602090527327906
CHEMBL1682449	7.323333333	6.579887936945083	6.68049846513896	6.441444444533333	6.602090527327906
CHEMBL1774626	6.603333332999999	6.579887936945083	6.68049846513896	6.441444444533333	6.602090527327906
CHEMBL1682460	6.923333333	6.579887936945083	6.68049846513896	6.441444444533333	6.602090527327906
CHEMBL1682464	6.92	6.579887936945083	6.68049846513896	6.441444444533333	6.602090527327906
CHEMBL2029761	7.21	6.579887936945083	6.68049846513896	6.441444444533333	6.602090527327906
CHEMBL1682588	6.586666667	6.579887936945083	6.68049846513896	6.441444444533333	6.602090527327906
CHEMBL2029740	5.6	6.579587701424056	6.708920897099529	6.4836666666	6.592007023769154
CHEMBL2029762	5.86	6.579587701424056	6.708920897099529	6.4836666666	6.592007023769154
CHEMBL1682718	5.98	6.579887936945083	6.68049846513896	6.441444444533333	6.602090527327906
CHEMBL1682709	6.22	6.579887936945083	6.68049846513896	6.441444444533333	6.602090527327906
CHEMBL1774623	5.893333332999999	6.579887936945083	6.68049846513896	6.441444444533333	6.602090527327906
CHEMBL1682706	6.276666667000001	6.579887936945083	6.68049846513896	6.441444444533333	6.602090527327906
CHEMBL1682583	6.833333333	6.613421307341803	6.706666605714229	6.631888889066667	6.615888852150456
CHEMBL1682602	6.57	6.613421307341803	6.706666605714229	6.631888889066667	6.615888852150456
CHEMBL2041395	6.96	6.613421307341803	6.706666605714229	6.631888889066667	6.615888852150456
CHEMBL541735	5.89	6.613421307341803	6.706666605714229	6.631888889066667	6.615888852150456
CHEMBL1774637	6.526666667000001	6.597988121681731	6.711822366039948	6.6931222221999995	6.656492506060439
CHEMBL2029750	6.58	6.597988121681731	6.711822366039948	6.6931222221999995	6.656492506060439
CHEMBL1682579	6.836666667	6.613421307341803	6.706666605714229	6.631888889066667	6.615888852150456
CHEMBL2029749	6.78	6.613421307341803	6.706666605714229	6.631888889066667	6.615888852150456
CHEMBL1682575	6.93	6.613421307341803	6.706666605714229	6.631888889066667	6.615888852150456
CHEMBL1094534	5.42	6.465106857868688	6.679527259103742	6.350825247159455	6.245778366888201
CHEMBL2029752	6.43	6.613421307341803	6.706666605714229	6.631888889066667	6.615888852150456
CHEMBL1682444	7.32	6.613421307341803	6.706666605714229	6.631888889066667	6.615888852150456
CHEMBL2029758	7.07	6.613421307341803	6.706666605714229	6.631888889066667	6.615888852150456
CHEMBL2041382	7.045	6.613421307341803	6.706666605714229	6.631888889066667	6.615888852150456
CHEMBL2041389	7.325	6.613421307341803	6.706666605714229	6.631888889066667	6.615888852150456
CHEMBL1682719	5.92	6.613421307341803	6.706666605714229	6.631888889066667	6.615888852150456
CHEMBL1682708	6.273333332999999	6.613421307341803	6.706666605714229	6.631888889066667	6.615888852150456
CHEMBL1682455	6.753333333	6.613421307341803	6.706666605714229	6.631888889066667	6.615888852150456
CHEMBL1682600	6.68	6.613421307341803	6.706666605714229	6.631888889066667	6.615888852150456
CHEMBL1682577	6.55	6.613421307341803	6.706666605714229	6.631888889066667	6.615888852150456
CHEMBL2041571	6.2	6.597988121681731	6.711822366039948	6.6931222221999995	6.656492506060439
CHEMBL1682585	6.833333333	6.60824103781975	6.705044064356779	6.782777777799999	6.367710668808522
CHEMBL1682572	6.643333332999999	6.613421307341803	6.706666605714229	6.631888889066667	6.615888852150456
CHEMBL1097787	5.53	6.617479136076551	6.734686652695171	6.5316666666000005	6.549673050944964
CHEMBL1682587	6.71	6.617347582551548	6.705685694111736	6.734666666666666	6.604744976991091
CHEMBL2029592	6.98	6.617347582551548	6.705685694111736	6.734666666666666	6.604744976991091
CHEMBL436840	6.02	6.617714917246985	6.728378871933948	6.649553803619358	6.862408874811915
CHEMBL532	4.666	6.617195843926875	6.731924168045007	6.22	6.56235824799732
CHEMBL1682700	6.396666667000001	6.617347582551548	6.705685694111736	6.734666666666666	6.604744976991091
CHEMBL1257966	5.28	6.617630874701224	6.707735980677748	6.673095238142857	6.6769933764799525
CHEMBL1946562	7.945	6.617347582551548	6.705685694111736	6.734666666666666	6.604744976991091
CHEMBL555663	6.95	6.617347582551548	6.705685694111736	6.734666666666666	6.604744976991091
CHEMBL2041394	6.95	6.617347582551548	6.705685694111736	6.734666666666666	6.604744976991091
CHEMBL2041386	6.765	6.617347582551548	6.705685694111736	6.734666666666666	6.604744976991091
CHEMBL1682593	6.703333333	6.617347582551548	6.705685694111736	6.734666666666666	6.604744976991091
CHEMBL1682715	6.273333332999999	6.617347582551548	6.705685694111736	6.734666666666666	6.604744976991091
CHEMBL1682728	5.503333333	6.617347582551548	6.705685694111736	6.734666666666666	6.604744976991091
CHEMBL553183	6.773333332999999	6.617347582551548	6.705685694111736	6.734666666666666	6.604744976991091
CHEMBL224345	5.31	6.618074227543444	6.750155492917216	6.730968926925729	6.862408874811915
