# Supplementary material for: Cheminformatics Analysis and Modeling with MacrolactoneDB
Source: Sci Rep. 2020 Apr 14;10:6284. doi: 10.1038/s41598-020-63192-4 (PMC7156526; doi:10.1038/s41598-020-63192-4)
Supplement: Supplementary file 2 — Supplementary information2. [file 41598_2020_63192_MOESM2_ESM.zip › DataS1/CHEMBL364/pIC50/predictions/10-fold/tuned/y_rand/7/4ML-bestparams]

maccs_fing.csv
NB
{'n_iter': 200, 'fit_intercept': False}
SVR
{'shrinking': True, 'kernel': 'rbf', 'degree': 1}
KNN
{'weights': 'uniform', 'n_neighbors': 3, 'leaf_size': 80, 'algorithm': 'auto'}
RF
{'n_estimators': 1800, 'min_samples_split': 10, 'min_samples_leaf': 1, 'max_features': 'sqrt', 'max_depth': 30, 'bootstrap': False}
ecfp6_fing.csv
NB
{'n_iter': 200, 'fit_intercept': True}
SVR
{'shrinking': False, 'kernel': 'linear', 'degree': 1}
KNN
{'weights': 'distance', 'n_neighbors': 7, 'leaf_size': 10, 'algorithm': 'auto'}
RF
{'n_estimators': 200, 'min_samples_split': 2, 'min_samples_leaf': 1, 'max_features': 'sqrt', 'max_depth': 50, 'bootstrap': True}
mordred_desc.csv
NB
{'n_iter': 200, 'fit_intercept': False}
SVR
{'shrinking': False, 'kernel': 'linear', 'degree': 1}
KNN
{'weights': 'distance', 'n_neighbors': 7, 'leaf_size': 40, 'algorithm': 'auto'}
RF
{'n_estimators': 600, 'min_samples_split': 5, 'min_samples_leaf': 1, 'max_features': 'auto', 'max_depth': 80, 'bootstrap': True}
2Drdkit_desc.csv
NB
{'n_iter': 200, 'fit_intercept': True}
SVR
{'shrinking': False, 'kernel': 'linear', 'degree': 1}
KNN
{'weights': 'distance', 'n_neighbors': 9, 'leaf_size': 70, 'algorithm': 'auto'}
RF
{'n_estimators': 1200, 'min_samples_split': 5, 'min_samples_leaf': 2, 'max_features': 'sqrt', 'max_depth': 10, 'bootstrap': False}
mrc_desc.csv
NB
{'n_iter': 200, 'fit_intercept': True}
SVR
{'shrinking': True, 'kernel': 'rbf', 'degree': 1}
KNN
{'weights': 'distance', 'n_neighbors': 15, 'leaf_size': 90, 'algorithm': 'auto'}
RF
{'n_estimators': 2000, 'min_samples_split': 10, 'min_samples_leaf': 2, 'max_features': 'auto', 'max_depth': 40, 'bootstrap': True}
mordred_mrc_desc.csv
NB
{'n_iter': 200, 'fit_intercept': False}
SVR
{'shrinking': False, 'kernel': 'linear', 'degree': 1}
KNN
{'weights': 'distance', 'n_neighbors': 7, 'leaf_size': 40, 'algorithm': 'auto'}
RF
{'n_estimators': 600, 'min_samples_split': 5, 'min_samples_leaf': 1, 'max_features': 'auto', 'max_depth': 80, 'bootstrap': True}
all_comb.csv
NB
{'n_iter': 200, 'fit_intercept': True}
SVR
{'shrinking': False, 'kernel': 'linear', 'degree': 1}
KNN
{'weights': 'distance', 'n_neighbors': 13, 'leaf_size': 80, 'algorithm': 'auto'}
RF
{'n_estimators': 1400, 'min_samples_split': 2, 'min_samples_leaf': 1, 'max_features': 'auto', 'max_depth': 100, 'bootstrap': True}
