# Supplementary material for: Cheminformatics Analysis and Modeling with MacrolactoneDB
Source: Sci Rep. 2020 Apr 14;10:6284. doi: 10.1038/s41598-020-63192-4 (PMC7156526; doi:10.1038/s41598-020-63192-4)
Supplement: Supplementary file 2 — Supplementary information2. [file 41598_2020_63192_MOESM2_ESM.zip › DataS1/CHEMBL364/pIC50/predictions/10-fold/tuned/y_rand/7/mordred_mrc.csv]

IDs	ExperimentalAff	NB	SVR	KNN	RF
CHEMBL1682448	7.15	6.425058318382636	6.094871747674934	6.403453293443361	6.487763009842484
CHEMBL1682720	5.843333333	6.309479891508469	6.184759757477118	6.620059247361432	6.5423371757280835
CHEMBL1682610	6.416666667	6.302914505589012	5.81120833965639	6.643875327463897	6.4344436746974285
CHEMBL2041572	6.32	6.586825123039846	6.87197286610644	6.367209481961019	6.29665510803407
CHEMBL1682576	6.44	6.576991651254214	6.962211324554102	6.653048407349789	6.793289511735514
CHEMBL1682606	6.54	6.242850533247314	5.745880479709567	6.458445839739669	6.399386832960399
CHEMBL1682592	6.66	6.222771982903374	6.026227693480149	6.222558473731908	6.454652139991432
CHEMBL1682713	6.263333332999999	6.557863775554578	6.465103502782829	6.616188380027908	6.370960888454887
CHEMBL2029588	6.36	6.550971274846386	6.419122164626523	6.592700555204293	6.578752219762819
CHEMBL1774584	6.75	6.697028080800722	6.4164478061951735	6.6528520646460745	6.686195523243882
CHEMBL1682443	7.276666667000001	6.517137640396044	5.591084861546961	6.410384706830295	6.303288853816858
CHEMBL1682452	7.07	6.443262958674584	6.611682986655734	6.886393179713758	6.342256861580838
CHEMBL1682605	6.6566666670000005	6.661489141919443	7.177444083448461	6.381146689294575	6.422158558232514
CHEMBL1774633	7.023333332999999	6.6614135837185025	7.002392367073818	6.510844752259593	6.800006300674358
CHEMBL532024	6.716666667	6.577541691753749	6.640923685191436	6.24751799567133	6.271367541923333
CHEMBL2029590	7.89	6.453274786916427	6.23664222677315	6.515161588613444	6.412796564640692
CHEMBL2303629	6.21625	6.706016476517817	5.527598701140353	6.793778059716393	6.5721821496574115
CHEMBL1682705	6.5	6.591988391078221	6.131184694809254	6.891042082599252	6.3619856660412415
CHEMBL1682446	7.236666667000001	6.621297610692956	6.820495410670799	6.646969342065336	6.76248966753772
CHEMBL1682582	6.636666667	6.363450541332886	6.708236076275996	6.525734300569613	6.3207136439162825
CHEMBL1682703	6.133333333	6.3577046692658605	6.30163667422723	6.9235688962173	6.6451385307354585
CHEMBL2029593	6.97	6.600162516619149	6.655260410980593	6.699298089450743	6.56296068633659
CHEMBL1946398	7.215	6.50665669719712	6.316255883152654	6.921388327410178	6.56799675840791
CHEMBL1682596	6.806666667000001	6.648005307302334	4.988507015678959	6.333713391087795	6.266117274392553
CHEMBL563766	6.873333333	6.55844312454428	6.781263407603898	6.65960772867597	6.5960130296042525
CHEMBL1682466	6.973333332999999	6.749584449241542	6.242087715012456	6.454207844191089	6.440830765864484
CHEMBL1081434	5.77	6.917196640296342	8.360327897527377	6.851643225523554	7.096394390456647
CHEMBL1682608	6.273333332999999	6.573027108546284	6.0765184878907945	6.523629105283547	6.271952877647339
CHEMBL1682707	5.946666667000001	6.680100724908527	6.463979812692223	6.53537019572462	6.590202337772695
CHEMBL1774583	5.646666667000001	6.367223066980943	6.491991398896726	7.080185005478174	6.715849895797169
CHEMBL2029751	6.58	6.63483163494195	6.4153018586550274	6.466727335094925	6.50257034221386
CHEMBL2029760	7.1	6.4453959234954175	6.6246885924462084	6.3168374180094675	6.546425552433614
CHEMBL2041391	7.82	6.502568556229783	6.137120716354051	6.492189953851858	6.338423943456772
CHEMBL1682702	6.103333332999999	6.583465012704883	6.689481490459386	6.5123766173398785	6.582079128874369
CHEMBL2041393	6.99	6.520878127478828	6.5874541462034735	6.467861737258374	6.518989659206169
CHEMBL1682589	6.816666667000001	6.621326982214095	6.588150154645682	6.626612002600711	6.674921459440751
CHEMBL1682573	6.8666666670000005	6.654250338196748	6.837511733790684	7.039053661462935	6.794998953626793
CHEMBL1682468	6.99	6.587364723704567	6.438127980134642	6.443559621708159	6.588540719978687
CHEMBL1682710	6.266666667000001	6.576662708007818	6.870043581681376	6.468750285290159	6.615564470860583
CHEMBL1682461	6.91	6.546281411809687	6.17022488984998	6.406422683092341	6.39140014348209
CHEMBL1682723	5.686666667000001	6.527251953576947	6.452573979029918	6.944767491146165	6.488859150611879
CHEMBL1682591	6.806666667000001	6.566313959447147	6.11329001758137	6.509946769884237	6.462878947557398
CHEMBL1682724	5.14	6.6939020059284635	6.896689014011081	6.485550155705934	6.825356175252034
CHEMBL1681796	7.19	6.6040521464023625	6.358504901183288	6.572148139015242	6.527195313705604
CHEMBL1946399	6.365	6.313776529836468	5.997859560186214	6.249468425248152	6.404213180249126
CHEMBL1682580	6.823333333	6.603980064624466	6.486220217247361	6.641962414784256	6.64332698563798
CHEMBL1774641	7.113333333	6.575948039472534	6.221445262059923	7.1277125674685795	6.818733231033737
CHEMBL1682729	4.89	6.787711088133047	7.161083465181285	6.810766587622789	6.716675030765289
CHEMBL1682730	4.89	6.4077754454599045	6.356519298788385	6.327115356908727	6.481499752502426
CHEMBL2029741	6.25	6.618294945205683	6.709205712157569	6.378203299424903	6.125964029456009
CHEMBL2041573	6.2	6.424736244060432	6.333975446001595	6.527179762465727	6.359909937689537
CHEMBL1682725	5.343333333	6.543453357045788	6.45954142880224	6.084097989511877	6.356294348119992
CHEMBL540229	6.243333333	6.712012268969254	7.322711781493531	7.58194471638454	7.138909153445484
CHEMBL487366	6.1	6.075676697017451	6.077734613337746	6.758128227151743	6.413275676857931
CHEMBL414883	5.195	6.3676908410797335	8.155050110234217	6.153331550192605	6.354811244117881
CHEMBL1946561	7.005	6.556572643414679	6.810399350854823	6.250485726968847	6.748894260866563
CHEMBL1682445	7.236666667000001	6.859822142901621	7.019411507942628	6.884067184078578	6.825596411125332
CHEMBL1774632	6.68	6.739463717474858	6.997559563650764	6.591162400101514	6.612472878225073
CHEMBL1682711	6.1566666670000005	6.83926936561471	6.500721795375895	6.869742525845226	6.719107342384015
CHEMBL553184	6.86	6.772355997251343	7.451763097638086	7.1798358016975845	7.074361311799643
CHEMBL1682584	6.796666667	6.766494632838752	6.902289111729694	6.995029984682633	6.821930257890194
CHEMBL2029747	6.7	6.616443755748703	6.514884960570075	6.8347685212945395	6.7485366042462696
CHEMBL1774638	6.61	6.6954878421751545	7.020042172074113	7.420792971181423	7.136435205620499
CHEMBL1173442	5.245	6.157254252564709	6.8392433860224	6.233574758004767	6.469603220415114
CHEMBL1946557	8.61	6.555421504093696	6.963216662242814	6.435583158765301	6.733268397953058
CHEMBL1682716	5.996666667	6.736560162536371	7.030848916140421	6.578167310609227	6.781506401695326
CHEMBL539222	7.006666667	6.87249687953806	7.096584610566644	6.5342441031742835	6.592741842272739
CHEMBL1774625	6.936666667000001	6.724038528986984	6.78395057650858	6.699646489342272	6.561293918903524
CHEMBL2029589	7.66	6.507244730546553	6.871413113613265	6.411590196151241	6.594700157847601
CHEMBL2029585	7.29	6.5359835201861	6.768512252146167	5.906643739744195	6.2992262438555375
CHEMBL2029743	7.21	6.554204682411946	6.598562150532829	6.343397978477998	6.503449330481691
CHEMBL1774628	7.11	6.5077089388225335	6.335098863706713	6.256388515074086	6.470946879843338
CHEMBL1774639	6.716666667	6.482610449688467	7.01094742406847	6.073532815774386	6.206790036710841
CHEMBL553338	6.876666667	6.476109232467701	6.402568081374867	6.236263227514997	6.609236068854175
CHEMBL1682457	6.97	6.5967412256530515	7.14417922876632	7.005707426823428	6.918069177433926
CHEMBL1094508	6.38	6.230734335779839	5.686755142901334	5.586666667	6.000119224199639
CHEMBL2041385	7.63	6.423142832549796	6.452503900214404	6.58521090448869	6.2970229602675225
CHEMBL1682465	6.93	6.730273088192133	6.827072229742336	6.706348897637332	6.836731031094724
CHEMBL1682574	6.666666667	6.501666600977253	6.52584362753919	6.3249542630304525	6.357268497384947
CHEMBL2029596	7.58	6.427664780063889	6.531803941858571	6.4895851027810645	6.488108050297593
CHEMBL2029756	6.63	6.458636488401634	6.661594089481285	6.0330327627607945	6.410595140099992
CHEMBL1081435	6.05	6.64092365057158	7.25123066592196	6.581502849260853	6.598371057624482
CHEMBL2041383	6.97	6.56394018028811	6.925310878174025	6.202512212495163	6.656817352066031
CHEMBL1682722	5.696666667000001	6.631679511207956	6.783445262169864	6.411637154905023	6.585280520083852
CHEMBL1774636	6.846666667	6.5138985648358085	6.647889245674436	6.254150122013504	6.738707093269664
CHEMBL3577054	5.98	6.989064736336115	7.864461047505153	6.994169684791694	6.956255252616635
CHEMBL2029598	6.41	6.555826518127837	6.784777388594422	6.505103143166966	6.779104184017523
CHEMBL1682599	6.703333333	6.459306551998391	6.41385948890099	6.511409294351194	6.7262072982757655
CHEMBL557551	7.043333333	6.473283648853812	6.282832422220147	6.507112342780791	6.339202300683752
CHEMBL2029757	7.16	6.469429052657113	6.557168224406994	6.17784701966982	6.199784812740227
CHEMBL1241239	8.1875	6.545652087938594	7.595476353303838	6.796938393108611	6.522423295672313
CHEMBL562773	7.223333332999999	6.4379805257814375	6.6647535140717205	6.206501267022174	6.290776783961467
CHEMBL1682451	6.973333332999999	6.71076380522248	7.455575743530202	7.007203243904093	6.91173204345717
CHEMBL1257967	6.293333333	6.628085184666982	5.4909236071259215	6.840554948433515	6.78865135800217
CHEMBL2029764	6.28	6.560954931835644	6.76554686484059	6.839093116806092	6.8343609706753945
CHEMBL2029745	5.71	6.728051246122696	6.8203380463985965	6.878735013176305	6.904030568170062
CHEMBL1136	5.995	7.054288595047524	8.139919535272716	6.1046827990669925	6.675132179298675
CHEMBL2041381	7.95	6.554606093759525	6.277477118091687	6.189151772121312	6.172408371266103
CHEMBL2029594	7.6	6.39624742821036	5.921999834153605	6.214084687100715	6.575373281474895
CHEMBL2029754	7.1	6.336852890735988	5.940547661197648	6.663771406363451	6.355500000511822
CHEMBL2029587	7.6	6.642507084480634	7.0076346418684405	6.7187425077046505	6.752491870392411
CHEMBL2029753	6.79	6.500132059226749	6.482876388379925	6.25077533163677	6.473749272662228
CHEMBL563603	6.77	6.3590122773846955	6.409541334461829	6.685671339276561	6.937615921226696
CHEMBL1682459	6.75	6.597984060128255	6.763938723439265	6.740573583991152	6.839211006720778
CHEMBL1682447	7.113333333	6.544198779447317	6.196895599560083	6.4549717412263	6.561578904411732
CHEMBL1682462	7.103333332999999	6.681048624086634	6.803411945570318	6.485940211183707	6.420455903118313
CHEMBL1682601	6.573333333	6.642032695015736	7.0168995103405285	6.767054611736864	6.584330242857094
CHEMBL1682712	6.03	6.457175064403807	6.761388787673948	6.9026412823466385	6.79061551361549
CHEMBL1682603	6.463333333	6.3281335582628575	6.470154513822084	6.6296340347900085	6.4476967635787465
CHEMBL1682586	6.67	6.59137047880149	6.392198519843359	6.006378418724755	6.114904094521057
CHEMBL1682609	6.48	6.507773295975508	5.603754364563762	6.461805968817241	6.560408913051011
CHEMBL1682717	5.916666667	6.543429248342656	6.459417826180337	6.450028319585027	6.521778015118596
CHEMBL1641857	6.72	6.968886691083675	7.408718433459314	7.03251663723747	6.987656096383755
CHEMBL1682595	6.673333333	6.580289631440601	6.529179983249044	6.430547132889371	6.527693956415132
CHEMBL1094363	6.11	6.741784721806863	6.953904018091597	6.8666666670000005	6.700484162909217
CHEMBL1682597	6.69	6.5083371635264715	6.906808100322902	6.729573399841847	6.761546448098583
CHEMBL2029597	5.83	6.573623361084435	6.244868324827017	6.658093497881712	6.490723736790105
CHEMBL529	6.194047619	6.7738705156053065	7.139741638684336	6.865205243558021	6.805276702053918
CHEMBL1682467	7.013333332999999	6.612005142281975	7.338972445837134	6.726047092620688	6.721735175595084
CHEMBL1774624	5.586666667	6.836597673320495	7.185024645983342	7.020585611841247	6.88979865280324
CHEMBL1774629	7.43	6.662746045176895	6.89211449055186	6.573321469185137	6.659413845907632
CHEMBL2041570	6.83	6.572967678716291	6.491820749004786	6.288463825764161	5.980779792089873
CHEMBL1774640	6.153333333	6.581385933358627	6.90269318685611	6.293303287268805	6.356913359814794
CHEMBL1682727	5.443333332999999	6.532412041119758	6.455390014101621	6.559160482746135	6.410153096090139
CHEMBL1774630	7.19	6.595213403874288	6.931331867608122	6.548079148136773	6.654395914481063
CHEMBL1682604	6.483333332999999	6.4996789119555185	6.127650284960881	6.3388179030332275	6.46593676146023
CHEMBL1682590	6.523333332999999	6.56685347782885	6.634769195030035	6.669299101115443	6.644619542081896
CHEMBL1682450	7.386666667	6.6875449694155416	6.8487935447440265	6.5932038330500395	6.542891158604549
CHEMBL1682721	5.87	6.720815107213317	6.685939936210875	6.59253339082092	6.419542832101654
CHEMBL3392931	5.0	6.7534499805462405	6.943542344747927	7.043333333	6.9139516426249354
CHEMBL2029748	5.72	6.66027209279646	6.873702352361132	6.697373462735997	6.665667352906137
CHEMBL2029744	6.79	6.698928133062175	6.663864831585814	7.098549914051828	6.901981944600555
CHEMBL2029591	6.07	6.519454155333651	6.6723904631764395	6.160461546348964	6.363490779043887
CHEMBL1774635	7.036666667	6.548553477839745	6.671453711725123	6.573971343671769	6.625095930760676
CHEMBL2441613	6.62	6.2473879716786245	6.276838550879324	6.431643664667975	6.271266612192473
CHEMBL1682456	7.096666667	6.5786001731286	6.875537320075283	6.53862805270711	6.6560682793700545
CHEMBL1641858	6.04	6.796755727026585	6.084645277233207	6.269197482086768	6.6243382766807954
CHEMBL2029759	7.04	6.587192829741915	6.277676721329957	6.248485131632148	6.259895834550049
CHEMBL1682701	6.443333332999999	6.686450859058992	6.535082553294367	6.578558969292196	6.5234403327927835
CHEMBL2029595	7.26	6.3055131735199215	6.4250590438756925	5.86849171271876	5.949783297027716
CHEMBL2029742	5.41	6.418015189063232	6.803597089490721	7.045816235467257	6.688615188113987
CHEMBL1682598	6.703333333	6.716921420455778	7.354605983927827	6.844481588115812	6.732195394538763
CHEMBL1682726	5.356666667	6.5854690953069	6.8519507000438	6.729412518368654	6.7390951880246766
CHEMBL2041387	6.525	6.390293440679355	6.636876600695227	6.495980778926005	6.413696750511637
CHEMBL1682578	6.82	6.500441998120214	7.048438677892958	6.527391104486828	6.451008130961703
CHEMBL1774634	6.856666667000001	6.800756698428801	7.0608529045862864	6.773842876474684	6.926719009478954
CHEMBL1682463	6.926666667	6.6227185097043275	6.490880435300844	6.602312483396571	6.676747160902564
CHEMBL1682458	7.003333333	6.631938618751734	8.036157484079745	6.473810615573315	6.819464194333804
CHEMBL1682594	6.666666667	6.608165452399136	6.49801591337702	6.638519085139034	6.551831722512492
CHEMBL2041384	5.935	6.274307367415878	6.282061438096481	6.312556617051388	6.373732770993836
CHEMBL1682607	6.68	6.638211451595254	6.682894642961775	6.761724081438382	6.769059228243978
CHEMBL1682714	6.14	6.8475202720008745	7.7116641247852575	7.236550520086152	6.8255421047225235
CHEMBL1682453	7.196666667000001	6.209415868909041	5.8094842746865085	6.311203328670464	6.3723588227597725
CHEMBL2041390	7.515	6.494641036626961	6.889039343112429	6.500156105396781	6.570806548382871
CHEMBL2041392	6.98	6.595900135572032	6.8465943719228415	6.907054496245601	6.928166098208394
CHEMBL1081114	5.08	6.9253332914190695	7.970004555981125	6.608476435984939	6.819414387049067
CHEMBL553625	6.816666667000001	6.715821391128493	6.981093844198202	6.596168259552215	6.589651645093084
CHEMBL2029765	6.06	6.6236799120899565	7.080722912658417	6.915302590603491	6.668921059044064
CHEMBL1774627	6.6166666670000005	6.729332220053642	7.186437332344636	6.865399921719793	7.018794829629299
CHEMBL2029763	7.24	6.396801420240911	6.210632991589697	6.769127823911731	6.673570628869305
CHEMBL1094695	5.865	6.346066641330571	6.653587754201349	6.753333333	6.628213897208576
CHEMBL1774631	6.823333333	6.525051628523578	6.766117911309052	7.015190946711269	6.77779216915846
CHEMBL1682454	6.8666666670000005	6.612495221993123	6.836157856643585	6.761361972470643	6.607401764167194
CHEMBL2029755	7.02	6.421716576580081	6.274858029371959	6.440299750130366	6.244722425138929
CHEMBL2029746	7.3	6.727594739259119	6.769007900432965	6.443169764653904	6.727477608602698
CHEMBL1682704	6.37	6.485444719306905	6.483842749671378	6.44647881469042	6.217024057350843
CHEMBL1682581	6.716666667	6.5595274854244	6.580157917192334	6.7012177709965455	6.579239702576472
CHEMBL2029352	7.05	6.602843530712102	6.801258460343084	6.80289550421225	6.683677809188908
CHEMBL1946558	8.005	6.883612115167213	6.974207697599107	7.0102572270597525	6.9904097915573855
CHEMBL558355	6.8266666670000005	6.3678360143215205	6.389838087844782	6.415239608469222	6.207623994465249
CHEMBL3577055	6.4	6.346738929907811	7.02871721514685	6.493443433227942	6.442377631509004
CHEMBL2041388	7.84	6.771239117358926	6.650264219803234	6.893372529539189	6.775978692805811
CHEMBL1682449	7.323333333	6.801086095860045	6.671433638395131	6.5694208568765475	6.598261717166046
CHEMBL1774626	6.603333332999999	6.505509981830041	6.654652457058656	6.567465881127847	6.519250420888927
CHEMBL1682460	6.923333333	6.595409110459774	6.939317715768784	6.825206635882677	6.818436360933194
CHEMBL1682464	6.92	6.647514669673578	6.537823118893508	6.307423435195547	6.556999273578725
CHEMBL2029761	7.21	6.404113200599227	6.473161315520984	6.297858032903734	6.523061172561882
CHEMBL1682588	6.586666667	6.781650456708324	7.346889761053355	6.64896684348522	6.5476814053612875
CHEMBL2029740	5.6	6.820642398012513	6.858811825079276	6.823150617570126	6.890146452875345
CHEMBL2029762	5.86	6.555278015145948	6.721661989509634	7.015608417743637	6.904986785524513
CHEMBL1682718	5.98	6.606090482112554	6.668244897712811	6.11945686370062	6.776253410088586
CHEMBL1682709	6.22	6.459081401209059	6.6148326164711895	6.553099894440427	6.644198449842936
CHEMBL1774623	5.893333332999999	6.299844069946179	5.970070147235461	6.388731066676596	6.352545873139277
CHEMBL1682706	6.276666667000001	6.396715694868994	6.743804106158225	6.578196558110211	6.195282688379225
CHEMBL1682583	6.833333333	6.525817674760146	6.792965175723963	6.749366411213825	6.54123456456986
CHEMBL1682602	6.57	6.636412356183857	6.736307036315488	6.619685342854792	6.713953088076747
CHEMBL2041395	6.96	6.574482522094178	6.319918880108484	6.532257553913424	6.708698511817553
CHEMBL541735	5.89	6.409253527509996	6.6152220352289435	6.478544421608292	6.557386565934766
CHEMBL1774637	6.526666667000001	6.671482994652161	6.974769667340099	6.6207668261909935	6.735563433826124
CHEMBL2029750	6.58	6.628870236917141	6.814269529384554	6.780312809510609	6.922316876917947
CHEMBL1682579	6.836666667	6.701886602363702	7.47367891956898	6.496303794450561	6.598898084249122
CHEMBL2029749	6.78	6.65689849199688	6.718657841181094	6.196909114401034	6.233937871214206
CHEMBL1682575	6.93	6.471387982665094	6.860540977007616	6.711560421911824	6.53382748237282
CHEMBL1094534	5.42	6.242433192061508	6.566734002465947	6.358421552284088	6.195680246274211
CHEMBL2029752	6.43	6.633493567548843	6.646921083490336	6.338844274862621	6.290776723986966
CHEMBL1682444	7.32	6.576060224815734	6.833315117720248	6.713575761415247	6.6425741200014885
CHEMBL2029758	7.07	6.720639803624088	6.8769865176482154	6.738575955550979	6.833599327943176
CHEMBL2041382	7.045	6.592097483514768	6.844435206563987	6.559241322079656	6.830192546534215
CHEMBL2041389	7.325	6.634233292422268	6.74550034867205	6.387800641803236	6.588408167490133
CHEMBL1682719	5.92	6.780260427943497	6.990404270734266	6.775949377450384	6.568862009423294
CHEMBL1682708	6.273333332999999	6.71111989399708	6.81036515362804	6.665789841172918	6.558379982901635
CHEMBL1682455	6.753333333	6.3922444473741695	6.700839105275114	6.649035348762693	6.444767866581201
CHEMBL1682600	6.68	6.827950310557878	7.590377363354146	6.774537787893614	6.664467682335837
CHEMBL1682577	6.55	6.675985000593908	6.861927827488933	6.727289029377115	6.629048666622301
CHEMBL2041571	6.2	6.56940560381379	6.4803052822038625	6.480193425824784	6.428354115279927
CHEMBL1682585	6.833333333	6.9207166364713295	7.704283106408655	6.708900076518544	6.763937359116684
CHEMBL1682572	6.643333332999999	6.517872461877411	6.8536962050287515	6.745822364896718	6.455378563260306
CHEMBL1097787	5.53	6.270904019282753	5.543498906568656	5.443333332999999	6.008841177882745
CHEMBL1682587	6.71	6.7504772836363705	7.277170182579793	6.795384721247596	6.655273638219501
CHEMBL2029592	6.98	6.749788996558823	6.849629879618787	6.378512000120571	6.691537928511003
CHEMBL436840	6.02	6.602792171644925	5.468253873629832	6.388640076676138	6.589756416300162
CHEMBL532	4.666	6.924330570190632	7.529898062836052	7.63	7.116239155852588
CHEMBL1682700	6.396666667000001	6.727120998559286	6.9912592945994145	6.486649681519226	6.507001201339364
CHEMBL1257966	5.28	6.652557275565459	7.363655171588986	6.759061584059123	6.7133897730961625
CHEMBL1946562	7.945	6.537573721665721	6.033392299834558	6.619362619940201	6.375254706965258
CHEMBL555663	6.95	6.71111647548098	6.984610671968623	6.992502987719922	6.784106112976327
CHEMBL2041394	6.95	6.774141102397842	7.01707939158595	6.567252015936693	6.495268917178415
CHEMBL2041386	6.765	6.7701464424645925	6.948897250679094	6.221170883086398	6.49205675439049
CHEMBL1682593	6.703333333	6.412027373317537	6.3543335678143915	6.521924003979348	6.689155267724398
CHEMBL1682715	6.273333332999999	6.5229999765613975	6.507295783425915	6.495926095036701	6.619584624731051
CHEMBL1682728	5.503333333	6.62326970476766	6.25341206866929	6.5426891916849765	6.530665666384934
CHEMBL553183	6.773333332999999	6.610358441374299	6.564669063055332	6.4910762025215565	6.6815420358990325
CHEMBL224345	5.31	6.706519743929721	8.677135176505173	6.121117843899821	6.559895265065409
