# Supplementary material for: Cheminformatics Analysis and Modeling with MacrolactoneDB
Source: Sci Rep. 2020 Apr 14;10:6284. doi: 10.1038/s41598-020-63192-4 (PMC7156526; doi:10.1038/s41598-020-63192-4)
Supplement: Supplementary file 2 — Supplementary information2. [file 41598_2020_63192_MOESM2_ESM.zip › DataS1/CHEMBL364/pIC50/predictions/10-fold/tuned/y_rand/7/2Drdkit.csv]

IDs	ExperimentalAff	NB	SVR	KNN	RF
CHEMBL1682448	7.15	6.631385756949842	6.753299524461699	6.9640813128691255	6.956548277404795
CHEMBL1682720	5.843333333	6.578058830454757	6.614537986138442	6.698030813553037	6.5873678195808845
CHEMBL1682610	6.416666667	6.553823198651133	6.326007793669203	6.472456255603118	6.171534882939418
CHEMBL2041572	6.32	6.65151881197043	6.915549271358861	6.747344099673349	6.790823816919665
CHEMBL1682576	6.44	6.557277178321295	6.531046476273721	6.28904277472149	5.971175323664092
CHEMBL1682606	6.54	6.540186215297488	6.388801603904023	6.478178859017017	6.887822368211197
CHEMBL1682592	6.66	6.487408038068685	6.371502120077093	5.945728376409752	5.873953991534784
CHEMBL1682713	6.263333332999999	6.47413875890532	6.411123270703121	6.694573073849324	6.468093823564352
CHEMBL2029588	6.36	6.650664188743507	6.663720761341662	6.672249098750258	6.732636964717977
CHEMBL1774584	6.75	6.634690048599893	7.029376298773452	6.744317641941381	6.665097535454627
CHEMBL1682443	7.276666667000001	6.53474594650077	6.3602862386129955	6.420434925865346	6.631094029732046
CHEMBL1682452	7.07	6.58873040594208	6.289605034379022	5.912279331173617	6.499000848323324
CHEMBL1682605	6.6566666670000005	6.520629074015688	6.511037432821136	6.326272172753149	6.278851883086684
CHEMBL1774633	7.023333332999999	6.509689474885156	6.554649711616736	6.389095267568811	6.5128700897480245
CHEMBL532024	6.716666667	6.501176478157195	6.519106588751428	6.41933535837267	6.335108970251654
CHEMBL2029590	7.89	6.640360077471066	6.715890907289921	6.690840218248937	6.70021179431308
CHEMBL2303629	6.21625	6.458141177459968	3.404268782208024	6.267603315185172	6.0859372354108485
CHEMBL1682705	6.5	6.649680529345312	6.599504603461016	6.912716886286048	6.721886764759742
CHEMBL1682446	7.236666667000001	6.7319419185200315	6.953422166653576	7.05065399317639	7.0038920537479346
CHEMBL1682582	6.636666667	6.560623086700559	6.479950271611574	6.73728756582394	7.045544729600107
CHEMBL1682703	6.133333333	6.554366275692655	6.475334555886473	6.981239950552033	6.578544215553038
CHEMBL2029593	6.97	6.505575558056481	6.547703709001996	6.500073864412876	6.720122149407496
CHEMBL1946398	7.215	6.675530775476919	6.70745982760579	6.621723038890554	6.805677396192339
CHEMBL1682596	6.806666667000001	6.6001892510129	6.58544935450799	6.49342202577157	6.685740516107538
CHEMBL563766	6.873333333	6.599383976124766	6.845030874970787	6.556547484655429	6.588332733370418
CHEMBL1682466	6.973333332999999	6.600522288023103	6.685730452780863	6.858622779829569	6.532889739175325
CHEMBL1081434	5.77	6.596303031694535	6.538489999717013	6.642488005381997	6.3371061973895975
CHEMBL1682608	6.273333332999999	6.600569722587513	7.089080557191209	6.744420956525973	6.682219316188687
CHEMBL1682707	5.946666667000001	6.5996026324916235	6.368995599941388	6.780575783216201	6.726636434813987
CHEMBL1774583	5.646666667000001	6.598755693826755	6.700770015896277	6.496346377786727	6.495993032779404
CHEMBL2029751	6.58	6.599405048806099	6.718993227395791	6.770786138148647	6.474448023826299
CHEMBL2029760	7.1	6.59867158409139	6.710001479862061	5.622250651775198	6.3589831910703225
CHEMBL2041391	7.82	6.5988401370661975	6.583481704313369	5.953337935818119	5.918646722367361
CHEMBL1682702	6.103333332999999	6.599935798540671	6.751902212313254	6.620064174306942	6.697959240020233
CHEMBL2041393	6.99	6.598496753075019	6.56585866605968	6.331816116681109	6.388332073824054
CHEMBL1682589	6.816666667000001	6.599789467314456	7.025202514729215	6.842156196270817	7.0027063761987725
CHEMBL1682573	6.8666666670000005	6.599946338106696	6.860532388978941	6.625759085427859	6.6729557668237
CHEMBL1682468	6.99	6.600067836759345	6.703086259446517	6.541909864440262	6.347504813283897
CHEMBL1682710	6.266666667000001	6.599259867665304	6.853365464097115	6.842196185428494	6.718383799931534
CHEMBL1682461	6.91	6.6003197752507585	7.186365769604431	6.564108008292255	6.552281594345133
CHEMBL1682723	5.686666667000001	6.600283923887747	6.814640195359644	6.5861461367792655	6.526810225825241
CHEMBL1682591	6.806666667000001	6.599975838711488	6.859377176291073	6.662430643700314	6.485930850510937
CHEMBL1682724	5.14	6.599495454199244	6.583510243397581	6.172572795192642	6.363258170178899
CHEMBL1681796	7.19	6.600367052793309	6.671148815886616	6.339984312449271	6.29597141703365
CHEMBL1946399	6.365	6.597682188469728	6.55215532540628	6.354384217474881	6.338691442562374
CHEMBL1682580	6.823333333	6.600047490420167	6.799341258572804	6.521360312895077	6.527080437360529
CHEMBL1774641	7.113333333	6.591692025271276	6.483674674919922	6.510063734472341	6.654851450311182
CHEMBL1682729	4.89	6.650303191140268	7.015658740135009	6.667010207217745	6.761654505021006
CHEMBL1682730	4.89	6.492891804951847	6.358473342050375	6.557772932260459	6.289321221264885
CHEMBL2029741	6.25	6.66837080546129	6.820155187824793	6.595472448958737	6.606499675167579
CHEMBL2041573	6.2	6.690005627896268	6.648860964492369	6.76260762686447	6.778267308083786
CHEMBL1682725	5.343333333	6.5570883267067295	6.695060439526447	6.513505506843452	6.429788723885181
CHEMBL540229	6.243333333	6.870447208092165	6.946111885793931	6.770141778904818	7.053868779146883
CHEMBL487366	6.1	6.443637645516631	6.547915686431136	6.575014140078346	6.157120431676595
CHEMBL414883	5.195	6.685635941619403	7.098962870546877	6.7419485625210935	6.615678152064966
CHEMBL1946561	7.005	6.706962212425092	6.9251528964314195	6.995985335226192	6.99043936987833
CHEMBL1682445	7.236666667000001	6.508633920529296	6.352351888400787	6.148290516361013	6.519003991958732
CHEMBL1774632	6.68	6.533484654657902	6.615370338592518	6.509512792799258	6.5980228124356834
CHEMBL1682711	6.1566666670000005	6.809217753274702	7.000564420380209	6.370104426020755	6.830081797460075
CHEMBL553184	6.86	6.8479257428310305	6.910984259119454	6.576732170323186	6.741973698955615
CHEMBL1682584	6.796666667	6.558630192951302	6.6267159503833835	6.621073066887906	6.6555242153561265
CHEMBL2029747	6.7	6.710530952115286	6.730382179885111	6.4791131165779	6.574831132591329
CHEMBL1774638	6.61	6.855284887799673	6.883119330645105	6.6152356081016395	6.937251148486745
CHEMBL1173442	5.245	6.7562408769934725	6.959522529960681	6.753842196987027	6.773727682005917
CHEMBL1946557	8.61	6.707071380851346	6.921476885702134	6.978370424387931	6.977759233430372
CHEMBL1682716	5.996666667	6.553940760940581	6.69995029232811	6.710162714127114	6.572345693116509
CHEMBL539222	7.006666667	6.742135568721779	6.885725624154897	6.935777341245896	6.834426890006001
CHEMBL1774625	6.936666667000001	6.561583396005063	6.637081609210382	6.625291118324448	6.578452020144519
CHEMBL2029589	7.66	6.708973406079625	6.924992727952702	6.996575425224142	6.906596049573977
CHEMBL2029585	7.29	6.577480353798321	6.525130013543476	6.752827262728054	6.63458613669359
CHEMBL2029743	7.21	6.546339729834017	6.622946800852084	6.404272015536033	6.347163073333132
CHEMBL1774628	7.11	6.521822083715179	6.416708733177185	6.5186493691417535	6.550558476036566
CHEMBL1774639	6.716666667	6.583388030778782	6.835467543962675	6.8720841678466	6.983145450716204
CHEMBL553338	6.876666667	6.544064243117131	6.64951255442681	6.4764433549743465	6.561464081169221
CHEMBL1682457	6.97	6.577579382937532	6.601134057945275	6.288467200941959	6.78095174388453
CHEMBL1094508	6.38	6.460612880875064	6.473727660514663	6.573333333	6.602805009008528
CHEMBL2041385	7.63	6.560974004091566	6.788306415784126	6.248237035867902	6.44948869181983
CHEMBL1682465	6.93	6.572335510817801	6.819605903143229	6.460565374663386	6.674734910682219
CHEMBL1682574	6.666666667	6.574741170224805	6.64045419679759	6.66040606565832	6.536875502227039
CHEMBL2029596	7.58	6.527679401823291	6.6252560586648155	6.350397518553098	6.740303272738133
CHEMBL2029756	6.63	6.570224855552566	6.557319726927432	6.369658841106458	6.060991976987903
CHEMBL1081435	6.05	6.497071723768084	6.337309121764928	6.191540367506565	6.006003072466777
CHEMBL2041383	6.97	6.528664780231728	6.560736420932425	6.94934717814878	6.950925533164367
CHEMBL1682722	5.696666667000001	6.59225089625666	6.669700632513361	6.7386140128662015	6.712550616766754
CHEMBL1774636	6.846666667	6.539738536458468	6.619109909168765	6.586983996625427	6.533371513835476
CHEMBL3577054	5.98	6.591777941098945	7.18464931076063	6.718138278188194	6.783051345810864
CHEMBL2029598	6.41	6.584781570660302	6.643066061714784	6.58596414506636	6.80135099250022
CHEMBL1682599	6.703333333	6.5695906446201535	6.579312415376384	6.6767489077751865	6.526005546091672
CHEMBL557551	7.043333333	6.588668724401783	6.656595708526835	6.5878669361086395	6.7210388530890315
CHEMBL2029757	7.16	6.574773733006712	6.655821043610956	6.616800311308447	6.720370895864903
CHEMBL1241239	8.1875	6.5315927920870935	6.474106775963197	6.264493228463994	6.557404189389244
CHEMBL562773	7.223333332999999	6.587484076083717	6.894059021986823	7.05823394316822	7.001309888158844
CHEMBL1682451	6.973333332999999	6.5836995092018	6.472258949331309	6.533082059313073	6.525130596377419
CHEMBL1257967	6.293333333	6.589409665151902	6.438611256731194	6.676041616377126	6.298824912729239
CHEMBL2029764	6.28	6.585901966276356	6.719983444334062	6.862543886130475	6.855682859207576
CHEMBL2029745	5.71	6.587568228083967	6.710571237677353	6.500943399648458	6.205172313601861
CHEMBL1136	5.995	6.58538524939969	7.047506770313911	6.734500458781929	6.714107448541588
CHEMBL2041381	7.95	6.5837372811115	6.855821132074424	7.056571979056956	7.024558024111937
CHEMBL2029594	7.6	6.584284500793284	6.809375182720774	6.650494997934897	6.938564316467573
CHEMBL2029754	7.1	6.583928174521687	6.658703004017681	6.366837437877603	6.4767369425090715
CHEMBL2029587	7.6	6.584135308283399	6.63388241017463	6.55717125255511	6.649078423617837
CHEMBL2029753	6.79	6.5838695592882255	6.364306431168755	6.062866877408323	6.094182034503157
CHEMBL563603	6.77	6.583700740453752	6.732981614561184	6.3229026269390705	6.549812726440392
CHEMBL1682459	6.75	6.583980154483504	6.953505055225638	6.6234722866091245	6.55960323128425
CHEMBL1682447	7.113333333	6.583411099962716	6.582477976867732	6.7903627696426625	6.416686188852635
CHEMBL1682462	7.103333332999999	6.582794005998034	6.378010557051363	6.268289669301956	6.442603219376127
CHEMBL1682601	6.573333333	6.583399659582956	6.672463263833596	6.760427273615222	6.627397514671094
CHEMBL1682712	6.03	6.584179743760235	6.668462815834678	6.797293533388044	6.746117107799196
CHEMBL1682603	6.463333333	6.582598910449484	6.660481906331411	6.790382073444971	6.2191284364934285
CHEMBL1682586	6.67	6.5838929503776225	6.594148415035766	6.702937149433495	6.6122123591266755
CHEMBL1682609	6.48	6.582850712487163	6.643382637797296	6.460153486940386	6.505408564222286
CHEMBL1682717	5.916666667	6.584230795041287	6.83571566426485	6.649856308580886	6.789540728990014
CHEMBL1641857	6.72	6.586599937618285	7.280993302653254	6.717675120849517	7.097248339621413
CHEMBL1682595	6.673333333	6.584024954813024	6.805996084755769	6.852371323921923	6.688649339510399
CHEMBL1094363	6.11	6.590244238376783	6.826811683957266	7.15	6.97543319956799
CHEMBL1682597	6.69	6.605364188611576	6.607193384326274	6.540868541136938	6.491812145591486
CHEMBL2029597	5.83	6.640790162083705	6.79737876261093	6.86644837531856	6.870495883902389
CHEMBL529	6.194047619	6.6512091068532735	6.63813355190405	6.793600396684933	6.761634964946172
CHEMBL1682467	7.013333332999999	6.61659213027767	6.760935315283596	6.647359411016595	6.441145114480274
CHEMBL1774624	5.586666667	6.643977572916784	7.005323433681457	6.7446227933442575	6.892211001432926
CHEMBL1774629	7.43	6.613075104056429	6.6051947532312925	6.680996178794464	6.55443928354887
CHEMBL2041570	6.83	6.631780647119913	6.727421575588354	6.498914476966314	6.373886021851647
CHEMBL1774640	6.153333333	6.606183268649075	6.933857552935467	6.7412458989632436	6.953729061293291
CHEMBL1682727	5.443333332999999	6.65342605710672	7.09319143327076	7.022493208798081	7.252188359673888
CHEMBL1774630	7.19	6.611330913874626	6.696271122146119	6.588256373355903	6.638775524240742
CHEMBL1682604	6.483333332999999	6.6291757545431835	6.743190654561519	6.384330792123585	6.6586374406474125
CHEMBL1682590	6.523333332999999	6.614846465978695	6.58583927436013	6.5637660236614765	6.5272228706725395
CHEMBL1682450	7.386666667	6.631577494361974	7.038213656390153	6.8724451383737915	6.8735250537759445
CHEMBL1682721	5.87	6.646833334335022	6.789693833388969	6.693899336537299	6.8420247275936585
CHEMBL3392931	5.0	6.6371640509589245	6.527243534575979	6.41	6.455344692499169
CHEMBL2029748	5.72	6.600686771270311	6.839089013428784	6.998378283806075	6.986128147685636
CHEMBL2029744	6.79	6.620712149063093	6.860816042296308	6.7853127051443884	6.853269011347098
CHEMBL2029591	6.07	6.6307066887762804	6.931623362671755	6.738781451311629	6.6502205890099955
CHEMBL1774635	7.036666667	6.619066061699588	6.615954303156683	6.51823509570352	6.58874413840953
CHEMBL2441613	6.62	6.551072785025064	6.42369147219985	6.761104373297355	6.639361947363586
CHEMBL1682456	7.096666667	6.619092131301583	6.679194038715335	6.562839435199278	6.630330696926078
CHEMBL1641858	6.04	6.530404606411626	6.601443985898599	6.902741159374421	6.5910445495560515
CHEMBL2029759	7.04	6.623679372455244	6.610458169361954	6.726092916764183	6.511349308446201
CHEMBL1682701	6.443333332999999	6.624465557846261	6.763592943251263	6.804354533557912	6.752391709240677
CHEMBL2029595	7.26	6.5168585574513225	6.55199602749342	6.32925820334942	6.461644405196442
CHEMBL2029742	5.41	6.581928546485958	6.404701348582753	5.844949708167322	5.484480953585754
CHEMBL1682598	6.703333333	6.609696373948231	6.50127597939335	6.5623406624315646	6.410743263208864
CHEMBL1682726	5.356666667	6.575268360902641	6.85218491162901	6.6561692148576235	6.64883160290051
CHEMBL2041387	6.525	6.557306785076223	6.457216489935092	6.559130431615173	6.6373957127256125
CHEMBL1682578	6.82	6.596852987205139	6.354332347293656	6.3793676990985455	6.697784458002446
CHEMBL1774634	6.856666667000001	6.581191582027605	6.748540003926052	6.349665467806591	6.396958099027237
CHEMBL1682463	6.926666667	6.529772489272938	6.3540042779746235	6.418941737745813	6.393976278198514
CHEMBL1682458	7.003333333	6.724685969895801	6.730468959900486	6.839835944449832	6.882983351954416
CHEMBL1682594	6.666666667	6.485754266661092	6.608091772487	6.562443692921846	6.5177881369622614
CHEMBL2041384	5.935	6.507716581423915	6.61747460718164	6.251238026505903	6.443462816489806
CHEMBL1682607	6.68	6.614866764865978	7.049156454482106	6.497055205816311	6.531684355509614
CHEMBL1682714	6.14	6.574474257049629	6.456996140102693	6.5533662228564475	6.417137062082503
CHEMBL1682453	7.196666667000001	6.698554419120974	6.7170767482891165	6.637491075807286	6.879449025519133
CHEMBL2041390	7.515	6.58672901969357	6.5282730509308795	6.467050987692152	6.303829406968385
CHEMBL2041392	6.98	6.456061154211753	6.547394427186238	6.53884735257635	6.689323354726389
CHEMBL1081114	5.08	7.012503694960858	7.267033783427871	7.203888040738026	7.410198930284168
CHEMBL553625	6.816666667000001	6.6033373271353	6.618374597251771	6.985341775155347	7.15293453781571
CHEMBL2029765	6.06	6.58639999506757	6.820716142990564	6.521885063988478	6.584655245653047
CHEMBL1774627	6.6166666670000005	6.552424186736751	6.609025693866682	6.676203207186999	6.475452053805774
CHEMBL2029763	7.24	6.559191324226671	6.666414503636146	6.500734787809694	6.428822085790615
CHEMBL1094695	5.865	7.0727594254002675	7.288377963930877	7.89	7.79261100694492
CHEMBL1774631	6.823333333	6.579211379445374	6.640151806929187	6.658995829822523	6.671153553345989
CHEMBL1682454	6.8666666670000005	6.578309724214552	6.386609782187359	6.237187200508958	6.3946248406923365
CHEMBL2029755	7.02	6.580085350020027	6.678904656887741	6.494540579623837	6.673754979720025
CHEMBL2029746	7.3	6.580021963547459	6.641138972052988	6.542443068338313	6.3122675186793415
CHEMBL1682704	6.37	6.580217622094639	7.3867289280632145	6.827980796987922	6.968050295561578
CHEMBL1682581	6.716666667	6.580002325630015	6.796728291358257	6.6221695486435666	6.464802958496754
CHEMBL2029352	7.05	6.579894043987748	6.540827273973798	6.329350468227533	5.809640564001078
CHEMBL1946558	8.005	6.579168554974536	6.523656860670269	6.454679786808011	6.2603509947466
CHEMBL558355	6.8266666670000005	6.580004395576107	6.750537361108864	6.5994415777555	6.767039804799013
CHEMBL3577055	6.4	6.581742459259235	6.741253533366719	6.741734823555304	6.792065539633176
CHEMBL2041388	7.84	6.579740166125689	6.499172133102925	6.171728367686154	6.626877768185089
CHEMBL1682449	7.323333333	6.578416365787479	6.455956373405161	5.879200985566627	6.074868049504647
CHEMBL1774626	6.603333332999999	6.579778322847246	6.679982358865428	6.627656473941334	6.732415792584326
CHEMBL1682460	6.923333333	6.579378386417586	6.303713344088215	5.871585373480263	5.75367350695578
CHEMBL1682464	6.92	6.5797547798562865	6.6527555829928895	6.830215965840005	6.60814130035624
CHEMBL2029761	7.21	6.5801523573115634	6.626122060418267	6.41761367128483	6.529639502770351
CHEMBL1682588	6.586666667	6.580422294944536	7.005673213654485	6.985813615306582	7.397576630008356
CHEMBL2029740	5.6	6.579195070637467	6.4350986959822185	6.292163670405143	6.237923843592932
CHEMBL2029762	5.86	6.579613064968598	6.508829903105167	6.707420562594545	6.753832831094212
CHEMBL1682718	5.98	6.579718691657825	6.816484457458899	6.480289194252152	6.347831392458493
CHEMBL1682709	6.22	6.579594538395763	6.316519919403979	6.6447919035989695	6.264110559800255
CHEMBL1774623	5.893333332999999	6.579676091424426	6.678525544297627	6.473480691131107	6.4235768958052715
CHEMBL1682706	6.276666667000001	6.579923608999783	7.067455819795794	6.617098115524884	6.478717997426788
CHEMBL1682583	6.833333333	6.590422980830294	6.814558509448999	6.076392867395865	6.627507933674232
CHEMBL1682602	6.57	6.58986161204312	6.648140216688533	6.561983351288849	6.432630919093946
CHEMBL2041395	6.96	6.589650672480354	6.525429526869436	5.960441565487781	5.872563184516939
CHEMBL541735	5.89	6.590213512934373	6.821244405003598	6.827648404669101	6.612688800977207
CHEMBL1774637	6.526666667000001	6.592451969202077	6.892637146445248	6.399898934694754	6.616756503470193
CHEMBL2029750	6.58	6.592177889638802	6.705456717105686	6.903993096606501	6.988660180292057
CHEMBL1682579	6.836666667	6.591317784405463	6.968243852748983	6.358180909844238	6.837815695559132
CHEMBL2029749	6.78	6.590093727798657	6.67598905241993	6.683784469843142	6.460675080515525
CHEMBL1682575	6.93	6.590256764185795	6.581613902129501	6.522573286882015	6.560966470273289
CHEMBL1094534	5.42	6.599237479285066	7.023163872016022	6.942050775055928	6.9705642847012435
CHEMBL2029752	6.43	6.590259432567302	6.529801802316362	6.495796577324524	6.580795641006591
CHEMBL1682444	7.32	6.590318312043708	6.810086919734731	6.422582598776877	6.321034831190866
CHEMBL2029758	7.07	6.590043321245101	6.627012166686627	6.803045596270775	6.784042678140307
CHEMBL2041382	7.045	6.589722805984315	6.743433260296011	6.210291733960927	6.865682909300328
CHEMBL2041389	7.325	6.589943261457294	6.527100627902768	6.156019676714431	6.203207787840172
CHEMBL1682719	5.92	6.590143110099104	6.766936982807286	6.719233972657737	7.132394427322682
CHEMBL1682708	6.273333332999999	6.590360902831485	6.731536431595769	7.135008234091376	6.885979847219556
CHEMBL1682455	6.753333333	6.590185973177181	7.289755382453172	6.709580952502645	6.561265175387248
CHEMBL1682600	6.68	6.591067088290435	6.948358944006648	6.663115494454832	6.6339294833938585
CHEMBL1682577	6.55	6.589321211213336	6.795099034257914	6.839679172241407	6.503842400786943
CHEMBL2041571	6.2	6.591838723180279	6.493887620056773	6.392673202860881	6.01399870469867
CHEMBL1682585	6.833333333	6.588597056206651	6.859712909308314	6.803786312250675	6.250710618433635
CHEMBL1682572	6.643333332999999	6.590451269449446	6.681540020828786	6.510228933800926	6.65188733941776
CHEMBL1097787	5.53	6.6171396700224046	6.8897875235938955	7.045	6.700612520142135
CHEMBL1682587	6.71	6.617039418478695	6.467357477033532	6.644682705988565	6.704812296540654
CHEMBL2029592	6.98	6.617462182176879	6.623298788315364	6.502605709947158	6.40455070276636
CHEMBL436840	6.02	6.617109200704909	7.003712853888126	6.7940445552902435	6.763239247636623
CHEMBL532	4.666	6.617088307618891	6.470287189605522	6.37	6.374588822943726
CHEMBL1682700	6.396666667000001	6.617651390940342	6.938266490673734	6.541970867839715	6.678940800831756
CHEMBL1257966	5.28	6.6177576439765975	6.271343564918941	6.587511569669318	6.443403612761445
CHEMBL1946562	7.945	6.617241083611021	6.44332210833785	6.656944850414096	6.5420592815711025
CHEMBL555663	6.95	6.617243241390077	6.634966133459437	6.680325374151594	6.3995318946184625
CHEMBL2041394	6.95	6.617322288202392	6.60434843456454	6.158765261154526	5.910630584907676
CHEMBL2041386	6.765	6.617272168052731	6.692392117118389	6.270648774514126	6.776059996935371
CHEMBL1682593	6.703333333	6.617734170442891	6.829741213581102	6.34549583128265	6.675060821213969
CHEMBL1682715	6.273333332999999	6.61726042417036	6.491824365060897	6.967890409443529	6.568880460436781
CHEMBL1682728	5.503333333	6.6175179369740995	6.645520871442252	6.7085691719135445	6.813701828554335
CHEMBL553183	6.773333332999999	6.617710706943717	6.797652934278742	6.427449634892642	6.462379769897161
CHEMBL224345	5.31	6.61730382578312	6.293750868700383	6.738912232471439	6.70439630114706
