# Supplementary material for: Cheminformatics Analysis and Modeling with MacrolactoneDB
Source: Sci Rep. 2020 Apr 14;10:6284. doi: 10.1038/s41598-020-63192-4 (PMC7156526; doi:10.1038/s41598-020-63192-4)
Supplement: Supplementary file 2 — Supplementary information2. [file 41598_2020_63192_MOESM2_ESM.zip › DataS1/CHEMBL364/pIC50/predictions/10-fold/tuned/y_rand/7/maccs.csv]

IDs	ExperimentalAff	NB	SVR	KNN	RF
CHEMBL1682448	7.15	6.957600604102193	6.745404256069877	6.936666666666667	6.851036232385427
CHEMBL1682720	5.843333333	6.713321905766905	6.667932106313969	6.988888888666666	6.564331959394371
CHEMBL1682610	6.416666667	6.608120027267092	6.736280764971745	6.637777777666667	6.387676854396981
CHEMBL2041572	6.32	5.861350103866775	6.413278056729991	5.906666666666666	6.077610962773463
CHEMBL1682576	6.44	6.773926961065106	6.834522603066393	6.203333333333333	6.500292319577677
CHEMBL1682606	6.54	6.671317758018136	6.668328203435798	6.982222222	6.561261913832212
CHEMBL1682592	6.66	6.574164283533331	6.64316578292926	6.742222222	6.548892797866649
CHEMBL1682713	6.263333332999999	7.352491251385921	6.800201345618677	6.707222222333333	6.183645664320168
CHEMBL2029588	6.36	6.423467024526319	6.487969936674179	6.047777778	6.173590082782273
CHEMBL1774584	6.75	7.0519758432479485	6.776478338541931	7.1066666666666665	6.907275515292595
CHEMBL1682443	7.276666667000001	6.5557383933328115	6.758869641515007	6.357777778	6.807289956270925
CHEMBL1682452	7.07	7.087150486891919	6.907094478652281	6.943333333333334	6.960589390471742
CHEMBL1682605	6.6566666670000005	6.897500497665673	6.800740635038489	6.598888889	6.737417059100468
CHEMBL1774633	7.023333332999999	6.728535828862064	6.7920781570836555	6.0777777776666655	6.424819664171534
CHEMBL532024	6.716666667	6.676348859466286	6.785120526088782	6.477777778	6.615624772478891
CHEMBL2029590	7.89	6.506910171289469	6.516606317477572	6.961111111	6.699337603614243
CHEMBL2303629	6.21625	6.379576772202095	6.4580538175683895	5.787777777666666	6.1808092185915875
CHEMBL1682705	6.5	6.881081409076506	6.819936127645256	6.4611111113333335	6.7694806335544015
CHEMBL1682446	7.236666667000001	6.495178709909792	6.81558083596038	6.678333333333334	6.512575143307194
CHEMBL1682582	6.636666667	6.7815881249683665	6.777743732329714	6.363333333333333	6.601538851010952
CHEMBL1682703	6.133333333	6.185878035644245	6.754618015764139	6.472222222333333	6.337032698076489
CHEMBL2029593	6.97	6.545677915832483	6.612668279671632	7.236944444333333	6.968222412496792
CHEMBL1946398	7.215	6.41500186549294	6.562531412068853	6.4527777776666655	6.408121531033501
CHEMBL1682596	6.806666667000001	6.532186648615063	6.677026404333644	6.835000000000001	6.614835607317253
CHEMBL563766	6.873333333	6.763714850917908	6.746856574490915	6.718888888666666	6.762421500750171
CHEMBL1682466	6.973333332999999	6.544358236036579	6.671622908175448	6.325555555666667	6.512492218590759
CHEMBL1081434	5.77	6.581360029839269	6.440714946877163	6.754444444333333	7.041454641172813
CHEMBL1682608	6.273333332999999	6.382532754943109	6.678994061158628	5.9338888889999994	6.575628644153915
CHEMBL1682707	5.946666667000001	6.536687357232285	6.680333462212335	6.988333333333333	6.84820065480437
CHEMBL1774583	5.646666667000001	6.572745135323383	6.687356198835558	5.807222222333333	6.3649167453618904
CHEMBL2029751	6.58	6.538681425595866	6.710048935241183	6.975555555333333	6.673070552150797
CHEMBL2029760	7.1	6.713370658577936	6.791935229976356	6.331111111000001	6.573699123639184
CHEMBL2041391	7.82	6.755808511452271	6.812129337672172	6.3999999999999995	6.254406245961676
CHEMBL1682702	6.103333332999999	6.378032046325887	6.669632846480855	6.7011111109999995	6.416924751546327
CHEMBL2041393	6.99	6.331393551765374	6.595548086894215	6.801111111	6.585587809738479
CHEMBL1682589	6.816666667000001	6.526379474133997	6.649585324781991	6.968333333333334	6.6120166715258515
CHEMBL1682573	6.8666666670000005	6.604130432588438	6.654649262662927	6.557777777666666	6.691145365676752
CHEMBL1682468	6.99	6.847703230204202	6.780388507512386	6.807777777999999	6.800113412387446
CHEMBL1682710	6.266666667000001	6.831234236676301	6.671112624254086	6.714444444333334	6.481925087321684
CHEMBL1682461	6.91	6.3196117129224145	6.631228244960815	6.846666666666667	6.338981377992257
CHEMBL1682723	5.686666667000001	6.165872887829997	6.598726176640302	6.497777777666666	6.4898465038186695
CHEMBL1682591	6.806666667000001	6.382532754943109	6.678994061158628	5.9338888889999994	6.575628644153915
CHEMBL1682724	5.14	6.532186648615063	6.677026404333644	6.835000000000001	6.614835607317253
CHEMBL1681796	7.19	6.847703230204202	6.780388507512386	6.807777777999999	6.800113412387446
CHEMBL1946399	6.365	6.660028433391682	6.82594141117261	6.576666666666667	6.543638763799164
CHEMBL1682580	6.823333333	6.585458932144069	6.717910999979747	6.7011111109999995	6.625529176129662
CHEMBL1774641	7.113333333	6.536984548146923	6.726722766542151	6.293333333333333	6.507523030953967
CHEMBL1682729	4.89	6.9221712145984835	6.715285086861725	6.933333333333333	6.515134103848876
CHEMBL1682730	4.89	6.382734881540284	6.670101965691552	6.523333333333333	6.718553347469701
CHEMBL2029741	6.25	6.738124404854107	6.74917523461608	6.54	6.645359398884322
CHEMBL2041573	6.2	6.614662654638717	6.688799071687087	6.739999999999999	6.807093788252474
CHEMBL1682725	5.343333333	6.780880004235177	6.773687041776828	6.937777777666667	6.796565896557057
CHEMBL540229	6.243333333	6.427322038548968	6.625763508217581	6.566666666666666	6.4094517732508685
CHEMBL487366	6.1	6.256295884922676	6.725559696136991	6.586111111	6.796495011294814
CHEMBL414883	5.195	4.3679800403359055	6.5858459919742645	6.7299999999999995	6.699772703792239
CHEMBL1946561	7.005	6.374377516068638	6.633862718234809	6.743888888666667	6.640919394145309
CHEMBL1682445	7.236666667000001	6.124629134647847	6.616804251858213	6.265555555666666	6.199539279579847
CHEMBL1774632	6.68	6.578520230292241	6.745219525881247	6.674444444666666	6.709313443422955
CHEMBL1682711	6.1566666670000005	6.561722517526752	6.654588907567345	6.915555555666667	6.407289843473874
CHEMBL553184	6.86	6.5190915423282965	6.6235312944970515	6.607777777666667	6.402591866202769
CHEMBL1682584	6.796666667	6.6103029008485645	6.723932773982711	6.853333333333333	6.842285999057647
CHEMBL2029747	6.7	6.672184273684354	6.70967621871508	6.826666666666667	6.805042784074158
CHEMBL1774638	6.61	6.68505527034888	6.673118637606704	6.293333333333333	6.418929717442712
CHEMBL1173442	5.245	4.497070206421326	6.5906912758010785	6.247777777666666	6.503610398578991
CHEMBL1946557	8.61	6.43378862659495	6.593202112800119	5.864682539666667	6.109034834802725
CHEMBL1682716	5.996666667	6.613202257060937	6.736021835281828	6.224444444666667	6.598450247247488
CHEMBL539222	7.006666667	6.541830491635027	6.681130819372624	6.6255555553333325	6.569951626046378
CHEMBL1774625	6.936666667000001	6.5957520957980265	6.740635683018945	6.831111110999999	6.7533191412576254
CHEMBL2029589	7.66	6.441472253006115	6.597901107060327	5.864682539666667	6.010807930451816
CHEMBL2029585	7.29	6.647418279198483	6.605375777381916	6.641111111	6.656837993740672
CHEMBL2029743	7.21	6.866960119224538	6.637506882540865	7.018888889	6.817780234525916
CHEMBL1774628	7.11	6.4299323355099975	6.653471999586749	6.226111110999999	6.205592694439541
CHEMBL1774639	6.716666667	6.909835493407002	6.67424867032569	6.796666666666667	6.6134247863430815
CHEMBL553338	6.876666667	6.461701106355594	6.623434142254955	6.005555555333333	6.54644283136443
CHEMBL1682457	6.97	6.574800243815204	6.658712389845936	6.985555555666667	6.929240888828872
CHEMBL1094508	6.38	6.736663202935553	6.724242478485087	6.712222222333334	6.764316262916219
CHEMBL2041385	7.63	6.590969413202065	6.6834895868452495	6.884444444333333	6.695201196303152
CHEMBL1682465	6.93	6.494800729401902	6.647890734055479	6.552222222	6.4558173999612
CHEMBL1682574	6.666666667	6.75372348266341	6.717430258844152	6.337777777666666	6.588502507725999
CHEMBL2029596	7.58	6.811491501437251	6.659219776582988	6.635555555666667	6.480709529671796
CHEMBL2029756	6.63	6.582546597614762	6.613811696561037	6.671111110999999	6.374442653218978
CHEMBL1081435	6.05	7.113401990534882	7.112894754591157	7.163333333333334	7.216461367183333
CHEMBL2041383	6.97	6.800877824146613	6.727070885280846	6.884444444333333	6.823686458703064
CHEMBL1682722	5.696666667000001	6.484626972896454	6.622169128785593	6.489999999999999	6.4935243936959495
CHEMBL1774636	6.846666667	6.344626816922842	6.61888640379869	6.247777777666666	6.343068761366317
CHEMBL3577054	5.98	6.893232037927014	6.873283212475579	7.198333333333333	7.5791567673287
CHEMBL2029598	6.41	6.684845327152445	6.597361327656436	6.559444444333334	6.599579807938426
CHEMBL1682599	6.703333333	6.756012350035572	6.655008178188337	6.754444444333333	6.623450670575472
CHEMBL557551	7.043333333	6.561497725758365	6.618955183897224	7.028888889	6.783781933350238
CHEMBL2029757	7.16	6.582546597614762	6.613811696561037	6.671111110999999	6.374442653218978
CHEMBL1241239	8.1875	7.261672465715222	6.627282669902632	6.412222222333334	6.735748761197186
CHEMBL562773	7.223333332999999	6.6999270824624535	6.639002971373378	6.8422222223333335	6.675267131877071
CHEMBL1682451	6.973333332999999	6.441564342737086	6.788779147302599	6.782222222333334	6.344248568290077
CHEMBL1257967	6.293333333	6.583006767544617	6.3276822585896	5.803333333333334	6.266626885377525
CHEMBL2029764	6.28	6.918296877186965	6.832187065339202	6.5224603173333335	6.591544436861185
CHEMBL2029745	5.71	7.1159497113564445	6.821171897712192	6.854444444333333	6.92712652826748
CHEMBL1136	5.995	5.125957709489448	6.661152893318921	6.828888888666666	6.34693891139148
CHEMBL2041381	7.95	6.883014731995129	6.717103246462889	7.018888888666666	6.909131182011222
CHEMBL2029594	7.6	6.498083053579089	6.744466884033017	6.770555555666667	6.53077298758409
CHEMBL2029754	7.1	6.770373489276672	6.831016795387781	6.988015872999999	6.721771298798989
CHEMBL2029587	7.6	6.619847229597115	6.769556954671641	6.495	6.372300337993133
CHEMBL2029753	6.79	6.733553400812003	6.733479363752557	6.5488888890000005	6.756505022883881
CHEMBL563603	6.77	6.511265245965101	6.779724704634528	6.944444444333333	6.71715945975987
CHEMBL1682459	6.75	6.858939504946434	6.64148188020768	7.115555555666667	6.959206891427584
CHEMBL1682447	7.113333333	6.678409017576479	6.805071205351338	6.725555555666666	6.794279224918542
CHEMBL1682462	7.103333332999999	6.825530456891798	6.831853035252103	6.864444444333333	6.756269098660906
CHEMBL1682601	6.573333333	6.742341226003646	6.6495151646936925	6.252222222333333	6.521553271840709
CHEMBL1682712	6.03	6.28727993295762	6.654905229579373	6.018888889	6.41840793290053
CHEMBL1682603	6.463333333	6.334150152841023	6.655635069115205	6.325555555666667	6.581373977031735
CHEMBL1682586	6.67	6.306686937807399	6.663985603590746	5.883111111333334	6.082916810014442
CHEMBL1682609	6.48	6.475630624027734	6.628460314749861	6.447777778	6.473765613297645
CHEMBL1682717	5.916666667	6.306686937807399	6.663985603590746	5.883111111333334	6.082916810014442
CHEMBL1641857	6.72	6.4399682154923426	6.456850140718704	6.377777777666666	6.2291340376046165
CHEMBL1682595	6.673333333	7.282798448660165	6.775996152718589	6.931111111	6.838846733123717
CHEMBL1094363	6.11	6.957994280973053	6.540789942318062	6.583333333333333	6.61121953696313
CHEMBL1682597	6.69	6.932504578778965	6.81319820206563	6.7555555556666675	6.729312686324131
CHEMBL2029597	5.83	6.891435341836869	6.791634788884286	6.855555555666666	6.7375347215825965
CHEMBL529	6.194047619	6.7914672618197045	6.873941444398937	6.634444444333333	6.912563008857094
CHEMBL1682467	7.013333332999999	6.547691560666293	6.664616508061835	6.0205555556666654	6.234142132073078
CHEMBL1774624	5.586666667	6.6691267417538125	6.634787079963671	6.199999999999999	6.312433978130105
CHEMBL1774629	7.43	6.208814828338511	6.471209609426306	6.463888889	6.468158569599256
CHEMBL2041570	6.83	7.036242781296503	6.764756082259126	7.182777777666666	7.0536775910043845
CHEMBL1774640	6.153333333	6.658253374690776	6.574729142129329	6.667222222333334	6.674112693264813
CHEMBL1682727	5.443333332999999	6.5747574733918235	6.727790366174074	6.704444444333333	6.311643240724306
CHEMBL1774630	7.19	6.378050825934132	6.506755886991064	6.247222222333334	6.332441729164215
CHEMBL1682604	6.483333332999999	6.65544458797761	6.7867192522016815	6.815555555666667	6.64617511537499
CHEMBL1682590	6.523333332999999	6.49860310751868	6.692087335378116	6.664444444333333	6.688326697467734
CHEMBL1682450	7.386666667	6.761989315309208	6.630263218802379	6.864444444333333	6.752900261531934
CHEMBL1682721	5.87	6.735270437003586	6.699507570808676	6.723333333333334	6.880787203802304
CHEMBL3392931	5.0	6.9725496826770765	6.9258195618980825	6.634444444333333	7.01602376746678
CHEMBL2029748	5.72	6.952499864046528	6.7324687677299035	6.264444444333333	6.660671606270669
CHEMBL2029744	6.79	6.700844242900573	6.68120600569107	5.882222222333334	6.286323298939609
CHEMBL2029591	6.07	6.610220431339641	6.656190921325118	6.688888889	6.617248719611768
CHEMBL1774635	7.036666667	6.564104259498351	6.649876183042641	6.57	6.5077578924623785
CHEMBL2441613	6.62	6.516228720678467	6.723913432061069	6.5444444446666665	6.76411962771461
CHEMBL1682456	7.096666667	6.393580332461755	6.632797933007365	6.473333333333333	6.647879140600692
CHEMBL1641858	6.04	7.099274212924338	6.840646155890564	6.489999999666668	6.971257757915371
CHEMBL2029759	7.04	6.699747783509204	6.766671582858916	6.896666666666666	6.707727887916062
CHEMBL1682701	6.443333332999999	6.487912046165253	6.710264158533717	6.561111111	6.616418706598857
CHEMBL2029595	7.26	6.380769585233669	6.623188878311685	6.384444444333333	6.0841040061419305
CHEMBL2029742	5.41	6.639628472000212	6.780151059373452	6.867777777666666	6.753943603008827
CHEMBL1682598	6.703333333	6.66540328445353	6.72480429017891	6.818333333333334	6.680706951518171
CHEMBL1682726	5.356666667	6.549810163897414	6.724688044886463	6.653333333333333	6.782289201203992
CHEMBL2041387	6.525	6.569577687823375	6.583717709154079	6.418888889000001	6.571599248614424
CHEMBL1682578	6.82	6.460482351868316	6.606925827228013	6.740555555666667	6.6182343915561574
CHEMBL1774634	6.856666667000001	6.847339608676273	6.767100181182915	6.5249999999999995	6.628304499121692
CHEMBL1682463	6.926666667	6.687352239886896	6.74168883746731	6.810555555666667	6.742716105941142
CHEMBL1682458	7.003333333	6.324244716700026	6.5936684014844085	6.740555555666667	6.570239493738802
CHEMBL1682594	6.666666667	6.282494461554049	6.544048904747158	6.507777777666665	6.448996905535142
CHEMBL2041384	5.935	6.719209681540808	6.68821643390801	7.284444444666668	6.771291698507493
CHEMBL1682607	6.68	6.8722082381492795	6.801437128944038	6.875555555666668	6.534137767331167
CHEMBL1682714	6.14	6.838966932269612	6.733672358110815	6.888888889	6.741590220182616
CHEMBL1682453	7.196666667000001	6.849398261339445	6.686532582707664	6.826666666666667	6.567180343559036
CHEMBL2041390	7.515	6.0627289877121	6.477200097258722	6.213333333333334	6.402146611896115
CHEMBL2041392	6.98	6.451279129389408	6.621923356328633	5.887777777666666	6.211744118773736
CHEMBL1081114	5.08	6.524888746763808	6.840583803344319	6.88	6.837993551092889
CHEMBL553625	6.816666667000001	6.846358939434862	6.737205967450327	7.335555555666667	7.185954913727412
CHEMBL2029765	6.06	7.072210390802145	6.849320761374733	7.429166666666667	6.846642717751936
CHEMBL1774627	6.6166666670000005	7.022898815171211	6.815709717347605	7.034444444333334	6.844388632289838
CHEMBL2029763	7.24	6.778603748289327	6.676109148375325	6.815555555666666	6.5534178976488295
CHEMBL1094695	5.865	6.962054817716955	6.8400105489028125	6.987777778000001	6.998938989641746
CHEMBL1774631	6.823333333	6.818183838662517	6.674708984321219	6.317777777666667	6.501384420996273
CHEMBL1682454	6.8666666670000005	6.705660798246461	6.71722649943104	6.753333333333334	6.691025401171228
CHEMBL2029755	7.02	6.662568936952443	6.677126701310067	6.352222222333334	6.422474216285277
CHEMBL2029746	7.3	6.684061556910965	6.7745833147213	7.046666666666667	6.712960102487993
CHEMBL1682704	6.37	6.797443792189371	6.730469495534768	6.416666666666667	6.461330998284511
CHEMBL1682581	6.716666667	6.330942559796611	6.656770967026106	7.03	6.509168812443802
CHEMBL2029352	7.05	6.4677167539108265	6.680022483158485	6.34	6.336303306877557
CHEMBL1946558	8.005	6.6986078749504046	6.703710875697625	6.597777777666667	6.657852003949529
CHEMBL558355	6.8266666670000005	6.669792147914475	6.721340580433492	6.38	6.573270234635373
CHEMBL3577055	6.4	6.218689855609114	6.809900259147745	6.968333333333334	6.918187036683228
CHEMBL2041388	7.84	6.255068416048305	6.630160578282817	6.4511111109999995	6.125761349092581
CHEMBL1682449	7.323333333	6.478845870645266	6.6566454440955996	6.908888889	6.483355116517163
CHEMBL1774626	6.603333332999999	7.0206266552219905	6.729459559163082	6.711111111333334	6.635740862825499
CHEMBL1682460	6.923333333	6.766659194689447	6.661582105168704	7.023888889000001	6.911515036014553
CHEMBL1682464	6.92	6.620916466973364	6.7890179217673845	6.1000000000000005	6.416534294434873
CHEMBL2029761	7.21	6.447670398260289	6.68389728806819	6.352222222333334	6.397081137297048
CHEMBL1682588	6.586666667	6.6228792937322005	6.7246658562805655	6.464444444333334	6.415947925518456
CHEMBL2029740	5.6	6.704107912561502	6.772189211084287	7.212777777666666	6.893306297303652
CHEMBL2029762	5.86	6.447670398260289	6.68389728806819	6.352222222333334	6.397081137297048
CHEMBL1682718	5.98	6.728356590105227	6.7250359360262255	6.281111111	6.566318451005298
CHEMBL1682709	6.22	6.795088467137278	6.6704425980127375	6.828888889000001	6.471723924497887
CHEMBL1774623	5.893333332999999	6.980560361862796	6.742938149159907	6.597777778	6.758254602754275
CHEMBL1682706	6.276666667000001	6.649772210205818	6.7381233944902394	6.644444444666667	6.77573610942588
CHEMBL1682583	6.833333333	6.257919034250429	6.47727163806414	6.206666666666667	6.321845270164897
CHEMBL1682602	6.57	6.622071315013115	6.728633992705296	6.748888889	6.701989741522325
CHEMBL2041395	6.96	6.927270155601893	6.825537322893344	7.153888888666667	6.97430256341264
CHEMBL541735	5.89	7.009358085539315	6.806228933026254	7.177777777666666	6.870404711550082
CHEMBL1774637	6.526666667000001	6.67647701828285	6.629358607753991	5.970888889	6.260732448076256
CHEMBL2029750	6.58	6.589355380600999	6.714904737761962	6.226111111333334	6.549796588504106
CHEMBL1682579	6.836666667	6.474646006424992	6.5645709415087445	6.000555555666666	6.40299412842751
CHEMBL2029749	6.78	6.589355380600999	6.714904737761962	6.226111111333334	6.549796588504106
CHEMBL1682575	6.93	6.3483834730384885	6.48916374076731	6.27	6.486723051230908
CHEMBL1094534	5.42	5.052377890210596	6.710583313121669	6.468888888666666	6.507569062254569
CHEMBL2029752	6.43	6.437814161502227	6.614010032716237	6.705555555666667	6.619039855335148
CHEMBL1682444	7.32	5.882639960078146	6.299749951505191	6.243571428666667	5.9408111564104615
CHEMBL2029758	7.07	6.437814161502227	6.614010032716237	6.705555555666667	6.619039855335148
CHEMBL2041382	7.045	6.5749670081087634	6.7322029399533125	6.6066666666666665	6.718137882880818
CHEMBL2041389	7.325	6.332983146512345	6.713328092301637	5.846111111	6.5681073548442885
CHEMBL1682719	5.92	6.783066388638442	6.755485247654666	7.177777777666666	6.9020290067897365
CHEMBL1682708	6.273333332999999	6.516983452939336	6.542118387851821	6.6544444443333335	6.740895927035326
CHEMBL1682455	6.753333333	6.3062521696766805	6.49079779290132	6.105555555666666	6.24349295595212
CHEMBL1682600	6.68	6.822810601318667	6.57696811666972	6.265555555666666	6.583282721860279
CHEMBL1682577	6.55	6.48752943834452	6.563270885625234	6.873333333333334	6.931070239244466
CHEMBL2041571	6.2	6.893525953398144	6.785397463756641	6.505555555333333	6.901756270405925
CHEMBL1682585	6.833333333	6.339986339016924	6.534851099616825	6.884444444333333	6.680041990290198
CHEMBL1682572	6.643333332999999	6.257919034250429	6.47727163806414	6.206666666666667	6.321845270164897
CHEMBL1097787	5.53	6.91180793481633	6.871365935950447	6.316666666666666	6.731931981186052
CHEMBL1682587	6.71	6.013047453538127	6.573512600270681	6.388888889	6.824160273038309
CHEMBL2029592	6.98	6.39389455594583	6.575104214230716	6.155555555666667	6.08859044714402
CHEMBL436840	6.02	6.750224136156926	6.6645899252447025	6.3	6.614778201132215
CHEMBL532	4.666	6.972088859065678	6.869998727594221	6.605555555666666	6.941406428951014
CHEMBL1682700	6.396666667000001	6.599491963248973	6.676282038564743	6.064444444333333	6.573743635679078
CHEMBL1257966	5.28	5.4589421876204005	6.5368467642782075	6.03	6.331040651305203
CHEMBL1946562	7.945	6.447494511457543	6.840842675401273	6.928888889	6.823425216043542
CHEMBL555663	6.95	6.594005167804052	6.7481487622592775	6.3566666666666665	6.382307629334467
CHEMBL2041394	6.95	6.459949215963618	6.586665491575813	6.317222222333334	6.392719110527043
CHEMBL2041386	6.765	6.371428710223331	6.665770375527428	6.721111111333333	6.565921096100666
CHEMBL1682593	6.703333333	6.921032544422255	6.7072247571035195	6.95	6.712126391385784
CHEMBL1682715	6.273333332999999	6.288451329810321	6.645520928738407	6.188888889	6.492232185975879
CHEMBL1682728	5.503333333	6.599491963248973	6.676282038564743	6.064444444333333	6.573743635679078
CHEMBL553183	6.773333332999999	6.674909089032712	6.690030897246616	6.673333333333333	6.705536440329241
CHEMBL224345	5.31	4.986023528322157	6.5421226160411825	6.516666666666667	6.620222524739853
