# Supplementary material for: Cheminformatics Analysis and Modeling with MacrolactoneDB
Source: Sci Rep. 2020 Apr 14;10:6284. doi: 10.1038/s41598-020-63192-4 (PMC7156526; doi:10.1038/s41598-020-63192-4)
Supplement: Supplementary file 2 — Supplementary information2. [file 41598_2020_63192_MOESM2_ESM.zip › DataS1/CHEMBL364/pIC50/predictions/10-fold/tuned/y_rand/7/ecfp6.csv]

IDs	ExperimentalAff	NB	SVR	KNN	RF
CHEMBL1682448	7.15	6.591437301570033	6.669982313818868	6.647712235010565	6.724558191665242
CHEMBL1682720	5.843333333	6.59258715655088	7.00871565009613	6.380406994086957	6.835823958319008
CHEMBL1682610	6.416666667	6.593263807395881	6.885711010528365	6.950543469913908	6.778654302739239
CHEMBL2041572	6.32	6.552360606761696	6.619540272028172	6.343316926434457	6.327679761899994
CHEMBL1682576	6.44	6.593581283794239	6.550080772590136	6.764251341682797	6.653259337855688
CHEMBL1682606	6.54	6.590672486113191	6.473379531316832	6.387952324485007	6.707101736069003
CHEMBL1682592	6.66	6.598300254305833	6.389182103887402	7.1216815577570705	6.926279722170666
CHEMBL1682713	6.263333332999999	6.592256196133587	7.128713071290258	6.792749197202028	6.796985997945228
CHEMBL2029588	6.36	6.568823699741534	6.106464906097048	6.453246723896097	6.054951190497506
CHEMBL1774584	6.75	6.579270830147239	5.845681821081794	6.5420791816301325	6.670654166568747
CHEMBL1682443	7.276666667000001	6.58786501940405	6.4142435726087585	6.417983615419056	6.606517450889964
CHEMBL1682452	7.07	6.597484407454136	6.570532217437315	6.9089990825272825	6.7078291666615
CHEMBL1682605	6.6566666670000005	6.594468837136277	7.155129075578759	7.062519063257045	6.811937043682085
CHEMBL1774633	7.023333332999999	6.57137072231377	6.827982940758838	6.448679954419043	6.440123824731277
CHEMBL532024	6.716666667	6.577718915069473	5.576509465408714	6.205599041772971	6.149307034184961
CHEMBL2029590	7.89	6.577612483862773	6.893754486969969	6.370699823639573	6.787557457496077
CHEMBL2303629	6.21625	6.580412877147054	6.875731307794601	6.533182115984278	6.523264265873334
CHEMBL1682705	6.5	6.591155449187488	6.914158412002102	6.599179386075205	6.64703600243159
CHEMBL1682446	7.236666667000001	6.598505516751806	6.879548445463285	6.715876713870131	6.824700555532081
CHEMBL1682582	6.636666667	6.5920973366436515	6.8721898270021144	6.356123421997361	6.798646180505674
CHEMBL1682703	6.133333333	6.584862014368687	6.0748424736716204	6.746162626767249	6.562711111062503
CHEMBL2029593	6.97	6.572772822968129	6.124668644164936	5.9459109105169965	6.177263333335012
CHEMBL1946398	7.215	6.55189857065843	5.817702132641801	6.378945601200222	6.070900000070006
CHEMBL1682596	6.806666667000001	6.59928437755308	5.898547497008559	6.517614290625522	6.278427652715819
CHEMBL563766	6.873333333	6.59966605043299	6.253419134279681	6.73238517130598	6.585446944439663
CHEMBL1682466	6.973333332999999	6.598391377505643	6.393284376018423	6.792136075152369	6.679871506503066
CHEMBL1081434	5.77	6.596434395352252	7.246558381184449	6.231559383239349	6.4420330000159955
CHEMBL1682608	6.273333332999999	6.596745531441905	6.290916891181008	6.283436407736773	6.378273872456041
CHEMBL1682707	5.946666667000001	6.598447656405934	6.303506501925548	6.439532102653698	6.509391508374964
CHEMBL1774583	5.646666667000001	6.599203141799789	6.43274931371616	6.425033852086708	6.570291904731342
CHEMBL2029751	6.58	6.602908653313955	7.158844146752135	6.6986690913938	6.941606111113238
CHEMBL2029760	7.1	6.600323661697052	7.029090641584248	6.878563428338134	6.831751574535091
CHEMBL2041391	7.82	6.598806509748623	6.667353809795838	6.694894411496976	6.614871666709999
CHEMBL1682702	6.103333332999999	6.599157169850071	6.760426322029755	6.6545263747061005	6.659059944567211
CHEMBL2041393	6.99	6.599469355265834	6.634646969054089	6.280842952490648	6.519475641079232
CHEMBL1682589	6.816666667000001	6.598196066456623	6.471120609322931	6.409081904904822	6.463752944439363
CHEMBL1682573	6.8666666670000005	6.597893854445613	6.247589364219773	6.570491427364198	6.42560658760544
CHEMBL1682468	6.99	6.5964124913889695	6.293645042219676	6.427402297876922	6.328903872466046
CHEMBL1682710	6.266666667000001	6.600820349312768	8.030949398405197	6.903259991845094	7.28237246205277
CHEMBL1682461	6.91	6.598272218807143	6.353441953574527	6.507089709415098	6.560690419671045
CHEMBL1682723	5.686666667000001	6.597212600134045	6.755473974309137	6.4701728933428635	6.449605579092409
CHEMBL1682591	6.806666667000001	6.59618055375517	4.977918048267223	6.186082256787465	5.964661452618222
CHEMBL1682724	5.14	6.599733018183248	7.05438861743992	6.709658034524561	7.010997018110828
CHEMBL1681796	7.19	6.596847889241084	6.343190251470654	6.338681644390231	6.496156532328898
CHEMBL1946399	6.365	6.598798599661495	7.73906097033744	6.670557751169942	7.1239233333275
CHEMBL1682580	6.823333333	6.598740077618043	6.542162870611007	6.7330460232350795	6.5100723165046634
CHEMBL1774641	7.113333333	6.695952976954874	6.8779732967458065	6.882716816664037	6.8462173944385825
CHEMBL1682729	4.89	6.667832970807844	6.685745751822369	6.6419553859154385	6.6918163775977995
CHEMBL1682730	4.89	6.61779230739871	6.819194807747552	6.823671915934322	6.773808603421039
CHEMBL2029741	6.25	6.643815381442407	7.150529866143599	6.647655523915057	6.8705709749850294
CHEMBL2041573	6.2	6.561004117473423	7.14077583789465	6.490893055616406	6.784544999950007
CHEMBL1682725	5.343333333	6.61978323317095	6.347818638360546	6.665287389460083	6.506592456874176
CHEMBL540229	6.243333333	6.659435826554856	6.813592864791345	6.713657383736063	6.706054166665008
CHEMBL487366	6.1	6.728721258043334	7.756626774161008	6.6591965795313754	6.848096765933334
CHEMBL414883	5.195	6.685136350239323	6.832508223220377	6.568001382563916	6.682920277846672
CHEMBL1946561	7.005	6.411549015107709	5.999877529311262	6.241289780720503	6.300586904651659
CHEMBL1682445	7.236666667000001	6.605906606858158	6.526722320411702	6.5454911749945355	6.714741140845109
CHEMBL1774632	6.68	6.586200734246408	6.256169121479195	6.550977899684094	6.569739877960228
CHEMBL1682711	6.1566666670000005	6.656121551060524	6.735167710425633	6.815880389564344	6.66839256017025
CHEMBL553184	6.86	6.69258167312715	6.578546472936451	6.846737227101143	6.838144117716771
CHEMBL1682584	6.796666667	6.7021838051242995	7.062441222187994	6.877322742561214	6.813727258822846
CHEMBL2029747	6.7	6.709156686246827	7.516132937896328	6.877450636902353	7.190683333319998
CHEMBL1774638	6.61	6.710289040296164	7.293692027648844	6.827647867218325	6.958052252333444
CHEMBL1173442	5.245	6.677372046247984	7.0934765521614	6.7032576731771	6.721675654863338
CHEMBL1946557	8.61	6.3805938495641	6.042824230810105	6.348399631480192	6.219055000075005
CHEMBL1682716	5.996666667	6.689465694350159	7.083883959672728	6.717214483158288	6.7985900942136395
CHEMBL539222	7.006666667	6.577140982751438	6.182490829589372	6.5025158953901645	6.4241317516401315
CHEMBL1774625	6.936666667000001	6.66269792074937	6.634511152596025	6.753155781061295	6.659932606836551
CHEMBL2029589	7.66	6.488869016893293	6.305294630321759	6.666831922281151	6.501965476143333
CHEMBL2029585	7.29	6.550737914095778	6.62684910646056	6.330449396329019	6.393952378152149
CHEMBL2029743	7.21	6.555725256989279	5.929067668779879	6.274066262609571	6.22062003286525
CHEMBL1774628	7.11	6.558884305325121	7.107028089469921	6.506413574076853	6.692983088166442
CHEMBL1774639	6.716666667	6.55130949279988	6.021563641264982	6.594514178398193	6.456837069708212
CHEMBL553338	6.876666667	6.556308860645862	6.920020055148089	6.404385801365	6.687468210293385
CHEMBL1682457	6.97	6.548826243394006	6.606592044162919	6.5202501743563435	6.614595987713958
CHEMBL1094508	6.38	6.615935982746922	7.07042362518928	6.97	6.937108333315013
CHEMBL2041385	7.63	6.552798457165407	6.514464732857493	6.627128960627656	6.574558333343121
CHEMBL1682465	6.93	6.549734884148819	5.427374477305838	6.182811234041884	5.999817431252758
CHEMBL1682574	6.666666667	6.550485487075098	6.952517367020896	6.89616541056963	6.6327990106535655
CHEMBL2029596	7.58	6.558368488769712	6.373998119213098	6.386824848111779	6.576043683987037
CHEMBL2029756	6.63	6.550899557332251	6.097245429607944	6.311429027242049	6.410194305163713
CHEMBL1081435	6.05	6.605393446674918	6.839857725958317	6.742202362212441	6.723883333364995
CHEMBL2041383	6.97	6.568821688369144	6.306033544888652	6.559458130046681	6.4456583333031245
CHEMBL1682722	5.696666667000001	6.554918003535794	7.158123856792245	6.789711304783868	6.573093958121364
CHEMBL1774636	6.846666667	6.558724961952643	6.929711730125052	6.701245227355462	6.621639003192119
CHEMBL3577054	5.98	6.6116394157445155	7.654252362833995	6.7431914373347	6.842066666515
CHEMBL2029598	6.41	6.553815233919498	6.552813552209	6.320408111333646	6.475143563766665
CHEMBL1682599	6.703333333	6.551232335180718	6.5937076315683285	6.177102088322328	6.522844344927433
CHEMBL557551	7.043333333	6.550278899741796	6.106936808150357	6.60132308423854	6.591456263308994
CHEMBL2029757	7.16	6.548527021637556	6.36939389569813	6.176989939469964	6.1837976309821885
CHEMBL1241239	8.1875	6.598976416564998	6.445689197353251	6.896858398698811	6.633629999994998
CHEMBL562773	7.223333332999999	6.549902842130773	6.582857715752232	6.532886670933892	6.455480819716335
CHEMBL1682451	6.973333332999999	6.583560731219172	6.84600544615126	6.515366360436096	6.491068767083559
CHEMBL1257967	6.293333333	6.589893005075275	6.711029241006369	6.741310943469072	6.681770296218129
CHEMBL2029764	6.28	6.584710868255081	6.03570573703327	6.499786910130564	6.387145238134992
CHEMBL2029745	5.71	6.58193895811557	5.582510802898973	6.047963296065368	6.128006404848602
CHEMBL1136	5.995	6.587981025364725	6.2189063343715	6.618228146546052	6.580433148167861
CHEMBL2041381	7.95	6.588246974690809	5.924890912704145	6.579631787145429	6.45010192293084
CHEMBL2029594	7.6	6.581185430880887	5.768440898210509	6.436054265865079	6.396023991965494
CHEMBL2029754	7.1	6.584111149309876	6.7849031359842975	6.503209086999083	6.484323778955627
CHEMBL2029587	7.6	6.584715377691771	6.896427139413683	6.507866101394365	6.736264036432199
CHEMBL2029753	6.79	6.58660055695215	6.510578226388919	6.683147191182344	6.6307679703792175
CHEMBL563603	6.77	6.583700777028873	7.632528496274507	6.652517579746236	6.6270834303356185
CHEMBL1682459	6.75	6.580991536404834	5.699829928763034	6.497219850132827	6.222168371232093
CHEMBL1682447	7.113333333	6.582968857074784	6.813885491929739	6.971115981358747	6.612992894293568
CHEMBL1682462	7.103333332999999	6.582668839835593	7.3832339602137935	6.889913636169469	6.640616562989488
CHEMBL1682601	6.573333333	6.584578018939017	7.309767528494563	6.854152217692039	6.637827524087379
CHEMBL1682712	6.03	6.583900703856314	5.0737621198783796	6.4871180767623935	6.08382642520315
CHEMBL1682603	6.463333333	6.5847421255917595	5.97686691812013	6.454129598530267	6.278503124276271
CHEMBL1682586	6.67	6.584367789902015	6.599551093612664	6.48104445682313	6.667831189105906
CHEMBL1682609	6.48	6.584395885098613	6.392166514744362	6.744534279874338	6.616901260940983
CHEMBL1682717	5.916666667	6.584874390737928	7.157815165559706	6.826071957488932	6.996948918957652
CHEMBL1641857	6.72	6.5907082315457695	6.843585817423508	6.693737809053233	6.707989583357024
CHEMBL1682595	6.673333333	6.583121683725967	6.893757679382917	6.612055011013765	7.013278213410173
CHEMBL1094363	6.11	6.589313323465611	6.696651089709006	6.796666667	6.71475277795515
CHEMBL1682597	6.69	6.612504221111551	6.718358518970994	6.4120826707097995	6.7217848286237185
CHEMBL2029597	5.83	6.607784216472289	5.993048072923243	6.549921940547123	6.441941521375083
CHEMBL529	6.194047619	6.61103109186201	6.424097045372121	6.8270621962302345	6.753721100449361
CHEMBL1682467	7.013333332999999	6.615522121870383	6.8393194139140805	6.7503390262854746	6.779096725277612
CHEMBL1774624	5.586666667	6.6102449862725186	5.851277027471576	6.749614513279611	6.120932118046137
CHEMBL1774629	7.43	6.606401657583932	6.140740677672734	6.394140205772378	6.301908333432499
CHEMBL2041570	6.83	6.609938737341023	6.784164990490457	6.377363359161475	6.6568759258794525
CHEMBL1774640	6.153333333	6.60165606136953	5.438785744023984	6.1223504338966235	5.843082500078749
CHEMBL1682727	5.443333332999999	6.612741931122938	6.862855481678104	6.57538694994166	7.018499265786958
CHEMBL1774630	7.19	6.6074904036210365	7.025205213630978	6.662478390401064	6.774915972379594
CHEMBL1682604	6.483333332999999	6.611567415019526	6.584772309934656	6.776917757605436	6.762094401810325
CHEMBL1682590	6.523333332999999	6.612473925301996	6.074616135077952	6.309708097216769	6.255883611256521
CHEMBL1682450	7.386666667	6.614836871961034	7.022746484907711	6.766950621476126	6.90186827255853
CHEMBL1682721	5.87	6.613219429417978	6.660187877599449	6.344897543260792	6.855604471943886
CHEMBL3392931	5.0	6.612569805416324	7.720424838322784	7.82	7.427520823509088
CHEMBL2029748	5.72	6.610696184603606	7.896146822627723	6.56344757467924	6.702445833429988
CHEMBL2029744	6.79	6.605796769690987	5.920720163518108	6.3727895188990376	6.233320833394995
CHEMBL2029591	6.07	6.611705703694402	6.90495495392383	6.556490364530169	6.625186271127006
CHEMBL1774635	7.036666667	6.613676378772339	7.308043763020069	6.758734705541731	7.006847348439092
CHEMBL2441613	6.62	6.61039380753536	5.202804949446272	6.457838278835255	5.968129798404032
CHEMBL1682456	7.096666667	6.616160512620838	7.25058340414754	6.936921436630389	6.981883290540493
CHEMBL1641858	6.04	6.6167462378247635	6.713904162404751	6.871930330232563	6.816378889045992
CHEMBL2029759	7.04	6.614681717568334	6.933640207880148	6.945705737423871	6.874650696888749
CHEMBL1682701	6.443333332999999	6.603646198630151	5.822689394220668	6.1500892261074895	6.200216297048161
CHEMBL2029595	7.26	6.597151541320551	6.870306269019445	6.473136190371761	6.598033012825766
CHEMBL2029742	5.41	6.595381463643369	6.633221938068851	6.311089693224934	6.365331584218272
CHEMBL1682598	6.703333333	6.609756801748931	6.312429041773904	6.6579489525998055	6.601805558570898
CHEMBL1682726	5.356666667	6.604824627041339	6.539571889596567	6.38441014997864	6.641419008943871
CHEMBL2041387	6.525	6.598665577965497	5.945918079778232	6.264284006397109	6.339558333249996
CHEMBL1682578	6.82	6.611494206234613	7.395928385191561	6.932509927246127	6.91926075399184
CHEMBL1774634	6.856666667000001	6.5974927790039155	5.472173720957707	6.20657733443998	6.209814523829568
CHEMBL1682463	6.926666667	6.609030349189979	6.488771331742648	6.645295787427993	6.568948549756884
CHEMBL1682458	7.003333333	6.610473346357868	6.700738746348059	6.723835374553251	6.742336272884664
CHEMBL1682594	6.666666667	6.609589463762504	7.016557803015979	6.485178237285064	6.776202097917189
CHEMBL2041384	5.935	6.603629112172589	6.309746275460051	6.731736101084982	6.117841666610003
CHEMBL1682607	6.68	6.604746269641739	6.265438235177123	6.11403166775137	6.533883845057119
CHEMBL1682714	6.14	6.6078091686514595	7.154276074601108	6.667353829713528	6.774969272839135
CHEMBL1682453	7.196666667000001	6.609143163212024	6.674810248291103	6.702036950021684	6.759396372251038
CHEMBL2041390	7.515	6.600696009632185	6.26213779010022	6.454458807823891	6.289475000000002
CHEMBL2041392	6.98	6.618574364811606	8.303607733990383	7.229076417187582	7.578120833369983
CHEMBL1081114	5.08	6.578583289016434	7.231932306659233	6.471785804686751	6.628538888941245
CHEMBL553625	6.816666667000001	6.599284391468697	5.7679336448435885	6.3407194327772896	6.300259953625067
CHEMBL2029765	6.06	6.60370854020589	6.276191450775067	6.099050159221516	6.5802275142023605
CHEMBL1774627	6.6166666670000005	6.596061841724873	6.0740003461280105	6.308298520624148	6.391211011901069
CHEMBL2029763	7.24	6.60498610003596	7.007487772688045	6.4223709385725885	6.668380512061366
CHEMBL1094695	5.865	6.574704342793911	6.776444523637367	6.876666667	6.638229027984264
CHEMBL1774631	6.823333333	6.578216502889581	7.024095937856789	6.3714429144634135	6.601873402988328
CHEMBL1682454	6.8666666670000005	6.575393289833656	6.188359168682962	6.791250825183775	6.592798403025202
CHEMBL2029755	7.02	6.582180466118411	7.46361587701096	7.057226380339482	6.830456458329999
CHEMBL2029746	7.3	6.57261981419234	5.754251371637997	6.02197010968514	6.138048333253005
CHEMBL1682704	6.37	6.575149516982117	6.339416263034645	6.610642359139089	6.4441879374047915
CHEMBL1682581	6.716666667	6.575020267879989	6.717795655810539	6.467740595138393	6.718822515104295
CHEMBL2029352	7.05	6.5774238439117845	7.089149625080795	6.543656168270605	6.566091379467781
CHEMBL1946558	8.005	6.586272383231346	7.091589332848001	6.944427771937721	6.897229871831926
CHEMBL558355	6.8266666670000005	6.57809890359761	6.364798654710003	6.742359079096571	6.754565706778226
CHEMBL3577055	6.4	6.5947327418038295	7.155864331199969	6.706220391610819	7.025370555551908
CHEMBL2041388	7.84	6.594945975378126	7.141392801310193	6.8739028781382165	6.815033333345
CHEMBL1682449	7.323333333	6.577872057150636	6.87254985164123	6.5361522247989825	6.578599897660768
CHEMBL1774626	6.603333332999999	6.579143514652149	7.717358654116804	6.609175975045097	6.814606226039799
CHEMBL1682460	6.923333333	6.575802648820334	6.553321884567131	6.2694221176082925	6.541720836870106
CHEMBL1682464	6.92	6.575950740815474	6.129721967140614	6.660263514980644	6.5923562897671095
CHEMBL2029761	7.21	6.576616725702202	6.235481609395907	6.662272415637954	6.5650530603095625
CHEMBL1682588	6.586666667	6.575872682399807	6.69749064160496	6.650913330449597	6.6589617987902265
CHEMBL2029740	5.6	6.569421855564081	6.184044776912416	6.282149832185209	6.494151914807819
CHEMBL2029762	5.86	6.571556650782727	5.321440458339719	6.282675682571068	6.2305166666349985
CHEMBL1682718	5.98	6.575483721186815	6.222690949711816	6.744384197065527	6.649840425514791
CHEMBL1682709	6.22	6.575288051493681	6.876937644034376	6.221174359146398	6.625015577822819
CHEMBL1774623	5.893333332999999	6.579977815083856	7.248780712990185	6.667503319764724	6.878622788776138
CHEMBL1682706	6.276666667000001	6.575142353059536	5.490099204416697	6.236036402154151	6.009807701240313
CHEMBL1682583	6.833333333	6.591107856252886	6.4729014188608724	6.456213816670998	6.48595411205936
CHEMBL1682602	6.57	6.591327328851995	6.262880961995198	6.618041162761918	6.490026225552023
CHEMBL2041395	6.96	6.591618322186244	6.155816997898231	6.799349510243515	6.551714583179998
CHEMBL541735	5.89	6.591975678808813	6.878354138112755	6.614964142412789	6.524199305522219
CHEMBL1774637	6.526666667000001	6.589292953691514	7.01594255590371	6.504707322306877	6.634758333204993
CHEMBL2029750	6.58	6.588718719078015	5.824041999896754	6.531962964597192	6.022841666625001
CHEMBL1682579	6.836666667	6.591010255500186	6.9783148934292925	6.633573388467383	6.856309628841374
CHEMBL2029749	6.78	6.591075340210976	5.821252072925958	7.157804782142605	6.790001041596562
CHEMBL1682575	6.93	6.591067986802338	6.620807264665449	6.469064231379023	6.629799333648986
CHEMBL1094534	5.42	6.589739318256721	6.989277491713283	6.717297766913417	6.735895916340836
CHEMBL2029752	6.43	6.591737103549285	7.026021794942533	6.865503243195428	6.818862263759164
CHEMBL1682444	7.32	6.590996927935069	5.95252302498792	6.20768900614231	6.433708491355177
CHEMBL2029758	7.07	6.590717370724953	6.219773229875859	6.28251693487112	6.552157241866251
CHEMBL2041382	7.045	6.592186276713155	6.806557890721429	6.768777567963525	6.804106249855005
CHEMBL2041389	7.325	6.592567732127677	7.631201942548996	6.988175306734861	7.1266083331649925
CHEMBL1682719	5.92	6.592269570169789	7.377543095345998	6.843999482622817	7.094256202228239
CHEMBL1682708	6.273333332999999	6.592140192291148	6.60983460022139	6.731815960418926	6.76379622716124
CHEMBL1682455	6.753333333	6.591879282402462	6.865291057835474	6.455828795525806	6.7195352493392715
CHEMBL1682600	6.68	6.590872048733762	5.574068073700127	6.755578670358354	6.250493813179141
CHEMBL1682577	6.55	6.591264293180742	6.201091242296413	6.317640086098679	6.46207965809461
CHEMBL2041571	6.2	6.588872765501539	6.432155837889727	6.594117643901823	6.532074999991653
CHEMBL1682585	6.833333333	6.592188425126018	6.76715757564296	6.856851800069418	6.846669101531473
CHEMBL1682572	6.643333332999999	6.591809492708309	7.193841606341432	6.851606802264639	7.019540590046261
CHEMBL1097787	5.53	6.530988853334838	6.999788402359293	7.1	6.794983333319998
CHEMBL1682587	6.71	6.644311919504474	6.788258173418731	6.759865601429538	6.725621154103644
CHEMBL2029592	6.98	6.63233596279474	6.545028711902914	7.053174022752405	6.952604246172897
CHEMBL436840	6.02	6.552388561424069	5.0462131990212225	6.159209721172974	6.334516666655002
CHEMBL532	4.666	6.622064916596336	6.8899096021321835	6.99	6.829480005898758
CHEMBL1682700	6.396666667000001	6.629655398391695	6.665121299596896	6.803079748422006	6.677108994405074
CHEMBL1257966	5.28	6.541649264541574	6.500943047128471	6.099957458683224	6.487433333315008
CHEMBL1946562	7.945	6.60490067016281	6.797720570231787	6.634213306162653	6.529122619035
CHEMBL555663	6.95	6.642878827998933	6.955427178657677	6.8103695835972315	6.726771595521909
CHEMBL2041394	6.95	6.582994264803333	7.384034174265734	6.8363639170360955	6.699427083386258
CHEMBL2041386	6.765	6.566021838086419	6.186315026716043	6.124316561109323	5.8796228262013
CHEMBL1682593	6.703333333	6.631077226002965	6.500677569631362	6.5444372349791875	6.596139827960315
CHEMBL1682715	6.273333332999999	6.645555857248809	6.79465608121844	6.70466811764787	6.837797483828168
CHEMBL1682728	5.503333333	6.630333599391231	6.835394708071325	6.8013363576972425	6.76024862608211
CHEMBL553183	6.773333332999999	6.62756562005295	6.780963235131855	6.774713118522019	6.725690141632022
CHEMBL224345	5.31	6.55103432278328	5.899205154744788	6.048623839388442	6.452320833315003
