# Supplementary material for: Cheminformatics Analysis and Modeling with MacrolactoneDB
Source: Sci Rep. 2020 Apr 14;10:6284. doi: 10.1038/s41598-020-63192-4 (PMC7156526; doi:10.1038/s41598-020-63192-4)
Supplement: Supplementary file 2 — Supplementary information2. [file 41598_2020_63192_MOESM2_ESM.zip › DataS1/CHEMBL364/pIC50/predictions/10-fold/tuned/y_rand/7/all.csv]

IDs	ExperimentalAff	NB	SVR	KNN	RF
CHEMBL1682448	7.15	6.6173432379638895	7.230222828124466	6.807543017134608	6.729182142851408
CHEMBL1682720	5.8433333329999995	6.598726631658161	6.411136593294017	6.531583464241417	6.593363707440068
CHEMBL1682610	6.416666667	6.584154863389927	6.421765782663828	6.508763007336407	6.21819037981215
CHEMBL2041572	6.32	6.612039415827657	6.6978900344672905	6.5891527527664415	6.4100725679754875
CHEMBL1682576	6.44	6.592828495225965	6.588658929959233	6.584794157483884	6.467859926334588
CHEMBL1682606	6.54	6.59564674822117	6.478092473043799	6.618750521504486	6.637529574802495
CHEMBL1682592	6.66	6.594177787794484	6.400917868523459	6.771494443504869	6.6538434013735595
CHEMBL1682713	6.263333332999999	6.594338642177587	6.368288973413567	6.518492405392332	6.46164812926786
CHEMBL2029588	6.36	6.628846613216476	7.326191058732072	6.975623898030909	6.76070809520761
CHEMBL1774584	6.75	6.6080087015745255	7.773935944383037	6.622686610131488	6.60305103172902
CHEMBL1682443	7.276666667000001	6.624504433852978	7.0292511658305346	6.622194687452174	6.608713373011633
CHEMBL1682452	7.07	6.612029489952463	6.1251085694394884	6.773387447375282	6.4649801020042705
CHEMBL1682605	6.6566666670000005	6.604842148501755	6.713957677961484	6.598735558859662	6.524633792542832
CHEMBL1774633	7.023333332999999	6.595215608470241	6.690072184044882	6.672493901622751	6.561794914979989
CHEMBL532024	6.716666667	6.616833899533423	7.115532991116666	6.6029119802832215	6.732684166702133
CHEMBL2029590	7.89	6.630305853527836	7.422235575529518	6.6619172793587	6.7046624148972604
CHEMBL2303629	6.21625	6.4229585044785065	6.162886837640767	6.337387031652536	6.12949146258808
CHEMBL1682705	6.5	6.599874277161425	6.302716864698119	6.741389003422076	6.764672465955187
CHEMBL1682446	7.236666667000001	6.588884406925565	6.280924884137521	6.430035068406155	6.437595408166083
CHEMBL1682582	6.636666667	6.601658760224078	6.560803877807547	6.7649812459318275	6.602788242573675
CHEMBL1682703	6.1333333329999995	6.602284144746331	7.03754048821587	6.624898145797005	6.338233503401456
CHEMBL2029593	6.97	6.616129235935793	6.73782071551389	6.726172537643735	6.723346938886149
CHEMBL1946398	7.215	6.635539838379913	4.825038387012378	6.6788065966921115	6.573940544197827
CHEMBL1682596	6.806666667000001	6.596354517055713	6.313218935091504	6.618700937955431	6.329978860557141
CHEMBL563766	6.873333333	6.597235176194127	5.86585715881346	6.499568037121691	6.747784345306063
CHEMBL1682466	6.973333332999999	6.59889349761088	6.843196728835849	6.689785108965455	6.650160011380455
CHEMBL1081434	5.77	6.6000934629789105	6.804289589805971	6.548836473095576	6.377378305044823
CHEMBL1682608	6.273333332999999	6.598377363538217	6.346109190792814	6.506456801182793	6.509772304386905
CHEMBL1682707	5.946666667000001	6.599506949946037	6.445752093592002	6.712184969634528	6.7409651701207
CHEMBL1774583	5.646666667000001	6.604350026309864	6.2101137479681645	6.621751045640345	6.776613809469544
CHEMBL2029751	6.58	6.600180006665744	6.411812883478244	6.611310508156566	6.636672074850223
CHEMBL2029760	7.1	6.596760582811772	6.0707076121339165	6.222560036620069	6.357913511837817
CHEMBL2041391	7.82	6.595476035851676	7.061132953438544	6.715107322372215	6.207027440378352
CHEMBL1682702	6.103333332999999	6.5961073545223545	5.964343622810314	6.1971310018277554	6.541491938747842
CHEMBL2041393	6.99	6.5916687363085655	5.5660421683951755	6.138915199853271	6.42205214272427
CHEMBL1682589	6.816666667000001	6.600232452804141	6.944511517842078	6.5319993796771785	6.921380595314479
CHEMBL1682573	6.8666666670000005	6.594327386195305	6.638923514229503	6.276116723729359	6.520210136015699
CHEMBL1682468	6.99	6.598597535805013	6.187320398105571	6.503378568247124	6.4321104506621305
CHEMBL1682710	6.266666667000001	6.597476743105488	6.524083419143796	6.485189713052315	6.594405833323093
CHEMBL1682461	6.91	6.595900170228511	6.551526769497573	6.138158011209035	6.3650774404514285
CHEMBL1682723	5.686666667000001	6.599847811003019	7.205743313466694	6.71100853204533	6.766937661542349
CHEMBL1682591	6.806666667000001	6.5982118668049345	4.599324968863994	6.394728917162341	6.137621938780723
CHEMBL1682724	5.14	6.5984659422696215	6.503771763880103	6.66603328154506	6.6603391326942685
CHEMBL1681796	7.19	6.598152080166513	5.959733574929041	6.514743903480252	6.756629821400703
CHEMBL1946399	6.365	6.602072058840833	6.991007917135172	6.939630461881104	6.831804404780739
CHEMBL1682580	6.823333333	6.596696752399909	6.60985983410944	6.142430243496555	6.583582857143821
CHEMBL1774641	7.113333333	6.61378866549453	7.373902849053792	6.642629346850879	6.720418307791394
CHEMBL1682729	4.89	6.606944638463115	5.948788972038154	6.501773193616902	6.5188259240485245
CHEMBL1682730	4.89	6.610548383115583	6.240625113129134	6.52513478257964	6.596080739811405
CHEMBL2029741	6.25	6.615009040258077	8.034625299013124	6.838399016774152	6.793811394670507
CHEMBL2041573	6.2	6.6251043870922635	7.585015870309808	6.5924414014508015	6.431929948987125
CHEMBL1682725	5.343333333	6.6090764033997615	6.009021359089099	6.467810723145219	6.394408724510028
CHEMBL540229	6.243333333	6.613972877960213	6.233044512710381	6.785564697741986	6.612197857037803
CHEMBL487366	6.1	6.621641341309915	6.487535852480962	6.581067618799425	6.554769455785
CHEMBL414883	5.195	6.63207089060198	7.312027695971818	6.6541924351026625	6.717867063499493
CHEMBL1946561	7.005	6.621057318201669	7.192018719778831	6.722035933780661	6.713041541916832
CHEMBL1682445	7.236666667000001	6.608758187262927	6.543908385057753	6.447266405379145	6.435006675104811
CHEMBL1774632	6.68	6.6110651492176995	7.16479386407381	6.7059822571154415	6.559012831627963
CHEMBL1682711	6.1566666670000005	6.608520365796656	6.075635919057553	6.405603028989837	6.566716746004631
CHEMBL553184	6.86	6.6156704725856255	7.2607875287454515	6.83440987643225	6.805507295844224
CHEMBL1682584	6.796666667	6.606788078179842	5.309727027514733	6.276255872496414	6.204243818072139
CHEMBL2029747	6.7	6.617354125015389	7.620505667639666	6.712793483497721	6.82103321424372
CHEMBL1774638	6.61	6.612858999019499	6.206833377915778	6.503631950545108	6.6766637244242535
CHEMBL1173442	5.245	6.6292621540707195	7.390046820596969	6.664139616333104	6.498595836118769
CHEMBL1946557	8.61	6.621996193442455	7.1542781931509705	6.769632443920969	6.569236258474569
CHEMBL1682716	5.996666667	6.60848693571979	6.728845768692535	6.2762895142223325	6.581349503927362
CHEMBL539222	7.006666667	6.611596613956373	6.671971314067306	6.618671818739253	6.582521556058565
CHEMBL1774625	6.936666667000001	6.608061382118684	6.302998149794113	6.205141708989768	6.331475317474994
CHEMBL2029589	7.66	6.616505348164133	6.819569206096031	6.5445005580706	6.40190328226736
CHEMBL2029585	7.29	6.495986108282856	7.260127257604909	6.435330558327193	6.061331360543594
CHEMBL2029743	7.21	6.5208824858287615	5.810291150904032	6.394120628477776	6.342558018651409
CHEMBL1774628	7.11	6.552513828876218	7.386671911075911	6.174903163564032	6.2186388038430245
CHEMBL1774639	6.716666667	6.4731923663436355	6.5588988872775795	6.375391839195855	5.740220144530764
CHEMBL553338	6.876666667	6.524087958598211	6.82906373596312	6.570778552086179	6.6192107567599985
CHEMBL1682457	6.97	6.555580023760351	6.353893062934915	6.5705165888327794	6.631263903094245
CHEMBL1094508	6.38	6.660169528417685	7.087756654900774	7.005	6.819890447870945
CHEMBL2041385	7.63	6.6059544097354115	6.582184429873499	6.596703137818597	6.54902937074072
CHEMBL1682465	6.93	6.528807860571552	6.4681900644630215	6.491679675294292	6.442885552730011
CHEMBL1682574	6.666666667	6.574077410458889	7.276677769841001	6.674878656979034	6.6755355356399715
CHEMBL2029596	7.58	6.528687782208787	6.67629806085883	6.337358960790136	6.421113715957854
CHEMBL2029756	6.63	6.5206383891203705	6.024902002432328	6.2339848602508425	6.597073214292111
CHEMBL1081435	6.05	6.5789828868252025	6.620365792485317	6.5113482844878	6.335786964194037
CHEMBL2041383	6.97	6.6921123844089925	6.654001000032239	6.709688970489599	6.822535827673569
CHEMBL1682722	5.696666667000001	6.529061026376619	5.795269486690606	6.518364851780255	6.395587712527878
CHEMBL1774636	6.846666667	6.514400185024634	7.63355617133125	6.325278034303426	6.470432001076251
CHEMBL3577054	5.98	6.713247927420536	8.037261117120927	7.103343139342684	7.100350337299385
CHEMBL2029598	6.41	6.514328289343448	6.252200227167417	6.503218799342841	6.702529186659384
CHEMBL1682599	6.703333333	6.520861442040137	6.62291920722447	6.4427556538243005	6.570865799329259
CHEMBL557551	7.043333333	6.473550612877462	6.045643990570353	6.382506806786477	6.199062448962854
CHEMBL2029757	7.16	6.512261719679984	5.881195715097648	6.352198264862228	6.455331136652462
CHEMBL1241239	8.1875	6.603452041734775	7.583010841907351	6.645653788618403	6.732314175189528
CHEMBL562773	7.223333332999999	6.4726644498588914	6.518337593749743	6.349754751112277	5.9032743112164825
CHEMBL1682451	6.973333332999999	6.603570004883525	6.338488817791724	6.408580903356578	6.575111984092356
CHEMBL1257967	6.293333333	6.457491868261307	5.5083555895211855	6.17458339998121	6.357058846396762
CHEMBL2029764	6.28	6.57267237327342	6.559826464087436	6.623594267647872	6.639141298190815
CHEMBL2029745	5.71	6.529147771724543	5.5791049335918	6.544731359743072	6.534742811919862
CHEMBL1136	5.995	6.538152469422394	7.7914203517895615	6.734236167375494	6.379126743202486
CHEMBL2041381	7.95	6.624492317499046	7.388291864954711	6.840157342583783	6.76182450398521
CHEMBL2029594	7.6	6.610993382395291	7.271821358989625	6.743080718186738	6.672877083340351
CHEMBL2029754	7.1	6.61822879290444	8.206243396831233	6.917973679807528	6.960852698434728
CHEMBL2029587	7.6	6.607172717854678	6.7914486429259115	6.539474688000436	6.606431845277853
CHEMBL2029753	6.79	6.60338215228457	7.533422075003172	6.622099906694168	6.827629265903068
CHEMBL563603	6.77	6.6206025644442	7.019137960557185	6.614671600272894	6.820215873010769
CHEMBL1682459	6.75	6.6072321180805	7.272022144390022	6.915308064046221	6.918214583362097
CHEMBL1682447	7.113333333	6.5991391883438935	5.758284349805158	6.55598788387747	6.474429761896427
CHEMBL1682462	7.103333332999999	6.604717915194325	6.3768211743350856	6.739790382341522	6.4274456349666735
CHEMBL1682601	6.573333333	6.615562112488189	6.70461463022301	6.665345549760774	6.8123691751842514
CHEMBL1682712	6.03	6.596713835473128	5.867093640868516	6.419285386417131	6.67936394842121
CHEMBL1682603	6.463333333	6.6025211857282	5.423848753944558	6.524231427835449	6.355950218266661
CHEMBL1682586	6.67	6.59448683653627	6.516154112402135	6.446676419492104	6.477556547618585
CHEMBL1682609	6.48	6.609717130483214	6.550110093055162	6.813235888305609	6.680655433676703
CHEMBL1682717	5.916666667	6.589578929864019	6.2029670745551755	6.357290522927686	6.086742848624996
CHEMBL1641857	6.72	6.489720408125055	6.524480265168817	6.481130691541801	6.324491306709674
CHEMBL1682595	6.6733333329999995	6.594684820713788	6.350500025680782	6.6334065224608985	6.577273809527129
CHEMBL1094363	6.11	6.403313953244616	5.847534993771446	5.8433333329999995	5.905517822898754
CHEMBL1682597	6.69	6.6084222500557885	5.969227986799584	6.226448919539782	6.227458750006442
CHEMBL2029597	5.83	6.610978662468686	6.646974394875384	6.821192568498764	6.753039702442941
CHEMBL529	6.194047619	6.613834392205713	6.33861692710199	6.770330819866093	6.751323571429996
CHEMBL1682467	7.013333332999999	6.6092490574865765	6.095360115234216	6.376792621930289	6.61413309522589
CHEMBL1774624	5.586666667	6.6135795599166585	7.905597453728989	6.775272122492222	7.253161309503564
CHEMBL1774629	7.43	6.611373763598367	6.832731242280781	6.661967744204474	6.683101309489282
CHEMBL2041570	6.83	6.6084601463038055	7.023843365531645	6.5869383806339465	6.651006964203583
CHEMBL1774640	6.153333333	6.611034183760121	6.217861685727685	6.699562908502159	6.663102976183587
CHEMBL1682727	5.443333332999999	6.609003952672169	6.626110629281598	6.638503461961714	6.654579464349304
CHEMBL1774630	7.19	6.611684097900844	6.820259907854099	6.618736864779735	6.653177678524293
CHEMBL1682604	6.483333332999999	6.608006808764313	5.034683952198297	6.359318930360003	6.270361726199617
CHEMBL1682590	6.523333332999999	6.6082396263722245	6.6485053641849134	6.379598751444603	6.36561803575998
CHEMBL1682450	7.386666667	6.6084779194381085	6.476218636289717	6.485969181010673	6.445250178599989
CHEMBL1682721	5.87	6.609197486057438	6.2457086099737325	6.471301830131133	6.238533571415734
CHEMBL3392931	5.0	6.617425313586069	6.686890650133273	6.586666667	6.683405456550861
CHEMBL2029748	5.72	6.616951329576749	6.4004769874861545	6.650472495284761	6.608522539562248
CHEMBL2029744	6.79	6.6126475727154075	7.230574568351157	6.720062421974858	6.260858829368737
CHEMBL2029591	6.07	6.609131015900879	6.469399441193271	6.567363685675466	6.509651428570013
CHEMBL1774635	7.036666667	6.613840355032508	7.372225553379991	6.780002337028876	6.4379666071171595
CHEMBL2441613	6.62	6.63099728364038	6.154403554694895	6.7098414193941265	6.567570079382079
CHEMBL1682456	7.096666667	6.608842181630544	5.971716073078875	6.404006819474776	6.32821283728582
CHEMBL1641858	6.04	6.630678783141914	6.632229007176716	6.897168600479365	6.656608868900545
CHEMBL2029759	7.04	6.612314274794499	6.494464000229419	6.732544009899924	6.695198511975026
CHEMBL1682701	6.443333332999999	6.606362450150337	5.780070950950028	6.358166226497727	6.245227372484048
CHEMBL2029595	7.26	6.592777182466765	7.032376489386209	6.39581426967976	6.293580586812394
CHEMBL2029742	5.41	6.59933175143728	7.018846675461398	6.63739719580551	6.7788234694140685
CHEMBL1682598	6.703333333	6.606916688874044	7.125801096274952	6.388072591706568	6.69437848639285
CHEMBL1682726	5.356666667	6.609066545102154	7.319638139032483	6.504884148633535	6.82397440481213
CHEMBL2041387	6.525	6.5949115707161985	6.017834505700416	6.558617630847465	6.548990068012819
CHEMBL1682578	6.82	6.606058318083625	6.5426481443012285	6.363878339805005	6.762682925152377
CHEMBL1774634	6.856666667000001	6.6045984049864845	5.132106510342062	6.424133942715117	6.251531768711458
CHEMBL1682463	6.926666667	6.605286479171186	5.724468684924644	6.355333349762682	6.412644404757794
CHEMBL1682458	7.003333333	6.605948614745318	6.0818522871931	6.4652570338648765	6.695100535730012
CHEMBL1682594	6.666666667	6.602306943721446	6.232268772093098	6.553254774691151	6.621074736385695
CHEMBL2041384	5.935	6.59406679033188	6.505034547882292	6.582621357257154	6.55291923468781
CHEMBL1682607	6.68	6.604719823920913	6.048186775561907	6.25912741370444	6.566234795917867
CHEMBL1682714	6.14	6.605877748728692	6.736190653223849	6.476145279257108	6.70832977043166
CHEMBL1682453	7.196666667000001	6.606087564247206	6.307297161340545	6.694267789670655	6.692145433684523
CHEMBL2041390	7.515	6.593544729472555	5.379339969966078	6.4681040070380815	6.485808511905692
CHEMBL2041392	6.98	6.601194582414758	7.501973674129439	6.685498190767728	6.688846283936399
CHEMBL1081114	5.08	6.5902464526450055	7.138335657805821	6.56174113837556	6.642761258472403
CHEMBL553625	6.816666667000001	6.609087108411355	7.184820336883506	6.716152492773339	6.905455782339934
CHEMBL2029765	6.06	6.606076438969805	6.495956010635571	6.506122030133819	6.816131207485778
CHEMBL1774627	6.6166666670000005	6.604424202456987	6.136519631765322	6.550193476691936	6.556940484702866
CHEMBL2029763	7.24	6.601371617475763	6.27719508170749	6.365758957692287	6.58983662415358
CHEMBL1094695	5.865	6.5807885673334106	5.294553971033941	5.195	5.666418458025289
CHEMBL1774631	6.823333333	6.582048181259136	5.495178701188864	6.575104449456203	6.619142137166078
CHEMBL1682454	6.8666666670000005	6.576653960998079	7.149438938672505	6.47974725372305	6.588795535687319
CHEMBL2029755	7.02	6.568438841594947	6.560580063715223	6.391318731283795	6.3019748554451365
CHEMBL2029746	7.3	6.562640594235406	7.132735006815198	6.317804705213344	6.3661221768421274
CHEMBL1682704	6.37	6.574616863853094	5.888926654697899	6.794499337362621	6.593688460871077
CHEMBL1682581	6.716666667	6.570678649701916	5.89171745248858	6.577873228601789	6.445858273795726
CHEMBL2029352	7.05	6.570320365123218	6.729215741251993	6.446162457505058	6.1803111054742565
CHEMBL1946558	8.005	6.584670705146211	5.886846499236684	6.320355474292657	6.433971570300496
CHEMBL558355	6.8266666670000005	6.567745293314944	5.957218797062852	6.43463549500584	6.433127678561418
CHEMBL3577055	6.4	6.619047088013017	6.725926039669888	6.708050898059019	6.733218398410956
CHEMBL2041388	7.84	6.571562246712473	7.59042513109914	6.590243881047111	6.788663520437144
CHEMBL1682449	7.323333333	6.577605650112847	6.5488831635528175	6.631833068635283	6.792247638862864
CHEMBL1774626	6.603333332999999	6.572796000550784	7.095587440151279	6.467767662455063	6.483349209177108
CHEMBL1682460	6.9233333329999995	6.575734645247034	7.284098267781177	6.634374752075914	6.826475495922841
CHEMBL1682464	6.92	6.571783757405057	6.730148541225093	6.72959986835707	6.684520340117126
CHEMBL2029761	7.21	6.565895543908372	6.238703778079968	6.411659480211358	6.4061326275442845
CHEMBL1682588	6.586666667	6.569034952207049	5.730114303952847	6.524558419108236	6.430837704093338
CHEMBL2029740	5.6	6.581566321163321	6.322330448411025	6.418016591972358	6.413419668361324
CHEMBL2029762	5.86	6.580974819055359	6.117130394559512	6.485102862597201	6.595417871323591
CHEMBL1682718	5.98	6.571467946325941	6.567096331836625	6.439790127381267	6.417849659819621
CHEMBL1682709	6.22	6.5720361387450525	7.081150484794238	6.689815386005866	6.70550753396456
CHEMBL1774623	5.893333332999999	6.574216149662266	5.886572749835965	6.635575109734211	6.822849311262806
CHEMBL1682706	6.276666667000001	6.573554631176805	6.506039511382129	6.699803169848903	6.501678188772814
CHEMBL1682583	6.833333333	6.58697822084024	6.12502715263799	6.27753802227052	6.496575892763541
CHEMBL1682602	6.57	6.62792698953532	6.221683721650044	6.517933766816859	6.643766607158562
CHEMBL2041395	6.96	6.540611899066367	6.987765776818801	6.392406719118774	5.944845535687829
CHEMBL541735	5.89	6.618619484477862	6.716169394616271	6.768938493871322	6.817702236409514
CHEMBL1774637	6.526666667000001	6.577534680622229	6.010946372630492	6.849375500886537	6.600358758536447
CHEMBL2029750	6.58	6.561192468751146	6.7139152674735865	6.652786222909608	6.511617083357145
CHEMBL1682579	6.836666667	6.59430024005144	6.7878533652196005	6.449546127314756	6.378535629297827
CHEMBL2029749	6.78	6.5842859469567045	7.046274306292302	6.629393167404834	6.81933690478422
CHEMBL1682575	6.93	6.592459033151626	6.096009277312902	6.331787733832856	6.4215726615435536
CHEMBL1094534	5.42	6.494555732161106	5.823726996017067	6.388610147737938	6.4966161223930206
CHEMBL2029752	6.43	6.585370037346089	6.422683057265909	6.515770959586616	6.359608962538307
CHEMBL1682444	7.32	6.582124393331367	5.914772704695162	6.302745424701143	6.303374702287105
CHEMBL2029758	7.07	6.591103464117262	5.668387168314249	6.280743077878788	6.2268005101935415
CHEMBL2041382	7.045	6.557543376751743	6.900608115299629	6.429465754402852	6.531666998382863
CHEMBL2041389	7.325	6.552374547378954	6.472197544345779	6.29993596426705	6.468215773917143
CHEMBL1682719	5.92	6.651976871761209	7.021843429304069	6.82466207256125	6.997705654746413
CHEMBL1682708	6.273333332999999	6.632997855377262	6.6135162722121095	6.76815838133081	6.816235034007176
CHEMBL1682455	6.753333333	6.58655971156305	5.992922973196294	6.474920485991247	6.198503256766925
CHEMBL1682600	6.68	6.593551175310365	6.015557823175302	6.575044462590342	6.34997967684569
CHEMBL1682577	6.55	6.604851544465637	6.5094503328100135	6.594423141860105	6.584124914967615
CHEMBL2041571	6.2	6.493263952496721	5.544771896595621	6.296070186280579	6.06567664115429
CHEMBL1682585	6.833333333	6.643936159413032	7.71926222266843	6.877663984110885	6.656250977903802
CHEMBL1682572	6.643333332999999	6.5930651464175725	6.5384671765952245	6.422297473338932	6.691861224406396
CHEMBL1097787	5.53	6.753534969043777	6.4204310011110035	6.32	6.515231244322406
CHEMBL1682587	6.71	6.641391341318785	7.353383943202799	6.651190339894792	6.734084056084267
CHEMBL2029592	6.98	6.622691717981933	6.576849912270762	6.651125375570784	6.499726403110678
CHEMBL436840	6.02	6.678688383336298	7.362956027037234	6.586888626269256	6.661241794224117
CHEMBL532	4.666	6.63342090184087	6.522647487892571	6.55	6.575757553867876
CHEMBL1682700	6.396666667000001	6.596429538268523	6.308272925967411	6.57786280482389	6.612436139455701
CHEMBL1257966	5.28	6.780193504166517	7.077369740351165	7.004287527914143	6.756288208626252
CHEMBL1946562	7.945	6.498730800598522	6.791690599876044	6.3582556037870726	6.376169501111425
CHEMBL555663	6.95	6.660750560432894	6.880982437395242	6.618749189261073	6.847686904714979
CHEMBL2041394	6.95	6.483894293554529	6.645622005962571	6.260985119413037	6.658530796499251
CHEMBL2041386	6.765	6.4269726462729135	5.226391311618445	6.305701012468717	6.120365178642153
CHEMBL1682593	6.703333333	6.614788026762578	6.72033862625145	6.65691661214058	6.662490008498553
CHEMBL1682715	6.273333332999999	6.6659618389286655	6.477335144492183	6.519599651898739	6.830318367342162
CHEMBL1682728	5.503333333	6.586750117585897	6.397945698197826	6.51134619246462	6.477385629239998
CHEMBL553183	6.773333332999999	6.61528001012293	7.195996620344185	6.697798306131105	6.495317261914981
CHEMBL224345	5.31	6.674148353517897	6.3274026030602295	6.6532496315671095	6.637533183110154
