# Supplementary material for: Cheminformatics Analysis and Modeling with MacrolactoneDB
Source: Sci Rep. 2020 Apr 14;10:6284. doi: 10.1038/s41598-020-63192-4 (PMC7156526; doi:10.1038/s41598-020-63192-4)
Supplement: Supplementary file 2 — Supplementary information2. [file 41598_2020_63192_MOESM2_ESM.zip › DataS1/CHEMBL364/pIC50/predictions/10-fold/tuned/y_rand/7/mordred.csv]

IDs	ExperimentalAff	NB	SVR	KNN	RF
CHEMBL1682448	7.15	6.9398604039726886	7.155406122251669	7.01001801402241	6.785446482582193
CHEMBL1682720	5.843333333	6.683753031699844	6.528466108725727	6.53582691950668	6.649136531833211
CHEMBL1682610	6.416666667	6.6005303543034595	6.467716623498898	6.454612069343627	6.717996552798233
CHEMBL2041572	6.32	6.430247236144064	6.751132450574051	6.644141673534102	6.458546925393472
CHEMBL1682576	6.44	6.791251109178434	6.717157422789768	6.964283126192204	6.758689230113851
CHEMBL1682606	6.54	6.843130649995183	7.318682233988458	6.57932807607107	6.672125452737998
CHEMBL1682592	6.66	6.75747347903722	6.946654942109603	6.763647028105211	6.52567324610609
CHEMBL1682713	6.263333332999999	6.471751724151285	6.65402546270526	6.429436660579428	6.295535444912439
CHEMBL2029588	6.36	6.4968354881466865	6.756931077037645	6.6543733388064945	6.575008064968852
CHEMBL1774584	6.75	6.6448464304391495	7.218025835023202	6.4101469975375815	6.673482518477153
CHEMBL1682443	7.276666667000001	7.23399497430954	8.207139266104932	7.177996825341956	6.912447812616338
CHEMBL1682452	7.07	6.695836166714398	6.1167976621619005	6.698437583287609	6.688679248672125
CHEMBL1682605	6.6566666670000005	6.57706935872938	6.544694840009562	6.497778501404167	6.590854496326786
CHEMBL1774633	7.023333332999999	6.499181867666943	6.640394168082878	6.608461641059646	6.421862000599476
CHEMBL532024	6.716666667	6.493789793868374	6.325539792758821	6.469189392639265	6.2198951781547525
CHEMBL2029590	7.89	6.613851648500669	6.603555195200109	6.318703489032537	6.3104327423662205
CHEMBL2303629	6.21625	8.892164055974746	7.521875601644723	7.048591189966392	6.958388693348072
CHEMBL1682705	6.5	6.902445381250301	7.059468317020933	6.460644661522578	6.715831029846655
CHEMBL1682446	7.236666667000001	7.1059576145039225	6.789654641400617	7.181549613384733	7.106101344361446
CHEMBL1682582	6.636666667	6.687162501187316	6.327484368875538	6.497221900689975	6.608664191117999
CHEMBL1682703	6.133333333	6.4920900068639105	6.1275364843806805	6.387137509475012	6.4434248871664686
CHEMBL2029593	6.97	6.535375199976952	6.889154486439921	6.741205312459471	6.748329242387091
CHEMBL1946398	7.215	6.609958680438239	6.05615526985277	6.644710365455277	6.574385161953361
CHEMBL1682596	6.806666667000001	6.636898378640469	6.316570478657729	6.1020909559910494	6.2867497322085
CHEMBL563766	6.873333333	6.332158618111089	6.309675923921219	6.515297110116325	6.389783723247648
CHEMBL1682466	6.973333332999999	6.870232131744164	7.014655379179318	6.767476836686705	6.9489493866741014
CHEMBL1081434	5.77	7.260940420728298	6.906781091282898	7.319167039320332	7.24405063120551
CHEMBL1682608	6.273333332999999	6.701186873106831	6.633006683852948	6.619440126491886	6.654593190526651
CHEMBL1682707	5.946666667000001	6.554829227835129	6.500054897865087	6.502367341286076	6.49629860345031
CHEMBL1774583	5.646666667000001	6.330102659248246	6.545166448434603	6.809682204344845	6.602458534269656
CHEMBL2029751	6.58	6.5525892348498544	6.8053072722585854	6.697347759689622	6.616322502450861
CHEMBL2029760	7.1	6.632428281397922	6.488503550469445	6.6114222888924115	6.688255608863827
CHEMBL2041391	7.82	6.732334519481584	6.80017516993828	6.75256601187988	6.692745869968366
CHEMBL1682702	6.103333332999999	6.47067018274157	6.559579635259446	6.525076489205399	6.428909592260305
CHEMBL2041393	6.99	6.7363622634936595	6.624396359798966	7.078973890093241	7.001137368590366
CHEMBL1682589	6.816666667000001	6.765921719859561	6.547428580189873	6.841821927002378	6.806579359459337
CHEMBL1682573	6.8666666670000005	6.631684879738377	6.833573180723776	6.60745378900614	6.496370810599618
CHEMBL1682468	6.99	6.601706656123999	6.598913692188819	6.815864935614336	6.761987351614031
CHEMBL1682710	6.266666667000001	6.540873378300505	6.75957126066954	6.584691459131861	6.651687711089507
CHEMBL1682461	6.91	6.626858332864079	6.835267772546848	6.4450039454588275	6.446658666085674
CHEMBL1682723	5.686666667000001	6.75032822036776	6.5284899278525845	6.470289883984336	6.658194035180505
CHEMBL1682591	6.806666667000001	6.581267818230161	6.365674853257943	6.544309905284345	6.624990860163373
CHEMBL1682724	5.14	6.422150038020288	6.394691482583179	6.195553831511331	6.315105663052022
CHEMBL1681796	7.19	6.654750566058882	6.980847592811699	6.947306154874362	6.688102247479882
CHEMBL1946399	6.365	6.549265714205534	6.903776350087865	6.783598772023227	6.729495926695528
CHEMBL1682580	6.823333333	6.441334078456897	6.542476047741282	6.761942856044552	6.416391511396921
CHEMBL1774641	7.113333333	6.342686270936963	6.596093958656623	6.346001880457173	6.240131809512425
CHEMBL1682729	4.89	6.774959360548328	6.387968945745221	6.5225500254433255	6.505695849180626
CHEMBL1682730	4.89	6.680374643264813	6.959589080943856	6.548180015916104	6.640062069543703
CHEMBL2029741	6.25	6.633845521874411	6.858250742127708	6.686892782600762	6.6600173138594725
CHEMBL2041573	6.2	6.571409649513098	6.590751011288144	6.286341501370784	6.190866307371793
CHEMBL1682725	5.343333333	6.515243555492752	6.245950150667908	6.614092480259783	6.515547571436304
CHEMBL540229	6.243333333	6.47134807164071	6.25129734473225	6.151106293654298	6.252987470654264
CHEMBL487366	6.1	5.601836391269001	7.017852804982399	6.648871669598988	6.127922894726011
CHEMBL414883	5.195	6.803055851419367	6.8125051324389885	6.406147333268757	6.35110162581845
CHEMBL1946561	7.005	6.566042976263233	6.574390003886317	6.8907498800993885	6.587855079559696
CHEMBL1682445	7.236666667000001	6.806341260013623	7.084613796828061	7.007267897020067	6.787001469486415
CHEMBL1774632	6.68	6.688189816927978	6.735979717907045	6.607772050026716	6.666586498462496
CHEMBL1682711	6.1566666670000005	6.758283577253256	6.853400002062119	6.607132032695816	6.554072213592712
CHEMBL553184	6.86	6.449281578208556	5.983713638815977	6.0695433693883745	6.281358051179085
CHEMBL1682584	6.796666667	6.687864195323657	7.052021687111117	7.030472214001922	6.931914190127096
CHEMBL2029747	6.7	6.554507111809203	6.756699074429117	6.397360236274712	6.707470354751193
CHEMBL1774638	6.61	6.450586625131645	6.18526707866524	6.150823140322453	6.214353967178022
CHEMBL1173442	5.245	6.07570430195992	6.083670176152068	6.244131566770988	6.265984838862214
CHEMBL1946557	8.61	6.534411229559596	6.266257457554217	6.765005502817199	6.504731448369906
CHEMBL1682716	5.996666667	6.5844648803438375	6.003500694046063	6.491747503013821	6.355356554183539
CHEMBL539222	7.006666667	6.664827826152814	6.380011994158354	6.457493247983041	6.435655801695664
CHEMBL1774625	6.936666667000001	6.614657823767255	6.668401211538483	7.015653506499523	6.761760131913181
CHEMBL2029589	7.66	6.547889269188578	6.664396600565662	6.763946740271216	6.622886203667768
CHEMBL2029585	7.29	6.554256222283716	6.39388059387262	6.318030162360859	6.411999597331272
CHEMBL2029743	7.21	6.652492711273761	6.720172940768616	6.883835259976866	6.85265356531868
CHEMBL1774628	7.11	6.517445923029674	6.745576014860726	6.517682189245048	6.64513110473121
CHEMBL1774639	6.716666667	6.172338708357891	6.207563624322614	6.268215634986872	6.233559332810874
CHEMBL553338	6.876666667	6.530741351048732	6.51034344704355	6.7251428257175245	6.549037998010286
CHEMBL1682457	6.97	6.638705711991968	6.646966415746245	6.4513693046997425	6.7000709120351125
CHEMBL1094508	6.38	6.847727160857428	7.849870174209155	7.95	7.439635485821142
CHEMBL2041385	7.63	6.711498169682825	6.598828223028331	6.738488446168156	6.601411341436566
CHEMBL1682465	6.93	6.612383655072459	6.794705478585438	6.717921723404541	6.663061537422098
CHEMBL1682574	6.666666667	6.584912572296281	6.700769817131054	6.405367430236709	6.435559450239096
CHEMBL2029596	7.58	6.46980874058783	5.721520413013236	6.611891943906958	6.501334504126275
CHEMBL2029756	6.63	6.509492005293772	6.552958770952091	6.450719985027426	6.641661653493565
CHEMBL1081435	6.05	6.3945208428522236	6.3881791959204275	6.314070024187407	6.577726069435247
CHEMBL2041383	6.97	6.730102701886062	6.91206249606746	6.695500082846697	6.5585433010714205
CHEMBL1682722	5.696666667000001	6.753998644959779	6.827772090533816	6.97831309995249	6.821584614195506
CHEMBL1774636	6.846666667	6.519527589738454	6.6663383897696304	6.643327225436275	6.630456895040029
CHEMBL3577054	5.98	6.732888042254729	6.945045524874886	6.523691189334168	6.610055392343091
CHEMBL2029598	6.41	6.5639579473843	6.5571868743480355	6.577467126604502	6.6756215163719625
CHEMBL1682599	6.703333333	6.451144832226414	6.358937390549971	6.8199016625217626	6.37375062854404
CHEMBL557551	7.043333333	6.5551844030622295	6.801693195998419	6.637680017333313	6.509756534076614
CHEMBL2029757	7.16	6.486758974209641	6.437822395616903	6.415017807977828	6.328713934104632
CHEMBL1241239	8.1875	6.624166518248076	6.600698851697673	6.752721524835576	6.745016124117428
CHEMBL562773	7.223333332999999	6.09064161470489	6.008845063039793	6.331680979872998	6.2345989415225125
CHEMBL1682451	6.973333332999999	6.433483583202188	6.525874681225167	6.323642629618466	6.457312432987375
CHEMBL1257967	6.293333333	6.06142382513263	5.555936866865013	6.302443225089441	6.008332062939466
CHEMBL2029764	6.28	6.631165260257668	7.343305102496082	6.805505084740125	6.653391031163223
CHEMBL2029745	5.71	6.337673606249469	6.3668004603116355	6.407416889420989	6.410549637107035
CHEMBL1136	5.995	6.7035304081452765	7.875099348028511	6.7318119230500155	6.497250665030055
CHEMBL2041381	7.95	6.555475073440075	6.575369655313921	6.589550540279966	6.6552383937630655
CHEMBL2029594	7.6	6.448400989891283	6.45887979780106	6.759301109650438	6.369772958919916
CHEMBL2029754	7.1	6.405856099646862	6.71864077383154	6.621264089659993	6.326601027052911
CHEMBL2029587	7.6	6.558559467051414	6.564236834115038	6.574884890589782	6.58131401846239
CHEMBL2029753	6.79	6.67060168172776	7.149491182478812	6.2517293275576105	6.8295218704127
CHEMBL563603	6.77	6.446726757381854	6.164077883499065	6.472968603647546	6.479829091350908
CHEMBL1682459	6.75	6.722290381421105	7.03080354533906	6.50361803187768	6.746570513138199
CHEMBL1682447	7.113333333	6.588731002743341	6.515575581219229	6.937691663787827	6.402354981361061
CHEMBL1682462	7.103333332999999	6.714352060481038	5.923694566940817	6.64890763217185	6.471111162407215
CHEMBL1682601	6.573333333	6.682838871014229	6.945323847148318	6.81052284476361	6.430484163342998
CHEMBL1682712	6.03	6.533253711647291	6.499748718942641	6.470422526842409	6.484901184288367
CHEMBL1682603	6.463333333	6.467706453429726	5.752923357140913	6.686821439979545	6.4543177913918015
CHEMBL1682586	6.67	6.741091599147301	6.462924305516285	7.338431673849833	7.062967369424659
CHEMBL1682609	6.48	6.4514853739587315	5.832481254816557	6.478463657513284	6.377864872097673
CHEMBL1682717	5.916666667	6.643401625897914	6.731769870624275	6.969897185574889	6.627739808324609
CHEMBL1641857	6.72	6.739159135767485	7.106898511150256	7.114597623231838	6.908110893701763
CHEMBL1682595	6.673333333	6.575704862311227	6.273091331593406	6.690495469051265	6.473821738184274
CHEMBL1094363	6.11	6.346324810315225	6.580474144161526	6.68	6.5792610559949205
CHEMBL1682597	6.69	6.697805876527856	6.724182465678833	6.893748452023542	6.730685764875956
CHEMBL2029597	5.83	6.583210225946144	6.816517702197512	6.784934492626683	6.799746551832429
CHEMBL529	6.194047619	6.495574154916756	5.965810218632319	6.42013067253637	6.3114558658761135
CHEMBL1682467	7.013333332999999	6.621294826570734	6.754789103610726	6.207978707411527	6.715842474486672
CHEMBL1774624	5.586666667	6.594871206541503	6.5405490647922715	6.32330934252018	6.464928691620527
CHEMBL1774629	7.43	6.675356108629625	6.6183659018252605	7.055951841103404	6.595864447395582
CHEMBL2041570	6.83	6.590669010227442	6.5438372995046326	6.643679364860191	6.483334774613067
CHEMBL1774640	6.153333333	6.612455195360851	6.442169433383629	7.018194315966065	6.379483213187982
CHEMBL1682727	5.443333332999999	6.619490536001878	7.257275694210636	6.598143963768902	6.715595147316116
CHEMBL1774630	7.19	6.6513289225584895	6.622619397897283	7.279067939781445	6.688063570194176
CHEMBL1682604	6.483333332999999	6.576735267661011	7.146124617488635	6.772539381596162	6.721216217145929
CHEMBL1682590	6.523333332999999	6.707489416049608	6.784671087044012	6.937252929384863	6.908371147891043
CHEMBL1682450	7.386666667	6.793595095757989	7.058479917531999	6.797081543476443	6.9923844452430615
CHEMBL1682721	5.87	6.503420545173833	6.399365063301296	6.756179250865722	6.610109270326727
CHEMBL3392931	5.0	6.419122643519896	6.14368533334623	6.243333333	6.289798053266636
CHEMBL2029748	5.72	6.448184561795269	6.746204543883442	6.5489992515615265	6.637400819691009
CHEMBL2029744	6.79	6.5074278014509686	6.863597069983344	6.671229469542544	6.631977580011617
CHEMBL2029591	6.07	6.594477729937551	6.894366594822122	6.410250094596209	6.274668874651886
CHEMBL1774635	7.036666667	6.616287701388098	6.552938904221493	6.122735980786291	6.362244926925804
CHEMBL2441613	6.62	6.688856384682586	7.242197316038039	6.438909147780477	6.518707020488995
CHEMBL1682456	7.096666667	6.668235646411316	6.696463474749345	6.832019657539663	6.743972627352322
CHEMBL1641858	6.04	6.092813467222194	4.981170233967006	5.863393830551167	5.870401612763108
CHEMBL2029759	7.04	6.679165137253753	6.896694539687109	6.736906084728684	6.467213712389067
CHEMBL1682701	6.443333332999999	6.567411024509282	6.952588292852873	6.7257281884336475	6.563470644906728
CHEMBL2029595	7.26	6.385282241912183	6.739649975263184	6.887631575903246	6.488824126360275
CHEMBL2029742	5.41	6.396810810846482	6.559725497057769	6.673941814613222	6.8347044479147705
CHEMBL1682598	6.703333333	6.7121076237320825	6.938372730687931	6.833634926444051	6.784525995519833
CHEMBL1682726	5.356666667	6.345619138269181	6.326957690736563	6.164765718045422	6.064212276213849
CHEMBL2041387	6.525	6.804207425009402	7.210738976854387	6.497898358882927	6.875111750640451
CHEMBL1682578	6.82	6.530850371940007	6.632090839657536	6.484085877632134	6.654490135798845
CHEMBL1774634	6.856666667000001	6.404197267866334	6.547119638937147	6.9810223804323535	6.649034011874297
CHEMBL1682463	6.926666667	6.663937697790049	6.740394562602781	6.449836287710248	6.715946429507077
CHEMBL1682458	7.003333333	6.510224339485294	5.980134959814613	6.474671086693038	6.546550822110979
CHEMBL1682594	6.666666667	6.518324880959449	6.166058090211166	6.388928788796033	6.546213795058611
CHEMBL2041384	5.935	6.659104953502139	6.738993115610363	6.64945842471793	6.664334306190704
CHEMBL1682607	6.68	6.490023733861367	6.862286252508213	6.958014179043593	6.756533384968574
CHEMBL1682714	6.14	6.609493431010195	6.673702876170935	6.732022768866103	6.777350779400596
CHEMBL1682453	7.196666667000001	6.269359649056487	5.986610693177838	6.217176624557451	6.417452314827376
CHEMBL2041390	7.515	6.623450759308287	6.710728593621965	6.346633115886364	6.639214671495557
CHEMBL2041392	6.98	6.745121007123494	7.0866315048666735	7.100245342113701	7.059581729311206
CHEMBL1081114	5.08	6.000008513682986	5.9502105821063545	6.41787825083876	6.314519845269632
CHEMBL553625	6.816666667000001	6.4307306012430745	6.757476626283719	6.557827221296456	6.354155948539946
CHEMBL2029765	6.06	6.6012938671136006	5.916177420630014	7.055362003397422	6.59813927715722
CHEMBL1774627	6.6166666670000005	6.602199146872417	6.833773021278716	6.522502509426342	6.681392122925834
CHEMBL2029763	7.24	6.663676525520396	6.576877157817847	6.6351085982113025	6.703773436927782
CHEMBL1094695	5.865	6.597265109481175	6.440168194239476	6.54	6.595583568539959
CHEMBL1774631	6.823333333	6.317119345099989	6.182873447020387	6.163995939783893	6.351824048548129
CHEMBL1682454	6.8666666670000005	6.699741125802322	6.927193419418921	6.635588679775784	6.644269747750387
CHEMBL2029755	7.02	6.494332808218264	6.7858763834355225	6.572896244377327	6.52059701590771
CHEMBL2029746	7.3	6.672231526266427	6.680192714976347	6.606067767156412	6.6413533601254215
CHEMBL1682704	6.37	6.7098078658313245	7.407396971978554	6.9786452631072065	6.55906120328348
CHEMBL1682581	6.716666667	6.4415253656854965	6.761566853825298	6.485882166653512	6.45160022678319
CHEMBL2029352	7.05	6.475673823557848	6.5288245852551805	6.307046135648817	6.441642468070506
CHEMBL1946558	8.005	6.667434537754677	6.503366776186728	6.514566599509456	6.627362381619303
CHEMBL558355	6.8266666670000005	6.4416609441934956	6.647408811667462	6.447512345622052	6.260412752742445
CHEMBL3577055	6.4	5.822695652284156	5.981728478303389	6.10878258826527	6.1454870364538605
CHEMBL2041388	7.84	6.932044540872268	6.7659307623826885	6.755314938526732	6.843737559816135
CHEMBL1682449	7.323333333	6.858952084129538	7.129114791751136	6.68997435984919	6.933262008029803
CHEMBL1774626	6.603333332999999	6.4131484873257145	6.46194963365278	6.148409124626804	6.095765305617861
CHEMBL1682460	6.923333333	6.664848978031163	7.100748133068849	6.732346861512092	6.793677929021672
CHEMBL1682464	6.92	6.539011571914148	6.652550060255472	6.612474992624652	6.69543543391466
CHEMBL2029761	7.21	6.467015114990442	6.759740345576859	6.7734109244085206	6.574104517484571
CHEMBL1682588	6.586666667	6.571231071586103	7.676688554004714	6.731481756219674	6.6591876753605534
CHEMBL2029740	5.6	6.341118433360407	6.524100373604123	6.485819465286426	6.4093988038637
CHEMBL2029762	5.86	6.281493226996191	6.584439145984624	6.111149386062487	6.291605381204487
CHEMBL1682718	5.98	6.5709702996411625	6.831234200609299	6.322386043788116	6.681539163835109
CHEMBL1682709	6.22	6.5121978353757815	6.939408990768912	6.514099596168758	6.658223039784598
CHEMBL1774623	5.893333332999999	6.529831500261792	6.5026932941072255	6.577533930429564	6.535728221830009
CHEMBL1682706	6.276666667000001	6.581159980084138	7.02773661155402	6.890198261684236	6.59080706244002
CHEMBL1682583	6.833333333	6.696119826155065	6.43170900488996	6.33691125685197	6.522523263871851
CHEMBL1682602	6.57	6.588073119785278	6.824854985533129	6.7423678344775375	6.61854607883428
CHEMBL2041395	6.96	6.836980180159992	6.700634633934662	6.845858120429464	6.799305521001495
CHEMBL541735	5.89	6.4641917865161105	5.916116441409592	6.799350971790396	6.472227206371891
CHEMBL1774637	6.526666667000001	6.577408204360323	6.756580986776605	6.532815184862057	6.552892184145166
CHEMBL2029750	6.58	6.655814948611121	6.657382520749643	7.268181069560769	6.934052751768081
CHEMBL1682579	6.836666667	6.553775071492559	6.957313786451486	6.637545004727074	6.659631631274387
CHEMBL2029749	6.78	6.761730107804377	6.697222718211144	6.698786472575213	6.679044847001774
CHEMBL1682575	6.93	6.887534678969436	6.550957875290855	6.780151395235617	6.915330283147287
CHEMBL1094534	5.42	6.146372763013829	6.871470264315455	6.12147694319158	6.395071576228223
CHEMBL2029752	6.43	6.6565172316281735	6.808116033508149	7.049111303691653	6.967743791529924
CHEMBL1682444	7.32	6.742175659911036	6.928939310945331	6.728939951197387	6.736767035988127
CHEMBL2029758	7.07	6.5428298073350835	6.780366859603809	6.618329637216939	6.498090473778857
CHEMBL2041382	7.045	6.800873810841667	6.967387073445529	6.781017791507603	6.824937331890667
CHEMBL2041389	7.325	6.8109487609237505	6.714896944836532	6.739555068062813	6.829602786172468
CHEMBL1682719	5.92	6.450707877532345	6.525097094984623	6.259276116989775	6.483355948463952
CHEMBL1682708	6.273333332999999	6.632908632323504	6.323774536263208	6.680200777313986	6.544220256416092
CHEMBL1682455	6.753333333	6.992742925341603	6.515105521059688	6.6443047852895765	6.807858690961738
CHEMBL1682600	6.68	6.5107841118088565	5.714674037093907	6.673654251146287	6.840642994664219
CHEMBL1682577	6.55	6.401888974297792	6.559642461783589	6.483903879148324	6.316304839838445
CHEMBL2041571	6.2	6.777239105549493	6.6351725559799135	6.921532989621716	6.795340903429992
CHEMBL1682585	6.833333333	6.208368941989742	5.310343665031489	6.500273599972427	5.993343839418693
CHEMBL1682572	6.643333332999999	6.722732999680647	6.751506657524594	6.343606629412629	6.6772711231705495
CHEMBL1097787	5.53	6.68867798714528	6.716869002970451	6.816666667000001	6.641158305728306
CHEMBL1682587	6.71	6.550727867703656	6.471002443885919	6.440875876756432	6.475075966823884
CHEMBL2029592	6.98	6.701671510646202	6.838381828531094	6.429302567330966	6.684985519547498
CHEMBL436840	6.02	6.98010536841457	7.821472053513826	6.6414808807620505	6.568123994650331
CHEMBL532	4.666	6.7146447034599674	6.686352862037534	6.586666667	6.629495270681861
CHEMBL1682700	6.396666667000001	6.7039235190388275	6.6495497526066	6.688744947890062	6.734456350786967
CHEMBL1257966	5.28	6.745430698306622	5.901113074129977	6.790836741969381	6.868340237521158
CHEMBL1946562	7.945	6.672858162010356	7.2385801572555515	6.729543437227995	6.857539781814539
CHEMBL555663	6.95	6.4594666566325545	6.468922455084606	6.164918358332944	6.434164550582747
CHEMBL2041394	6.95	6.669610683413133	6.867305066351189	6.864715879508402	6.868057277179579
CHEMBL2041386	6.765	6.584522110074306	6.452670149053102	6.34669232742078	6.387410127076928
CHEMBL1682593	6.703333333	6.641708095487262	7.944011757674598	6.632961129756615	6.794231189861951
CHEMBL1682715	6.273333332999999	6.52928129947474	6.646315749552894	6.551302366640742	6.434261417680956
CHEMBL1682728	5.503333333	6.610226855489978	5.982982127972871	6.5717950116546815	6.4714582857688026
CHEMBL553183	6.773333332999999	6.5872799091249075	7.036071820672856	6.6257008340430925	6.7261014148944795
CHEMBL224345	5.31	6.074030279672636	3.414130739190892	6.477455826157747	6.5871174702215205
