# Supplementary material for: Cheminformatics Analysis and Modeling with MacrolactoneDB
Source: Sci Rep. 2020 Apr 14;10:6284. doi: 10.1038/s41598-020-63192-4 (PMC7156526; doi:10.1038/s41598-020-63192-4)
Supplement: Supplementary file 2 — Supplementary information2. [file 41598_2020_63192_MOESM2_ESM.zip › DataS1/CHEMBL364/pIC50/predictions/10-fold/tuned/y_rand/7/mrc.csv]

IDs	ExperimentalAff	NB	SVR	KNN	RF
CHEMBL1682448	7.15	6.581267285031539	6.710154233993567	6.5682222222	6.584594951543787
CHEMBL1682720	5.843333333	6.581267285031539	6.710154233993567	6.5682222222	6.584594951543787
CHEMBL1682610	6.416666667	6.581267285031539	6.710154233993567	6.5682222222	6.584594951543787
CHEMBL2041572	6.32	6.581109145675567	6.673024727632201	6.4877777778	6.476019506793952
CHEMBL1682576	6.44	6.581267285031539	6.710154233993567	6.5682222222	6.584594951543787
CHEMBL1682606	6.54	6.581267285031539	6.710154233993567	6.5682222222	6.584594951543787
CHEMBL1682592	6.66	6.581267285031539	6.710154233993567	6.5682222222	6.584594951543787
CHEMBL1682713	6.263333332999999	6.581267285031539	6.710154233993567	6.5682222222	6.584594951543787
CHEMBL2029588	6.36	6.581109145675567	6.673024727632201	6.4877777778	6.476019506793952
CHEMBL1774584	6.75	6.581267285031539	6.710154233993567	6.5682222222	6.584594951543787
CHEMBL1682443	7.276666667000001	6.581267285031539	6.710154233993567	6.5682222222	6.584594951543787
CHEMBL1682452	7.07	6.581267285031539	6.710154233993567	6.5682222222	6.584594951543787
CHEMBL1682605	6.6566666670000005	6.581267285031539	6.710154233993567	6.5682222222	6.584594951543787
CHEMBL1774633	7.023333332999999	6.581267285031539	6.710154233993567	6.5682222222	6.584594951543787
CHEMBL532024	6.716666667	6.581267285031539	6.710154233993567	6.5682222222	6.584594951543787
CHEMBL2029590	7.89	6.581109145675567	6.673024727632201	6.4877777778	6.476019506793952
CHEMBL2303629	6.21625	6.582254648657431	6.678830454656806	6.557841796855989	6.65733729542247
CHEMBL1682705	6.5	6.581267285031539	6.710154233993567	6.5682222222	6.584594951543787
CHEMBL1682446	7.236666667000001	6.581267285031539	6.710154233993567	6.5682222222	6.584594951543787
CHEMBL1682582	6.636666667	6.581267285031539	6.710154233993567	6.5682222222	6.584594951543787
CHEMBL1682703	6.133333333	6.581267285031539	6.710154233993567	6.5682222222	6.584594951543787
CHEMBL2029593	6.97	6.581267285031539	6.710154233993567	6.5682222222	6.584594951543787
CHEMBL1946398	7.215	6.581267285031539	6.710154233993567	6.5682222222	6.584594951543787
CHEMBL1682596	6.806666667000001	6.599857973926398	6.690533061717773	6.7118888888	6.60059711842162
CHEMBL563766	6.873333333	6.599857973926398	6.690533061717773	6.7118888888	6.60059711842162
CHEMBL1682466	6.973333332999999	6.599857973926398	6.690533061717773	6.7118888888	6.60059711842162
CHEMBL1081434	5.77	6.4052599551728	6.586931542714982	5.872142857142857	5.969467997880001
CHEMBL1682608	6.273333332999999	6.599857973926398	6.690533061717773	6.7118888888	6.60059711842162
CHEMBL1682707	5.946666667000001	6.599857973926398	6.690533061717773	6.7118888888	6.60059711842162
CHEMBL1774583	5.646666667000001	6.502558964549599	6.638283628261779	6.5900555555333336	6.591511196920314
CHEMBL2029751	6.58	6.599857973926398	6.690533061717773	6.7118888888	6.60059711842162
CHEMBL2029760	7.1	6.599857973926398	6.690533061717773	6.7118888888	6.60059711842162
CHEMBL2041391	7.82	6.599857973926398	6.690533061717773	6.7118888888	6.60059711842162
CHEMBL1682702	6.103333332999999	6.599857973926398	6.690533061717773	6.7118888888	6.60059711842162
CHEMBL2041393	6.99	6.599857973926398	6.690533061717773	6.7118888888	6.60059711842162
CHEMBL1682589	6.816666667000001	6.599857973926398	6.690533061717773	6.7118888888	6.60059711842162
CHEMBL1682573	6.8666666670000005	6.599857973926398	6.690533061717773	6.7118888888	6.60059711842162
CHEMBL1682468	6.99	6.599857973926398	6.690533061717773	6.7118888888	6.60059711842162
CHEMBL1682710	6.266666667000001	6.599857973926398	6.690533061717773	6.7118888888	6.60059711842162
CHEMBL1682461	6.91	6.599857973926398	6.690533061717773	6.7118888888	6.60059711842162
CHEMBL1682723	5.686666667000001	6.599857973926398	6.690533061717773	6.7118888888	6.60059711842162
CHEMBL1682591	6.806666667000001	6.599857973926398	6.690533061717773	6.7118888888	6.60059711842162
CHEMBL1682724	5.14	6.599857973926398	6.690533061717773	6.7118888888	6.60059711842162
CHEMBL1681796	7.19	6.599857973926398	6.690533061717773	6.7118888888	6.60059711842162
CHEMBL1946399	6.365	6.502558964549599	6.638283628261779	6.5900555555333336	6.591511196920314
CHEMBL1682580	6.823333333	6.599857973926398	6.690533061717773	6.7118888888	6.60059711842162
CHEMBL1774641	7.113333333	6.61418635660376	6.703333331875007	6.680000000066667	6.592952352099253
CHEMBL1682729	4.89	6.61418635660376	6.703333331875007	6.680000000066667	6.592952352099253
CHEMBL1682730	4.89	6.61418635660376	6.703333331875007	6.680000000066667	6.592952352099253
CHEMBL2029741	6.25	6.61418635660376	6.703333331875007	6.680000000066667	6.592952352099253
CHEMBL2041573	6.2	6.614245150316395	6.719439842380445	6.715888888866668	6.811778810587401
CHEMBL1682725	5.343333333	6.61418635660376	6.703333331875007	6.680000000066667	6.592952352099253
CHEMBL540229	6.243333333	6.61418635660376	6.703333331875007	6.680000000066667	6.592952352099253
CHEMBL487366	6.1	6.61368141168491	6.681341459012546	6.605916083047728	6.587284268829948
CHEMBL414883	5.195	6.613579574324544	6.742714569972124	6.217499999999999	6.404890910168003
CHEMBL1946561	7.005	6.61418635660376	6.703333331875007	6.680000000066667	6.592952352099253
CHEMBL1682445	7.236666667000001	6.61418635660376	6.703333331875007	6.680000000066667	6.592952352099253
CHEMBL1774632	6.68	6.61418635660376	6.703333331875007	6.680000000066667	6.592952352099253
CHEMBL1682711	6.1566666670000005	6.61418635660376	6.703333331875007	6.680000000066667	6.592952352099253
CHEMBL553184	6.86	6.61418635660376	6.703333331875007	6.680000000066667	6.592952352099253
CHEMBL1682584	6.796666667	6.61418635660376	6.703333331875007	6.680000000066667	6.592952352099253
CHEMBL2029747	6.7	6.614245150316395	6.719439842380445	6.715888888866668	6.811778810587401
CHEMBL1774638	6.61	6.61418635660376	6.703333331875007	6.680000000066667	6.592952352099253
CHEMBL1173442	5.245	6.613579574324544	6.742714569972124	6.217499999999999	6.404890910168003
CHEMBL1946557	8.61	6.61418635660376	6.703333331875007	6.680000000066667	6.592952352099253
CHEMBL1682716	5.996666667	6.61418635660376	6.703333331875007	6.680000000066667	6.592952352099253
CHEMBL539222	7.006666667	6.61418635660376	6.703333331875007	6.680000000066667	6.592952352099253
CHEMBL1774625	6.936666667000001	6.61418635660376	6.703333331875007	6.680000000066667	6.592952352099253
CHEMBL2029589	7.66	6.61418635660376	6.703333331875007	6.680000000066667	6.592952352099253
CHEMBL2029585	7.29	6.561481106423707	6.67000006532745	6.362666666733333	6.568695485582371
CHEMBL2029743	7.21	6.561481106423707	6.67000006532745	6.362666666733333	6.568695485582371
CHEMBL1774628	7.11	6.561481106423707	6.67000006532745	6.362666666733333	6.568695485582371
CHEMBL1774639	6.716666667	6.561481106423707	6.67000006532745	6.362666666733333	6.568695485582371
CHEMBL553338	6.876666667	6.561481106423707	6.67000006532745	6.362666666733333	6.568695485582371
CHEMBL1682457	6.97	6.561481106423707	6.67000006532745	6.362666666733333	6.568695485582371
CHEMBL1094508	6.38	6.562324684701869	6.695875571246352	6.9466666668000006	6.8525915642955875
CHEMBL2041385	7.63	6.561481106423707	6.67000006532745	6.362666666733333	6.568695485582371
CHEMBL1682465	6.93	6.561481106423707	6.67000006532745	6.362666666733333	6.568695485582371
CHEMBL1682574	6.666666667	6.561481106423707	6.67000006532745	6.362666666733333	6.568695485582371
CHEMBL2029596	7.58	6.561481106423707	6.67000006532745	6.362666666733333	6.568695485582371
CHEMBL2029756	6.63	6.561481106423707	6.67000006532745	6.362666666733333	6.568695485582371
CHEMBL1081435	6.05	6.56104998352551	6.6492056572035745	6.6123809524285715	6.571216321526237
CHEMBL2041383	6.97	6.561265544974608	6.659548772669123	6.552444444466667	6.4851188404917846
CHEMBL1682722	5.696666667000001	6.561481106423707	6.67000006532745	6.362666666733333	6.568695485582371
CHEMBL1774636	6.846666667	6.561481106423707	6.67000006532745	6.362666666733333	6.568695485582371
CHEMBL3577054	5.98	6.56121457695944	6.625312749108818	6.4	6.352673708899462
CHEMBL2029598	6.41	6.561481106423707	6.67000006532745	6.362666666733333	6.568695485582371
CHEMBL1682599	6.703333333	6.561481106423707	6.67000006532745	6.362666666733333	6.568695485582371
CHEMBL557551	7.043333333	6.561481106423707	6.67000006532745	6.362666666733333	6.568695485582371
CHEMBL2029757	7.16	6.561481106423707	6.67000006532745	6.362666666733333	6.568695485582371
CHEMBL1241239	8.1875	6.560909660502542	6.6496623725946495	6.237841512183705	6.440149389561755
CHEMBL562773	7.223333332999999	6.561481106423707	6.67000006532745	6.362666666733333	6.568695485582371
CHEMBL1682451	6.973333332999999	6.584334001262925	6.700412185275113	6.583444444466667	6.5571627927929885
CHEMBL1257967	6.293333333	6.585122348879194	6.7333806544374175	6.808888889000001	6.783858078593734
CHEMBL2029764	6.28	6.584728175071059	6.717067245522496	6.714666666733334	6.756090489915653
CHEMBL2029745	5.71	6.585122348879194	6.7333806544374175	6.808888889000001	6.783858078593734
CHEMBL1136	5.995	6.584796508711255	6.676511206568089	6.557718238511307	6.632965223428341
CHEMBL2041381	7.95	6.584334001262925	6.700412185275113	6.583444444466667	6.5571627927929885
CHEMBL2029594	7.6	6.584334001262925	6.700412185275113	6.583444444466667	6.5571627927929885
CHEMBL2029754	7.1	6.584334001262925	6.700412185275113	6.583444444466667	6.5571627927929885
CHEMBL2029587	7.6	6.584334001262925	6.700412185275113	6.583444444466667	6.5571627927929885
CHEMBL2029753	6.79	6.584334001262925	6.700412185275113	6.583444444466667	6.5571627927929885
CHEMBL563603	6.77	6.584334001262925	6.700412185275113	6.583444444466667	6.5571627927929885
CHEMBL1682459	6.75	6.584334001262925	6.700412185275113	6.583444444466667	6.5571627927929885
CHEMBL1682447	7.113333333	6.584334001262925	6.700412185275113	6.583444444466667	6.5571627927929885
CHEMBL1682462	7.103333332999999	6.584334001262925	6.700412185275113	6.583444444466667	6.5571627927929885
CHEMBL1682601	6.573333333	6.584334001262925	6.700412185275113	6.583444444466667	6.5571627927929885
CHEMBL1682712	6.03	6.584334001262925	6.700412185275113	6.583444444466667	6.5571627927929885
CHEMBL1682603	6.463333333	6.584334001262925	6.700412185275113	6.583444444466667	6.5571627927929885
CHEMBL1682586	6.67	6.584334001262925	6.700412185275113	6.583444444466667	6.5571627927929885
CHEMBL1682609	6.48	6.584334001262925	6.700412185275113	6.583444444466667	6.5571627927929885
CHEMBL1682717	5.916666667	6.584334001262925	6.700412185275113	6.583444444466667	6.5571627927929885
CHEMBL1641857	6.72	6.585773838963037	6.727954025700136	7.386666667	6.637084831023777
CHEMBL1682595	6.673333333	6.584334001262925	6.700412185275113	6.583444444466667	6.5571627927929885
CHEMBL1094363	6.11	6.58519068251939	6.692814408261394	6.728000000200001	6.640287355510045
CHEMBL1682597	6.69	6.612686964247781	6.727951790075074	6.714999999933332	6.612882995430227
CHEMBL2029597	5.83	6.612686964247781	6.727951790075074	6.714999999933332	6.612882995430227
CHEMBL529	6.194047619	6.612686964247781	6.727951790075074	6.714999999933332	6.612882995430227
CHEMBL1682467	7.013333332999999	6.612686964247781	6.727951790075074	6.714999999933332	6.612882995430227
CHEMBL1774624	5.586666667	6.612686964247781	6.727951790075074	6.714999999933332	6.612882995430227
CHEMBL1774629	7.43	6.612686964247781	6.727951790075074	6.714999999933332	6.612882995430227
CHEMBL2041570	6.83	6.612686964247781	6.727951790075074	6.714999999933332	6.612882995430227
CHEMBL1774640	6.153333333	6.612686964247781	6.727951790075074	6.714999999933332	6.612882995430227
CHEMBL1682727	5.443333332999999	6.612686964247781	6.727951790075074	6.714999999933332	6.612882995430227
CHEMBL1774630	7.19	6.612686964247781	6.727951790075074	6.714999999933332	6.612882995430227
CHEMBL1682604	6.483333332999999	6.612686964247781	6.727951790075074	6.714999999933332	6.612882995430227
CHEMBL1682590	6.523333332999999	6.612686964247781	6.727951790075074	6.714999999933332	6.612882995430227
CHEMBL1682450	7.386666667	6.612686964247781	6.727951790075074	6.714999999933332	6.612882995430227
CHEMBL1682721	5.87	6.612686964247781	6.727951790075074	6.714999999933332	6.612882995430227
CHEMBL3392931	5.0	6.6122909022297724	6.711897938218315	6.32	6.601784119398284
CHEMBL2029748	5.72	6.612316794373491	6.665269546267641	6.665555555499999	6.62593582703643
CHEMBL2029744	6.79	6.612501879310637	6.696666597698656	6.6934444444666665	6.661918385956148
CHEMBL2029591	6.07	6.612686964247781	6.727951790075074	6.714999999933332	6.612882995430227
CHEMBL1774635	7.036666667	6.612686964247781	6.727951790075074	6.714999999933332	6.612882995430227
CHEMBL2441613	6.62	6.612316794373491	6.665269546267641	6.665555555499999	6.62593582703643
CHEMBL1682456	7.096666667	6.612686964247781	6.727951790075074	6.714999999933332	6.612882995430227
CHEMBL1641858	6.04	6.611496332114169	6.587442464059017	6.263333332999999	6.443767930752747
CHEMBL2029759	7.04	6.612686964247781	6.727951790075074	6.714999999933332	6.612882995430227
CHEMBL1682701	6.443333332999999	6.615146713323684	6.689841194741445	6.857555555466666	6.636822258335697
CHEMBL2029595	7.26	6.5827335279347	6.685935142427698	6.485575396733334	6.44557446156325
CHEMBL2029742	5.41	6.5827335279347	6.685935142427698	6.485575396733334	6.44557446156325
CHEMBL1682598	6.703333333	6.615146713323684	6.689841194741445	6.857555555466666	6.636822258335697
CHEMBL1682726	5.356666667	6.615146713323684	6.689841194741445	6.857555555466666	6.636822258335697
CHEMBL2041387	6.525	6.5827335279347	6.685935142427698	6.485575396733334	6.44557446156325
CHEMBL1682578	6.82	6.615146713323684	6.689841194741445	6.857555555466666	6.636822258335697
CHEMBL1774634	6.856666667000001	6.615146713323684	6.689841194741445	6.857555555466666	6.636822258335697
CHEMBL1682463	6.926666667	6.615146713323684	6.689841194741445	6.857555555466666	6.636822258335697
CHEMBL1682458	7.003333333	6.615146713323684	6.689841194741445	6.857555555466666	6.636822258335697
CHEMBL1682594	6.666666667	6.615146713323684	6.689841194741445	6.857555555466666	6.636822258335697
CHEMBL2041384	5.935	6.5827335279347	6.685935142427698	6.485575396733334	6.44557446156325
CHEMBL1682607	6.68	6.615146713323684	6.689841194741445	6.857555555466666	6.636822258335697
CHEMBL1682714	6.14	6.615146713323684	6.689841194741445	6.857555555466666	6.636822258335697
CHEMBL1682453	7.196666667000001	6.615146713323684	6.689841194741445	6.857555555466666	6.636822258335697
CHEMBL2041390	7.515	6.5827335279347	6.685935142427698	6.485575396733334	6.44557446156325
CHEMBL2041392	6.98	6.615146713323684	6.689841194741445	6.857555555466666	6.636822258335697
CHEMBL1081114	5.08	6.5503203425457155	6.682251197103333	6.376190476285714	6.401286750886097
CHEMBL553625	6.816666667000001	6.615146713323684	6.689841194741445	6.857555555466666	6.636822258335697
CHEMBL2029765	6.06	6.615146713323684	6.689841194741445	6.857555555466666	6.636822258335697
CHEMBL1774627	6.6166666670000005	6.615146713323684	6.689841194741445	6.857555555466666	6.636822258335697
CHEMBL2029763	7.24	6.615146713323684	6.689841194741445	6.857555555466666	6.636822258335697
CHEMBL1094695	5.865	6.51316573827869	6.700316749243469	6.265200000000001	6.37946520462411
CHEMBL1774631	6.823333333	6.630621364903127	6.712951829638515	6.358222222266666	6.486922626325354
CHEMBL1682454	6.8666666670000005	6.567184144666394	6.68000014053332	6.775269841266666	6.568875792949121
CHEMBL2029755	7.02	6.567184144666394	6.68000014053332	6.775269841266666	6.568875792949121
CHEMBL2029746	7.3	6.567184144666394	6.68000014053332	6.775269841266666	6.568875792949121
CHEMBL1682704	6.37	6.567184144666394	6.68000014053332	6.775269841266666	6.568875792949121
CHEMBL1682581	6.716666667	6.567184144666394	6.68000014053332	6.775269841266666	6.568875792949121
CHEMBL2029352	7.05	6.567184144666394	6.68000014053332	6.775269841266666	6.568875792949121
CHEMBL1946558	8.005	6.630621364903127	6.712951829638515	6.358222222266666	6.486922626325354
CHEMBL558355	6.8266666670000005	6.567184144666394	6.68000014053332	6.775269841266666	6.568875792949121
CHEMBL3577055	6.4	6.265835689672758	6.666118322717659	5.245	5.82701548672535
CHEMBL2041388	7.84	6.567184144666394	6.68000014053332	6.775269841266666	6.568875792949121
CHEMBL1682449	7.323333333	6.567184144666394	6.68000014053332	6.775269841266666	6.568875792949121
CHEMBL1774626	6.603333332999999	6.567184144666394	6.68000014053332	6.775269841266666	6.568875792949121
CHEMBL1682460	6.923333333	6.567184144666394	6.68000014053332	6.775269841266666	6.568875792949121
CHEMBL1682464	6.92	6.567184144666394	6.68000014053332	6.775269841266666	6.568875792949121
CHEMBL2029761	7.21	6.567184144666394	6.68000014053332	6.775269841266666	6.568875792949121
CHEMBL1682588	6.586666667	6.567184144666394	6.68000014053332	6.775269841266666	6.568875792949121
CHEMBL2029740	5.6	6.630621364903127	6.712951829638515	6.358222222266666	6.486922626325354
CHEMBL2029762	5.86	6.630621364903127	6.712951829638515	6.358222222266666	6.486922626325354
CHEMBL1682718	5.98	6.567184144666394	6.68000014053332	6.775269841266666	6.568875792949121
CHEMBL1682709	6.22	6.567184144666394	6.68000014053332	6.775269841266666	6.568875792949121
CHEMBL1774623	5.893333332999999	6.567184144666394	6.68000014053332	6.775269841266666	6.568875792949121
CHEMBL1682706	6.276666667000001	6.567184144666394	6.68000014053332	6.775269841266666	6.568875792949121
CHEMBL1682583	6.833333333	6.592790534529997	6.703333384060623	6.653333333333334	6.616984384225172
CHEMBL1682602	6.57	6.592790534529997	6.703333384060623	6.653333333333334	6.616984384225172
CHEMBL2041395	6.96	6.592790534529997	6.703333384060623	6.653333333333334	6.616984384225172
CHEMBL541735	5.89	6.592790534529997	6.703333384060623	6.653333333333334	6.616984384225172
CHEMBL1774637	6.526666667000001	6.5893571451160495	6.71467558671603	6.7	6.514475152692749
CHEMBL2029750	6.58	6.5893571451160495	6.71467558671603	6.7	6.514475152692749
CHEMBL1682579	6.836666667	6.592790534529997	6.703333384060623	6.653333333333334	6.616984384225172
CHEMBL2029749	6.78	6.592790534529997	6.703333384060623	6.653333333333334	6.616984384225172
CHEMBL1682575	6.93	6.592790534529997	6.703333384060623	6.653333333333334	6.616984384225172
CHEMBL1094534	5.42	6.580552873732462	6.704770769271701	6.58656890507974	6.48626149721297
CHEMBL2029752	6.43	6.592790534529997	6.703333384060623	6.653333333333334	6.616984384225172
CHEMBL1682444	7.32	6.592790534529997	6.703333384060623	6.653333333333334	6.616984384225172
CHEMBL2029758	7.07	6.592790534529997	6.703333384060623	6.653333333333334	6.616984384225172
CHEMBL2041382	7.045	6.592790534529997	6.703333384060623	6.653333333333334	6.616984384225172
CHEMBL2041389	7.325	6.592790534529997	6.703333384060623	6.653333333333334	6.616984384225172
CHEMBL1682719	5.92	6.592790534529997	6.703333384060623	6.653333333333334	6.616984384225172
CHEMBL1682708	6.273333332999999	6.592790534529997	6.703333384060623	6.653333333333334	6.616984384225172
CHEMBL1682455	6.753333333	6.592790534529997	6.703333384060623	6.653333333333334	6.616984384225172
CHEMBL1682600	6.68	6.592790534529997	6.703333384060623	6.653333333333334	6.616984384225172
CHEMBL1682577	6.55	6.592790534529997	6.703333384060623	6.653333333333334	6.616984384225172
CHEMBL2041571	6.2	6.5893571451160495	6.71467558671603	6.7	6.514475152692749
CHEMBL1682585	6.833333333	6.59291626432422	6.7037683239015875	6.509555555533334	6.56748880108357
CHEMBL1682572	6.643333332999999	6.592790534529997	6.703333384060623	6.653333333333334	6.616984384225172
CHEMBL1097787	5.53	6.379597443311633	6.543420878140851	6.2273333332	6.093326690704059
CHEMBL1682587	6.71	6.636702274943372	6.719512949778281	6.393999999933332	6.649979683281351
CHEMBL2029592	6.98	6.636702274943372	6.719512949778281	6.393999999933332	6.649979683281351
CHEMBL436840	6.02	6.504912745761502	6.605758799482193	6.35550135763714	6.5839251941758965
CHEMBL532	4.666	6.464922531394514	6.611154470052522	5.98	6.102444590623737
CHEMBL1682700	6.396666667000001	6.636702274943372	6.719512949778281	6.393999999933332	6.649979683281351
CHEMBL1257966	5.28	6.55137718686049	6.650487039791867	6.349047618999999	6.388927968071668
CHEMBL1946562	7.945	6.636702274943372	6.719512949778281	6.393999999933332	6.649979683281351
CHEMBL555663	6.95	6.636702274943372	6.719512949778281	6.393999999933332	6.649979683281351
CHEMBL2041394	6.95	6.636702274943372	6.719512949778281	6.393999999933332	6.649979683281351
CHEMBL2041386	6.765	6.636702274943372	6.719512949778281	6.393999999933332	6.649979683281351
CHEMBL1682593	6.703333333	6.636702274943372	6.719512949778281	6.393999999933332	6.649979683281351
CHEMBL1682715	6.273333332999999	6.636702274943372	6.719512949778281	6.393999999933332	6.649979683281351
CHEMBL1682728	5.503333333	6.636702274943372	6.719512949778281	6.393999999933332	6.649979683281351
CHEMBL553183	6.773333332999999	6.636702274943372	6.719512949778281	6.393999999933332	6.649979683281351
CHEMBL224345	5.31	6.533177703368659	6.627775062736892	6.422590841801019	6.5839251941758965
