# Supplementary material for: Cheminformatics Analysis and Modeling with MacrolactoneDB
Source: Sci Rep. 2020 Apr 14;10:6284. doi: 10.1038/s41598-020-63192-4 (PMC7156526; doi:10.1038/s41598-020-63192-4)
Supplement: Supplementary file 2 — Supplementary information2. [file 41598_2020_63192_MOESM2_ESM.zip › DataS1/CHEMBL364/pIC50/predictions/10-fold/tuned/y_rand/6/mordred_mrc.csv]

IDs	ExperimentalAff	NB	SVR	KNN	RF
CHEMBL1682448	7.15	6.501594876947495	6.239522697463489	6.520206091289268	6.372740436543819
CHEMBL1682720	5.843333333	6.588565800231104	6.180147185642614	6.78334513177774	6.831799183672358
CHEMBL1682610	6.416666667	6.706157877305265	6.953845230290099	6.977050812212228	6.5545063832296035
CHEMBL2041572	6.32	6.6709518826195335	6.578061670335135	6.740965066195118	6.724673095137615
CHEMBL1682576	6.44	6.448449262495358	6.062969965270078	5.992405771085006	6.34874603173198
CHEMBL1682606	6.54	6.743831943655232	6.945102139921136	6.8307357699731215	6.861812991306311
CHEMBL1682592	6.66	6.818610427838937	6.870622076192944	6.649262434302819	6.9113590476164015
CHEMBL1682713	6.263333332999999	6.756786335146215	7.050771631995218	6.917912900243687	6.614822397986957
CHEMBL2029588	6.36	6.8677443736535295	7.037697509564161	7.057509302750992	6.948357375248783
CHEMBL1774584	6.75	6.098699927508331	6.468927029637875	6.649002467251225	6.299750782312856
CHEMBL1682443	7.276666667000001	6.502228949626149	6.445336381196203	6.369474916360305	6.396511666698585
CHEMBL1682452	7.07	6.494144094903143	6.962711946910616	6.457845146836227	6.365810714310702
CHEMBL1682605	6.6566666670000005	6.609847337909306	6.56687884219679	6.69405927296694	6.629743724487862
CHEMBL1774633	7.023333332999999	6.638531570592875	6.7898958971348975	6.840329597758822	6.748623503423595
CHEMBL532024	6.716666667	6.624559568584163	6.839923218683396	6.774942478386035	6.804485238082159
CHEMBL2029590	7.89	6.801337466172843	7.13516798107759	6.701830081928086	6.721513594060427
CHEMBL2303629	6.21625	7.0833361114020015	8.430332671925786	5.827610347635167	6.133764557852015
CHEMBL1682705	6.5	6.546974618188875	7.5465552610304485	6.589401962563608	6.529535170061991
CHEMBL1682446	7.236666667000001	6.552024362095743	6.259692709858747	6.590386234774737	6.620875170023908
CHEMBL1682582	6.636666667	6.485630280781004	5.848813681785067	6.440353005416554	6.439061972805718
CHEMBL1682703	6.133333333	6.6297055114819265	6.7520878954590415	6.689099981597071	6.695727125817128
CHEMBL2029593	6.97	6.5030911602288715	6.322526659528908	6.314061146573025	6.539354081551402
CHEMBL1946398	7.215	6.527963925022623	6.0971003615182155	6.758006435224257	6.52565214283642
CHEMBL1682596	6.806666667000001	6.874786476886767	6.966852739855215	6.935185390225426	6.664493392866764
CHEMBL563766	6.873333333	6.628871314727255	6.535171197103162	6.495814180314905	6.548611984067203
CHEMBL1682466	6.973333332999999	7.0985098972432805	7.42453443563892	7.280256769498959	6.908250510221403
CHEMBL1081434	5.77	6.49553892062824	7.463180642059108	6.726331536301348	6.696297409293377
CHEMBL1682608	6.273333332999999	6.585069956623596	5.973344075480076	6.613476562161615	6.524057329924989
CHEMBL1682707	5.946666667000001	6.773919921324392	6.888104544613393	6.812411339943694	6.903176785715736
CHEMBL1774583	5.646666667000001	6.409134233505015	6.654743964027718	6.59852649699392	6.408284166681273
CHEMBL2029751	6.58	6.512186930933991	6.304016331023858	6.59747908761804	6.630407911007096
CHEMBL2029760	7.1	6.674305229879415	6.98255553936818	6.429518910759655	6.568649115695011
CHEMBL2041391	7.82	6.703774789653886	6.507759073193716	6.71345438860545	6.756870731389252
CHEMBL1682702	6.103333332999999	6.571165184780541	6.915878735442439	6.400997980730281	6.610546190474208
CHEMBL2041393	6.99	6.846055127983587	7.135466168477253	6.6085465839207735	6.603837278842836
CHEMBL1682589	6.816666667000001	6.6589220415463455	6.803266604668581	6.406739109294818	6.453207380932846
CHEMBL1682573	6.8666666670000005	6.0796183267501895	5.683341467173021	5.910628125507412	6.294548905878055
CHEMBL1682468	6.99	6.460130595619674	6.44503217624799	6.57707469017746	6.626788605346416
CHEMBL1682710	6.266666667000001	6.649207419652893	6.936460201653274	6.54201947250126	6.644210569730705
CHEMBL1682461	6.91	6.547335716368552	6.978036098640947	6.331066657349418	6.485215705800699
CHEMBL1682723	5.686666667000001	6.591015392431377	6.312517958497542	6.850536710236102	6.74219053570284
CHEMBL1682591	6.806666667000001	6.602967360581617	6.6928366182726595	6.568735370680004	6.657610569700724
CHEMBL1682724	5.14	6.678608571370155	7.024274282496409	6.7048663635249195	6.831967412165571
CHEMBL1681796	7.19	6.376008210457062	6.681588490962875	6.63238055567045	6.631992386591442
CHEMBL1946399	6.365	6.519234181403446	6.572598791767904	6.616537748335661	6.400551020399131
CHEMBL1682580	6.823333333	6.304241906595749	5.33895408246382	6.515673023208683	6.570204260205715
CHEMBL1774641	7.113333333	6.630349401522026	6.509947314545221	6.523387708671681	6.577380867325501
CHEMBL1682729	4.89	6.985126798508175	6.856635704848197	6.9341771145739175	6.85976566892624
CHEMBL1682730	4.89	6.641368606788911	6.80698257705567	6.861724481262362	6.816759821431053
CHEMBL2029741	6.25	6.775034345602492	6.76409043834748	7.006069397307715	6.894788888961831
CHEMBL2041573	6.2	6.463941148970612	6.393312177984028	6.570294740049099	6.307133018698595
CHEMBL1682725	5.343333333	6.4966438052022415	6.561206146012366	6.689507305773445	6.535741011927863
CHEMBL540229	6.243333333	6.4603178297050246	6.835597936627965	6.712383575198272	6.460586964301382
CHEMBL487366	6.1	6.643758798449728	7.145412147104696	6.887616891187137	6.551212358272348
CHEMBL414883	5.195	6.614624814992601	5.883877951374504	6.527905144057844	6.568313327623356
CHEMBL1946561	7.005	6.612400185307024	6.907982031204354	6.5631458765779245	6.732657936511854
CHEMBL1682445	7.236666667000001	6.494512514495742	6.750965929833916	6.405341569707085	6.3836485118967685
CHEMBL1774632	6.68	6.701473079995347	6.638691970661482	6.758493152037393	6.855643551617564
CHEMBL1682711	6.1566666670000005	6.8729857121077975	6.285163452281981	6.778955751794802	6.592621045904977
CHEMBL553184	6.86	6.532621592400375	6.753694522374668	6.869854020754365	6.650654226197838
CHEMBL1682584	6.796666667	6.783291376097088	6.54364658932522	6.644339105415753	6.788453214287495
CHEMBL2029747	6.7	6.596154878617925	6.691134024290782	6.939275910935529	6.7780443027068396
CHEMBL1774638	6.61	6.446892903904225	6.197117372729166	6.539765400856631	6.45902958332067
CHEMBL1173442	5.245	6.454592236325741	6.584694237146116	6.60454265377111	6.620109421692532
CHEMBL1946557	8.61	6.599716500481732	6.789856350805166	6.417049839444627	6.471844280069532
CHEMBL1682716	5.996666667	6.808124455788696	6.421844352750983	6.861874446730099	6.814468996569975
CHEMBL539222	7.006666667	6.52650803198941	6.713637805890776	6.478515386212449	6.515171845270712
CHEMBL1774625	6.936666667000001	6.773289570311608	6.660536966367654	7.221579569538059	6.831253472232591
CHEMBL2029589	7.66	6.585151077040461	6.817748749879587	6.425322553479284	6.545047151414453
CHEMBL2029585	7.29	6.5445352385964455	6.171350797374469	6.580786157066807	6.3010257142892545
CHEMBL2029743	7.21	6.710372075589802	6.655534244111177	6.262855722313727	6.5650359269799825
CHEMBL1774628	7.11	6.752451748440663	6.541554010967591	6.953542907055698	6.941565107717358
CHEMBL1774639	6.716666667	6.526540378020917	6.80390625517224	6.876843824357468	6.6328803401086045
CHEMBL553338	6.876666667	6.641784262522366	6.810137741800116	6.749687277362062	6.735192502870944
CHEMBL1682457	6.97	6.637544520872019	6.838945911213909	6.710237542254901	6.655337740924027
CHEMBL1094508	6.38	6.607206798763945	6.913460077471196	7.013333332999999	6.890033809320998
CHEMBL2041385	7.63	6.473190474964113	6.553789991377837	6.836514359845642	6.650867304342839
CHEMBL1682465	6.93	6.633698881370496	6.853551357738393	6.609563122122412	6.475554234753574
CHEMBL1682574	6.666666667	6.397168836552053	6.414995291290591	6.773987220081015	6.497546595710921
CHEMBL2029596	7.58	6.7328489847453055	6.93623031357966	6.597280763823518	6.638810572583339
CHEMBL2029756	6.63	6.588602594593236	6.607916563950678	6.964314108294501	6.68782423471356
CHEMBL1081435	6.05	5.637787796854367	5.305043161346202	5.808698164041897	5.3630539682347615
CHEMBL2041383	6.97	6.488848016013441	6.637370856423029	6.507670936680368	6.630277891193578
CHEMBL1682722	5.696666667000001	6.612854164286054	6.595757283972301	6.530395786817574	6.608751403018543
CHEMBL1774636	6.846666667	6.6235436513692205	6.604185427783445	6.894850625872475	6.739522817497733
CHEMBL3577054	5.98	6.688504685330427	6.347784552759318	6.676474007976129	6.395497893997314
CHEMBL2029598	6.41	6.549269299651396	6.724539855909494	6.9203770653302925	6.799088095182095
CHEMBL1682599	6.703333333	6.503518155263249	6.555268794030784	6.593524640600429	6.4780185714629
CHEMBL557551	7.043333333	6.4814375592505336	6.356319693381845	6.621354278868964	6.513547236328569
CHEMBL2029757	7.16	6.618943586287912	6.954045710747042	6.845718861593819	6.8807842262485375
CHEMBL1241239	8.1875	6.71166503731886	6.960515527171243	6.709779172852669	6.608701312354854
CHEMBL562773	7.223333332999999	6.45805805854112	6.987826028577803	6.843762067713279	6.6520045833036265
CHEMBL1682451	6.973333332999999	6.688773749600841	6.770517366898048	7.10319943912077	6.776994710920004
CHEMBL1257967	6.293333333	6.690414118608033	8.04016790782913	6.484543876989656	6.5896566269623635
CHEMBL2029764	6.28	6.524087648401138	6.310140796522184	6.697196122592915	6.484302970520885
CHEMBL2029745	5.71	6.536251462244998	6.591805405320123	6.427397200997074	6.6358031492035385
CHEMBL1136	5.995	6.968120623476997	7.888498788695898	6.917909570405993	6.439580340121768
CHEMBL2041381	7.95	6.523314260196785	6.894473946274431	6.452919224936003	6.586570365654324
CHEMBL2029594	7.6	6.595123065532691	6.986909313206034	6.786371526253127	6.542836802741775
CHEMBL2029754	7.1	6.599917059567705	6.864317974046678	6.779312991286401	6.639326700682515
CHEMBL2029587	7.6	6.462947923524818	6.175782985329832	6.312627202065922	6.627319328208572
CHEMBL2029753	6.79	6.6020310492151815	6.500635363298798	6.549262310963112	6.4028308164078656
CHEMBL563603	6.77	6.574512156997764	6.793150358374774	6.785788251471864	6.917648945549177
CHEMBL1682459	6.75	6.631856276807685	6.898733187054816	6.134103480580364	6.4585273385510815
CHEMBL1682447	7.113333333	6.515291180092689	6.236173946308263	6.733483817631359	6.616332687084154
CHEMBL1682462	7.103333332999999	6.5327302374009335	6.136199345980607	6.632627661324964	6.541988750023577
CHEMBL1682601	6.573333333	6.490179113772614	6.732470499154573	6.564987915948165	6.683015119042854
CHEMBL1682712	6.03	6.697353644749793	6.97239388427154	6.91303210746929	6.747201388895609
CHEMBL1682603	6.463333333	6.453970790711458	7.158678728509706	6.441195889374536	6.432797219386262
CHEMBL1682586	6.67	6.703228179433273	6.64384360209425	6.456716829865644	6.801761819810009
CHEMBL1682609	6.48	7.0690637977683375	6.8646278912835115	6.790405892205924	6.439100575384171
CHEMBL1682717	5.916666667	6.7233036114173865	6.521446466119663	6.730114739435579	6.627059322620116
CHEMBL1641857	6.72	6.471747539411943	6.670452874940288	6.678734406408905	6.573216522225709
CHEMBL1682595	6.673333333	6.788216392307743	6.887404761810991	6.666827639503358	6.576398290858567
CHEMBL1094363	6.11	6.737010247183453	6.6094559585108925	6.71	6.626319365099251
CHEMBL1682597	6.69	6.487315279860521	6.879249211440517	6.749070673588693	6.550633273823645
CHEMBL2029597	5.83	6.656571350800284	6.739627596096214	6.279797115136239	6.620206944527604
CHEMBL529	6.194047619	7.0215034253663	7.038144161931883	6.863176222357139	6.887193591276928
CHEMBL1682467	7.013333332999999	6.3587186105637885	6.648950842834078	6.231670092792666	6.541875119060012
CHEMBL1774624	5.586666667	6.8183918088876725	6.724991506966874	6.946592113691673	6.873623035728241
CHEMBL1774629	7.43	6.701953418427642	6.643993722350664	6.48585303034916	6.7621965475692924
CHEMBL2041570	6.83	6.707461996909383	6.615784528588969	6.740293516110932	6.679805476240664
CHEMBL1774640	6.153333333	6.444604839689465	6.542574140328228	6.53078558815913	6.652995079333076
CHEMBL1682727	5.443333332999999	6.354603028715715	6.479434711346859	6.7334742252045965	6.425824464246407
CHEMBL1774630	7.19	6.647023441028598	6.601461293260683	6.51309489643642	6.621209583393567
CHEMBL1682604	6.483333332999999	6.34598291428245	6.691818878224411	6.298189310562373	6.211088452412853
CHEMBL1682590	6.523333332999999	6.618948285046415	6.857959698298662	6.789502800200891	6.6980960119216215
CHEMBL1682450	7.386666667	6.423633390862516	5.90340717604166	6.837854364269248	6.298721607152151
CHEMBL1682721	5.87	6.5007985335684175	6.357927751889458	6.119410710800245	6.558866309532651
CHEMBL3392931	5.0	6.967171998736262	6.95978262885392	6.86	6.866594761907406
CHEMBL2029748	5.72	6.951499054933619	6.9619254537416895	7.000499704846093	6.8723247220945565
CHEMBL2029744	6.79	6.874867394576266	7.028937217753948	6.9906652020950935	7.003190773839948
CHEMBL2029591	6.07	6.66036576535742	7.093329529929513	6.872553431329804	6.50091154764284
CHEMBL1774635	7.036666667	6.57538573885317	6.687429189948172	6.851208205652051	6.812453392880004
CHEMBL2441613	6.62	7.113397668023982	7.8306019678481364	6.958910821639499	6.911087500034797
CHEMBL1682456	7.096666667	6.587858215022166	6.770334625340417	6.330847939606395	6.573787123011201
CHEMBL1641858	6.04	6.482286038794342	6.6664313356925105	6.8065079107345845	6.615798095239246
CHEMBL2029759	7.04	6.475209365557325	6.193398439989651	6.511376573056415	6.705525595294244
CHEMBL1682701	6.443333332999999	6.365985680183551	5.926736102389798	6.444086807787263	6.411742755142119
CHEMBL2029595	7.26	6.519545920503525	6.457310655027541	7.036979344611741	6.66588992347498
CHEMBL2029742	5.41	6.695135633812601	6.613062563608432	6.615337404587249	6.640110884196628
CHEMBL1682598	6.703333333	6.74306017312173	6.804711603401277	6.550518458136188	6.655702159864966
CHEMBL1682726	5.356666667	6.319889091639093	5.625291681129012	6.225010209237243	6.122130867271689
CHEMBL2041387	6.525	6.48374586360458	6.460786432113343	6.437843763085033	6.511269132599995
CHEMBL1682578	6.82	6.8000635635673605	6.957958438587152	6.8823568081734114	6.689893333322587
CHEMBL1774634	6.856666667000001	6.5425053621083595	6.402255840620102	6.533164538095404	6.4386555101104594
CHEMBL1682463	6.926666667	6.7615235341622295	6.855036107046169	6.54478094203683	6.643996122493533
CHEMBL1682458	7.003333333	6.84742381810837	6.512456696818326	6.627932801997244	6.880133460867352
CHEMBL1682594	6.666666667	6.482401899411924	6.777632590525995	6.26254630901082	6.442135187085237
CHEMBL2041384	5.935	6.47699852656271	6.625346125632353	6.708870270399657	6.51984933667475
CHEMBL1682607	6.68	6.423883051577443	6.367565105780862	6.2103174463927715	6.387199209185719
CHEMBL1682714	6.14	6.2997798529028	5.473567595565514	6.526258077327103	6.636666658172822
CHEMBL1682453	7.196666667000001	6.35364779974234	5.888967310204167	6.242161837653808	6.45961006802764
CHEMBL2041390	7.515	6.425371202449488	6.330359955288813	6.5656120133026805	6.485248443856426
CHEMBL2041392	6.98	6.492015101911743	6.403337965190321	6.322201854711813	6.169458078335704
CHEMBL1081114	5.08	5.879168954090165	5.333928719126975	6.547642145141355	6.3644995918479035
CHEMBL553625	6.816666667000001	6.400823897199857	6.257628425448518	6.730029691772286	6.547474821367849
CHEMBL2029765	6.06	6.317479656752783	6.324227534151364	6.444529107429929	6.716569693883535
CHEMBL1774627	6.6166666670000005	6.7956788615385975	7.04131490907414	6.621294157597839	6.833378273798333
CHEMBL2029763	7.24	6.608291821546445	6.497778865773924	6.314770329978581	6.581013818054297
CHEMBL1094695	5.865	6.493312783021265	6.743292858588285	6.643333332999999	6.618902899435249
CHEMBL1774631	6.823333333	6.708778040322489	7.059496333277125	6.492570699314648	6.587767321407275
CHEMBL1682454	6.8666666670000005	6.447089236087367	6.416293522329551	6.028706948544688	6.262098494819737
CHEMBL2029755	7.02	6.596239721422293	6.622853485291739	6.28367971067694	6.3713424149168905
CHEMBL2029746	7.3	6.558888291255924	6.628180300402726	6.477208046581943	6.712189149616349
CHEMBL1682704	6.37	6.731416449384593	7.104983175897336	6.556321311052727	6.743554753445691
CHEMBL1682581	6.716666667	6.5484154899053975	6.590671837299209	6.537949884182593	6.435744472759995
CHEMBL2029352	7.05	6.472604811001908	6.391151820246386	6.133395740440762	6.329972040837854
CHEMBL1946558	8.005	6.687636373696378	7.010732350359388	6.696004429385507	6.765518248200168
CHEMBL558355	6.8266666670000005	6.615804498907115	6.859719713885679	6.39695390984808	6.689515306157114
CHEMBL3577055	6.4	6.83996425552813	7.257871413380056	6.881065583691705	6.8069635651802765
CHEMBL2041388	7.84	6.644729296670401	6.6007638995596105	6.817587006559644	6.728946326564249
CHEMBL1682449	7.323333333	6.540786849881317	6.598290413051093	6.297847488743917	6.6852835543575955
CHEMBL1774626	6.603333332999999	6.5120487784414385	6.626400413911829	6.102300248782794	6.385148526787513
CHEMBL1682460	6.923333333	6.629075509908399	6.661530750557792	6.608770608356076	6.653276462609985
CHEMBL1682464	6.92	6.534370115091319	6.188436381303281	6.4415826811021235	6.571651870785709
CHEMBL2029761	7.21	6.526308497847499	6.205576029737068	6.308573112299564	6.2044871087583005
CHEMBL1682588	6.586666667	6.5346440074791134	5.860113844338547	6.458037081901071	6.401679727898811
CHEMBL2029740	5.6	6.545517529536713	6.605833014076279	6.503918350902771	6.482459566177109
CHEMBL2029762	5.86	6.580053290935109	6.47369113260367	6.519952891669768	6.574328500554044
CHEMBL1682718	5.98	6.540864462901921	6.8374486174154585	6.139383512437314	6.602293218569275
CHEMBL1682709	6.22	6.556921554568249	6.913113836295794	6.818606687418931	6.493705918390506
CHEMBL1774623	5.893333332999999	6.658838627093022	7.044591474546373	6.748510793879017	6.739713639369956
CHEMBL1682706	6.276666667000001	6.51016793002694	6.41434109283647	6.51826999613179	6.386779421744295
CHEMBL1682583	6.833333333	6.44702094790418	6.437085186718411	6.717321176178184	6.714439923480721
CHEMBL1682602	6.57	6.749990512949032	6.770492367657964	6.343848629083426	6.666937505693076
CHEMBL2041395	6.96	6.460392127775499	6.299034940787584	6.228518295036824	6.090338477930714
CHEMBL541735	5.89	6.71360865608744	6.514529060077782	7.256404509716404	6.735863038521636
CHEMBL1774637	6.526666667000001	6.585187979112474	7.063213832386879	6.711315412163812	6.871955532887279
CHEMBL2029750	6.58	6.717155664796582	7.053229488967615	7.12494582700095	7.121848214421057
CHEMBL1682579	6.836666667	6.4168703313760425	6.56625889247295	6.537997389006309	6.518320561281405
CHEMBL2029749	6.78	6.52037681752331	6.482530763553392	6.746721170153472	6.559102083335016
CHEMBL1682575	6.93	6.5064525686889105	6.750653922963366	6.629772406863016	6.631361113998548
CHEMBL1094534	5.42	6.378839185213131	7.370260768816916	6.68359577573366	6.739332377112387
CHEMBL2029752	6.43	6.512492973199001	6.564225930517406	6.5698563271048664	6.503944659823524
CHEMBL1682444	7.32	6.408517969055529	6.447349770502802	6.064435360011445	6.305001723386514
CHEMBL2029758	7.07	6.464856619655704	6.458057745978163	6.428553626282774	6.490041462567817
CHEMBL2041382	7.045	6.442665591536929	6.433338471582287	6.380728570519295	6.372978001704833
CHEMBL2041389	7.325	6.527513342009327	6.213156208557301	6.436036206828779	6.433806729069392
CHEMBL1682719	5.92	6.627839983258047	6.796174191480695	6.724936745190966	6.914385402428235
CHEMBL1682708	6.273333332999999	6.657834049995372	6.3251452373255574	6.385559184407259	6.517487015279304
CHEMBL1682455	6.753333333	6.4991152571245365	5.438885816662278	6.7455569106903885	6.699610748353355
CHEMBL1682600	6.68	6.642741744941321	6.906958699828532	6.607655189255452	6.464440518722481
CHEMBL1682577	6.55	6.179957202222241	6.291374288547075	6.446044165561115	6.223777287437853
CHEMBL2041571	6.2	6.669289445853931	6.9428842226818315	6.994294918823597	6.847327675805931
CHEMBL1682585	6.833333333	6.2453517877148785	5.209277942965398	6.051239313667719	6.305960459198412
CHEMBL1682572	6.643333332999999	6.437826867481392	6.635593355789824	6.7202432482707355	6.676871660972236
CHEMBL1097787	5.53	6.5725013198230195	6.679774643770896	6.58	6.516609736396872
CHEMBL1682587	6.71	6.5012401799113375	5.78740023528472	6.616558771502953	6.378515008513562
CHEMBL2029592	6.98	6.759503679331656	6.663714705049854	7.2976217457865244	6.978744642836419
CHEMBL436840	6.02	6.906837170769149	8.440965682651138	6.906284103476201	6.462165943901902
CHEMBL532	4.666	6.685511900477532	7.740074394635242	7.84	7.314822831637209
CHEMBL1682700	6.396666667000001	6.541224167917656	5.727037995763778	6.427174626069821	6.430490816329282
CHEMBL1257966	5.28	6.407284620648509	4.247643967329948	6.530880337993478	6.639347534004033
CHEMBL1946562	7.945	6.545447300905435	6.090264460203214	6.330004201792945	6.238117517017155
CHEMBL555663	6.95	6.570441075494228	6.489947657595264	6.398666045086032	6.385300425172104
CHEMBL2041394	6.95	6.706117071567357	6.562622974759661	6.449069501809615	6.378978911540746
CHEMBL2041386	6.765	6.505197849830922	5.978745501423289	6.522218407625875	6.508531164967867
CHEMBL1682593	6.703333333	6.526543589505963	7.393603047021129	6.471725790501761	6.553742516993579
CHEMBL1682715	6.273333332999999	6.572294642305125	6.7031077972865045	6.72088777822844	6.6311056122764045
CHEMBL1682728	5.503333333	6.67968858118317	6.331668604490956	6.497156584399536	6.480192517024995
CHEMBL553183	6.773333332999999	6.609736665787341	6.74256987832028	6.77735128479698	6.6846810374242915
CHEMBL224345	5.31	6.284515195807771	5.569636596693199	6.818923657310351	6.429500935392379
