# Supplementary material for: Cheminformatics Analysis and Modeling with MacrolactoneDB
Source: Sci Rep. 2020 Apr 14;10:6284. doi: 10.1038/s41598-020-63192-4 (PMC7156526; doi:10.1038/s41598-020-63192-4)
Supplement: Supplementary file 2 — Supplementary information2. [file 41598_2020_63192_MOESM2_ESM.zip › DataS1/CHEMBL364/pIC50/predictions/10-fold/tuned/y_rand/6/2Drdkit.csv]

IDs	ExperimentalAff	NB	SVR	KNN	RF
CHEMBL1682448	7.15	6.606105530125013	6.905926292480308	6.841504749245243	6.867528959770605
CHEMBL1682720	5.843333333	6.579113946747432	6.710556137212268	6.724920706177266	6.689548948403871
CHEMBL1682610	6.416666667	6.552166997579827	6.190672386733456	6.260801002425539	6.323397857126018
CHEMBL2041572	6.32	6.588472150247335	6.735798052655055	6.767704024010159	6.893454889510655
CHEMBL1682576	6.44	6.571826289512206	6.563246869078504	6.788643587079472	6.912113168903516
CHEMBL1682606	6.54	6.600298799883259	7.504230666264777	6.871785336452786	6.666961492341556
CHEMBL1682592	6.66	6.606723524691256	7.73334512334977	7.2474032889235325	6.938699031995999
CHEMBL1682713	6.263333332999999	6.564818979882029	6.583889603403676	6.694675455006888	6.685234684005284
CHEMBL2029588	6.36	6.589308120950675	6.509366419342061	6.700803944369152	6.678250079388267
CHEMBL1774584	6.75	6.588254906462588	6.686666179717238	6.576912376184091	6.9347938392852955
CHEMBL1682443	7.276666667000001	6.597763831929414	6.665345219754509	6.717386542041241	6.550944543714646
CHEMBL1682452	7.07	6.547712825968031	6.224433705635678	6.806853334609317	6.429734692492778
CHEMBL1682605	6.6566666670000005	6.573550426393694	6.852545508567974	6.900742910534451	6.872258320579932
CHEMBL1774633	7.023333332999999	6.577845475403891	6.743474716426646	6.810353186672202	6.585732762199959
CHEMBL532024	6.716666667	6.573404909586747	6.677497297480715	6.868193258740938	6.941028599758148
CHEMBL2029590	7.89	6.583149462866695	6.441536382326432	6.668895133352093	6.752856595829705
CHEMBL2303629	6.21625	6.514921203619545	4.607236092604718	6.496145335372374	6.40188191474606
CHEMBL1682705	6.5	6.548158250257449	6.223242361918884	6.750221204661988	6.588180474816244
CHEMBL1682446	7.236666667000001	6.563738581914642	6.32881639572432	6.664675973297764	6.6749570578152415
CHEMBL1682582	6.636666667	6.584206799366407	6.889542417631929	6.7694888614659785	6.665838592739155
CHEMBL1682703	6.133333333	6.557782696156009	6.343953322208349	6.214824869298053	6.255449112785473
CHEMBL2029593	6.97	6.573786526494754	6.811998301094042	6.848397849925072	7.047685904224947
CHEMBL1946398	7.215	6.543731642417138	6.462295144336365	6.217121180905562	6.429102895394228
CHEMBL1682596	6.806666667000001	6.599059537098405	6.4625589300993544	6.723758912554555	6.725413844936311
CHEMBL563766	6.873333333	6.598924569893704	6.684243238857518	6.320978414090997	5.9070598569238
CHEMBL1682466	6.973333332999999	6.599009958468571	6.824600691345526	6.832116915588204	6.931234452928703
CHEMBL1081434	5.77	6.598491146865895	6.622370336461262	6.400807857605498	6.59783144841623
CHEMBL1682608	6.273333332999999	6.599059728737378	6.549684801647451	6.509900117616586	6.799531646857683
CHEMBL1682707	5.946666667000001	6.598940558003897	6.537427769433164	6.783498078182666	6.622246617122856
CHEMBL1774583	5.646666667000001	6.598988588108014	6.708316548921537	6.791341992478091	6.730360654708575
CHEMBL2029751	6.58	6.599021381606786	6.693919428644068	6.657899672628298	6.655614427410542
CHEMBL2029760	7.1	6.599116614391336	6.655221861017352	7.131117817711946	7.074360857519352
CHEMBL2041391	7.82	6.599151235517701	6.487745311647422	6.424723423568848	6.45362219380339
CHEMBL1682702	6.103333332999999	6.599298953771081	7.004420172305291	7.145795964331138	6.603576365518446
CHEMBL2041393	6.99	6.599193435404457	6.654167835283139	6.630130694406537	6.534210522922262
CHEMBL1682589	6.816666667000001	6.598420960121296	6.070659149967869	6.363397281769304	6.269171850273347
CHEMBL1682573	6.8666666670000005	6.5993809044337475	7.003499442538941	6.685858342761966	6.776703200091246
CHEMBL1682468	6.99	6.598817411588066	6.434681337735738	6.143230520422079	5.672064802338163
CHEMBL1682710	6.266666667000001	6.5986690184514565	6.332172250691399	6.5487842357162735	6.577877102454623
CHEMBL1682461	6.91	6.599277515092027	6.5888457008615715	6.776632758210636	6.550281785691904
CHEMBL1682723	5.686666667000001	6.59916948808424	6.744211403909278	6.808554713716282	6.695176607121365
CHEMBL1682591	6.806666667000001	6.598936961786037	6.483265688252479	6.6473755125256915	6.109091764456488
CHEMBL1682724	5.14	6.599263199406894	6.755204238192838	6.657580296697665	6.483174075909587
CHEMBL1681796	7.19	6.598638762533112	6.334047452795516	6.026173846316865	6.034501004127078
CHEMBL1946399	6.365	6.599285306440584	6.730392615395007	6.688346934057218	6.658762641742498
CHEMBL1682580	6.823333333	6.599176292899752	6.701899628475096	6.65962051672001	6.536523049864458
CHEMBL1774641	7.113333333	6.555890075001246	6.6290635992552245	6.240743618923535	6.520619543677387
CHEMBL1682729	4.89	6.609042915123644	6.691004541898866	6.506331471860485	6.718589756887303
CHEMBL1682730	4.89	6.646956461238446	6.95770456412244	6.893617199267075	6.743930208406555
CHEMBL2029741	6.25	6.624654871297121	6.674190762181447	6.5462423418664075	6.395218115852031
CHEMBL2041573	6.2	6.658287861064127	6.838009351658179	6.8033665001463435	6.630274124775025
CHEMBL1682725	5.343333333	6.60083638420213	6.537041537993686	6.689504009873647	6.451971310970294
CHEMBL540229	6.243333333	6.559992626350348	6.609973651511102	6.389348146752798	6.544072539704886
CHEMBL487366	6.1	6.62769025917999	7.590273446938917	7.152352544289466	6.548107502826555
CHEMBL414883	5.195	6.805439359488724	6.7279891499579545	6.900485784974011	6.935904885856209
CHEMBL1946561	7.005	6.588661556955072	6.7318432978770675	6.493183756000735	6.322828664288745
CHEMBL1682445	7.236666667000001	6.601671104527145	6.721978558546534	6.723491563806873	6.297059786817749
CHEMBL1774632	6.68	6.62966059026823	6.803189358210038	6.607544882692239	6.869088120016004
CHEMBL1682711	6.1566666670000005	6.557281630848212	6.45663206329366	6.210719240948141	6.204786091275824
CHEMBL553184	6.86	6.5495544022387495	6.51603626984348	6.133294308181925	6.5159361621348815
CHEMBL1682584	6.796666667	6.610849443809259	6.775607805882502	6.80539637813307	6.92042931898595
CHEMBL2029747	6.7	6.664379910246126	6.775519606922358	6.903763017024407	6.888209747122818
CHEMBL1774638	6.61	6.561909763040268	6.471918884576323	6.278689495531399	6.418841060105891
CHEMBL1173442	5.245	6.808323365463733	6.994599949648295	6.943795404911688	6.94465937490898
CHEMBL1946557	8.61	6.604117913721215	6.557214882848222	6.487936885928207	6.348841103336434
CHEMBL1682716	5.996666667	6.613175367483639	6.64146306725918	6.950830375726491	7.104239397049309
CHEMBL539222	7.006666667	6.581806454037119	6.5550738082199045	6.459221273776302	6.547064965994579
CHEMBL1774625	6.936666667000001	6.617638666277239	6.812281462105234	6.8436331781845	6.95085022314946
CHEMBL2029589	7.66	6.604878731491452	6.567070514444713	6.532990800128532	6.346133478606131
CHEMBL2029585	7.29	6.559117418499941	6.320683430902717	5.9733522732618445	5.875129783132988
CHEMBL2029743	7.21	6.561765052369454	6.7369207517975775	6.7786331894903045	6.6955454612782175
CHEMBL1774628	7.11	6.561539022168658	6.7388297828342365	6.457543735873748	6.016339940476726
CHEMBL1774639	6.716666667	6.560532083474821	6.485451753611356	6.553501142957017	6.638931111230699
CHEMBL553338	6.876666667	6.562665682859512	6.833086457015532	7.029393674969099	6.736392956340419
CHEMBL1682457	6.97	6.560792532926115	6.673298498493487	6.31340206933515	6.504681274811553
CHEMBL1094508	6.38	6.572383634514325	6.594423613371054	7.515	7.250348115140393
CHEMBL2041385	7.63	6.561955364272298	6.82002135473748	6.733592199064205	6.638190585262963
CHEMBL1682465	6.93	6.561369154511477	7.174863917506073	6.727597215944216	6.922299960362124
CHEMBL1682574	6.666666667	6.5609400810189324	6.616949635347259	6.635455382767049	6.474364781777734
CHEMBL2029596	7.58	6.565424490172823	6.770939667666683	6.556330723555056	6.692560193460364
CHEMBL2029756	6.63	6.56023603877987	6.579479172372947	6.408573427680165	6.581784948932442
CHEMBL1081435	6.05	6.57004638934523	6.776441832448051	6.832686593317887	7.023365206908789
CHEMBL2041383	6.97	6.56276829223052	6.461262643291785	6.5298564378574655	6.501647477302382
CHEMBL1682722	5.696666667000001	6.560263053063042	6.757389502908463	6.814511257691944	6.816083035636905
CHEMBL1774636	6.846666667	6.562569931722829	6.851320322908172	6.8702330438396	6.7118426686299815
CHEMBL3577054	5.98	6.553619784716578	6.084500816859439	6.426800625656797	5.837447007606595
CHEMBL2029598	6.41	6.559951268691553	6.49870185309711	6.118358312659378	5.843302111612618
CHEMBL1682599	6.703333333	6.564446093940873	6.862302688195258	7.021717272582516	6.969607142866604
CHEMBL557551	7.043333333	6.560262581168593	6.620283569974339	6.497705528779935	6.568215496063288
CHEMBL2029757	7.16	6.560836543094222	6.64678286281721	6.745005316268306	6.7480589568801195
CHEMBL1241239	8.1875	6.562624524678	7.213338260575445	6.569081043733474	6.636011379694993
CHEMBL562773	7.223333332999999	6.560666296253917	6.454003861366893	6.522008119956701	6.644929394962842
CHEMBL1682451	6.973333332999999	6.582454673794701	6.928607100715096	6.343264410116195	6.546635426594933
CHEMBL1257967	6.293333333	6.600750099793661	7.285801619450723	6.636190851989094	6.75678942738976
CHEMBL2029764	6.28	6.5827467913682005	6.671682113967783	6.693125400078027	6.75111492076155
CHEMBL2029745	5.71	6.590049204975293	6.662000824434896	6.2631537024811115	6.154197420590969
CHEMBL1136	5.995	6.585318564836006	7.091377922874061	6.521168370416221	6.5404914668766665
CHEMBL2041381	7.95	6.5762670164943655	6.515050663381914	6.067323504608735	5.395632991069225
CHEMBL2029594	7.6	6.577693068107562	6.6164637328125515	6.311844193204721	6.734865628518498
CHEMBL2029754	7.1	6.578100598358401	6.718846150446604	6.205500519373092	6.749930612213368
CHEMBL2029587	7.6	6.579293834419141	6.9584480220459755	6.312910205056928	6.711934365080711
CHEMBL2029753	6.79	6.583891003012278	6.666232945802957	6.720853958102021	6.866761604215532
CHEMBL563603	6.77	6.577878253710021	6.7679105108119275	6.710098369993752	7.059702031598739
CHEMBL1682459	6.75	6.581538521224097	6.376424578069517	6.604128189605033	6.425636473193862
CHEMBL1682447	7.113333333	6.577042784829327	6.070697765803338	6.412613889913992	6.667906736155829
CHEMBL1682462	7.103333332999999	6.5783354284785425	6.166871065814226	6.452352330060452	6.2184071733114346
CHEMBL1682601	6.573333333	6.586814002337702	6.653637578302313	6.572246061156019	6.734931182681661
CHEMBL1682712	6.03	6.588451010030788	6.656775999892718	7.050316653824805	6.647684573441688
CHEMBL1682603	6.463333333	6.582988164071891	6.854026041356219	6.298752133931874	6.359272682078985
CHEMBL1682586	6.67	6.586242689087896	6.771108267008719	6.855462040269445	6.752675346489945
CHEMBL1682609	6.48	6.596292508930118	7.252206469498928	6.965942753671327	7.001979388454483
CHEMBL1682717	5.916666667	6.588926254852483	6.87585600361811	6.783901850079206	6.778966089903808
CHEMBL1641857	6.72	6.592467719198066	6.898848502246628	6.760202621633572	6.960270188567669
CHEMBL1682595	6.673333333	6.5834274574588925	6.463645287345872	6.538155056899025	6.4633424106862565
CHEMBL1094363	6.11	6.608338188171885	6.830021790889653	6.63	6.804517857117575
CHEMBL1682597	6.69	6.573187658795559	6.023058713231325	6.303641642981205	6.366137544641315
CHEMBL2029597	5.83	6.5968051796109215	6.778958945159484	6.5381715622104855	6.795359176586014
CHEMBL529	6.194047619	6.596424979131032	6.974628397578702	6.659759927302501	6.814699578327554
CHEMBL1682467	7.013333332999999	6.588289489441911	6.630066493293231	6.700029776465331	6.53497097222541
CHEMBL1774624	5.586666667	6.580119210026997	6.668455372088182	6.2175625000236	6.3324998560640555
CHEMBL1774629	7.43	6.619128981637927	6.77916868990957	6.540463435886851	6.660895758928852
CHEMBL2041570	6.83	6.609909660338624	6.731235688556202	6.848862351631888	6.823946825579253
CHEMBL1774640	6.153333333	6.616043818148438	6.686749369176331	6.5904606445928	6.318010515877096
CHEMBL1682727	5.443333332999999	6.5528140637143535	5.932568849559004	6.056314317911117	5.781423298632631
CHEMBL1774630	7.19	6.6252640622495855	6.875089745499748	6.553488170402624	6.493411686528196
CHEMBL1682604	6.483333332999999	6.589466455944397	6.6750616122454804	6.445356481106788	5.9728884870160375
CHEMBL1682590	6.523333332999999	6.585890411557198	6.4908284335885345	6.658161513273662	6.380315347206667
CHEMBL1682450	7.386666667	6.6311332094341155	6.736077887788392	6.709218377552557	6.730372733174692
CHEMBL1682721	5.87	6.571934020225376	6.659953397525607	6.481778535610551	6.670673432528157
CHEMBL3392931	5.0	6.607928049416059	7.073459700390002	7.323333333	7.248090674467364
CHEMBL2029748	5.72	6.643529033605375	6.536572496458636	6.287948443956356	6.08503431058896
CHEMBL2029744	6.79	6.627664714803853	6.671833260695374	6.606858457489128	6.782887698457898
CHEMBL2029591	6.07	6.638850075126101	6.780530050081861	6.742211939363508	6.8740313294006725
CHEMBL1774635	7.036666667	6.604526224853371	6.573814788355694	6.517154781929812	7.052873298647135
CHEMBL2441613	6.62	6.668043163741972	7.202892443850995	6.570477231219075	6.735913869108788
CHEMBL1682456	7.096666667	6.5916708942202735	6.610723140237997	6.62025210136695	6.7215178372722715
CHEMBL1641858	6.04	6.703154164464236	6.867722796574302	6.991682751546115	7.448454166600424
CHEMBL2029759	7.04	6.609909036139568	6.468190266725754	6.316778965405519	6.39714654269634
CHEMBL1682701	6.443333332999999	6.602530060243923	6.67694512641499	6.5374149692016665	6.651877743096313
CHEMBL2029595	7.26	6.602945884500422	6.713985225054202	6.529529800554635	6.584157619046282
CHEMBL2029742	5.41	6.602100058194677	6.69053127953838	6.745768182218189	6.891330257916667
CHEMBL1682598	6.703333333	6.6024882271091165	6.818649089865697	6.946878926880965	7.00534951108345
CHEMBL1682726	5.356666667	6.60228877684386	6.440791846611204	6.596173877392321	6.483440824752034
CHEMBL2041387	6.525	6.6019611605030075	6.471221505166893	6.333590337393082	6.386073111506358
CHEMBL1682578	6.82	6.601779973622669	6.593755666825609	6.827165494799072	6.722895687348815
CHEMBL1774634	6.856666667000001	6.602500051714957	6.785599496207025	6.581617787729027	6.49205722572254
CHEMBL1682463	6.926666667	6.602425267686143	6.632127195692151	6.307544300152661	6.36288467969828
CHEMBL1682458	7.003333333	6.600992358246029	6.212211130801535	6.652958725820931	6.8241137726833205
CHEMBL1682594	6.666666667	6.6028078090746565	6.476779030373643	7.095283845631708	6.779492503540059
CHEMBL2041384	5.935	6.602501228405516	6.7223683957517935	6.585194518930096	6.663713360969088
CHEMBL1682607	6.68	6.602147998062355	6.694243532817018	6.512224635713621	6.586747867042321
CHEMBL1682714	6.14	6.601792893920682	6.532543804278948	6.641334144171441	6.623905183537983
CHEMBL1682453	7.196666667000001	6.601568785963679	6.400879607766089	6.311579592449354	6.100603550178077
CHEMBL2041390	7.515	6.601965395214596	6.576225833567014	6.503518075591023	6.4060803606369685
CHEMBL2041392	6.98	6.603112293159115	6.826535532625047	6.7534537081731285	6.805524539468739
CHEMBL1081114	5.08	6.601191687969349	6.8621522425854735	6.675910141987595	6.7445401539186465
CHEMBL553625	6.816666667000001	6.603149477368216	6.901902953239445	6.901418198398089	7.103696221665523
CHEMBL2029765	6.06	6.602083000513816	6.658823982001648	6.555627007859087	6.655916106887545
CHEMBL1774627	6.6166666670000005	6.602509218543481	6.789165644731495	6.673308872426664	6.615485264331654
CHEMBL2029763	7.24	6.6032755436974835	6.8556312496567005	7.138310625584878	7.1209829364820205
CHEMBL1094695	5.865	6.599783854967399	6.258320068702716	6.263333332999999	6.098378655608997
CHEMBL1774631	6.823333333	6.577839455201912	6.747796018227569	6.5409432002392185	6.632573767010495
CHEMBL1682454	6.8666666670000005	6.585899496781878	6.983312651750741	6.963180650487001	7.25815292657641
CHEMBL2029755	7.02	6.580482824360713	6.651118507813057	6.5122326853750145	6.646038758569188
CHEMBL2029746	7.3	6.579605650218204	6.578734452597528	5.702624821465017	6.014372507798998
CHEMBL1682704	6.37	6.581993482897912	6.875505721074282	6.5562904698514615	6.501481150841555
CHEMBL1682581	6.716666667	6.580695499519629	6.491391293623278	6.706672354092727	6.428384384967276
CHEMBL2029352	7.05	6.580392579748448	6.617162203271922	6.849997040243524	6.541029097214137
CHEMBL1946558	8.005	6.577322244204627	6.7611503358589635	6.827261380895133	6.909290102805723
CHEMBL558355	6.8266666670000005	6.580762585896531	6.750604219226001	6.721611931345261	6.583292728199483
CHEMBL3577055	6.4	6.581540944962397	6.436181246172327	6.882727887669549	6.5267303585470255
CHEMBL2041388	7.84	6.580520490160231	6.843484260427449	6.458693959461342	6.780287395867604
CHEMBL1682449	7.323333333	6.585849401580764	7.115953080036134	7.081371549576767	7.112381894835621
CHEMBL1774626	6.603333332999999	6.580648973981714	6.597308493574489	6.397641913016599	6.467490104107458
CHEMBL1682460	6.923333333	6.58119813657806	6.572930124406508	6.862374706371995	6.898209622988751
CHEMBL1682464	6.92	6.580722086821719	6.425014033222832	6.777886512771739	6.481048035732851
CHEMBL2029761	7.21	6.58015190627531	6.8227470753850925	6.866970751609406	6.859861491750351
CHEMBL1682588	6.586666667	6.581124032079682	5.394128119332501	6.392789604052245	6.388925912710417
CHEMBL2029740	5.6	6.576639070022336	6.542261960275433	5.854380272444112	5.545991132378502
CHEMBL2029762	5.86	6.577321944567765	6.797226777971578	6.384106615804451	6.527708547327311
CHEMBL1682718	5.98	6.580120201592175	6.560017136375578	6.5358138519169175	6.747599761928032
CHEMBL1682709	6.22	6.579667586399939	6.200105006656834	6.4565754933662625	6.641587688490056
CHEMBL1774623	5.893333332999999	6.5807199927890005	6.599270999891418	6.47370864495245	6.751120585345396
CHEMBL1682706	6.276666667000001	6.580855903673219	6.4918152886614084	6.5956064740229445	6.673586428557316
CHEMBL1682583	6.833333333	6.582032668069871	6.55888307807898	6.900340422604079	6.755082539745775
CHEMBL1682602	6.57	6.572383106486358	6.624998648144241	6.256665831416979	6.456547195988268
CHEMBL2041395	6.96	6.61864978536587	6.636765105586915	6.513082236087787	6.7039224257000125
CHEMBL541735	5.89	6.577275697254976	6.6738287428699	6.536368207076486	6.494656438492026
CHEMBL1774637	6.526666667000001	6.618197165248005	6.704747850741978	6.734544163083543	6.82662837302352
CHEMBL2029750	6.58	6.658774061358725	6.909789801567509	6.266880848118262	6.3947197073460575
CHEMBL1682579	6.836666667	6.51379053607686	6.517543715606941	6.2642999040475855	6.564776853818226
CHEMBL2029749	6.78	6.62906119630462	6.7471225987683665	6.7388347919017075	6.931812594948511
CHEMBL1682575	6.93	6.496353569533008	5.857465878800549	6.362424649059375	6.242112749490416
CHEMBL1094534	5.42	6.517270071924493	6.519278795706088	6.400819312055946	6.269703231337111
CHEMBL2029752	6.43	6.589076997922396	6.568997789581412	6.439392087530896	6.482565206829051
CHEMBL1682444	7.32	6.592870828214988	6.455628336426684	6.661258973404768	6.4017240575041745
CHEMBL2029758	7.07	6.572145662218235	6.3852655901365365	6.232166933207309	6.259907032958268
CHEMBL2041382	7.045	6.625149385399474	6.715670592358656	6.329832710471288	6.625518370292557
CHEMBL2041389	7.325	6.6202786351788925	6.651765153724878	6.276504914621423	6.471459995041502
CHEMBL1682719	5.92	6.576736160954837	6.813277686435949	6.672087231060857	6.898271899840468
CHEMBL1682708	6.273333332999999	6.591239136641801	6.745029757911411	6.82936176131699	6.809322247032202
CHEMBL1682455	6.753333333	6.5740895774449255	6.9183180505223145	6.52793616090556	6.4309549518248375
CHEMBL1682600	6.68	6.496922624618484	6.2645824308400915	6.117826157932796	6.339403704004595
CHEMBL1682577	6.55	6.593378338464801	6.779646885583682	6.229490295686303	6.729051249991779
CHEMBL2041571	6.2	6.643745880789692	6.697333711402585	6.48797542905515	6.4695525545210275
CHEMBL1682585	6.833333333	6.568962901973615	6.195059528187953	6.355908420143911	6.657229396255371
CHEMBL1682572	6.643333332999999	6.583366789315949	6.558738163342806	6.8448463896552685	6.742653826602744
CHEMBL1097787	5.53	6.614619305409801	6.344595501859724	5.343333333	5.812484920548156
CHEMBL1682587	6.71	6.618134200499849	6.951398084130066	6.938622070163884	6.81526446285346
CHEMBL2029592	6.98	6.617594632915613	6.567182753066049	6.527663446205123	6.585655413893386
CHEMBL436840	6.02	6.617213652040453	7.835899210755496	6.708189363505444	6.324917176859711
CHEMBL532	4.666	6.616193073038675	5.731359169261957	5.08	5.554730456363943
CHEMBL1682700	6.396666667000001	6.617703271633522	7.342713377792769	6.909716032718543	6.852008571476112
CHEMBL1257966	5.28	6.615633674250744	6.861946043346117	6.58052547308118	6.737182241896461
CHEMBL1946562	7.945	6.616722246094652	6.138935397757109	6.8816096565923175	6.370677820298691
CHEMBL555663	6.95	6.617793763868841	6.670390929468073	6.451899961064216	6.463019958229532
CHEMBL2041394	6.95	6.617785725269143	6.492134021710296	6.540726522836979	6.620076227343348
CHEMBL2041386	6.765	6.618114031222766	6.872304992902254	6.258823968840969	6.582208577835706
CHEMBL1682593	6.703333333	6.617927295564734	6.894593103972067	7.099724303245029	6.449077626149906
CHEMBL1682715	6.273333332999999	6.617145500436784	6.397049836803422	6.549220671776997	6.703256859457317
CHEMBL1682728	5.503333333	6.618040825332101	7.045626037225251	6.6609376427567355	6.726894866077513
CHEMBL553183	6.773333332999999	6.617849295916005	6.807682844145315	7.107638641485055	7.4456041255941185
CHEMBL224345	5.31	6.616397817801768	7.013558107099602	6.661935149846163	6.407129588204866
