# Supplementary material for: Cheminformatics Analysis and Modeling with MacrolactoneDB
Source: Sci Rep. 2020 Apr 14;10:6284. doi: 10.1038/s41598-020-63192-4 (PMC7156526; doi:10.1038/s41598-020-63192-4)
Supplement: Supplementary file 2 — Supplementary information2. [file 41598_2020_63192_MOESM2_ESM.zip › DataS1/CHEMBL364/pIC50/predictions/10-fold/tuned/y_rand/6/maccs.csv]

IDs	ExperimentalAff	NB	SVR	KNN	RF
CHEMBL1682448	7.15	6.6011966241086615	6.695224386374338	7.037777777666666	6.764610022121838
CHEMBL1682720	5.843333333	7.015939362686677	6.7343460126884755	6.400000000000001	6.593638648276006
CHEMBL1682610	6.416666667	6.558806624230292	6.583003963007307	6.427777777666666	6.421943792998961
CHEMBL2041572	6.32	6.873380586807642	6.813413416015873	7.082777777666667	6.8156341898270165
CHEMBL1682576	6.44	6.2684225776339355	6.579727823100859	5.908666666666666	6.101943910056667
CHEMBL1682606	6.54	6.995325553982104	6.745935981643645	6.394444444333334	6.615325719359576
CHEMBL1682592	6.66	6.797050952345492	6.738526346101355	6.82	6.716118131366308
CHEMBL1682713	6.263333332999999	6.946795287295714	6.579631232933611	6.506666666666667	6.408860671942684
CHEMBL2029588	6.36	6.584315014938083	6.830115396842064	6.498888889	6.6575545703228505
CHEMBL1774584	6.75	6.79307502225542	6.609910932778482	6.712777777666666	6.673346685909444
CHEMBL1682443	7.276666667000001	6.4739237912614644	6.673970830871619	6.7944444446666665	6.868592927437389
CHEMBL1682452	7.07	6.713968367935053	6.7227419315830925	6.412222222333334	6.675705135663271
CHEMBL1682605	6.6566666670000005	6.277852960356217	6.621234260012435	6.495555555666667	6.439299831607335
CHEMBL1774633	7.023333332999999	6.45303990438266	6.607156014674404	6.423333333333333	6.373990240089356
CHEMBL532024	6.716666667	6.381516044708324	6.599715935297356	6.433333333333334	6.489049150120007
CHEMBL2029590	7.89	6.772142287933426	6.80223878977464	7.253888889	6.902387904119933
CHEMBL2303629	6.21625	7.42656926868688	6.784556045640682	7.085555555666667	6.727678444667552
CHEMBL1682705	6.5	6.452293151828751	6.637625050002658	7.174444444333333	6.781644521182895
CHEMBL1682446	7.236666667000001	6.243730556709561	6.6091674647981264	6.083888889	6.001278350065568
CHEMBL1682582	6.636666667	6.454937577332755	6.609376457130017	6.5566666666666675	6.403450516234193
CHEMBL1682703	6.133333333	6.499898650207945	6.56582683222945	5.825	6.199302035411778
CHEMBL2029593	6.97	6.19636765368023	6.568974852687441	5.644444444333334	5.88393381150043
CHEMBL1946398	7.215	6.864898555173235	6.8303185199656475	6.868888888666667	6.926964619336089
CHEMBL1682596	6.806666667000001	6.6340137477496555	6.778467949557628	6.456666666666666	6.668710417886315
CHEMBL563766	6.873333333	6.468853056844055	6.627288454508371	6.492222222	6.485298465498438
CHEMBL1682466	6.973333332999999	6.5079430247871795	6.648616969216256	6.857777778	6.495003568151858
CHEMBL1081434	5.77	6.458168776931256	6.6149214215126015	6.622222221999999	6.760300510466509
CHEMBL1682608	6.273333332999999	6.289924815665718	6.641076446811784	5.614444444333333	6.259013850554529
CHEMBL1682707	5.946666667000001	6.423298249983986	6.668521573516555	6.964444444666667	6.398203857880572
CHEMBL1774583	5.646666667000001	6.363216922194106	6.6259707304604545	5.613333333333333	6.078380298307425
CHEMBL2029751	6.58	6.6969772448155895	6.756962662112125	6.976666666666667	6.788674649516133
CHEMBL2029760	7.1	6.821231327946355	6.7631984794226305	6.910555555666668	6.86488925335036
CHEMBL2041391	7.82	7.095966669605087	6.877285740731258	5.977222222333334	6.475913503347353
CHEMBL1682702	6.103333332999999	6.500640313431387	6.752339014766665	6.813888889	6.642759852615106
CHEMBL2041393	6.99	6.448502848284137	6.612120034087564	7.120277777666666	6.6575255934315365
CHEMBL1682589	6.816666667000001	6.273102119842702	6.625548854422821	6.821666666666666	6.6409176284798415
CHEMBL1682573	6.8666666670000005	6.588239404435378	6.735019157170716	6.566666666666666	6.702816566730504
CHEMBL1682468	6.99	6.490975479654818	6.685880350355964	6.687777777666667	6.620955660571033
CHEMBL1682710	6.266666667000001	6.808509573909267	6.742318276004188	6.542222222333334	6.462086322092373
CHEMBL1682461	6.91	6.664982050047288	6.713998716939502	6.713333333333334	6.6363218533915465
CHEMBL1682723	5.686666667000001	6.480463695822611	6.6994550621201245	7.061111111333333	6.7785868747509825
CHEMBL1682591	6.806666667000001	6.289924815665718	6.641076446811784	5.614444444333333	6.259013850554529
CHEMBL1682724	5.14	6.6340137477496555	6.778467949557628	6.456666666666666	6.668710417886315
CHEMBL1681796	7.19	6.490975479654818	6.685880350355964	6.687777777666667	6.620955660571033
CHEMBL1946399	6.365	6.98853612989393	6.851643980192328	7.472222222333333	7.256201785753215
CHEMBL1682580	6.823333333	6.762732079049734	6.7647773800662385	6.813888889	6.561923740200658
CHEMBL1774641	7.113333333	6.312513325387793	6.736338664480783	6.256666666666667	6.529258124949632
CHEMBL1682729	4.89	6.597882295540621	6.707944980885581	6.835555555666667	6.596764927617333
CHEMBL1682730	4.89	6.3692147480198695	6.619356624996946	6.993333333333333	6.418012915961984
CHEMBL2029741	6.25	6.701006709456376	6.722691532467719	6.919999999999999	6.793707399260153
CHEMBL2041573	6.2	6.8214486353937955	6.821088471929212	7.057222222333333	6.901260771887864
CHEMBL1682725	5.343333333	6.392884787628649	6.622045091263588	6.972222222333333	6.5864555020715185
CHEMBL540229	6.243333333	6.925555584012254	6.81686228350154	6.828888889000001	6.8346964252166496
CHEMBL487366	6.1	6.059372628774928	6.677906079177999	6.484444444333334	6.330262603942927
CHEMBL414883	5.195	4.383435695364284	6.473110078783341	6.213333333333334	6.356335122322692
CHEMBL1946561	7.005	6.529761038914769	6.666760035071769	6.762222221999999	6.5238022896286685
CHEMBL1682445	7.236666667000001	6.270809863548343	6.700423623232188	6.55	6.4794586614558725
CHEMBL1774632	6.68	6.308465561331559	6.558219816300418	6.798888888666666	6.619432193726475
CHEMBL1682711	6.1566666670000005	6.4296855149369465	6.695363635949356	6.651111111	6.541510352827481
CHEMBL553184	6.86	6.970761078313287	6.8237919123510435	6.831111111000001	6.792530714395615
CHEMBL1682584	6.796666667	6.679988198206598	6.7012851201214705	6.5922222223333335	6.749456999028078
CHEMBL2029747	6.7	6.698967898314222	6.7664973481308905	6.473888889	6.676319815496906
CHEMBL1774638	6.61	6.931337453334968	6.784908332387464	6.256666666666667	6.780486534592849
CHEMBL1173442	5.245	5.10646338721668	6.628132246008702	6.837777777666666	6.512431129572721
CHEMBL1946557	8.61	6.375406743253491	6.660579471054959	6.492222222333333	6.4979514736489925
CHEMBL1682716	5.996666667	6.4226380623661505	6.726859031631116	6.642222222333333	6.834801352555534
CHEMBL539222	7.006666667	6.632386562895203	6.666930428876933	6.650416666666666	6.664706851859531
CHEMBL1774625	6.936666667000001	6.57932431682773	6.630903990566214	6.524444444333333	6.483285038072986
CHEMBL2029589	7.66	6.456398354495063	6.681599813795835	6.492222222333333	6.483269587396038
CHEMBL2029585	7.29	6.674178523170661	6.736358631861538	7.293888889000001	6.959307697486505
CHEMBL2029743	7.21	6.843629845107283	6.716663610252477	6.619444444333333	6.7846579053687766
CHEMBL1774628	7.11	6.570149521827072	6.632014908874172	6.318888889	6.490547224551809
CHEMBL1774639	6.716666667	6.882615639401206	6.671030602195706	7.232222222333334	7.2950166138812405
CHEMBL553338	6.876666667	6.399338155944267	6.550041369545042	6.721111111	6.608664110418266
CHEMBL1682457	6.97	6.487759809782099	6.666466421701026	6.763333333333333	6.692366418360269
CHEMBL1094508	6.38	6.910017655829702	6.9855293836643035	6.783888889000001	6.855270830101527
CHEMBL2041385	7.63	6.740602633329236	6.710479994157001	6.355555555666666	6.602740259966268
CHEMBL1682465	6.93	6.599487312281655	6.6247544356592645	6.769444444333334	6.482759784274032
CHEMBL1682574	6.666666667	6.670419207815494	6.657628269841991	6.580000000000001	6.435159826088891
CHEMBL2029596	7.58	6.7855937392736605	6.706203116692505	6.692777777666666	6.654510470264843
CHEMBL2029756	6.63	6.650561016963335	6.7483352416727	6.962222222	6.557131822044016
CHEMBL1081435	6.05	6.674519421599965	6.953174132057689	7.167777777666667	6.940159424639589
CHEMBL2041383	6.97	6.811973783750209	6.726550786119188	6.355555555666666	6.67547477259095
CHEMBL1682722	5.696666667000001	6.392683972168221	6.600035252133887	6.161111111	6.259243673956942
CHEMBL1774636	6.846666667	6.4486796980581955	6.558847476388493	6.551111111	6.596015668257882
CHEMBL3577054	5.98	5.055225590579076	6.601745512637335	6.481111111000001	5.960348890544328
CHEMBL2029598	6.41	6.739210524755266	6.744253666953635	7.355	7.051224509955165
CHEMBL1682599	6.703333333	6.464083346947285	6.5963881709185905	6.07	6.2903419358194705
CHEMBL557551	7.043333333	6.509753252415892	6.5861966139953525	5.703888889000001	6.100337948444654
CHEMBL2029757	7.16	6.650561016963335	6.7483352416727	6.962222222	6.557131822044016
CHEMBL1241239	8.1875	8.02704714607057	6.828437556424918	6.612222222	6.701175756217422
CHEMBL562773	7.223333332999999	6.8112444889802335	6.656615286061578	7.0011111113333335	7.373557575528852
CHEMBL1682451	6.973333332999999	6.5816519295583245	6.719819285193451	6.3063492063333335	6.37898988010066
CHEMBL1257967	6.293333333	6.077821263430067	6.536142185578459	6.0633333333333335	5.927467341899795
CHEMBL2029764	6.28	7.039060054859885	6.802945043931451	6.303333333333334	6.817777756583658
CHEMBL2029745	5.71	7.459107207632899	6.834005884420649	6.68	6.902350375003523
CHEMBL1136	5.995	5.9770062414150855	6.791670860737864	6.608888888999999	6.64548865243706
CHEMBL2041381	7.95	6.746116680463617	6.7616141798061635	6.435555555666667	6.5698841166702575
CHEMBL2029594	7.6	6.678138750281766	6.761266851695146	6.615555555666667	6.678983492116677
CHEMBL2029754	7.1	6.583882177559744	6.777369460095986	6.363333333333333	6.414881917662941
CHEMBL2029587	7.6	6.435862612172945	6.692497253327254	6.8644444443333335	6.593927239380354
CHEMBL2029753	6.79	6.633960176798746	6.726723420260536	7.090555555666666	6.513072668699163
CHEMBL563603	6.77	6.439524956232956	6.719516880596391	6.199999999999999	6.445696922731018
CHEMBL1682459	6.75	6.563405287244301	6.614046164774947	6.632222221999999	6.544768876427231
CHEMBL1682447	7.113333333	6.303600874678244	6.609841676211509	6.778888888666667	6.4322568682992145
CHEMBL1682462	7.103333332999999	6.33503577079265	6.548076368486021	6.653333333333333	6.3538770703054555
CHEMBL1682601	6.573333333	7.064754309188994	6.747351317999431	6.890000000000001	6.976008447206557
CHEMBL1682712	6.03	6.570453499682352	6.701514738784602	6.194444444333334	6.584474137504826
CHEMBL1682603	6.463333333	6.357473525039362	6.669613621358229	6.287777777666666	6.782152088322038
CHEMBL1682586	6.67	6.614504093412471	6.720527756339003	6.716666666666666	6.827941956441109
CHEMBL1682609	6.48	6.696995266863623	6.669604627796952	6.696666666666666	6.500173383076189
CHEMBL1682717	5.916666667	6.614504093412471	6.720527756339003	6.716666666666666	6.827941956441109
CHEMBL1641857	6.72	7.133593522737884	6.764064772037084	6.614999999999999	6.984715947432811
CHEMBL1682595	6.673333333	6.765091882784717	6.672493309052726	6.197222222333334	6.002361824095577
CHEMBL1094363	6.11	6.202831800133373	6.608493861542745	6.037777777666666	6.167852425874272
CHEMBL1682597	6.69	6.685231349296832	6.768183861855008	6.935	6.729978647543453
CHEMBL2029597	5.83	6.948738724113584	6.871954447830986	6.711111111	6.782951742049119
CHEMBL529	6.194047619	6.168941095854088	6.66698868581466	6.350000000333334	6.5007095410477325
CHEMBL1682467	7.013333332999999	6.743826341927075	6.788329830099597	6.841111110999999	6.772271260560698
CHEMBL1774624	5.586666667	6.431567039079047	6.6331464765047325	6.562222222333333	6.466554881645761
CHEMBL1774629	7.43	6.45973819607892	6.590408870960766	6.104444444333333	6.281616427187206
CHEMBL2041570	6.83	6.811702265034636	6.713481162390588	6.732222222	6.621113378154366
CHEMBL1774640	6.153333333	6.416807955401389	6.585631376846604	6.051111111	6.5906764957008885
CHEMBL1682727	5.443333332999999	6.705412450773977	6.808338385727527	7.733333333333333	6.845127833340449
CHEMBL1774630	7.19	6.559256649147766	6.586036341127872	5.966666666666666	6.292772138888341
CHEMBL1682604	6.483333332999999	7.030437733371032	6.856512359889152	6.793333333333334	6.726040027063183
CHEMBL1682590	6.523333332999999	6.37959597781077	6.571795712945788	6.395555555666667	6.438575901692712
CHEMBL1682450	7.386666667	6.869861818481374	6.592172608283191	7.001111111	6.83742752717498
CHEMBL1682721	5.87	6.755048950379199	6.78045520098144	6.121666666666667	6.82279724602913
CHEMBL3392931	5.0	5.913919684929546	6.5309761818847285	6.350000000333334	6.129838486219694
CHEMBL2029748	5.72	6.894727804064722	6.7539685235676155	6.984444444333334	6.997333133582061
CHEMBL2029744	6.79	6.958898232498115	6.809566091971212	6.901111111	6.794238696375716
CHEMBL2029591	6.07	6.7212272389098064	6.719309674663532	6.317777777666667	6.570580788213826
CHEMBL1774635	7.036666667	6.844482868767598	6.870200303674762	6.44	6.677060377677262
CHEMBL2441613	6.62	6.9394585006255864	6.645388356180197	7.215	7.0078299930672445
CHEMBL1682456	7.096666667	6.515074741879621	6.794804083314032	6.9911111109999995	6.890513783698474
CHEMBL1641858	6.04	7.22320811852411	6.812435515083352	6.920555555666667	7.014639791718723
CHEMBL2029759	7.04	6.574983354671914	6.669410785599162	6.542222222	6.484153062125635
CHEMBL1682701	6.443333332999999	6.652716038292105	6.719051444604167	6.9433333333333325	6.815609796327936
CHEMBL2029595	7.26	6.619727506631918	6.760128556341318	6.901111111	6.767774381601449
CHEMBL2029742	5.41	6.393442391214272	6.7194548496098125	5.989999999999999	6.088819941168995
CHEMBL1682598	6.703333333	6.607335900158592	6.666236332015189	6.637777777666667	6.537993431085883
CHEMBL1682726	5.356666667	6.4647241627511605	6.618522952782227	6.317777778	6.562790873105248
CHEMBL2041387	6.525	6.527285391068228	6.6259058557127615	6.362222222333334	6.4339245258588535
CHEMBL1682578	6.82	6.6009126297820355	6.6823023787930556	6.266666666666666	6.295332052922443
CHEMBL1774634	6.856666667000001	6.635457426597686	6.690033975298152	6.315555555666667	6.386665089348089
CHEMBL1682463	6.926666667	6.683321857690572	6.713692792349079	7.243333333333333	6.977745604493032
CHEMBL1682458	7.003333333	6.139231659943999	6.6502923511661916	6.266666666666667	6.338606724269921
CHEMBL1682594	6.666666667	6.9907556981402195	6.768379313643277	7.153333333333333	7.071508365278462
CHEMBL2041384	5.935	6.541029950766726	6.605163351052599	6.623333333333334	6.4968876018881865
CHEMBL1682607	6.68	6.975725433816498	6.710649149273909	6.254444444333333	6.688549882254849
CHEMBL1682714	6.14	5.825933502427237	6.542266169539355	6.102222221999999	6.107357446444879
CHEMBL1682453	7.196666667000001	6.9918746333996795	6.768395310028198	6.767777777666666	6.554445334057821
CHEMBL2041390	7.515	6.496717634318397	6.6857297107892855	6.6244444446666675	6.529083890964247
CHEMBL2041392	6.98	6.051370407311499	6.665287994639766	6.233333333333333	6.028021722212548
CHEMBL1081114	5.08	7.529319778363196	6.9248322617930524	7.47	7.258019611081569
CHEMBL553625	6.816666667000001	6.457114212510991	6.675846583382787	6.958333333333333	6.968689076718729
CHEMBL2029765	6.06	6.394446079364412	6.598681383805811	6.628888889	6.426195030430941
CHEMBL1774627	6.6166666670000005	6.569814480223183	6.648764901612465	6.672222221999999	6.613426357743098
CHEMBL2029763	7.24	6.787118099297066	6.700328961563892	6.559444444333334	6.747496182535249
CHEMBL1094695	5.865	6.82795608120729	6.757491780259349	6.676666666666667	6.742688470305989
CHEMBL1774631	6.823333333	6.156371872023054	6.519531946774998	6.758888888666665	6.329476903330659
CHEMBL1682454	6.8666666670000005	6.424519731644847	6.667045005276737	6.378333333333333	6.535917029132901
CHEMBL2029755	7.02	6.706919202483783	6.697322982150769	6.647777777666666	6.550834443786977
CHEMBL2029746	7.3	6.475590497314882	6.6003821284990565	6.695	6.478615282604749
CHEMBL1682704	6.37	6.96312748603361	6.743323307525277	6.886666666666667	6.796646678531722
CHEMBL1682581	6.716666667	6.528923462898015	6.627500588997961	6.513333333333333	6.791836851827422
CHEMBL2029352	7.05	6.786145608746983	6.733757636495368	7.154444444333333	6.800563022490783
CHEMBL1946558	8.005	6.222614789628857	6.579335384459005	6.240555555666667	6.328018580932182
CHEMBL558355	6.8266666670000005	6.4823305618094755	6.556271728106488	6.015	6.319767127659965
CHEMBL3577055	6.4	6.31018223876311	6.926603709160294	6.575555555333334	6.911057112227403
CHEMBL2041388	7.84	6.70194898094941	6.645725543807389	6.521111111333333	6.601927596279726
CHEMBL1682449	7.323333333	6.9392090309093035	6.759871777727963	6.55	6.434243267241679
CHEMBL1774626	6.603333332999999	6.4677967585028995	6.602331144395464	5.791666666666667	6.110489179198117
CHEMBL1682460	6.923333333	6.584201857768883	6.645594871045347	6.581111110999999	6.882853602212063
CHEMBL1682464	6.92	6.8353756648507655	6.74751868593563	6.835555555666667	6.855837560122939
CHEMBL2029761	7.21	6.718951714282082	6.666059922749467	6.647777777666666	6.549037181858892
CHEMBL1682588	6.586666667	6.564779059422829	6.6675508286477765	6.908888888666667	6.666910900676346
CHEMBL2029740	5.6	6.542784391779783	6.670038350299319	6.742222222333333	6.673955199795735
CHEMBL2029762	5.86	6.718951714282082	6.666059922749467	6.647777777666666	6.549037181858892
CHEMBL1682718	5.98	6.32637795693363	6.645283594060963	6.707777777666666	6.5788441062600205
CHEMBL1682709	6.22	6.462114878656449	6.603170791851382	6.18	6.507599068808302
CHEMBL1774623	5.893333332999999	6.30327063202029	6.609495091610949	5.805555555666667	6.012137611746031
CHEMBL1682706	6.276666667000001	6.384998329791767	6.633334849557757	6.398888889000001	6.365914080725908
CHEMBL1682583	6.833333333	6.63248529091051	6.646223471289223	6.6144444443333335	6.619206436389069
CHEMBL1682602	6.57	6.406723794402728	6.744898374813277	6.924444444333333	6.6632193829294195
CHEMBL2041395	6.96	6.3746783485249106	6.620679825384828	5.840000000000001	6.269343558347219
CHEMBL541735	5.89	6.74735875563873	6.729706113493882	6.941349206333332	6.711980083532939
CHEMBL1774637	6.526666667000001	6.554854602409224	6.585890319372104	6.158888888666666	6.297042210404294
CHEMBL2029750	6.58	6.702196452268898	6.677473704498172	6.487777778000001	6.757819287149762
CHEMBL1682579	6.836666667	6.173328496576709	6.706916059857301	6.541111110999999	6.505059584003739
CHEMBL2029749	6.78	6.702196452268898	6.677473704498172	6.487777778000001	6.757819287149762
CHEMBL1682575	6.93	6.64911505140005	6.679646874920407	6.631111110999999	6.624807986363413
CHEMBL1094534	5.42	4.944639061829019	6.597316618806228	6.607777777666667	6.230196777426129
CHEMBL2029752	6.43	6.466969644445664	6.669226819103109	6.615555555666667	6.74092702049886
CHEMBL1682444	7.32	6.435362328966782	6.70512284101309	6.261111111000001	6.586281097187835
CHEMBL2029758	7.07	6.466969644445664	6.669226819103109	6.615555555666667	6.74092702049886
CHEMBL2041382	7.045	6.336564283314096	6.749718465296326	6.132222222333334	6.36911718453536
CHEMBL2041389	7.325	6.347389835309577	6.6916224734138705	6.558333333333333	6.639363473393248
CHEMBL1682719	5.92	6.543440410687166	6.710731183465461	6.941349206333332	6.700468015314424
CHEMBL1682708	6.273333332999999	6.496806728076725	6.594597267170611	6.292777777666667	6.654483666015603
CHEMBL1682455	6.753333333	6.605691927431843	6.660507507316518	6.5711111110000004	6.559325880171693
CHEMBL1682600	6.68	6.827090773536915	6.7195452694595055	7.078888888999999	6.771940997746908
CHEMBL1682577	6.55	6.236254272340879	6.5708134940629375	6.7749999999999995	6.6227855826873405
CHEMBL2041571	6.2	6.50424801126345	6.652432395568894	6.665	6.337664375487089
CHEMBL1682585	6.833333333	6.637960142663173	6.611314930886251	6.272777777666666	6.676831251303779
CHEMBL1682572	6.643333332999999	6.63248529091051	6.646223471289223	6.6144444443333335	6.619206436389069
CHEMBL1097787	5.53	6.855951822239198	6.696557553627621	7.115555555666667	6.616397931986352
CHEMBL1682587	6.71	6.6596825176615075	6.629643128454324	6.418888889000001	6.507493947773954
CHEMBL2029592	6.98	6.664863572599118	6.695312461919568	6.878888889	6.87698451189808
CHEMBL436840	6.02	7.502787622182778	6.757213849203949	6.438888889	6.618155919999089
CHEMBL532	4.666	6.7711257600594195	6.832423251280489	7.118888889	7.000035185950178
CHEMBL1682700	6.396666667000001	6.695437268838994	6.718421542546739	7.5522222223333335	6.98865807615303
CHEMBL1257966	5.28	5.54151176066727	6.661091272168998	6.766666666666667	6.478146166040128
CHEMBL1946562	7.945	6.456693766024063	6.949804196459615	6.821111111333334	6.836554500093801
CHEMBL555663	6.95	6.513596175916654	6.61402474566672	7.1838888889999994	6.735122430645197
CHEMBL2041394	6.95	6.381017992702314	6.7055197563711815	6.249444444333334	6.559799540895031
CHEMBL2041386	6.765	6.2039325722570515	6.66751459828445	6.375555555666668	6.401089479468693
CHEMBL1682593	6.703333333	7.263609302650439	6.791797066570402	6.829999999999999	6.808881906205225
CHEMBL1682715	6.273333332999999	6.486518597629769	6.608660708737645	6.671111111333334	6.538176131047419
CHEMBL1682728	5.503333333	6.695437268838994	6.718421542546739	7.5522222223333335	6.98865807615303
CHEMBL553183	6.773333332999999	6.7333023787978314	6.729490677857396	6.774444444666667	6.822397759335138
CHEMBL224345	5.31	5.107657813766596	6.823161860744948	6.984444444333334	6.478235078674413
