# Supplementary material for: Cheminformatics Analysis and Modeling with MacrolactoneDB
Source: Sci Rep. 2020 Apr 14;10:6284. doi: 10.1038/s41598-020-63192-4 (PMC7156526; doi:10.1038/s41598-020-63192-4)
Supplement: Supplementary file 2 — Supplementary information2. [file 41598_2020_63192_MOESM2_ESM.zip › DataS1/CHEMBL364/pIC50/predictions/10-fold/tuned/y_rand/6/ecfp6.csv]

IDs	ExperimentalAff	NB	SVR	KNN	RF
CHEMBL1682448	7.15	6.631203802740899	7.276869940355491	6.657137426013781	6.85073111109332
CHEMBL1682720	5.843333333	6.601147791692857	6.29447181690939	6.219001636464681	6.39524365086968
CHEMBL1682610	6.416666667	6.619158200712621	6.7720355295106165	6.525135245794673	6.71525708334027
CHEMBL2041572	6.32	6.398662631476008	4.613611654823727	6.023110110755166	5.680658666764999
CHEMBL1682576	6.44	6.6188717947296185	6.946943657481005	6.697467607595222	6.677065833347017
CHEMBL1682606	6.54	6.598117044771949	6.279426471221807	6.4103562290340586	6.681783666729828
CHEMBL1682592	6.66	6.612830874047161	6.940214779410123	6.630268023181311	6.74073933332801
CHEMBL1682713	6.263333332999999	6.622451999289808	6.96531944261174	6.608421921640692	6.826394777738377
CHEMBL2029588	6.36	6.4592889354571295	5.422401211225228	6.365592140668064	5.716637388883643
CHEMBL1774584	6.75	6.6477548068494485	6.752685866857475	6.766880863061162	6.790629999958981
CHEMBL1682443	7.276666667000001	6.615513906684413	6.512371270936763	6.689590106341423	6.598630896792595
CHEMBL1682452	7.07	6.618445526449337	7.0950897190873965	6.356847877364065	6.8180933333530085
CHEMBL1682605	6.6566666670000005	6.616584335283192	6.732679241146535	6.558283138457513	6.695942055557978
CHEMBL1774633	7.023333332999999	6.647517711685149	6.71772013258402	7.030658326327336	6.814991666758026
CHEMBL532024	6.716666667	6.636539626094624	6.70294625379492	6.633928179536018	6.748463333440001
CHEMBL2029590	7.89	6.498611518954167	6.924315863450123	6.5094796361406075	6.480650000073471
CHEMBL2303629	6.21625	6.492429189474408	7.506446598505745	6.471206498876812	6.454952555565539
CHEMBL1682705	6.5	6.604946346677559	6.56808748517819	6.274589604650725	6.5739866667338465
CHEMBL1682446	7.236666667000001	6.619655999695354	7.277510598824366	6.6569220718067	6.706726666791054
CHEMBL1682582	6.636666667	6.606507794665069	6.440666296725396	6.119156916395029	6.616886666686602
CHEMBL1682703	6.133333333	6.621615693454372	8.126572571278444	6.73063897118061	6.996850476218791
CHEMBL2029593	6.97	6.610451727108153	6.026581377446703	6.3568864990539335	6.377082666769933
CHEMBL1946398	7.215	6.544535517372828	7.126911388478511	6.758579816107215	6.983720000083412
CHEMBL1682596	6.806666667000001	6.5688318900598555	6.496935676579449	6.483105967189092	6.454666666800979
CHEMBL563766	6.873333333	6.610277278123221	7.068503842911122	6.755623279486972	6.9368083332630475
CHEMBL1682466	6.973333332999999	6.614206223103698	6.634115162983571	6.740515565352506	6.672042857189974
CHEMBL1081434	5.77	6.69321548852281	7.294364684127014	6.874912834931946	7.083598833358025
CHEMBL1682608	6.273333332999999	6.567683756992845	6.291696902542919	6.27732264928138	6.603657047518302
CHEMBL1682707	5.946666667000001	6.605594059261819	6.550706532416095	6.729200062637998	6.668063333419302
CHEMBL1774583	5.646666667000001	6.724196649652744	6.818140193585174	6.544470068109291	6.840546666706023
CHEMBL2029751	6.58	6.522452990577861	6.098658517154741	6.329866837512172	6.462049166640981
CHEMBL2029760	7.1	6.5971274044859864	6.277910085318689	6.677153694132568	6.543335416591028
CHEMBL2041391	7.82	6.557099028536565	6.157984502948091	6.7294622477816475	6.68661499991905
CHEMBL1682702	6.103333332999999	6.545245675116928	6.65962681989968	6.445650865979919	6.5503766667239915
CHEMBL2041393	6.99	6.654581177813275	7.163273559671291	6.90098137175764	6.9074699999869775
CHEMBL1682589	6.816666667000001	6.525756866608438	5.77395011979514	6.181083570133537	6.211189761952941
CHEMBL1682573	6.8666666670000005	6.648334594126817	6.787181961195879	6.443149335170617	6.648566666653986
CHEMBL1682468	6.99	6.5792128156355885	6.057260953902935	6.165611395611014	6.452656666578953
CHEMBL1682710	6.266666667000001	6.557478137153429	5.908228409991716	6.185489463393271	6.39486291671896
CHEMBL1682461	6.91	6.598116900716295	6.375168535144093	6.7119076491570535	6.634452380957148
CHEMBL1682723	5.686666667000001	6.589391585929847	6.542359952106915	6.481285015291817	6.5825630953303085
CHEMBL1682591	6.806666667000001	6.577126428591137	6.40882619344354	6.486658733565239	6.5864583332563225
CHEMBL1682724	5.14	6.5701234422540935	6.575657297502625	6.559345512665242	6.561101666760993
CHEMBL1681796	7.19	6.633907822379445	6.921512559426285	6.583623939120594	6.808859761930453
CHEMBL1946399	6.365	6.725252268843241	7.3786690816198135	6.809768692323948	6.678003666702267
CHEMBL1682580	6.823333333	6.612593460174281	6.847498336538033	6.522286481152469	6.719566666678992
CHEMBL1774641	7.113333333	6.614454348485684	6.686848279425451	6.733646359920077	6.916817222260689
CHEMBL1682729	4.89	6.61157297504517	6.114799371883702	5.967156681837274	6.531282666698004
CHEMBL1682730	4.89	6.614760722330035	6.695344340308477	6.459610585284792	6.748575297631011
CHEMBL2029741	6.25	6.614879962934294	6.79737140562381	6.486568047503682	6.661539166601984
CHEMBL2041573	6.2	6.61709865980889	7.190850061609172	6.6669428614456026	6.915546825431779
CHEMBL1682725	5.343333333	6.615264689380024	6.432704027616511	6.586838468596239	6.866083750103957
CHEMBL540229	6.243333333	6.6138763991055525	6.580411108359332	6.651439313596013	6.5984041666629984
CHEMBL487366	6.1	6.615090227393519	7.12799548337788	6.591096375322587	6.639262952406648
CHEMBL414883	5.195	6.615109894015882	7.174864829363838	6.495259993482088	6.631534634901262
CHEMBL1946561	7.005	6.613561815677012	7.025657540557052	6.78752121136937	6.889674047704023
CHEMBL1682445	7.236666667000001	6.615439742688231	6.954165596749666	7.0183965040247385	6.78350666668026
CHEMBL1774632	6.68	6.615869606075222	8.295322753701852	6.909079917693942	6.865214333395542
CHEMBL1682711	6.1566666670000005	6.6123578500363	6.426990368093954	6.247220260512716	6.615692833374505
CHEMBL553184	6.86	6.612921532131412	6.256164552769992	6.263878844973716	6.3400620832249945
CHEMBL1682584	6.796666667	6.6116231436563595	5.073782344898637	6.175170626947448	6.579192083437017
CHEMBL2029747	6.7	6.617650591186289	7.233883774966138	6.720383556281486	6.831656666672428
CHEMBL1774638	6.61	6.613733998295822	6.5537222829291615	6.676826608606518	6.790318888912151
CHEMBL1173442	5.245	6.6154994138619925	7.769085894620628	6.580938232692829	6.636831063487814
CHEMBL1946557	8.61	6.612143241171373	5.603773541532343	6.4909003294939245	6.104858392848962
CHEMBL1682716	5.996666667	6.612320329848774	6.700998784360424	6.4888122975307825	6.763261416666954
CHEMBL539222	7.006666667	6.612017665628454	6.5051697848312715	6.387460026874511	6.390445833248003
CHEMBL1774625	6.936666667000001	6.612594314760064	6.3825690333137555	6.52988338695727	6.733658166702018
CHEMBL2029589	7.66	6.614626783026149	6.462503108728852	6.584337042310111	6.594984166566998
CHEMBL2029585	7.29	6.560710197301014	6.101987567718679	6.642572157957494	6.48741174986299
CHEMBL2029743	7.21	6.560100897503114	6.396647162101503	6.239604470867172	6.372086250061523
CHEMBL1774628	7.11	6.563315636516725	7.118465998865916	6.663280098903857	6.683389583331743
CHEMBL1774639	6.716666667	6.56190538061551	7.168712206107854	6.626449441128039	6.6187137499865205
CHEMBL553338	6.876666667	6.562990576155292	7.063935958556794	6.488206269808403	6.699976011832923
CHEMBL1682457	6.97	6.563396160662072	6.410553924017762	6.6078209795157115	6.637432500049989
CHEMBL1094508	6.38	6.556422544363998	6.293858843796993	6.194047619	6.342513460311364
CHEMBL2041385	7.63	6.558403751679865	6.558272531706746	6.379832709531763	6.330603333446965
CHEMBL1682465	6.93	6.56268370475103	6.763635827334447	6.275512475035622	6.615718928513021
CHEMBL1682574	6.666666667	6.562817105516844	6.650947689798645	6.419700588417481	6.501464464239481
CHEMBL2029596	7.58	6.560604985422762	6.255291729789023	6.207475484478855	6.574568333364373
CHEMBL2029756	6.63	6.562237451926751	6.791740788071136	6.824714957907115	6.655789999980975
CHEMBL1081435	6.05	6.557190609042435	6.358805959140991	6.465767073526156	6.564156428619759
CHEMBL2041383	6.97	6.558451207012478	7.0376561238059985	6.519849844513912	6.511876666827946
CHEMBL1682722	5.696666667000001	6.563641795331896	6.706974512081522	6.930845096910203	6.687057527669006
CHEMBL1774636	6.846666667	6.563121092310617	7.447852470727479	6.634901276164796	6.709486789633847
CHEMBL3577054	5.98	6.558385292227326	6.4662159965204635	6.61825767266653	6.665687635089716
CHEMBL2029598	6.41	6.5592518746506805	5.02491978453276	6.123846618883822	6.057579880877993
CHEMBL1682599	6.703333333	6.563150072028516	6.060321177722873	6.536615055286662	6.501320333314463
CHEMBL557551	7.043333333	6.562527492214676	6.282829165774812	6.682320994478172	6.6656962498659675
CHEMBL2029757	7.16	6.561857925209768	6.66459640762646	6.606954296180051	6.59031958336295
CHEMBL1241239	8.1875	6.558611894797761	6.4904652975667	6.549642091879018	6.331072992105671
CHEMBL562773	7.223333332999999	6.561037931770619	6.034705545635772	6.589441855796015	6.349252666649052
CHEMBL1682451	6.973333332999999	6.584069050568035	5.857878465462593	6.443954002042892	6.357105416672021
CHEMBL1257967	6.293333333	6.588503466021102	7.0575236807259625	6.641014736058696	6.906299583334805
CHEMBL2029764	6.28	6.585375231337289	6.940283399672247	6.498755682054868	6.641462500095292
CHEMBL2029745	5.71	6.58427811521915	7.253579839304942	6.251808651269688	6.393267583326625
CHEMBL1136	5.995	6.585538953290423	6.29522093895527	6.442765248817998	6.49878099997866
CHEMBL2041381	7.95	6.58753200141566	6.308881884451862	6.8468468198555525	6.943470000034929
CHEMBL2029594	7.6	6.583634183777441	6.679552045386468	6.870267409713572	6.520918333253995
CHEMBL2029754	7.1	6.584425635382825	6.9025989693539	6.7242405827294585	6.644181249905005
CHEMBL2029587	7.6	6.584112727311449	6.720620914703407	6.805381412867691	6.671063750113025
CHEMBL2029753	6.79	6.583265405457482	6.119867490684449	6.521343021494101	6.474496630943971
CHEMBL563603	6.77	6.58422530136774	5.586947186304647	6.688932675151298	6.363517916664015
CHEMBL1682459	6.75	6.583860791863053	6.357461596277397	6.750249630792052	6.613365833394971
CHEMBL1682447	7.113333333	6.583727388124204	6.465594342653082	6.632632522142174	6.683438333326998
CHEMBL1682462	7.103333332999999	6.58371767732496	6.371578151502609	6.7423587393928734	6.604570952409957
CHEMBL1682601	6.573333333	6.584166303936637	5.503391309275849	6.25907834899578	6.560513583345984
CHEMBL1682712	6.03	6.584348665401303	6.729522927664532	6.646538594473729	6.853420416774957
CHEMBL1682603	6.463333333	6.583852598667572	6.515991919788167	6.430380735655401	6.703582857111974
CHEMBL1682586	6.67	6.583927574579496	6.40339456343019	6.247079445732621	6.567762499976989
CHEMBL1682609	6.48	6.5842970154369995	6.172776602305166	6.288221044565972	6.583225000034985
CHEMBL1682717	5.916666667	6.5838479673077455	6.184357500986505	6.108654147106652	6.486178333315455
CHEMBL1641857	6.72	6.587982456260899	6.764375557724641	6.8298005040051555	6.906142880930936
CHEMBL1682595	6.673333333	6.584008011014524	6.894817932282355	6.62529454883701	6.79868333341844
CHEMBL1094363	6.11	6.588017543198596	7.139993336895456	7.04	6.9421375118993085
CHEMBL1682597	6.69	6.620045216074311	6.727140899628739	6.678947631465447	6.737620777752902
CHEMBL2029597	5.83	6.616975921447081	6.758125104873974	6.776764902045073	6.879033333315999
CHEMBL529	6.194047619	6.6113805509953885	6.889926736133345	6.687026191133176	6.769484999984952
CHEMBL1682467	7.013333332999999	6.620024043418667	6.980609218182203	6.842860548217956	6.732081527727426
CHEMBL1774624	5.586666667	6.6138402481898	6.348567214799319	6.417983759612967	6.347781833419958
CHEMBL1774629	7.43	6.613739451447815	6.615320667947639	6.50933855883218	6.504364583230021
CHEMBL2041570	6.83	6.608064736046152	6.925889744361404	6.633305678507292	6.843700583358938
CHEMBL1774640	6.153333333	6.614888919002845	6.675407712570948	6.5925533177260265	6.645036249979159
CHEMBL1682727	5.443333332999999	6.6198541336503665	6.684914787029344	6.614806685087578	6.634835999888995
CHEMBL1774630	7.19	6.612445330406158	6.238156979447116	6.473369051078687	6.382393750101951
CHEMBL1682604	6.483333332999999	6.619578291661008	6.884403716877407	6.664870627384749	6.915677083271988
CHEMBL1682590	6.523333332999999	6.617342796791805	6.445620672164551	6.438825416895639	6.618561666619977
CHEMBL1682450	7.386666667	6.61825673207074	6.7325622691248945	6.728617125701058	6.726378333287001
CHEMBL1682721	5.87	6.619400076596007	6.455422143387159	6.642124502164692	6.691604583250035
CHEMBL3392931	5.0	6.60985897344292	6.599911479121035	6.7	6.67615125000642
CHEMBL2029748	5.72	6.603436087687593	5.935505412481245	6.490540409772031	6.853666972241644
CHEMBL2029744	6.79	6.612564668058251	8.002785814516667	6.786401676178883	7.141566666683977
CHEMBL2029591	6.07	6.615148993230109	6.295065068894281	6.618140351510563	6.418382000004001
CHEMBL1774635	7.036666667	6.61450638892389	5.542125709033248	6.602250676161171	6.400993916665016
CHEMBL2441613	6.62	6.588670932422195	6.115136417825241	6.14752325377905	6.005798027790546
CHEMBL1682456	7.096666667	6.619388251929159	6.689447213112291	6.782310760856849	6.613505416625986
CHEMBL1641858	6.04	6.592902261304846	6.486851888600629	6.5538157646572	6.563044916832696
CHEMBL2029759	7.04	6.6170892657517575	6.747653319947195	6.58093095159725	6.731186666675962
CHEMBL1682701	6.443333332999999	6.603309079738707	6.460752633404061	6.4529839462313845	6.631550000117987
CHEMBL2029595	7.26	6.6025113408282206	7.779775574039191	6.70685998721952	6.643193333359351
CHEMBL2029742	5.41	6.602990822904523	6.623082733678955	6.6193389057638266	6.63383791664466
CHEMBL1682598	6.703333333	6.60367673988832	8.946209867015503	7.194398550617098	7.621602380873603
CHEMBL1682726	5.356666667	6.603508383890798	7.056142837978084	6.449272421537388	6.734294404889956
CHEMBL2041387	6.525	6.60010017813295	6.5818316646872566	6.596334347756293	6.474164047513985
CHEMBL1682578	6.82	6.601956339196035	6.526811191922553	7.118568618742039	6.6458013332789765
CHEMBL1774634	6.856666667000001	6.603615876401244	7.04349757325003	6.596006742419238	6.917644047660019
CHEMBL1682463	6.926666667	6.602774750312465	6.834727969108193	6.924450743487657	6.847626190326995
CHEMBL1682458	7.003333333	6.602490053616078	6.619960789342228	6.905470359408222	6.817331428456964
CHEMBL1682594	6.666666667	6.603237296122409	6.854572591481953	6.601140348204718	6.694139880939979
CHEMBL2041384	5.935	6.602279575532573	6.4692706055082	6.716433215367957	6.593896666790031
CHEMBL1682607	6.68	6.603350990525354	6.537731567983187	6.7712184293941196	6.730562380973981
CHEMBL1682714	6.14	6.602550702269702	6.391843279372983	6.800941706092016	6.711605059546996
CHEMBL1682453	7.196666667000001	6.60246636895422	5.979765916808331	6.39176392746093	6.187412916564013
CHEMBL2041390	7.515	6.601350365329145	6.8613515669353955	6.66389610083383	6.752343333270008
CHEMBL2041392	6.98	6.6014376421550915	6.886085888460484	6.763501330353542	6.528952936478793
CHEMBL1081114	5.08	6.599275455883964	6.345441745070129	6.307022406161318	6.409264138833561
CHEMBL553625	6.816666667000001	6.603984910184262	7.460882168791451	6.86163560395431	7.067681468306721
CHEMBL2029765	6.06	6.602577436020951	6.6259917009419365	6.550949553431974	6.57197833336301
CHEMBL1774627	6.6166666670000005	6.602846015176077	6.761221679439246	6.370842442939557	6.530742857119345
CHEMBL2029763	7.24	6.602999914818463	6.651538117363179	6.561982146368069	6.805867428495984
CHEMBL1094695	5.865	6.602518539166803	7.499983203948025	7.6	7.220670361100562
CHEMBL1774631	6.823333333	6.580707438446318	6.2740593712871515	6.627264267155626	6.636834325372773
CHEMBL1682454	6.8666666670000005	6.580562143805302	6.70692421120701	6.734900849253	6.721816666775575
CHEMBL2029755	7.02	6.58079501592089	6.471005722557325	6.542492629952322	6.442122666531488
CHEMBL2029746	7.3	6.584381620156885	7.572885528543955	6.846395949907639	6.983116666815427
CHEMBL1682704	6.37	6.578192191255987	6.4070777514312836	6.473078672438249	6.575892499967637
CHEMBL1682581	6.716666667	6.580315558563064	6.792997349515124	6.1847858044168085	6.792528797635008
CHEMBL2029352	7.05	6.581522720618426	7.7054643860940155	6.764293156265823	6.990821666636923
CHEMBL1946558	8.005	6.578261945441873	6.018666791982438	6.372639479947181	6.369270063625793
CHEMBL558355	6.8266666670000005	6.5798517920841055	5.5836589387382825	6.204186824808843	6.403274999808997
CHEMBL3577055	6.4	6.57807446123966	6.768679426924139	6.645994413268568	6.6570125795395825
CHEMBL2041388	7.84	6.579958426154378	5.774307981031868	6.367356528143646	6.354761666761984
CHEMBL1682449	7.323333333	6.578644933881326	7.135753941636777	6.674739002366511	6.759808631095879
CHEMBL1774626	6.603333332999999	6.581292880385796	8.765245271769452	6.719375746201035	7.005786166611976
CHEMBL1682460	6.923333333	6.579958231489754	6.855683983888822	6.90471019396706	6.806917381000014
CHEMBL1682464	6.92	6.578327598503415	6.3626329470599226	6.434649985396695	6.631589583390768
CHEMBL2029761	7.21	6.57970882075393	5.925055299947375	6.051519427302221	6.179768666675002
CHEMBL1682588	6.586666667	6.578431523521109	6.326567815693787	6.3473611138554125	6.5883116666224755
CHEMBL2029740	5.6	6.5789412683669415	6.323947798853214	6.499860156157844	6.397629761976389
CHEMBL2029762	5.86	6.577402099575943	5.850425980097924	6.416565863847931	6.06382487301126
CHEMBL1682718	5.98	6.578926135159436	6.376802213189265	6.606426384763045	6.630446388967177
CHEMBL1682709	6.22	6.5805177396733825	6.449054080169061	6.662440645603639	6.844996666658024
CHEMBL1774623	5.893333332999999	6.580008809966858	6.694871917720599	6.3993568380030235	6.6428451666119255
CHEMBL1682706	6.276666667000001	6.579452780338447	6.464401573667468	6.245900951071252	6.499490000123644
CHEMBL1682583	6.833333333	6.593430842949997	6.832561263715662	6.5639854093610275	6.82153190470984
CHEMBL1682602	6.57	6.531556092063407	6.234345146731159	6.387168936052448	6.606004523827983
CHEMBL2041395	6.96	6.680469167203977	6.291351796218374	6.676397042341974	6.651732666651992
CHEMBL541735	5.89	6.520762326039755	6.386057182856225	6.517428016006338	6.435759166716968
CHEMBL1774637	6.526666667000001	6.540594924750802	6.689135363887443	6.353398065351581	6.257823333330936
CHEMBL2029750	6.58	6.528045512721553	5.801173356833462	6.283609358277359	6.297382797642973
CHEMBL1682579	6.836666667	6.582460712080317	6.5083447384624025	6.6416080642680235	6.709801250024325
CHEMBL2029749	6.78	6.553921161898163	6.202028230125517	6.591056283596354	6.443269345198963
CHEMBL1682575	6.93	6.59096886515809	6.344074169604733	6.529900213742255	6.563729404685824
CHEMBL1094534	5.42	6.821001890828511	6.707856087677442	7.153648462750745	6.913848047623
CHEMBL2029752	6.43	6.538567105851779	5.8651262239259125	6.402607380756837	6.3533150000850425
CHEMBL1682444	7.32	6.575874111538057	6.762390125433783	6.489771659639457	6.633323333293879
CHEMBL2029758	7.07	6.527843235913519	6.285596848611596	6.271655672293636	6.490039047674015
CHEMBL2041382	7.045	6.653505394116883	6.937915850149129	6.623160168385646	6.695189999977052
CHEMBL2041389	7.325	6.662404038033436	6.795986064479808	6.602785271461433	6.614358333305024
CHEMBL1682719	5.92	6.510616350170756	5.8078265612803275	6.4470218876080665	6.28162171436096
CHEMBL1682708	6.273333332999999	6.562606858786881	6.787967245890533	6.258381159626497	6.56909333340395
CHEMBL1682455	6.753333333	6.585048014857746	6.785946219939824	6.93916232375739	6.844651428613845
CHEMBL1682600	6.68	6.561421881321372	7.31193866062234	6.483656279488346	6.655388095233957
CHEMBL1682577	6.55	6.537094360894859	6.766628701203587	6.5965614083343835	6.445468333304966
CHEMBL2041571	6.2	6.680610852349514	6.782184014965995	6.717315668531002	6.898484500010332
CHEMBL1682585	6.833333333	6.531934013714391	5.290202179854261	6.212758544271041	6.044157000011953
CHEMBL1682572	6.643333332999999	6.575009775467727	6.9458448814009595	7.029619025330851	6.809111428535897
CHEMBL1097787	5.53	6.614265740900564	6.173649409657999	6.273333332999999	6.3803264283714025
CHEMBL1682587	6.71	6.617996190061599	7.0719402985540265	6.693685730608359	6.732117500029779
CHEMBL2029592	6.98	6.61725691817487	6.787510045888383	6.604852251052493	6.54418559530796
CHEMBL436840	6.02	6.614724547102486	6.883809357309565	6.662271977410824	6.511535416663999
CHEMBL532	4.666	6.615420410248135	6.936753474920274	7.036666667	6.777943571684972
CHEMBL1682700	6.396666667000001	6.618200949456685	6.625455100432917	6.692081714371402	6.732473571403017
CHEMBL1257966	5.28	6.615765355817184	6.936092140514708	6.798663361616154	6.578934226164981
CHEMBL1946562	7.945	6.615329830043733	4.91953114394994	6.16194595344142	6.108226666687026
CHEMBL555663	6.95	6.615828980267361	6.838723979902235	6.606703832045079	6.652932261903031
CHEMBL2041394	6.95	6.617018844118287	6.073463413687322	6.769095696055939	6.408941666666955
CHEMBL2041386	6.765	6.620314573085191	7.566362686844614	7.011646641658147	7.440317380944028
CHEMBL1682593	6.703333333	6.618061536091911	6.519826191277908	6.563749025108308	6.606332380908966
CHEMBL1682715	6.273333332999999	6.617222035299842	6.660845551458878	6.700254232922544	6.737172500074
CHEMBL1682728	5.503333333	6.618244096585506	6.793422919692483	6.687694196416128	6.822140714247008
CHEMBL553183	6.773333332999999	6.618774083631934	7.0693784501797134	6.660974972394692	6.678102083466727
CHEMBL224345	5.31	6.61563907787155	7.187682508867074	6.800780519471986	6.707304107135993
