# Supplementary material for: Cheminformatics Analysis and Modeling with MacrolactoneDB
Source: Sci Rep. 2020 Apr 14;10:6284. doi: 10.1038/s41598-020-63192-4 (PMC7156526; doi:10.1038/s41598-020-63192-4)
Supplement: Supplementary file 2 — Supplementary information2. [file 41598_2020_63192_MOESM2_ESM.zip › DataS1/CHEMBL364/pIC50/predictions/10-fold/tuned/y_rand/6/all.csv]

IDs	ExperimentalAff	NB	SVR	KNN	RF
CHEMBL1682448	7.15	6.5834562292936445	6.090916045263521	6.745442551666851	6.585486041687502
CHEMBL1682720	5.8433333329999995	6.58135049235278	6.149504072357381	6.551994179443563	6.508486250007492
CHEMBL1682610	6.416666667	6.582456646950112	6.474304627130384	6.712946205737144	6.745329791646243
CHEMBL2041572	6.32	6.572791641299628	5.994355891058936	6.399488056205757	6.501303244042919
CHEMBL1682576	6.44	6.5821711359218265	6.046583101605573	6.645101436798868	6.191174166672175
CHEMBL1682606	6.54	6.580708636536319	5.876747130296971	6.447171294035565	6.496424166672176
CHEMBL1682592	6.66	6.5810620549740015	5.338908729714268	6.4560544755738105	6.559109374977503
CHEMBL1682713	6.263333332999999	6.581366864917071	6.266726395083488	6.6800973588891654	6.632754166677481
CHEMBL2029588	6.36	6.574848149218669	6.558430388304217	6.340255578491903	6.332319374988556
CHEMBL1774584	6.75	6.588925411149429	7.4706596200872815	6.902367434913191	6.771191875022507
CHEMBL1682443	7.276666667000001	6.584241386956928	6.881611474101545	6.638974041337692	6.917945208342184
CHEMBL1682452	7.07	6.582705811287751	6.395061205256225	6.550585581504	6.531293035719248
CHEMBL1682605	6.6566666670000005	6.582857816183953	6.432893172553825	6.963573109980489	6.689781696462848
CHEMBL1774633	7.023333332999999	6.585005210387748	7.709864020508908	6.992999589650181	6.962483333369971
CHEMBL532024	6.716666667	6.584057743532639	6.422362838775434	6.82458696784471	6.797068750041226
CHEMBL2029590	7.89	6.576758640758806	7.1133531153325364	6.611419901560932	6.880429791643736
CHEMBL2303629	6.21625	6.578125833365056	5.744312763713786	6.318573122196332	6.3320844146995885
CHEMBL1682705	6.5	6.582132626357331	7.2422386132229075	6.535999921602869	6.502093958355995
CHEMBL1682446	7.236666667000001	6.581983201983452	6.161554628488893	6.684397054591623	6.427928819488446
CHEMBL1682582	6.636666667	6.5811122322654985	6.45699545680227	6.40861373096527	6.425071249977489
CHEMBL1682703	6.1333333329999995	6.582942495346695	6.455339840940345	6.318090137362707	6.800343958322483
CHEMBL2029593	6.97	6.5833932973349665	6.696326885711409	6.633658499960979	6.810720208362209
CHEMBL1946398	7.215	6.585415104253009	6.969684139486712	6.615602484878734	6.598522708350003
CHEMBL1682596	6.806666667000001	6.645276104492452	6.361436955268342	6.77917596970651	6.182250396798536
CHEMBL563766	6.873333333	6.672220627775375	6.607458374013712	6.801732144475947	6.739890550711862
CHEMBL1682466	6.973333332999999	6.638411896350127	6.0324673577554435	6.561702021351301	6.600170744058736
CHEMBL1081434	5.77	6.400433192221211	7.317893747783962	6.315042782931673	6.464704806663711
CHEMBL1682608	6.273333332999999	6.656548445378639	6.885160899571233	6.827321808258251	6.4948219345574945
CHEMBL1682707	5.946666667000001	6.625993365719427	6.668796744872881	6.628324119861325	6.332964583268381
CHEMBL1774583	5.646666667000001	6.526422666116925	6.849401032169684	6.523702771390943	6.3108460565249835
CHEMBL2029751	6.58	6.636736594990614	6.952290411997559	6.697477781977951	6.905884216252274
CHEMBL2029760	7.1	6.629884055016154	6.671826501940848	6.565896614096804	6.677801339278749
CHEMBL2041391	7.82	6.613462543173415	7.343684220253537	6.5902816314826485	6.531766220215617
CHEMBL1682702	6.103333332999999	6.67422895684398	7.198445523512097	7.122886778285372	6.8605510268056245
CHEMBL2041393	6.99	6.6716349150039775	7.750852668508206	6.739612787473141	6.933407500005018
CHEMBL1682589	6.816666667000001	6.64145212305252	5.972608855268943	6.586129391589171	6.413159672619997
CHEMBL1682573	6.8666666670000005	6.648891562822661	6.5710518672994125	6.998595966154005	6.9420971428650065
CHEMBL1682468	6.99	6.6532292262638	7.051365837004381	6.958616562105674	6.8761462053169105
CHEMBL1682710	6.266666667000001	6.661282086900966	7.266112642893868	6.942572973803935	6.904638541680619
CHEMBL1682461	6.91	6.679460924555628	6.934745078878325	6.9529244319342505	6.8106007291499875
CHEMBL1682723	5.686666667000001	6.65640262561956	6.833204207156822	6.778286106734607	6.74509598214625
CHEMBL1682591	6.806666667000001	6.649889257894474	6.974155508556629	6.933480732213666	6.838789047619381
CHEMBL1682724	5.14	6.646666519856317	6.749130163261397	6.833837778384521	6.7645742361285235
CHEMBL1681796	7.19	6.63710907546229	6.336078779515182	6.956026411493504	6.278800372001391
CHEMBL1946399	6.365	6.489494494586772	6.524456448957048	6.340605365825229	6.258983070395581
CHEMBL1682580	6.823333333	6.671194741570333	7.172693219702527	7.066837280272144	6.715555788653742
CHEMBL1774641	7.113333333	6.657504558160512	6.7417371264284816	6.602384471858025	6.644776240129997
CHEMBL1682729	4.89	6.699044103913334	7.184801688740316	6.651839548095383	6.800358576408757
CHEMBL1682730	4.89	6.6421923374964384	6.6995951457819185	6.782129940435455	6.894287361111875
CHEMBL2029741	6.25	6.622918771573702	6.756096753567526	6.700187232975891	6.811270833202542
CHEMBL2041573	6.2	6.538661153498787	6.708838326639038	6.461016115469259	6.2905056844806495
CHEMBL1682725	5.343333333	6.716322337309036	7.045834378270815	6.72951075449246	6.807710476176261
CHEMBL540229	6.243333333	6.885032547121259	6.87699761096971	6.706139363857732	6.592013263908717
CHEMBL487366	6.1	6.316414826104133	4.40800821599244	6.196858559981907	6.375341626972131
CHEMBL414883	5.195	6.65204819297924	7.398373057467492	6.646642906883761	6.489618412626294
CHEMBL1946561	7.005	6.547197738074683	6.849244833623345	6.712167686415909	6.658466493058551
CHEMBL1682445	7.236666667000001	6.516840958983868	6.852664493083497	6.597651997856578	6.488220833349368
CHEMBL1774632	6.68	6.720268379431987	7.385620711868829	6.912398302089099	6.932798784725922
CHEMBL1682711	6.1566666670000005	6.644673845108687	6.892038954064695	6.260207319540624	6.723804761922857
CHEMBL553184	6.86	6.915320908500149	7.054143765795662	6.738485013845955	6.598555625022481
CHEMBL1682584	6.796666667	6.579341070581328	6.540464071509028	6.59550907818721	6.617154166692485
CHEMBL2029747	6.7	6.6934873071233065	7.297148157024745	6.752003414430505	6.239354017898446
CHEMBL1774638	6.61	6.778929987746815	6.85463153804081	6.762613484355859	6.7134293402952885
CHEMBL1173442	5.245	6.598333214883986	5.704919907501957	6.717672501540467	6.456743219098465
CHEMBL1946557	8.61	6.398119491712387	5.955523968292913	6.586605023558339	6.79752638889719
CHEMBL1682716	5.996666667	6.512363471589997	6.608378521276465	6.631870176277285	6.4974579861333766
CHEMBL539222	7.006666667	6.678439718462119	6.768760129227337	6.730470552288766	6.838555208347457
CHEMBL1774625	6.936666667000001	6.671350103782568	6.903791158997734	6.584961519877861	6.685542708312499
CHEMBL2029589	7.66	6.703040434127014	6.792509302856245	6.8866550753314035	6.820401388901242
CHEMBL2029585	7.29	6.5624955139566445	7.240929178427043	6.5792377186600595	6.806194226303737
CHEMBL2029743	7.21	6.565019202461955	6.475065408232822	6.640894431443295	6.703800297615946
CHEMBL1774628	7.11	6.553970169367508	5.6578366835710865	6.078123418460227	6.324345059522178
CHEMBL1774639	6.716666667	6.563835477188996	8.514530037844592	6.561331492854633	6.724358452302458
CHEMBL553338	6.876666667	6.563303523516099	6.2865662952739925	6.506598255699601	6.428219742069151
CHEMBL1682457	6.97	6.554584061722911	6.790371409186626	6.558445175079453	6.855006264877513
CHEMBL1094508	6.38	6.560906924211422	6.260268251555143	6.36	6.412411666653419
CHEMBL2041385	7.63	6.572976368470372	7.196947960273233	6.8256301034372955	6.767706964276264
CHEMBL1682465	6.93	6.563002448772262	7.110966111854886	6.57787151159813	6.511640089290616
CHEMBL1682574	6.666666667	6.555761521159364	6.534003160387592	6.554696218455981	6.479141041678721
CHEMBL2029596	7.58	6.561667636730425	6.724416782603952	6.486180480837863	6.617691726174379
CHEMBL2029756	6.63	6.55795519707056	5.798530062662673	6.418484695990288	6.748528124996234
CHEMBL1081435	6.05	6.569420949442292	7.079961433106291	6.6482467311396345	6.727540476215638
CHEMBL2041383	6.97	6.576179503334879	6.564645067160302	6.701679727071521	6.566480431642528
CHEMBL1682722	5.696666667000001	6.5499305417950655	6.20814106750699	6.36021186166834	5.972866354148135
CHEMBL1774636	6.846666667	6.5615874410190616	6.3988582518468196	6.400675485728909	6.421426468244148
CHEMBL3577054	5.98	6.565988842342272	7.849583209223862	6.300694157699265	6.696621726275022
CHEMBL2029598	6.41	6.560995091476892	6.2045587295366	6.451341750281561	6.770321810441638
CHEMBL1682599	6.703333333	6.56027395432353	5.8553990159557925	6.622151799850985	6.63778442458582
CHEMBL557551	7.043333333	6.563996557864617	5.988193157560524	6.49459731946663	6.542093452423737
CHEMBL2029757	7.16	6.559195146200125	6.514139679479166	6.495565574044466	6.754611830347505
CHEMBL1241239	8.1875	6.5623683130091095	6.097212522850532	6.174004594768066	6.3936874305747144
CHEMBL562773	7.223333332999999	6.563849782801758	6.770988442974302	6.53368065605759	6.591064702344981
CHEMBL1682451	6.973333332999999	6.58546491212661	6.534472925725999	6.453351475631749	6.369270416665002
CHEMBL1257967	6.293333333	6.5575885528968785	5.088661882371746	6.281785986061173	5.718847395767486
CHEMBL2029764	6.28	6.584666338462828	7.171662353548429	6.656130563716916	6.555745163648744
CHEMBL2029745	5.71	6.574982851055575	5.889080818771699	6.563925826060894	6.397887261895029
CHEMBL1136	5.995	6.580313113311104	6.9309128147544685	6.666239399523112	6.255540029768752
CHEMBL2041381	7.95	6.5840968851157715	6.606097320959806	6.806447824590953	6.869257812611221
CHEMBL2029594	7.6	6.58636542831365	7.300860035303241	6.611745523478751	6.571196413678732
CHEMBL2029754	7.1	6.587000845205126	7.393608875074852	6.726282003122048	6.608582142881642
CHEMBL2029587	7.6	6.585474448445655	6.69110637486272	6.680604940080596	6.748419092237489
CHEMBL2029753	6.79	6.588146704497495	6.854691501898052	6.983481740417005	6.841770654780805
CHEMBL563603	6.77	6.589152749515611	7.308452491871113	6.698241538682071	6.747356309489975
CHEMBL1682459	6.75	6.584894436909129	5.781765083715225	6.666979371535853	6.466692142846267
CHEMBL1682447	7.113333333	6.585628707449291	6.761811810759109	6.623706772959129	6.588908303587503
CHEMBL1682462	7.103333332999999	6.586648186924804	7.35802132076917	6.764404440891295	6.48498358632749
CHEMBL1682601	6.573333333	6.590042551476288	7.254019636768044	6.751584357376988	6.6938490922700025
CHEMBL1682712	6.03	6.586803354146977	6.727477650750151	6.4312374272534	6.410754672649998
CHEMBL1682603	6.463333333	6.589430086010584	6.746232341308353	6.5680002117414835	6.601366741099995
CHEMBL1682586	6.67	6.586673016451173	6.148270142742939	6.438845314744964	6.26714339290083
CHEMBL1682609	6.48	6.588822778140621	7.214581589791038	6.6835075570245	6.60686776785499
CHEMBL1682717	5.916666667	6.586168890286733	6.484005791446083	6.400414920441619	6.536764687557488
CHEMBL1641857	6.72	6.580046225987339	6.384239083130389	6.553325701579944	6.663654643029207
CHEMBL1682595	6.6733333329999995	6.584267968150328	6.958166021832626	6.593786632999058	6.675572217246247
CHEMBL1094363	6.11	6.579470833462872	6.500556974733243	6.4	6.59163797622373
CHEMBL1682597	6.69	6.612291026273968	6.268732692301526	6.5147704287625166	6.486878958361243
CHEMBL2029597	5.83	6.616530960387517	7.15847504669401	6.859455379743444	6.483231250054984
CHEMBL529	6.194047619	6.613335125325926	6.605724599200183	6.898258474558668	6.770651145863127
CHEMBL1682467	7.013333332999999	6.620559879180769	6.383413947881138	6.5865236654491826	6.898063020855609
CHEMBL1774624	5.586666667	6.632722107934222	7.998607692484921	7.025878573127847	7.182699687567515
CHEMBL1774629	7.43	6.627386433993872	7.16981512589645	6.7919958567793435	7.048781770859997
CHEMBL2041570	6.83	6.597687990398531	5.8898129771554135	6.357994136631962	6.474255416657459
CHEMBL1774640	6.153333333	6.626242437533888	6.74576340151349	6.893334890935792	7.015683333308755
CHEMBL1682727	5.443333332999999	6.624219335211248	6.542773367796172	6.544143295105646	6.7404830208324755
CHEMBL1774630	7.19	6.633014586976171	8.141043942745055	7.178631977398619	7.206195833339987
CHEMBL1682604	6.483333332999999	6.618087414888272	5.997266757470236	6.555435210382896	6.66593565976042
CHEMBL1682590	6.523333332999999	6.621846838738128	6.453909975856458	6.484448395180066	6.427464583323341
CHEMBL1682450	7.386666667	6.629313861633262	7.090325604935616	6.676206567244143	7.054564583308723
CHEMBL1682721	5.87	6.620578098487192	6.081845928487823	6.6432993585838975	6.497054166662491
CHEMBL3392931	5.0	6.613191861274121	6.650059945037211	6.75	6.703287638894169
CHEMBL2029748	5.72	6.575032576975975	6.587866632133964	6.414892254128806	6.263947604159382
CHEMBL2029744	6.79	6.58946160077991	6.305168073912273	6.424544679706286	6.183225972164593
CHEMBL2029591	6.07	6.613654229146236	6.872582476848612	6.464368979769724	6.608255208337487
CHEMBL1774635	7.036666667	6.621798437450278	6.854776801709023	6.5674684847997415	6.515579930539178
CHEMBL2441613	6.62	6.582704739742361	6.866251239361885	6.549941367987113	6.601058472148268
CHEMBL1682456	7.096666667	6.619170337308456	6.688936776102119	6.745605803094725	6.657936979183117
CHEMBL1641858	6.04	6.587546597833423	6.145286746779947	6.561482734570464	6.317187465264521
CHEMBL2029759	7.04	6.6236272660943065	6.08479786668304	6.5685897898007575	6.384456979166256
CHEMBL1682701	6.443333332999999	6.6057641701257	6.617760463854282	6.311480044005919	6.636303978171233
CHEMBL2029595	7.26	6.594984460687162	5.415272784337024	6.216203847440014	5.786758432518435
CHEMBL2029742	5.41	6.59563662150406	6.733717769926555	6.293216746621452	6.21587077379436
CHEMBL1682598	6.703333333	6.604738927047411	4.917517500727337	6.470107526429478	6.4014548610793565
CHEMBL1682726	5.356666667	6.606788460610261	6.626229795977969	6.40044789141488	6.598350372044998
CHEMBL2041387	6.525	6.5917891923595295	6.707524061035629	6.387984178611129	6.538052455402502
CHEMBL1682578	6.82	6.605470863145319	6.84840220416594	6.557658813316688	6.585147767832482
CHEMBL1774634	6.856666667000001	6.606465459866596	6.244623106569268	6.484950751172541	6.537271562486257
CHEMBL1682463	6.926666667	6.604687665919406	6.458162515611281	6.647272836258753	6.751778124992471
CHEMBL1682458	7.003333333	6.605914100797086	6.313433607920174	6.620607721584138	6.610383854107494
CHEMBL1682594	6.666666667	6.606710546982304	6.340871869342661	6.788905252629754	6.574575312512502
CHEMBL2041384	5.935	6.591357283415789	6.736374164788083	6.436076435485819	6.583583184596259
CHEMBL1682607	6.68	6.6062216848967354	6.217415860679928	6.512413011573305	6.685482708319679
CHEMBL1682714	6.14	6.605273977604689	7.530125309070406	6.85787647794418	6.730387559492171
CHEMBL1682453	7.196666667000001	6.608424098889943	6.5070519270706235	6.824994950482646	6.668956423613748
CHEMBL2041390	7.515	6.591660559991073	7.0382679182666905	6.446400640502997	6.55670354169594
CHEMBL2041392	6.98	6.595540600188173	6.01991292393916	6.4329836382159895	6.387712723133107
CHEMBL1081114	5.08	6.595952472277858	7.180302155686376	6.609334922191889	6.773965371993352
CHEMBL553625	6.816666667000001	6.6082681082845625	7.532414359393364	6.768674321912911	7.25492172624624
CHEMBL2029765	6.06	6.601986647448512	6.396285253697835	6.691363029053147	6.669228740079353
CHEMBL1774627	6.6166666670000005	6.6035227556926355	5.854602949315908	6.347304619436325	6.368599479141238
CHEMBL2029763	7.24	6.602983738832697	7.123638464663161	6.562930431254843	6.59725964285724
CHEMBL1094695	5.865	6.587284236355838	6.302446341427585	6.273333332999999	6.336834136736261
CHEMBL1774631	6.823333333	6.604336689812534	7.003341532602305	6.80312344511652	6.666864642872075
CHEMBL1682454	6.8666666670000005	6.588232851669659	7.092480656684674	6.960768638373954	6.907362708329999
CHEMBL2029755	7.02	6.563786270055231	6.132482784337084	6.38672802667447	6.238507053618743
CHEMBL2029746	7.3	6.572653491792631	6.128687700069119	6.317942093652996	6.610620892863754
CHEMBL1682704	6.37	6.568974729065446	6.294074533742946	6.4981274115268155	6.514131562501234
CHEMBL1682581	6.716666667	6.574560175294032	7.052863423169198	6.754063381652992	6.652134672598733
CHEMBL2029352	7.05	6.565157056823667	5.638870939234729	6.281294564002683	5.982488958406647
CHEMBL1946558	8.005	6.608294754657488	7.063800417553703	6.811269907726904	6.251752192502905
CHEMBL558355	6.8266666670000005	6.568201213480144	6.711471479152922	6.561110726019427	6.443856250009983
CHEMBL3577055	6.4	6.600815720032609	6.553270849421574	6.521240955380887	6.577634761898748
CHEMBL2041388	7.84	6.569329265582027	6.373490250933853	6.577321282546775	6.455345372081232
CHEMBL1682449	7.323333333	6.578191708689808	6.536084595696808	6.785268043304409	6.636114930555833
CHEMBL1774626	6.603333332999999	6.56553394420362	5.831113292178818	6.406707619838162	6.478461309550002
CHEMBL1682460	6.9233333329999995	6.580295233372376	6.28349660390744	6.657070464494971	6.707231250081252
CHEMBL1682464	6.92	6.56724239634665	6.915720391292831	6.576169489466007	6.664685386901235
CHEMBL2029761	7.21	6.569696450900605	6.745590038998074	6.4236858197978695	6.416843660736241
CHEMBL1682588	6.586666667	6.566564258322556	6.386148532729914	6.517381217134925	6.429184657731225
CHEMBL2029740	5.6	6.60406548430127	7.905806934921005	6.547461858522213	6.493841666684122
CHEMBL2029762	5.86	6.6014111844307415	7.554440988409496	6.616548089939034	6.858168348225388
CHEMBL1682718	5.98	6.570187232111651	7.20118506874499	6.348623200770186	6.676191517866238
CHEMBL1682709	6.22	6.575915547018188	6.388916346893308	6.59699032578903	6.699863229242502
CHEMBL1774623	5.893333332999999	6.5681674221878215	5.886469813599447	6.450598946878124	6.288182619052614
CHEMBL1682706	6.276666667000001	6.572365125542022	6.7223040599148085	6.56157110654879	6.638889583297485
CHEMBL1682583	6.833333333	6.58724685026105	5.778133691036315	6.318910017153298	6.424480416567487
CHEMBL1682602	6.57	6.595064130802743	6.559032219895779	6.652176045112174	6.414178333315624
CHEMBL2041395	6.96	6.595907764571157	7.522732255453615	6.608827706221303	7.191850074381584
CHEMBL541735	5.89	6.59643383158647	6.887430656040136	7.051122769957278	6.858894791631238
CHEMBL1774637	6.526666667000001	6.586710723155717	6.84674348577425	6.77232791883977	6.6618717361102915
CHEMBL2029750	6.58	6.584507018729205	6.506584252180941	6.577223241613637	6.516166309517488
CHEMBL1682579	6.836666667	6.589144516018145	5.452210848499859	5.901052700742416	6.443899345231234
CHEMBL2029749	6.78	6.589547072448101	5.958891621652199	6.238363672294545	6.176167440452495
CHEMBL1682575	6.93	6.5883759104654835	5.550859278689618	6.352132497400809	6.667292321417478
CHEMBL1094534	5.42	6.5686370008082	7.330976951899089	6.457301293353874	6.466658050699358
CHEMBL2029752	6.43	6.595927200491395	6.518925798081176	6.704752171264687	6.857790833404688
CHEMBL1682444	7.32	6.590283170735273	7.1097453341704755	6.3746919532920545	6.605445287681232
CHEMBL2029758	7.07	6.5949437013246	6.681804810495138	6.809224795585128	6.823637202414983
CHEMBL2041382	7.045	6.598973047262846	6.996676235416398	6.816980782883914	6.736678556469996
CHEMBL2041389	7.325	6.594659162599933	6.819265210271794	6.676609925898953	6.742549523756241
CHEMBL1682719	5.92	6.594460694720565	6.976357569603268	6.849981894933706	6.750131101170307
CHEMBL1682708	6.273333332999999	6.589421272117039	6.68149603181663	6.549517923842963	6.576358229112791
CHEMBL1682455	6.753333333	6.587471593447582	6.068606654239943	6.387046730941375	6.328262440463119
CHEMBL1682600	6.68	6.5891919775151555	5.755353626802592	6.61142126968797	6.423620461337483
CHEMBL1682577	6.55	6.591018054856514	6.8490723047100115	6.1900342481228465	6.3803396874937475
CHEMBL2041571	6.2	6.590404441017502	7.469553043101482	6.677335608435829	6.541889642850614
CHEMBL1682585	6.833333333	6.5908856783613246	6.48463885223056	6.62961172614717	6.646262767818746
CHEMBL1682572	6.643333332999999	6.587397851473195	5.592338505829276	6.190221175495362	6.471601934471235
CHEMBL1097787	5.53	6.655188524209965	7.530600968072449	7.63	7.295860744037058
CHEMBL1682587	6.71	6.614250977277523	6.148140841883946	6.632090888402209	6.517602827424996
CHEMBL2029592	6.98	6.611808206788333	6.903442341795258	6.475253814127277	6.514068303572502
CHEMBL436840	6.02	6.642220113588354	6.892619220440777	6.711347101153471	6.882563601196623
CHEMBL532	4.666	6.61783099006259	6.736806443504613	6.836666667	6.725337897045998
CHEMBL1682700	6.396666667000001	6.610190786822189	6.183785883379753	6.5382723234923334	6.459339657728735
CHEMBL1257966	5.28	6.641618348556314	7.268919649554535	6.755996733258505	6.850953888862519
CHEMBL1946562	7.945	6.612813007844942	6.000426067223844	6.491934111996503	6.5556942708276855
CHEMBL555663	6.95	6.616161650663152	6.72366606363611	6.468726504841498	6.230103943419998
CHEMBL2041394	6.95	6.610269484674318	6.065938628115107	6.403752314538341	6.601947172533747
CHEMBL2041386	6.765	6.6102523521892484	6.739982569396758	6.605140232765535	6.707131101142491
CHEMBL1682593	6.703333333	6.614456382013647	6.83065361560045	6.766594326921099	6.774160788698712
CHEMBL1682715	6.273333332999999	6.615232396389073	6.443935004145616	6.557301406319904	6.586309523781228
CHEMBL1682728	5.503333333	6.608904843860296	6.609632640328258	6.561947207455851	6.572071031743948
CHEMBL553183	6.773333332999999	6.610271565422097	6.040395712524378	6.476137518302062	6.465228497027481
CHEMBL224345	5.31	6.643191767934834	6.401900216839163	6.7376565013280345	6.7910220734020905
