# Supplementary material for: Cheminformatics Analysis and Modeling with MacrolactoneDB
Source: Sci Rep. 2020 Apr 14;10:6284. doi: 10.1038/s41598-020-63192-4 (PMC7156526; doi:10.1038/s41598-020-63192-4)
Supplement: Supplementary file 2 — Supplementary information2. [file 41598_2020_63192_MOESM2_ESM.zip › DataS1/CHEMBL364/pIC50/predictions/10-fold/tuned/y_rand/6/mordred.csv]

IDs	ExperimentalAff	NB	SVR	KNN	RF
CHEMBL1682448	7.15	6.578181300550977	6.529631271421072	6.556629369293691	6.5379112357947635
CHEMBL1682720	5.843333333	6.6734443092362286	7.339473770976338	6.383238278911796	6.714664319702125
CHEMBL1682610	6.416666667	6.611241862977199	6.846633615809577	6.9325656029727885	6.418894994339423
CHEMBL2041572	6.32	6.4475309731674795	6.552334094871161	6.525345529029597	6.404038809536764
CHEMBL1682576	6.44	6.195173252594339	6.439269651552135	6.108322517039034	6.2898929251788935
CHEMBL1682606	6.54	6.758691664128999	7.157058371908858	6.5991584591297805	6.867818214269959
CHEMBL1682592	6.66	6.68496666517188	7.126500328485048	6.724003974950586	6.66206071430283
CHEMBL1682713	6.263333332999999	6.580695555327816	6.937162218968251	6.914427885147382	6.59593042513887
CHEMBL2029588	6.36	6.45796261492311	6.358841637295126	6.491025981251113	6.521789608863386
CHEMBL1774584	6.75	6.768437093937919	6.937604296224689	6.791183723468891	6.827194761906047
CHEMBL1682443	7.276666667000001	6.4379484833849	5.2179240772959306	6.428898012239693	6.325652743738191
CHEMBL1682452	7.07	6.527388867589255	6.403145623870853	6.814075294818443	6.536642409256049
CHEMBL1682605	6.6566666670000005	6.490894718413372	6.396613710005224	6.177710393812683	6.414768010183491
CHEMBL1774633	7.023333332999999	6.497721471290642	6.633788686046029	6.342247107372049	6.431471887778016
CHEMBL532024	6.716666667	6.544706752849685	6.565292482114725	6.290507076009656	6.430593520424271
CHEMBL2029590	7.89	6.471011832320018	6.2914982827046915	6.310414604280446	6.335937023891965
CHEMBL2303629	6.21625	6.943359286685482	2.4905629514235246	6.38813092373233	6.489017086144691
CHEMBL1682705	6.5	6.777927468897152	6.96620647113657	6.201872556674418	6.706151814023079
CHEMBL1682446	7.236666667000001	6.317703365718926	6.6264807032245985	6.184379160148187	6.314559960294619
CHEMBL1682582	6.636666667	6.658469842062915	6.53940399379555	6.239449472072511	6.556261054382835
CHEMBL1682703	6.133333333	6.571619204143023	6.83670823660555	6.943834007659022	6.691578373049268
CHEMBL2029593	6.97	6.430877824260575	6.196591329152118	6.38761373635173	6.404980260717515
CHEMBL1946398	7.215	6.713380741555753	6.87636109861715	6.466548213684261	6.705193707486785
CHEMBL1682596	6.806666667000001	6.708592964654798	5.5932232306805325	6.197211777755011	6.452946802686394
CHEMBL563766	6.873333333	6.492047957326084	6.702035313182503	6.320758415945973	6.3808714625928395
CHEMBL1682466	6.973333332999999	6.4642153211878055	5.8030903946780334	6.463854570158175	6.592022091834277
CHEMBL1081434	5.77	6.3452394679645865	7.9164651106935615	6.5435825308189814	6.64221125284923
CHEMBL1682608	6.273333332999999	6.645169001723606	6.689852560566319	6.506570689741042	6.400801607151781
CHEMBL1682707	5.946666667000001	6.348440516569618	6.373226461777872	6.795824191202636	6.141748166063701
CHEMBL1774583	5.646666667000001	6.734499834876502	7.19533692118463	6.836896161798464	6.821741734653878
CHEMBL2029751	6.58	6.764217281918283	6.84308065669941	6.906561082891315	6.826677945019266
CHEMBL2029760	7.1	6.646606010781855	6.711618669193538	6.474868866852048	6.702655952360014
CHEMBL2041391	7.82	6.73030832633243	6.693755319998811	6.834033081220051	6.783258401342894
CHEMBL1682702	6.103333332999999	6.671300235720795	6.852361324197968	7.061650971776299	6.621377709742852
CHEMBL2041393	6.99	6.738755463180264	6.785463924289356	6.467086071933765	6.569178486381396
CHEMBL1682589	6.816666667000001	6.498271454062171	6.157946476125257	6.492526091217338	6.273107916704315
CHEMBL1682573	6.8666666670000005	6.497048609058394	6.5349442073209865	6.579499249284176	6.652234370734468
CHEMBL1682468	6.99	6.6487869126123735	6.932087415778451	6.764719809289628	6.383044353817468
CHEMBL1682710	6.266666667000001	6.4467062298485835	5.96185497732645	6.975524733367682	6.607264665531795
CHEMBL1682461	6.91	6.844470638884754	6.698123419149308	6.909158458494922	6.775975867306425
CHEMBL1682723	5.686666667000001	6.461048885443917	6.424072772869206	6.0955220494063695	6.2676200085342995
CHEMBL1682591	6.806666667000001	6.721363109115954	6.873978596288364	6.5738035110242725	6.609938988116058
CHEMBL1682724	5.14	6.482085415313687	6.626547152616549	6.296185746426968	6.391147043642848
CHEMBL1681796	7.19	6.741985786283726	6.775560496628113	6.8592506232324935	6.5538997704299655
CHEMBL1946399	6.365	6.635040514582506	6.487445095442492	6.858059127245092	6.652376624139098
CHEMBL1682580	6.823333333	6.6798911146348585	6.570691990515879	7.166238270135079	6.694123316326792
CHEMBL1774641	7.113333333	6.420451412743181	5.5460542457835516	6.598041521148826	6.297481471096441
CHEMBL1682729	4.89	6.510627431864915	6.782871648480821	6.208621598824042	6.4912251558874505
CHEMBL1682730	4.89	6.723036643505503	6.870138356075046	6.70369380269918	6.769311479582813
CHEMBL2029741	6.25	6.6232673296632685	6.59555121181036	6.717796403256089	6.7552098355817645
CHEMBL2041573	6.2	6.384131224884579	6.211796345757676	6.676714309977541	6.483867309937164
CHEMBL1682725	5.343333333	6.790367730124038	6.609407017533201	6.764770374620571	6.742732139942972
CHEMBL540229	6.243333333	6.573172947145904	6.769920407738944	6.603188057844	6.530345756829601
CHEMBL487366	6.1	6.5725975123523215	5.250290445014748	6.329531471907279	6.4421521541726525
CHEMBL414883	5.195	6.410131401765294	5.750511060392178	6.319351708095139	6.353584481240465
CHEMBL1946561	7.005	6.686321985610295	6.778363469688671	6.550583157267247	6.796990119068051
CHEMBL1682445	7.236666667000001	6.771161453345183	6.916935965595663	6.911757120623835	6.892736649637836
CHEMBL1774632	6.68	6.804731319093217	6.782124083170437	6.585638940248117	6.747719940486581
CHEMBL1682711	6.1566666670000005	6.551671423426516	6.928181956466545	6.38699354314411	6.640721003413032
CHEMBL553184	6.86	6.612288724729543	7.067494420110265	6.390424260559917	6.668193888921437
CHEMBL1682584	6.796666667	6.518147023085669	6.5071287697583315	6.287292376179889	6.390288798171783
CHEMBL2029747	6.7	6.4843089471326145	6.618985132948758	6.957183664842431	6.596826091417511
CHEMBL1774638	6.61	6.623829780543287	6.483077047812877	6.652688684374767	6.508052840161436
CHEMBL1173442	5.245	6.306547742670849	7.482199030343608	6.460300740284219	6.412268735739261
CHEMBL1946557	8.61	6.658554662924152	6.758483070995851	6.710003898339845	6.688758333347865
CHEMBL1682716	5.996666667	6.5389318405709425	7.131830783246258	6.658609957192196	6.649070668897809
CHEMBL539222	7.006666667	6.964616252764602	7.354298434863061	7.25542833203913	7.133223401310003
CHEMBL1774625	6.936666667000001	6.563930773449038	6.625014841268971	6.0327720978115895	6.45493669216928
CHEMBL2029589	7.66	6.663006734344405	6.994344516901322	6.7072302076094905	6.662670986425534
CHEMBL2029585	7.29	6.916048722722387	6.98719630615151	7.092004467754276	6.786489829871424
CHEMBL2029743	7.21	6.542931856152712	6.640020813974501	6.366458326096461	6.497137244922127
CHEMBL1774628	7.11	6.410069995206288	6.208025667673043	6.501516292618256	6.211046133803744
CHEMBL1774639	6.716666667	6.5831143695285075	6.800992665708176	6.587676661845685	6.496395833343758
CHEMBL553338	6.876666667	6.364420190672013	6.198712529873926	6.313263827003597	6.48099315479213
CHEMBL1682457	6.97	6.764104404194645	6.905054875942595	6.617775823507956	6.526040280651799
CHEMBL1094508	6.38	6.268728263919567	5.112201445271532	4.89	5.62766931970973
CHEMBL2041385	7.63	6.36293948008388	6.274509873976699	6.414856639134458	6.457826318011409
CHEMBL1682465	6.93	6.375111868146496	6.708995917098482	6.619559434897902	6.421898758499304
CHEMBL1682574	6.666666667	6.47076878701024	6.545555040398957	6.52073383186122	6.607293401378603
CHEMBL2029596	7.58	6.5862536979448105	6.406163189464903	6.793927824982052	6.434801411575341
CHEMBL2029756	6.63	6.666672023985601	6.9423027519115355	6.911584923908637	6.7523320578528425
CHEMBL1081435	6.05	6.4593184556001635	6.600098480907563	6.720971091530386	6.513975039700246
CHEMBL2041383	6.97	6.323214858805592	6.303325636493593	6.077974222082395	6.215328392882156
CHEMBL1682722	5.696666667000001	6.62530298038083	6.738694059990927	6.4223336177089845	6.544114795951401
CHEMBL1774636	6.846666667	6.2962280143371245	6.197533804561349	6.301194119937287	6.395496349237927
CHEMBL3577054	5.98	6.0793930075998475	6.217618901139425	6.385283521026564	6.27567778628919
CHEMBL2029598	6.41	6.744292400023095	6.872017283230999	6.855968541565425	6.710450867388194
CHEMBL1682599	6.703333333	6.693429498459954	6.831286899372811	6.521328785317498	6.656938860576427
CHEMBL557551	7.043333333	6.749291566546242	6.762481649006375	6.32874075617943	6.576743877571415
CHEMBL2029757	7.16	6.7461134343451405	7.034971715033998	7.000678203528448	6.953008545906449
CHEMBL1241239	8.1875	6.73822538933826	6.4576791754170015	6.303181247474323	6.416674012466734
CHEMBL562773	7.223333332999999	6.604019155710503	6.716451447300912	6.558139913915783	6.49760646255001
CHEMBL1682451	6.973333332999999	6.564375731351371	6.561408546948609	6.401149929717229	6.61816649661642
CHEMBL1257967	6.293333333	6.351251899177773	6.058981454349919	6.19448389734635	6.349488795211236
CHEMBL2029764	6.28	6.352197572237254	6.24350104025611	6.635008784311824	6.588200331616836
CHEMBL2029745	5.71	6.466116346387385	7.156339622677887	6.7907550725651324	6.587377806250229
CHEMBL1136	5.995	6.527106250238337	6.100027550789751	6.845151880583857	6.703808554419386
CHEMBL2041381	7.95	6.521909176112615	6.321935219613369	6.09698076613786	6.191543580006431
CHEMBL2029594	7.6	6.512273171033307	6.635919963449428	6.567723006931871	6.706979591811146
CHEMBL2029754	7.1	6.500287323671563	6.241391249067799	6.5221578087062735	6.407366233029992
CHEMBL2029587	7.6	6.675810219647142	6.646650726373846	6.67554323927308	6.536128075399721
CHEMBL2029753	6.79	6.43092311310353	6.219030181829037	5.982911132349788	6.109768962577863
CHEMBL563603	6.77	6.538490885769168	6.761437174667986	6.421100720416357	6.659211224461438
CHEMBL1682459	6.75	6.766117359707402	6.592475874232807	6.540430456209891	6.509296972793546
CHEMBL1682447	7.113333333	6.572862502981026	6.533609693187405	6.299480069757516	6.3594172364407155
CHEMBL1682462	7.103333332999999	6.704532702962625	6.976149874790391	6.63342904495529	6.636749915025693
CHEMBL1682601	6.573333333	6.460949618152677	6.662399119460712	6.437160644469503	6.658392976209733
CHEMBL1682712	6.03	6.337011529588728	6.48533896609867	6.541715843648555	6.653686267050954
CHEMBL1682603	6.463333333	6.406529039862953	6.606643901643476	6.654784550906213	6.393401720518557
CHEMBL1682586	6.67	6.491963759544646	6.541536051006421	6.576384796912901	6.452039932018575
CHEMBL1682609	6.48	6.617824138695085	6.729786661197476	6.751543784868326	6.468203035728192
CHEMBL1682717	5.916666667	6.758002842257721	7.090162971004272	6.856033524417088	6.463006318057367
CHEMBL1641857	6.72	7.098979741901591	8.031908121515674	6.936249895532022	7.279257854307066
CHEMBL1682595	6.673333333	6.1880408953379495	5.914199854062499	6.290921865899216	6.348242777817854
CHEMBL1094363	6.11	6.747205822518756	6.566743741822048	6.666666667	6.734060793886717
CHEMBL1682597	6.69	6.575261443644335	6.759840834222979	6.709154942509557	6.666699940485358
CHEMBL2029597	5.83	6.510894088741372	6.859487181098581	6.633885900924637	6.674567559625013
CHEMBL529	6.194047619	6.737042486905314	6.972291780911102	6.693032205650396	6.607662559541052
CHEMBL1682467	7.013333332999999	6.6495671997509405	7.191337607316928	6.7244602067392565	6.768411249979994
CHEMBL1774624	5.586666667	6.712144919065777	6.808253463747034	6.468361836360868	6.472473988132864
CHEMBL1774629	7.43	6.8930477790044025	6.997158799633997	7.102964168682793	7.184479940508554
CHEMBL2041570	6.83	6.802941054728896	6.581301265810319	6.705867615621487	6.6451108332628035
CHEMBL1774640	6.153333333	6.899540012018019	7.142135112643564	7.094307912841728	6.97866750001215
CHEMBL1682727	5.443333332999999	6.5903838623507704	6.859283598191288	6.787828202724422	6.533576190483601
CHEMBL1774630	7.19	6.852472439552077	6.851031195174362	7.047800909504533	7.157883214329277
CHEMBL1682604	6.483333332999999	6.455632302532184	6.217466823423642	6.486075405214521	6.507967440435022
CHEMBL1682590	6.523333332999999	6.5007251855474815	6.777819997821217	6.556573908315118	6.492337301604297
CHEMBL1682450	7.386666667	6.558565253176418	6.795858243074738	6.570434973683416	6.511817916689284
CHEMBL1682721	5.87	6.538467436075887	6.570654837358907	6.710943480631325	6.4970375000132
CHEMBL3392931	5.0	6.726383936463108	6.880338622580075	6.98	6.821975476194848
CHEMBL2029748	5.72	6.444290212526905	7.471152201912012	7.218249710340328	6.754190535759124
CHEMBL2029744	6.79	6.533866949504141	6.4835763959992505	6.619680357483352	6.592691785860028
CHEMBL2029591	6.07	6.7581013634573095	6.267564468968551	6.5335640402639905	6.722688214327134
CHEMBL1774635	7.036666667	6.654578169958666	6.766701411238369	6.561702480164567	6.810249523793613
CHEMBL2441613	6.62	6.996222529485772	7.073576643255096	6.878519972953714	6.813007182451373
CHEMBL1682456	7.096666667	6.600998449962682	6.8469126705313155	6.529725457617672	6.723930059494274
CHEMBL1641858	6.04	6.931822659608639	7.287484075514152	6.92855573820347	7.0710839087378465
CHEMBL2029759	7.04	6.3595897584243755	6.577465977220681	6.085822280252635	6.030178988102899
CHEMBL1682701	6.443333332999999	6.6691821766688815	6.720212009264406	6.768857918036017	6.603339498392856
CHEMBL2029595	7.26	6.486173695885082	7.160401077815001	6.499300540432772	6.123314195013579
CHEMBL2029742	5.41	6.396199887408336	6.666946519087167	6.306337570318117	6.309086065783336
CHEMBL1682598	6.703333333	6.496547079952115	6.883178664966897	6.982024652115198	6.969131904794268
CHEMBL1682726	5.356666667	6.512255659995198	6.660719542828799	6.400130905573104	6.494270119002149
CHEMBL2041387	6.525	6.492276520419776	6.785051219241465	7.229879172352357	6.948544835597843
CHEMBL1682578	6.82	6.5971536924182566	6.804071799519162	6.752400240537501	6.7501442262190094
CHEMBL1774634	6.856666667000001	6.688511540968612	6.733025454789091	6.592515863480036	6.721645714261442
CHEMBL1682463	6.926666667	6.682080298520396	6.955031028016988	6.749094813893504	6.771632202387486
CHEMBL1682458	7.003333333	6.467090752473625	6.605412361133139	6.46684952749912	6.638238270959784
CHEMBL1682594	6.666666667	6.823262572233607	7.183136657078448	7.0208906351236235	6.6185548894421276
CHEMBL2041384	5.935	6.35458664373812	6.2135418329509005	6.5079991310887495	6.993578273822885
CHEMBL1682607	6.68	6.74350159303185	6.931157347057427	6.409306558077232	6.931382916667558
CHEMBL1682714	6.14	6.713130990675295	7.277536167479715	7.310722802749943	7.10618355159796
CHEMBL1682453	7.196666667000001	6.703962168738416	6.0483014629461405	6.9473633782510715	6.610527151367652
CHEMBL2041390	7.515	6.614678615759614	6.729249920662758	7.014139505979165	6.818127891162153
CHEMBL2041392	6.98	6.5308361802585315	6.491794303606417	6.468518029087489	6.390634617294976
CHEMBL1081114	5.08	6.488116564782397	8.310600130029767	6.398304851019566	6.530176808380497
CHEMBL553625	6.816666667000001	6.424044877327471	6.165034496256636	6.6030249372976995	6.486204974357159
CHEMBL2029765	6.06	6.518325392259644	6.418245853990859	6.577156107007913	6.688257392332934
CHEMBL1774627	6.6166666670000005	6.595444571153603	6.646139356662955	6.928168949710138	6.656734095834281
CHEMBL2029763	7.24	6.55344659972469	6.376500762092332	6.7467056827297425	6.373165756798536
CHEMBL1094695	5.865	6.3637507135412905	7.286425614987353	7.386666667	6.9156468822730455
CHEMBL1774631	6.823333333	6.515411584091474	7.0342873276030575	6.546501575619444	6.6239879110079825
CHEMBL1682454	6.8666666670000005	6.540210141142959	6.228250697576425	6.604338083017811	6.651446028922869
CHEMBL2029755	7.02	6.558889501679388	6.339040826188691	6.9651224039795405	6.667837363922889
CHEMBL2029746	7.3	6.678286586713573	6.643785447683293	6.559982489196024	6.537424915012156
CHEMBL1682704	6.37	6.603871081551672	5.235508347026664	6.391947509998038	6.431398594104163
CHEMBL1682581	6.716666667	6.610333980820418	7.472476038892478	6.433629381597377	6.771207375295484
CHEMBL2029352	7.05	6.609554216058831	6.680111901006609	6.148687109887006	6.223380161559228
CHEMBL1946558	8.005	6.519795753775849	6.906182009088298	6.834459504677476	6.80929744045821
CHEMBL558355	6.8266666670000005	6.584464853659711	6.673353186407284	6.89668326158614	6.657543877512153
CHEMBL3577055	6.4	6.765357475285081	6.438569318664169	6.906742268383759	6.713467831756383
CHEMBL2041388	7.84	6.635080792068355	6.513125956244939	6.763282644344308	6.6561584523385875
CHEMBL1682449	7.323333333	6.590569152670895	6.549530836111363	6.62410909777315	6.557852499934297
CHEMBL1774626	6.603333332999999	6.558669154744013	6.822727152313317	6.155694819610819	6.206406641167844
CHEMBL1682460	6.923333333	6.422288966642841	6.70626623409347	6.6359333007926775	6.563539787492135
CHEMBL1682464	6.92	6.679302945662485	6.460911939544407	6.866251724161555	6.591886190431447
CHEMBL2029761	7.21	6.581785186304268	6.400951716400827	6.997408160142597	6.854743452365039
CHEMBL1682588	6.586666667	6.7519442797180025	6.32045189638685	6.780419892995069	6.578362125917111
CHEMBL2029740	5.6	6.4978526773080425	6.971920355499781	6.835326299108354	6.7183364285605185
CHEMBL2029762	5.86	6.497974057662022	6.461231467270175	6.4822742106381765	6.710870365628941
CHEMBL1682718	5.98	6.563869710497677	6.709493945101586	6.729438768651929	6.665589702347154
CHEMBL1682709	6.22	6.34146976298387	6.418522760633764	6.602386873069397	6.5750087018111625
CHEMBL1774623	5.893333332999999	6.499405392402002	6.740605170884764	6.584078318461147	6.561808027194264
CHEMBL1682706	6.276666667000001	6.560582135846284	6.568745994219264	6.662833494417102	6.602418920013577
CHEMBL1682583	6.833333333	6.640279548031329	6.8099420304035645	6.779472009980279	6.602625337280793
CHEMBL1682602	6.57	6.686861026646442	7.076217789258059	6.485559841466197	6.830299498301152
CHEMBL2041395	6.96	6.845062699442394	6.9179930296934655	6.996469035057134	6.90928750006394
CHEMBL541735	5.89	6.837844700871171	6.924189743809532	7.000027344135391	6.735850059517865
CHEMBL1774637	6.526666667000001	6.472675976074133	6.522198314943421	6.31215650905139	6.437076700644154
CHEMBL2029750	6.58	6.635437746738946	6.944733083581396	6.7000856253617105	6.9189641271047435
CHEMBL1682579	6.836666667	6.577653130982727	6.662874966637218	6.5784052450917105	6.558569702419268
CHEMBL2029749	6.78	6.763917755676708	6.9987395208738326	7.053522495091464	6.848734821398503
CHEMBL1682575	6.93	6.557363181685936	7.055577808440915	6.80627390882241	6.529788839273567
CHEMBL1094534	5.42	6.792624724742165	7.152834883440563	6.553962520309519	6.843641765167519
CHEMBL2029752	6.43	6.606640249516059	6.884906885704932	6.121142107532991	6.229946369051242
CHEMBL1682444	7.32	6.481621450029817	6.249246107974959	6.074659675237044	6.383696845238363
CHEMBL2029758	7.07	6.536443065087868	6.519676653225441	6.22123730668692	6.239580425126394
CHEMBL2041382	7.045	6.706681565111876	6.644655364324936	6.900787738296372	6.646978968254916
CHEMBL2041389	7.325	6.852266801509916	6.850939362951794	7.144478313941471	7.040296488068569
CHEMBL1682719	5.92	6.717420008042149	6.446154954037307	6.703307894492096	6.629713492127442
CHEMBL1682708	6.273333332999999	6.756111613734584	6.540334016166889	6.5480330090439045	6.58757056409416
CHEMBL1682455	6.753333333	6.878422192781806	7.348394234795044	7.021596423970764	6.981974573425554
CHEMBL1682600	6.68	6.247602602593725	5.846896271477827	6.325655947036531	6.375031819729286
CHEMBL1682577	6.55	6.577415900195	6.981281250559742	6.7992268796527435	6.625013724474981
CHEMBL2041571	6.2	6.708433228009871	6.398735167731167	6.526929770763906	6.48925039676059
CHEMBL1682585	6.833333333	6.714169626776952	7.21065884763432	6.533463999047233	6.480936836712146
CHEMBL1682572	6.643333332999999	6.644136245311055	6.699282234820747	6.7799835416460335	6.478587474479259
CHEMBL1097787	5.53	6.255152613192043	6.536752551098292	6.636666667	6.443165808002729
CHEMBL1682587	6.71	6.426890616138603	6.244970477762653	6.3924061686648885	6.408305484670701
CHEMBL2029592	6.98	6.603904636145407	6.7123579600925645	6.641364603693245	6.626662117384984
CHEMBL436840	6.02	7.239231326678118	7.205457637750161	6.636353310998669	6.728601028943345
CHEMBL532	4.666	6.563109313071134	6.529962313023024	6.63	6.562102976198568
CHEMBL1682700	6.396666667000001	6.663674845764961	6.450058845206176	6.823171619540872	6.659372874122836
CHEMBL1257966	5.28	5.9492066298028625	7.065304606784483	6.1544713543732446	6.512504761923799
CHEMBL1946562	7.945	6.681792783308662	6.9639613963401	6.622212689184922	6.786100127569255
CHEMBL555663	6.95	6.739879417691068	6.803998684917136	6.940816474674795	6.843191666609266
CHEMBL2041394	6.95	6.455609201301621	6.383547790299932	6.287718684991802	6.334395238159316
CHEMBL2041386	6.765	6.4126986715318175	6.603104607029255	6.653482447861542	6.490990093524305
CHEMBL1682593	6.703333333	6.67712296958932	5.750961513506585	6.759331588939238	6.8070449830528466
CHEMBL1682715	6.273333332999999	6.61311025617322	6.563403164542539	6.8717522373690345	6.642275510189263
CHEMBL1682728	5.503333333	6.599193842458215	6.160630635053227	6.849565621969999	6.429078868977858
CHEMBL553183	6.773333332999999	6.675513179651357	6.733344949891265	6.742182349002387	6.828325467713538
CHEMBL224345	5.31	6.185637864995455	7.304634269053825	6.865915286527895	6.645188520435551
