# Supplementary material for: Cheminformatics Analysis and Modeling with MacrolactoneDB
Source: Sci Rep. 2020 Apr 14;10:6284. doi: 10.1038/s41598-020-63192-4 (PMC7156526; doi:10.1038/s41598-020-63192-4)
Supplement: Supplementary file 2 — Supplementary information2. [file 41598_2020_63192_MOESM2_ESM.zip › DataS1/CHEMBL364/pIC50/predictions/10-fold/tuned/y_rand/6/mrc.csv]

IDs	ExperimentalAff	NB	SVR	KNN	RF
CHEMBL1682448	7.15	6.581276913474569	6.706666589514927	6.714222222133333	6.600208696590198
CHEMBL1682720	5.843333333	6.581276913474569	6.706666589514927	6.714222222133333	6.600208696590198
CHEMBL1682610	6.416666667	6.581276913474569	6.706666589514927	6.714222222133333	6.600208696590198
CHEMBL2041572	6.32	6.581514814421922	6.703104043543722	6.409555555599999	6.531549337421652
CHEMBL1682576	6.44	6.581276913474569	6.706666589514927	6.714222222133333	6.600208696590198
CHEMBL1682606	6.54	6.581276913474569	6.706666589514927	6.714222222133333	6.600208696590198
CHEMBL1682592	6.66	6.581276913474569	6.706666589514927	6.714222222133333	6.600208696590198
CHEMBL1682713	6.263333332999999	6.581276913474569	6.706666589514927	6.714222222133333	6.600208696590198
CHEMBL2029588	6.36	6.581514814421922	6.703104043543722	6.409555555599999	6.531549337421652
CHEMBL1774584	6.75	6.581276913474569	6.706666589514927	6.714222222133333	6.600208696590198
CHEMBL1682443	7.276666667000001	6.581276913474569	6.706666589514927	6.714222222133333	6.600208696590198
CHEMBL1682452	7.07	6.581276913474569	6.706666589514927	6.714222222133333	6.600208696590198
CHEMBL1682605	6.6566666670000005	6.581276913474569	6.706666589514927	6.714222222133333	6.600208696590198
CHEMBL1774633	7.023333332999999	6.581276913474569	6.706666589514927	6.714222222133333	6.600208696590198
CHEMBL532024	6.716666667	6.581276913474569	6.706666589514927	6.714222222133333	6.600208696590198
CHEMBL2029590	7.89	6.581514814421922	6.703104043543722	6.409555555599999	6.531549337421652
CHEMBL2303629	6.21625	6.582257833348403	6.659190701978994	6.7013988064504595	6.859463897553207
CHEMBL1682705	6.5	6.581276913474569	6.706666589514927	6.714222222133333	6.600208696590198
CHEMBL1682446	7.236666667000001	6.581276913474569	6.706666589514927	6.714222222133333	6.600208696590198
CHEMBL1682582	6.636666667	6.581276913474569	6.706666589514927	6.714222222133333	6.600208696590198
CHEMBL1682703	6.133333333	6.581276913474569	6.706666589514927	6.714222222133333	6.600208696590198
CHEMBL2029593	6.97	6.581276913474569	6.706666589514927	6.714222222133333	6.600208696590198
CHEMBL1946398	7.215	6.581276913474569	6.706666589514927	6.714222222133333	6.600208696590198
CHEMBL1682596	6.806666667000001	6.599065647612892	6.689999992195716	6.5707777777333325	6.581348502746469
CHEMBL563766	6.873333333	6.599065647612892	6.689999992195716	6.5707777777333325	6.581348502746469
CHEMBL1682466	6.973333332999999	6.599065647612892	6.689999992195716	6.5707777777333325	6.581348502746469
CHEMBL1081434	5.77	6.599429877185861	6.719245345652371	6.506428571285714	6.508166945229016
CHEMBL1682608	6.273333332999999	6.599065647612892	6.689999992195716	6.5707777777333325	6.581348502746469
CHEMBL1682707	5.946666667000001	6.599065647612892	6.689999992195716	6.5707777777333325	6.581348502746469
CHEMBL1774583	5.646666667000001	6.599247762399377	6.704876326340632	6.8988888889333335	6.847389255419739
CHEMBL2029751	6.58	6.599065647612892	6.689999992195716	6.5707777777333325	6.581348502746469
CHEMBL2029760	7.1	6.599065647612892	6.689999992195716	6.5707777777333325	6.581348502746469
CHEMBL2041391	7.82	6.599065647612892	6.689999992195716	6.5707777777333325	6.581348502746469
CHEMBL1682702	6.103333332999999	6.599065647612892	6.689999992195716	6.5707777777333325	6.581348502746469
CHEMBL2041393	6.99	6.599065647612892	6.689999992195716	6.5707777777333325	6.581348502746469
CHEMBL1682589	6.816666667000001	6.599065647612892	6.689999992195716	6.5707777777333325	6.581348502746469
CHEMBL1682573	6.8666666670000005	6.599065647612892	6.689999992195716	6.5707777777333325	6.581348502746469
CHEMBL1682468	6.99	6.599065647612892	6.689999992195716	6.5707777777333325	6.581348502746469
CHEMBL1682710	6.266666667000001	6.599065647612892	6.689999992195716	6.5707777777333325	6.581348502746469
CHEMBL1682461	6.91	6.599065647612892	6.689999992195716	6.5707777777333325	6.581348502746469
CHEMBL1682723	5.686666667000001	6.599065647612892	6.689999992195716	6.5707777777333325	6.581348502746469
CHEMBL1682591	6.806666667000001	6.599065647612892	6.689999992195716	6.5707777777333325	6.581348502746469
CHEMBL1682724	5.14	6.599065647612892	6.689999992195716	6.5707777777333325	6.581348502746469
CHEMBL1681796	7.19	6.599065647612892	6.689999992195716	6.5707777777333325	6.581348502746469
CHEMBL1946399	6.365	6.599247762399377	6.704876326340632	6.8988888889333335	6.847389255419739
CHEMBL1682580	6.823333333	6.599065647612892	6.689999992195716	6.5707777777333325	6.581348502746469
CHEMBL1774641	7.113333333	6.613910791212972	6.703588995599906	6.794444444466667	6.623298770223804
CHEMBL1682729	4.89	6.613910791212972	6.703588995599906	6.794444444466667	6.623298770223804
CHEMBL1682730	4.89	6.613910791212972	6.703588995599906	6.794444444466667	6.623298770223804
CHEMBL2029741	6.25	6.613910791212972	6.703588995599906	6.794444444466667	6.623298770223804
CHEMBL2041573	6.2	6.614440539939119	6.713423337904893	6.583444444466667	6.593395656399167
CHEMBL1682725	5.343333333	6.613910791212972	6.703588995599906	6.794444444466667	6.623298770223804
CHEMBL540229	6.243333333	6.613910791212972	6.703588995599906	6.794444444466667	6.623298770223804
CHEMBL487366	6.1	6.615794013558684	6.764142226830751	6.841002570750723	6.829463605795545
CHEMBL414883	5.195	6.615310149570264	6.777442089642093	6.9475	6.566087823373987
CHEMBL1946561	7.005	6.613910791212972	6.703588995599906	6.794444444466667	6.623298770223804
CHEMBL1682445	7.236666667000001	6.613910791212972	6.703588995599906	6.794444444466667	6.623298770223804
CHEMBL1774632	6.68	6.613910791212972	6.703588995599906	6.794444444466667	6.623298770223804
CHEMBL1682711	6.1566666670000005	6.613910791212972	6.703588995599906	6.794444444466667	6.623298770223804
CHEMBL553184	6.86	6.613910791212972	6.703588995599906	6.794444444466667	6.623298770223804
CHEMBL1682584	6.796666667	6.613910791212972	6.703588995599906	6.794444444466667	6.623298770223804
CHEMBL2029747	6.7	6.614440539939119	6.713423337904893	6.583444444466667	6.593395656399167
CHEMBL1774638	6.61	6.613910791212972	6.703588995599906	6.794444444466667	6.623298770223804
CHEMBL1173442	5.245	6.615310149570264	6.777442089642093	6.9475	6.566087823373987
CHEMBL1946557	8.61	6.613910791212972	6.703588995599906	6.794444444466667	6.623298770223804
CHEMBL1682716	5.996666667	6.613910791212972	6.703588995599906	6.794444444466667	6.623298770223804
CHEMBL539222	7.006666667	6.613910791212972	6.703588995599906	6.794444444466667	6.623298770223804
CHEMBL1774625	6.936666667000001	6.613910791212972	6.703588995599906	6.794444444466667	6.623298770223804
CHEMBL2029589	7.66	6.613910791212972	6.703588995599906	6.794444444466667	6.623298770223804
CHEMBL2029585	7.29	6.561335030756665	6.650000096124121	6.481555555599999	6.548474648831953
CHEMBL2029743	7.21	6.561335030756665	6.650000096124121	6.481555555599999	6.548474648831953
CHEMBL1774628	7.11	6.561335030756665	6.650000096124121	6.481555555599999	6.548474648831953
CHEMBL1774639	6.716666667	6.561335030756665	6.650000096124121	6.481555555599999	6.548474648831953
CHEMBL553338	6.876666667	6.561335030756665	6.650000096124121	6.481555555599999	6.548474648831953
CHEMBL1682457	6.97	6.561335030756665	6.650000096124121	6.481555555599999	6.548474648831953
CHEMBL1094508	6.38	6.562851421725178	6.764551351716743	6.961666666599998	6.862591974878325
CHEMBL2041385	7.63	6.561335030756665	6.650000096124121	6.481555555599999	6.548474648831953
CHEMBL1682465	6.93	6.561335030756665	6.650000096124121	6.481555555599999	6.548474648831953
CHEMBL1682574	6.666666667	6.561335030756665	6.650000096124121	6.481555555599999	6.548474648831953
CHEMBL2029596	7.58	6.561335030756665	6.650000096124121	6.481555555599999	6.548474648831953
CHEMBL2029756	6.63	6.561335030756665	6.650000096124121	6.481555555599999	6.548474648831953
CHEMBL1081435	6.05	6.562127076370512	6.707092386634228	6.766904761857143	6.763425141367197
CHEMBL2041383	6.97	6.561731053563589	6.678570894962579	6.5855111112	6.534880719522126
CHEMBL1682722	5.696666667000001	6.561335030756665	6.650000096124121	6.481555555599999	6.548474648831953
CHEMBL1774636	6.846666667	6.561335030756665	6.650000096124121	6.481555555599999	6.548474648831953
CHEMBL3577054	5.98	6.562178347499974	6.709798305370953	6.86	6.590406464414792
CHEMBL2029598	6.41	6.561335030756665	6.650000096124121	6.481555555599999	6.548474648831953
CHEMBL1682599	6.703333333	6.561335030756665	6.650000096124121	6.481555555599999	6.548474648831953
CHEMBL557551	7.043333333	6.561335030756665	6.650000096124121	6.481555555599999	6.548474648831953
CHEMBL2029757	7.16	6.561335030756665	6.650000096124121	6.481555555599999	6.548474648831953
CHEMBL1241239	8.1875	6.561379424356477	6.636445848418795	6.401446139586624	6.529134887389911
CHEMBL562773	7.223333332999999	6.561335030756665	6.650000096124121	6.481555555599999	6.548474648831953
CHEMBL1682451	6.973333332999999	6.584552878077568	6.706666757843669	6.655288888933333	6.614157686985741
CHEMBL1257967	6.293333333	6.585446737349533	6.704631331516371	7.035119047666666	6.965159516680345
CHEMBL2029764	6.28	6.58499980771355	6.705694348417694	6.4002222222	6.370473058271936
CHEMBL2029745	5.71	6.585446737349533	6.704631331516371	7.035119047666666	6.965159516680345
CHEMBL1136	5.995	6.582975190358325	6.707351833430155	6.503465886027647	6.242771124930293
CHEMBL2041381	7.95	6.584552878077568	6.706666757843669	6.655288888933333	6.614157686985741
CHEMBL2029594	7.6	6.584552878077568	6.706666757843669	6.655288888933333	6.614157686985741
CHEMBL2029754	7.1	6.584552878077568	6.706666757843669	6.655288888933333	6.614157686985741
CHEMBL2029587	7.6	6.584552878077568	6.706666757843669	6.655288888933333	6.614157686985741
CHEMBL2029753	6.79	6.584552878077568	6.706666757843669	6.655288888933333	6.614157686985741
CHEMBL563603	6.77	6.584552878077568	6.706666757843669	6.655288888933333	6.614157686985741
CHEMBL1682459	6.75	6.584552878077568	6.706666757843669	6.655288888933333	6.614157686985741
CHEMBL1682447	7.113333333	6.584552878077568	6.706666757843669	6.655288888933333	6.614157686985741
CHEMBL1682462	7.103333332999999	6.584552878077568	6.706666757843669	6.655288888933333	6.614157686985741
CHEMBL1682601	6.573333333	6.584552878077568	6.706666757843669	6.655288888933333	6.614157686985741
CHEMBL1682712	6.03	6.584552878077568	6.706666757843669	6.655288888933333	6.614157686985741
CHEMBL1682603	6.463333333	6.584552878077568	6.706666757843669	6.655288888933333	6.614157686985741
CHEMBL1682586	6.67	6.584552878077568	6.706666757843669	6.655288888933333	6.614157686985741
CHEMBL1682609	6.48	6.584552878077568	6.706666757843669	6.655288888933333	6.614157686985741
CHEMBL1682717	5.916666667	6.584552878077568	6.706666757843669	6.655288888933333	6.614157686985741
CHEMBL1641857	6.72	6.581622875560447	6.607775189284732	6.273333332999999	6.542361653246998
CHEMBL1682595	6.673333333	6.584552878077568	6.706666757843669	6.655288888933333	6.614157686985741
CHEMBL1094363	6.11	6.5834221199943075	6.706762289944768	6.662000000200001	6.703880961262514
CHEMBL1682597	6.69	6.610549498016109	6.696785139265472	6.654888888866666	6.613433645977135
CHEMBL2029597	5.83	6.610549498016109	6.696785139265472	6.654888888866666	6.613433645977135
CHEMBL529	6.194047619	6.610549498016109	6.696785139265472	6.654888888866666	6.613433645977135
CHEMBL1682467	7.013333332999999	6.610549498016109	6.696785139265472	6.654888888866666	6.613433645977135
CHEMBL1774624	5.586666667	6.610549498016109	6.696785139265472	6.654888888866666	6.613433645977135
CHEMBL1774629	7.43	6.610549498016109	6.696785139265472	6.654888888866666	6.613433645977135
CHEMBL2041570	6.83	6.610549498016109	6.696785139265472	6.654888888866666	6.613433645977135
CHEMBL1774640	6.153333333	6.610549498016109	6.696785139265472	6.654888888866666	6.613433645977135
CHEMBL1682727	5.443333332999999	6.610549498016109	6.696785139265472	6.654888888866666	6.613433645977135
CHEMBL1774630	7.19	6.610549498016109	6.696785139265472	6.654888888866666	6.613433645977135
CHEMBL1682604	6.483333332999999	6.610549498016109	6.696785139265472	6.654888888866666	6.613433645977135
CHEMBL1682590	6.523333332999999	6.610549498016109	6.696785139265472	6.654888888866666	6.613433645977135
CHEMBL1682450	7.386666667	6.610549498016109	6.696785139265472	6.654888888866666	6.613433645977135
CHEMBL1682721	5.87	6.610549498016109	6.696785139265472	6.654888888866666	6.613433645977135
CHEMBL3392931	5.0	6.623756387106858	6.720540125920868	7.113333333	6.707541607811377
CHEMBL2029748	5.72	6.618891975699842	6.743139076610794	6.603055555499999	6.6486771033614716
CHEMBL2029744	6.79	6.614720736857976	6.719870892738369	6.366333333399999	6.491150258358559
CHEMBL2029591	6.07	6.610549498016109	6.696785139265472	6.654888888866666	6.613433645977135
CHEMBL1774635	7.036666667	6.610549498016109	6.696785139265472	6.654888888866666	6.613433645977135
CHEMBL2441613	6.62	6.618891975699842	6.743139076610794	6.603055555499999	6.6486771033614716
CHEMBL1682456	7.096666667	6.610549498016109	6.696785139265472	6.654888888866666	6.613433645977135
CHEMBL1641858	6.04	6.6274043036305335	6.765034256715366	7.16	6.786042323204759
CHEMBL2029759	7.04	6.610549498016109	6.696785139265472	6.654888888866666	6.613433645977135
CHEMBL1682701	6.443333332999999	6.602325718536447	6.690277843999208	6.593714285666667	6.614836805906019
CHEMBL2029595	7.26	6.602105798183336	6.679722320867348	6.294666666666667	6.373445450585637
CHEMBL2029742	5.41	6.602105798183336	6.679722320867348	6.294666666666667	6.373445450585637
CHEMBL1682598	6.703333333	6.602325718536447	6.690277843999208	6.593714285666667	6.614836805906019
CHEMBL1682726	5.356666667	6.602325718536447	6.690277843999208	6.593714285666667	6.614836805906019
CHEMBL2041387	6.525	6.602105798183336	6.679722320867348	6.294666666666667	6.373445450585637
CHEMBL1682578	6.82	6.602325718536447	6.690277843999208	6.593714285666667	6.614836805906019
CHEMBL1774634	6.856666667000001	6.602325718536447	6.690277843999208	6.593714285666667	6.614836805906019
CHEMBL1682463	6.926666667	6.602325718536447	6.690277843999208	6.593714285666667	6.614836805906019
CHEMBL1682458	7.003333333	6.602325718536447	6.690277843999208	6.593714285666667	6.614836805906019
CHEMBL1682594	6.666666667	6.602325718536447	6.690277843999208	6.593714285666667	6.614836805906019
CHEMBL2041384	5.935	6.602105798183336	6.679722320867348	6.294666666666667	6.373445450585637
CHEMBL1682607	6.68	6.602325718536447	6.690277843999208	6.593714285666667	6.614836805906019
CHEMBL1682714	6.14	6.602325718536447	6.690277843999208	6.593714285666667	6.614836805906019
CHEMBL1682453	7.196666667000001	6.602325718536447	6.690277843999208	6.593714285666667	6.614836805906019
CHEMBL2041390	7.515	6.602105798183336	6.679722320867348	6.294666666666667	6.373445450585637
CHEMBL2041392	6.98	6.602325718536447	6.690277843999208	6.593714285666667	6.614836805906019
CHEMBL1081114	5.08	6.601885877830226	6.669380440497381	6.815238095428571	6.749716466396152
CHEMBL553625	6.816666667000001	6.602325718536447	6.690277843999208	6.593714285666667	6.614836805906019
CHEMBL2029765	6.06	6.602325718536447	6.690277843999208	6.593714285666667	6.614836805906019
CHEMBL1774627	6.6166666670000005	6.602325718536447	6.690277843999208	6.593714285666667	6.614836805906019
CHEMBL2029763	7.24	6.602325718536447	6.690277843999208	6.593714285666667	6.614836805906019
CHEMBL1094695	5.865	6.6021266947158095	6.7360201284130135	6.3153333334	6.510327150735089
CHEMBL1774631	6.823333333	6.57091165249043	6.693164573716629	6.554444444533334	6.607506248224015
CHEMBL1682454	6.8666666670000005	6.588290336860317	6.681960447899928	6.570000000066666	6.605221427287581
CHEMBL2029755	7.02	6.588290336860317	6.681960447899928	6.570000000066666	6.605221427287581
CHEMBL2029746	7.3	6.588290336860317	6.681960447899928	6.570000000066666	6.605221427287581
CHEMBL1682704	6.37	6.588290336860317	6.681960447899928	6.570000000066666	6.605221427287581
CHEMBL1682581	6.716666667	6.588290336860317	6.681960447899928	6.570000000066666	6.605221427287581
CHEMBL2029352	7.05	6.588290336860317	6.681960447899928	6.570000000066666	6.605221427287581
CHEMBL1946558	8.005	6.57091165249043	6.693164573716629	6.554444444533334	6.607506248224015
CHEMBL558355	6.8266666670000005	6.588290336860317	6.681960447899928	6.570000000066666	6.605221427287581
CHEMBL3577055	6.4	6.466166140386153	6.54533099164481	4.666	5.84459022463228
CHEMBL2041388	7.84	6.588290336860317	6.681960447899928	6.570000000066666	6.605221427287581
CHEMBL1682449	7.323333333	6.588290336860317	6.681960447899928	6.570000000066666	6.605221427287581
CHEMBL1774626	6.603333332999999	6.588290336860317	6.681960447899928	6.570000000066666	6.605221427287581
CHEMBL1682460	6.923333333	6.588290336860317	6.681960447899928	6.570000000066666	6.605221427287581
CHEMBL1682464	6.92	6.588290336860317	6.681960447899928	6.570000000066666	6.605221427287581
CHEMBL2029761	7.21	6.588290336860317	6.681960447899928	6.570000000066666	6.605221427287581
CHEMBL1682588	6.586666667	6.588290336860317	6.681960447899928	6.570000000066666	6.605221427287581
CHEMBL2029740	5.6	6.57091165249043	6.693164573716629	6.554444444533334	6.607506248224015
CHEMBL2029762	5.86	6.57091165249043	6.693164573716629	6.554444444533334	6.607506248224015
CHEMBL1682718	5.98	6.588290336860317	6.681960447899928	6.570000000066666	6.605221427287581
CHEMBL1682709	6.22	6.588290336860317	6.681960447899928	6.570000000066666	6.605221427287581
CHEMBL1774623	5.893333332999999	6.588290336860317	6.681960447899928	6.570000000066666	6.605221427287581
CHEMBL1682706	6.276666667000001	6.588290336860317	6.681960447899928	6.570000000066666	6.605221427287581
CHEMBL1682583	6.833333333	6.604396501458962	6.688856384099764	6.711777777733333	6.595953603695558
CHEMBL1682602	6.57	6.604396501458962	6.688856384099764	6.711777777733333	6.595953603695558
CHEMBL2041395	6.96	6.604396501458962	6.688856384099764	6.711777777733333	6.595953603695558
CHEMBL541735	5.89	6.604396501458962	6.688856384099764	6.711777777733333	6.595953603695558
CHEMBL1774637	6.526666667000001	6.6086294422027745	6.720116077759228	6.780277777799999	6.834069494971142
CHEMBL2029750	6.58	6.6086294422027745	6.720116077759228	6.780277777799999	6.834069494971142
CHEMBL1682579	6.836666667	6.604396501458962	6.688856384099764	6.711777777733333	6.595953603695558
CHEMBL2029749	6.78	6.604396501458962	6.688856384099764	6.711777777733333	6.595953603695558
CHEMBL1682575	6.93	6.604396501458962	6.688856384099764	6.711777777733333	6.595953603695558
CHEMBL1094534	5.42	6.525683291614806	6.727783897030258	6.384679894252668	6.35773866897371
CHEMBL2029752	6.43	6.604396501458962	6.688856384099764	6.711777777733333	6.595953603695558
CHEMBL1682444	7.32	6.604396501458962	6.688856384099764	6.711777777733333	6.595953603695558
CHEMBL2029758	7.07	6.604396501458962	6.688856384099764	6.711777777733333	6.595953603695558
CHEMBL2041382	7.045	6.604396501458962	6.688856384099764	6.711777777733333	6.595953603695558
CHEMBL2041389	7.325	6.604396501458962	6.688856384099764	6.711777777733333	6.595953603695558
CHEMBL1682719	5.92	6.604396501458962	6.688856384099764	6.711777777733333	6.595953603695558
CHEMBL1682708	6.273333332999999	6.604396501458962	6.688856384099764	6.711777777733333	6.595953603695558
CHEMBL1682455	6.753333333	6.604396501458962	6.688856384099764	6.711777777733333	6.595953603695558
CHEMBL1682600	6.68	6.604396501458962	6.688856384099764	6.711777777733333	6.595953603695558
CHEMBL1682577	6.55	6.604396501458962	6.688856384099764	6.711777777733333	6.595953603695558
CHEMBL2041571	6.2	6.6086294422027745	6.720116077759228	6.780277777799999	6.834069494971142
CHEMBL1682585	6.833333333	6.606750379425871	6.691423285674632	6.507222222333334	6.527705511743212
CHEMBL1682572	6.643333332999999	6.604396501458962	6.688856384099764	6.711777777733333	6.595953603695558
CHEMBL1097787	5.53	6.617493440195793	6.7110181725227465	6.4030000000000005	6.511468791785018
CHEMBL1682587	6.71	6.6173557889018175	6.709258285064061	6.746000000066668	6.591981279270641
CHEMBL2029592	6.98	6.6173557889018175	6.709258285064061	6.746000000066668	6.591981279270641
CHEMBL436840	6.02	6.617749708025844	6.685379602942496	6.554401226070432	6.600735846185973
CHEMBL532	4.666	6.617356537214776	6.753658688463868	7.02	6.714517011905936
CHEMBL1682700	6.396666667000001	6.6173557889018175	6.709258285064061	6.746000000066668	6.591981279270641
CHEMBL1257966	5.28	6.617492691882834	6.667053542782799	6.678095238142857	6.663890539044605
CHEMBL1946562	7.945	6.6173557889018175	6.709258285064061	6.746000000066668	6.591981279270641
CHEMBL555663	6.95	6.6173557889018175	6.709258285064061	6.746000000066668	6.591981279270641
CHEMBL2041394	6.95	6.6173557889018175	6.709258285064061	6.746000000066668	6.591981279270641
CHEMBL2041386	6.765	6.6173557889018175	6.709258285064061	6.746000000066668	6.591981279270641
CHEMBL1682593	6.703333333	6.6173557889018175	6.709258285064061	6.746000000066668	6.591981279270641
CHEMBL1682715	6.273333332999999	6.6173557889018175	6.709258285064061	6.746000000066668	6.591981279270641
CHEMBL1682728	5.503333333	6.6173557889018175	6.709258285064061	6.746000000066668	6.591981279270641
CHEMBL553183	6.773333332999999	6.6173557889018175	6.709258285064061	6.746000000066668	6.591981279270641
CHEMBL224345	5.31	6.617732152599578	6.686216962739834	6.523285370315939	6.600735846185973
