# Supplementary material for: Cheminformatics Analysis and Modeling with MacrolactoneDB
Source: Sci Rep. 2020 Apr 14;10:6284. doi: 10.1038/s41598-020-63192-4 (PMC7156526; doi:10.1038/s41598-020-63192-4)
Supplement: Supplementary file 2 — Supplementary information2. [file 41598_2020_63192_MOESM2_ESM.zip › DataS1/CHEMBL364/pIC50/predictions/10-fold/tuned/y_rand/1/mordred_mrc.csv]

IDs	ExperimentalAff	NB	SVR	KNN	RF
CHEMBL1682448	7.15	6.6196047577363295	6.352326143229985	6.363109273859615	6.38724394560536
CHEMBL1682720	5.843333333	6.371277775949875	6.462422510539242	6.088539181485084	6.530893333345014
CHEMBL1682610	6.416666667	6.511734863061162	7.020895224209201	6.551338964992742	6.564070340151411
CHEMBL2041572	6.32	6.471074527690428	6.802923973201724	6.4554049869652355	6.79140547617788
CHEMBL1682576	6.44	6.7884092964504426	6.919564020770822	7.015577369763969	6.891774915022088
CHEMBL1682606	6.54	6.434867685814488	6.328321608756758	6.326416642493579	6.685272602023108
CHEMBL1682592	6.66	6.469673116686257	6.512830032347175	6.4010453031307994	6.651217908181415
CHEMBL1682713	6.263333332999999	6.58498661029658	6.280139237967109	6.505477369904054	6.5651991666936595
CHEMBL2029588	6.36	6.42998676103079	6.675126383705251	6.339159371694527	6.31425142864703
CHEMBL1774584	6.75	6.517881753706267	6.266929706835347	6.415486423450131	6.6450445237814195
CHEMBL1682443	7.276666667000001	6.520030859454548	7.436895233481421	6.2212154256743135	6.2995682653442895
CHEMBL1682452	7.07	6.6168896993191515	6.293773026766168	6.623423976966863	6.664328061220009
CHEMBL1682605	6.6566666670000005	6.563814471403428	6.169311750730625	6.58538785722148	6.518763911614269
CHEMBL1774633	7.023333332999999	6.599166742573825	6.644081552133002	6.77507297943858	6.78575287416644
CHEMBL532024	6.716666667	6.632727343804022	6.847688910302973	6.404790579992239	6.562601054397137
CHEMBL2029590	7.89	6.518132133454561	6.602751080312886	6.662244024073022	6.652835272136874
CHEMBL2303629	6.21625	6.678371899097132	2.498235369329274	6.691245149845978	6.361492244888238
CHEMBL1682705	6.5	6.763438897292401	6.7142860923026095	6.151516605558621	6.823084115602159
CHEMBL1682446	7.236666667000001	6.977520598349956	6.986741328330103	7.016879886703779	7.078369370706423
CHEMBL1682582	6.636666667	6.39134551502075	5.462372092333792	6.2850842911721285	6.425897755082139
CHEMBL1682703	6.133333333	6.369026013134725	6.080026020649334	6.499841044982544	6.5769868537338025
CHEMBL2029593	6.97	6.527248985853335	6.628374586545169	6.719433507482317	6.610403928557577
CHEMBL1946398	7.215	6.774347663797518	6.793738614458951	6.734606684458658	6.688401513594698
CHEMBL1682596	6.806666667000001	6.721300905028268	6.542404023476642	6.739374041779132	6.528304447287338
CHEMBL563766	6.873333333	6.633245553546198	6.481824591680349	6.674064037890265	6.579382270514978
CHEMBL1682466	6.973333332999999	6.904407570027924	7.291522825388865	6.778475495787943	6.719422151388997
CHEMBL1081434	5.77	6.097620261869003	7.906557776082629	6.0451515880462585	5.9104749148256195
CHEMBL1682608	6.273333332999999	6.785615362848809	7.094057885563558	6.7529727963657615	6.888210892873572
CHEMBL1682707	5.946666667000001	6.760657849512066	6.937278871304313	6.784747542116836	6.8315748809414005
CHEMBL1774583	5.646666667000001	6.641322673028505	6.580282761988196	6.561986491131282	6.713414022158915
CHEMBL2029751	6.58	6.646892591740343	6.384500684836848	6.692700965071697	6.509546060091485
CHEMBL2029760	7.1	6.646041552278524	6.636391268245763	6.215306800929468	6.2885562925114415
CHEMBL2041391	7.82	6.653667269259687	7.051974457059709	6.45998679642187	6.746244302738526
CHEMBL1682702	6.103333332999999	6.6413100578485675	6.797536675721906	6.682422263429251	6.672144515329796
CHEMBL2041393	6.99	6.593964907838959	6.694147886726027	6.739845336913839	6.921988903017127
CHEMBL1682589	6.816666667000001	6.710034997294904	6.436863821662856	6.6012176365935895	6.753870102043564
CHEMBL1682573	6.8666666670000005	6.699347674730126	6.498493808426053	6.804169391155655	6.555852230772259
CHEMBL1682468	6.99	6.731257757094014	6.700340694179475	6.998681635461338	6.657141904769987
CHEMBL1682710	6.266666667000001	6.717065092886402	6.614596287382419	6.842474003335747	6.69852808956942
CHEMBL1682461	6.91	6.640438224550284	6.684800491503765	6.604315226042421	6.446387738082658
CHEMBL1682723	5.686666667000001	6.609576008830286	6.94617590025071	6.8824046081201855	6.862616794246434
CHEMBL1682591	6.806666667000001	6.750081926457927	6.556780130239877	6.7376279217625115	6.8610222704099835
CHEMBL1682724	5.14	6.6269314204859215	6.798804131084598	6.7517172911510785	6.793734146822906
CHEMBL1681796	7.19	6.858454403654736	6.927235455399465	6.77570594619902	6.49684333332428
CHEMBL1946399	6.365	6.46952034560409	6.646832595324119	6.772840058652568	6.641574413260696
CHEMBL1682580	6.823333333	6.4131198911899	6.3665512895246295	6.859367741879617	6.620785493178559
CHEMBL1774641	7.113333333	6.580014722932173	6.88719876155272	6.635173654080423	6.583700810717632
CHEMBL1682729	4.89	6.588333346113034	6.917443003471408	6.511867194624052	6.422839228991964
CHEMBL1682730	4.89	6.459107784485496	6.600161439904531	6.6472219740387635	6.59503996032402
CHEMBL2029741	6.25	6.473917486711866	5.846229683835346	6.043800089940787	6.112968135066708
CHEMBL2041573	6.2	6.675101172288871	6.958649903995517	6.619367564590404	6.62772830795292
CHEMBL1682725	5.343333333	6.521118690932894	6.67469036533092	6.6105581927411485	6.456597661549966
CHEMBL540229	6.243333333	6.26111537240062	6.460358650533872	5.82629068419731	5.865388384370064
CHEMBL487366	6.1	6.053451097701237	6.546563299537236	6.310972318608094	6.639134314047969
CHEMBL414883	5.195	7.168188227976868	10.285371078539892	6.783617248563518	6.832173353118212
CHEMBL1946561	7.005	6.5592726101357215	6.400650514558648	6.4763132848763805	6.529058030031182
CHEMBL1682445	7.236666667000001	6.409870510673208	6.040389660873308	6.385343703894643	6.38866303009187
CHEMBL1774632	6.68	6.760276932777266	6.942129894262421	6.458095601005841	6.636830178567668
CHEMBL1682711	6.1566666670000005	6.797684886235226	7.035798751517944	6.7153820631917265	6.61043459184143
CHEMBL553184	6.86	6.2031171548249695	5.863235028832839	6.026198251533397	5.905405986366448
CHEMBL1682584	6.796666667	6.661083158094665	6.925534368785526	6.676808808378301	6.713456323726009
CHEMBL2029747	6.7	6.601131067750524	6.72943073019277	6.4597222910055985	6.31238095252864
CHEMBL1774638	6.61	6.363779183321464	6.611551768897267	6.198102218477484	6.2780812557032695
CHEMBL1173442	5.245	6.944280378656419	9.30186349361541	6.899272834781617	6.922109424569439
CHEMBL1946557	8.61	6.579251194128188	6.4448079488038195	6.466844676706927	6.583915232414052
CHEMBL1682716	5.996666667	6.567212628335625	7.042028982892172	6.567831541106466	6.606007831610971
CHEMBL539222	7.006666667	6.295012476382096	6.302000956866279	6.317045614147811	6.328701377614988
CHEMBL1774625	6.936666667000001	6.637291332795428	6.792511305495444	6.500155540228881	6.600628253979247
CHEMBL2029589	7.66	6.594549325583498	6.565896478866306	6.473755761395716	6.5968620237900115
CHEMBL2029585	7.29	6.5408523668577185	6.246455264673726	6.354608247852914	6.31495243204505
CHEMBL2029743	7.21	6.546744454725848	6.7363949750039875	6.727213245713292	6.8014499744985875
CHEMBL1774628	7.11	6.631512959141501	6.715070081648269	6.323585664500884	6.4150438690985645
CHEMBL1774639	6.716666667	6.717101420071456	6.799168657054606	6.809218223457783	6.618143086647854
CHEMBL553338	6.876666667	6.738078717815454	6.869127935211031	6.583711588608136	6.871508520374281
CHEMBL1682457	6.97	6.639471443463455	7.3450597324961375	6.617576760058076	6.718038477870721
CHEMBL1094508	6.38	6.180266510739572	6.099996896592371	6.2	6.191674948980251
CHEMBL2041385	7.63	6.368768730021905	6.484769492183849	6.711439665531589	6.482029251695717
CHEMBL1682465	6.93	6.638774606949984	6.850660236081167	6.865427673231822	6.8490535799400005
CHEMBL1682574	6.666666667	6.620391027376238	6.915543563488056	6.555531276741947	6.5762208758459995
CHEMBL2029596	7.58	6.582187913035558	6.777549454135643	6.742340397243785	6.597997551024291
CHEMBL2029756	6.63	6.5055668626761385	6.5283273158282835	6.26767117550609	6.63549170916929
CHEMBL1081435	6.05	6.8029238480363	7.433514990352839	6.816913217430227	6.978719234664918
CHEMBL2041383	6.97	6.524068931773337	6.872104940423716	6.45049455798929	6.521223188795015
CHEMBL1682722	5.696666667000001	6.464117466682034	6.5994977051114585	6.366735932856456	6.337200892849246
CHEMBL1774636	6.846666667	6.7589316704911955	6.785053916740429	6.5430694053590965	6.665761088410714
CHEMBL3577054	5.98	6.876256485122459	7.268640115336501	6.8654516974943816	6.67737903060356
CHEMBL2029598	6.41	6.602047992270906	6.771843634287867	6.673717962255253	6.742646700687181
CHEMBL1682599	6.703333333	6.619932628711847	6.434966672395587	7.096633795546979	6.756500450640711
CHEMBL557551	7.043333333	6.650776951391695	6.695917707110167	6.5452396538276645	6.279189396268569
CHEMBL2029757	7.16	6.534400288841279	6.444122832085446	6.116410174373546	6.577935204039998
CHEMBL1241239	8.1875	6.492961674085314	6.959060760354424	6.598074436853187	6.515975671782843
CHEMBL562773	7.223333332999999	6.6723819015667765	6.458404758139116	6.868173104997361	6.6223620917428345
CHEMBL1682451	6.973333332999999	6.706571025711966	7.4485799145297715	6.662693688226214	6.73255806975856
CHEMBL1257967	6.293333333	5.995717691657513	4.80936721502446	6.255820451556162	6.26221007377845
CHEMBL2029764	6.28	6.777371158557209	7.113926737122643	7.047214187412187	6.864094002269961
CHEMBL2029745	5.71	6.7400393447928515	7.195939840402817	6.89163944147883	6.750726833908467
CHEMBL1136	5.995	6.655543851294327	4.631811389011009	6.357948201239807	6.476436156463557
CHEMBL2041381	7.95	6.480742555506481	6.543017036534504	6.648778770941129	6.443638571509242
CHEMBL2029594	7.6	6.719152739142041	6.480023808969731	6.85327455725447	6.6284541155699985
CHEMBL2029754	7.1	6.682460512228366	6.691130337598561	6.474293279557143	6.619544285717859
CHEMBL2029587	7.6	6.7481759172263605	6.666156891706685	6.583154860130794	6.729313647929763
CHEMBL2029753	6.79	6.5644337073009815	6.9071778765478715	6.749289059455285	6.543118835073575
CHEMBL563603	6.77	6.685180736779758	6.773708020013714	6.385834800635978	6.626702746657125
CHEMBL1682459	6.75	6.564536790156907	6.852550682856601	6.564611994945946	6.758411607210709
CHEMBL1682447	7.113333333	6.480877408193416	6.343374382684874	6.478954627727856	6.505298554385709
CHEMBL1682462	7.103333332999999	6.5327848088824645	6.042131183457669	6.867551537229255	6.623399804391657
CHEMBL1682601	6.573333333	6.172205916539063	4.333419234590401	6.008312687213745	6.370362176897734
CHEMBL1682712	6.03	6.147011750544213	5.674574628488315	6.115118490189944	6.190160612276896
CHEMBL1682603	6.463333333	6.430254341798096	6.428367858491692	6.42002615414859	6.298136428581876
CHEMBL1682586	6.67	6.496311094271974	6.060085167562022	6.476339735568712	6.483347312911398
CHEMBL1682609	6.48	6.727771018713801	6.643293730425632	7.126117957308247	6.2784265731435855
CHEMBL1682717	5.916666667	6.7894369508244115	7.235546372187165	6.567420010998484	6.498325272191432
CHEMBL1641857	6.72	6.57378091775621	6.794868659416558	6.55464376708969	6.5865376530708755
CHEMBL1682595	6.673333333	6.415028938043182	6.2274190858460425	6.358833598400134	6.403196717644306
CHEMBL1094363	6.11	6.4064483721604155	6.2278544346186235	6.1566666670000005	6.3482844389523
CHEMBL1682597	6.69	6.605087922510878	6.664298645032902	6.67779551419326	6.61219535717855
CHEMBL2029597	5.83	6.642663719324	6.557559236717738	6.50442624307009	6.5825691071746615
CHEMBL529	6.194047619	6.860849429894472	7.081630921063381	6.534805709875055	6.707399841304508
CHEMBL1682467	7.013333332999999	6.527075945021185	7.063621889170387	6.511793444240787	6.568999622980463
CHEMBL1774624	5.586666667	6.838924712744584	7.10219572793441	6.756304503526445	6.966391269863504
CHEMBL1774629	7.43	6.632006887868869	6.890120971112333	6.578836702866838	6.771496845292552
CHEMBL2041570	6.83	6.5164022550331895	6.353607570815557	6.1358801150383355	6.355168988202869
CHEMBL1774640	6.153333333	6.620728280901723	6.811284273187207	6.743521608188019	6.6934902380795265
CHEMBL1682727	5.443333332999999	6.421621323065695	6.225572974848463	6.5749867956767885	6.524419107130996
CHEMBL1774630	7.19	6.644108636245373	7.248136933563929	6.66042586527725	6.92490863100854
CHEMBL1682604	6.483333332999999	6.2558250849978645	6.498253182020784	6.5793811859294875	6.4866563690714205
CHEMBL1682590	6.523333332999999	6.70454455547911	7.124520819545703	6.96911158716818	6.820819841231676
CHEMBL1682450	7.386666667	6.566525462226826	6.539336130955393	6.8054793474451944	6.560640853124513
CHEMBL1682721	5.87	6.465685677181675	7.054435182277205	6.705602732107384	6.8393788690978035
CHEMBL3392931	5.0	6.903880308209871	6.907005048744148	6.806666667000001	6.746389524042225
CHEMBL2029748	5.72	6.17414289461878	6.1728322734181535	6.224319367175569	6.187586765867682
CHEMBL2029744	6.79	6.337795541228452	6.449032136647064	6.3917416212363145	6.103419821477185
CHEMBL2029591	6.07	6.417728782369518	6.492264128346138	6.536019380914067	6.491284702410923
CHEMBL1774635	7.036666667	6.615528184478859	6.62609871172763	6.420257488542502	6.457083452383205
CHEMBL2441613	6.62	7.340615231269107	8.132099091912965	6.945619125105116	7.07003589286475
CHEMBL1682456	7.096666667	6.572736018378062	6.81952868050489	6.471805584470582	6.631842261874965
CHEMBL1641858	6.04	7.418393210716355	7.749396728615311	7.272594217926762	7.315195119064205
CHEMBL2029759	7.04	6.737715234807864	6.79259834235839	6.727600859601107	6.7001415476257025
CHEMBL1682701	6.443333332999999	6.724246657053269	6.690112253580938	6.785656721443322	6.637574078794055
CHEMBL2029595	7.26	6.4051857613674645	6.213207650544658	6.620217573753918	6.606557261863565
CHEMBL2029742	5.41	6.624089052437272	6.369469031343763	6.186040954037987	6.402790714280942
CHEMBL1682598	6.703333333	6.71694484409741	7.2279334506806245	6.636883468837376	6.871754880935328
CHEMBL1682726	5.356666667	6.630609081292427	6.764952871744849	6.815396883397743	6.678879447277868
CHEMBL2041387	6.525	6.661841770071281	7.005191135089421	6.742318553569696	6.590468996522114
CHEMBL1682578	6.82	6.685131548154391	7.066984743254248	7.035105877668466	6.64240991498676
CHEMBL1774634	6.856666667000001	6.476868925580964	6.222361706188379	6.219898880959095	6.223493316342869
CHEMBL1682463	6.926666667	6.8191166696111125	6.955827267181298	6.726657173729598	6.7965205356957
CHEMBL1682458	7.003333333	6.451313091048014	7.503604711099958	6.477121566733146	6.7156203515251605
CHEMBL1682594	6.666666667	6.612137542156597	6.7402625301465	6.569741548670299	6.691273392859647
CHEMBL2041384	5.935	6.541792187476172	6.40227664749843	6.623436210568577	6.57820440465604
CHEMBL1682607	6.68	6.549725797329821	6.743584512610709	6.472273828162167	6.701860450689814
CHEMBL1682714	6.14	6.729934420906062	7.1665238402615	6.782225403818181	6.776047976172487
CHEMBL1682453	7.196666667000001	6.489402970466211	6.657275832169909	6.423874682828982	6.490904523804802
CHEMBL2041390	7.515	6.576611759759636	6.6740341689018114	6.560337385784259	6.569523168879728
CHEMBL2041392	6.98	6.626144135634036	6.726441716757532	6.724491221688955	6.699426309468594
CHEMBL1081114	5.08	5.949338259862728	6.25987774886545	6.320252864253022	5.9727043225391965
CHEMBL553625	6.816666667000001	6.522169501679942	6.572863675320064	6.256827435665438	6.497585994874315
CHEMBL2029765	6.06	6.630035485756684	6.662239228383908	6.530713336943665	6.674918268103806
CHEMBL1774627	6.6166666670000005	6.636867016989205	6.611806122927079	6.569771418759119	6.696257956360479
CHEMBL2029763	7.24	6.574246918396546	6.599412733283434	6.234396625657577	6.618941011877777
CHEMBL1094695	5.865	6.1751251787460895	6.256754927793138	6.1566666670000005	6.217042259295401
CHEMBL1774631	6.823333333	6.6233183020603805	6.724340869597273	6.515950945155688	6.441664509610591
CHEMBL1682454	6.8666666670000005	6.430619133490867	5.989682544218028	6.37800343691269	6.408725476214298
CHEMBL2029755	7.02	6.526117211976615	6.470059643269848	6.5136931870069334	6.487042482913113
CHEMBL2029746	7.3	6.55826546823486	6.419714669354335	6.474264072301991	6.49407026368307
CHEMBL1682704	6.37	6.650610256259723	6.2742131778594485	7.010067521183774	6.529525677477618
CHEMBL1682581	6.716666667	6.6265271489653585	7.006995843633137	6.871145988034895	6.3754657567964115
CHEMBL2029352	7.05	6.564139607608576	6.4460270893081	6.515599075463395	6.5589522108328735
CHEMBL1946558	8.005	6.550000446455696	6.6922697321646085	6.5861783290909255	6.570822607606077
CHEMBL558355	6.8266666670000005	6.534303593462591	6.706649977735554	6.550482838414745	6.621821487999987
CHEMBL3577055	6.4	6.2632581016141735	7.393313068317817	6.47574993521046	6.436648928496244
CHEMBL2041388	7.84	6.544501997701831	6.682286095348551	6.6102888805294295	6.534092131476813
CHEMBL1682449	7.323333333	6.510137848820835	6.604234682800754	6.445989903720286	6.192801740474486
CHEMBL1774626	6.603333332999999	6.611187391323411	6.6639790146177225	6.598756780275795	6.717693044173058
CHEMBL1682460	6.923333333	6.572686585725761	6.802618057221845	6.224839830324023	6.72170135207143
CHEMBL1682464	6.92	6.61403979436437	7.222208003277692	6.799468646975645	6.704997553822152
CHEMBL2029761	7.21	6.510572601138859	6.565095305844346	6.283778178205737	6.237053834924548
CHEMBL1682588	6.586666667	6.559471101848445	5.619568493770637	6.381311706008003	6.220089183663563
CHEMBL2029740	5.6	6.481825511903855	6.233055495168494	6.695823196819061	6.63263539679666
CHEMBL2029762	5.86	6.426836562585623	6.297402024047311	6.537888805742887	6.329886663760592
CHEMBL1682718	5.98	6.455191930482563	6.111087668788568	6.667922064774382	6.589817593544263
CHEMBL1682709	6.22	6.645358259754959	6.670615161218243	6.553642073600423	6.8525048894235185
CHEMBL1774623	5.893333332999999	6.721720461900181	6.8452085707834955	6.794498691300773	6.69746595235689
CHEMBL1682706	6.276666667000001	6.555480822830578	6.081212710017131	6.698852941766931	6.517423684817818
CHEMBL1682583	6.833333333	6.6367777010497715	6.446058812284366	6.652303456307009	6.58068839280834
CHEMBL1682602	6.57	6.690400979199526	6.7884692375090046	6.573005274244348	6.632300297599044
CHEMBL2041395	6.96	6.444367014165913	6.462733819692086	6.116363979568122	6.34285940489506
CHEMBL541735	5.89	6.383404171004859	5.972959772617583	6.434674466869499	6.249868579957379
CHEMBL1774637	6.526666667000001	6.430970093944997	6.404087607744864	6.074391900692179	6.047661556133567
CHEMBL2029750	6.58	6.18013606878908	5.964468454031622	6.225637639654246	6.388545867392853
CHEMBL1682579	6.836666667	6.852732184047417	7.476269155048917	6.881881162940598	6.8491057142542635
CHEMBL2029749	6.78	6.432642864573479	6.2798316568319565	5.875292466098899	6.263975416666432
CHEMBL1682575	6.93	6.4799920629923236	6.624428450666049	6.588107585903875	6.616745510175479
CHEMBL1094534	5.42	6.702736414318957	6.614635874756575	6.859226032379798	6.751518052755078
CHEMBL2029752	6.43	6.720435313717153	6.941829101313579	6.646124263919579	6.702968928581408
CHEMBL1682444	7.32	6.508368501786305	6.496377270536025	6.708211337384258	6.602487916659962
CHEMBL2029758	7.07	6.64707605855139	6.678023929628998	6.632310666492565	6.631825238076408
CHEMBL2041382	7.045	6.39455191767992	6.405722577243092	5.977452619787844	6.454432083389303
CHEMBL2041389	7.325	6.463214584754444	6.622350687432859	5.948004800244197	6.266648035755023
CHEMBL1682719	5.92	6.579930216519009	6.386890592841758	6.724428696765614	6.689775238101386
CHEMBL1682708	6.273333332999999	6.510951230206946	6.566585183816049	6.494504937938159	6.327293214256644
CHEMBL1682455	6.753333333	6.816083930113821	7.29758344150289	6.6453502174026875	6.688366318002142
CHEMBL1682600	6.68	6.677742713285186	6.318898060940364	6.595074870184785	6.776747593479522
CHEMBL1682577	6.55	6.6277910033019385	6.992711039838693	6.785493695878078	6.704852023777825
CHEMBL2041571	6.2	6.210409617590404	6.467673444963247	6.424992475475225	6.43747238102334
CHEMBL1682585	6.833333333	6.537160863450577	6.243234789869992	6.631152844841816	6.4733038179949665
CHEMBL1682572	6.643333332999999	6.67707899088429	6.721033751329409	6.652346667829844	6.605612023797152
CHEMBL1097787	5.53	6.9477771038992575	6.803368184431582	6.703333333	6.797028317953248
CHEMBL1682587	6.71	6.7103626074893	6.780895807162301	6.505856589142645	6.768547916663592
CHEMBL2029592	6.98	6.858496044311551	7.193388326519999	6.7525536681489475	6.822755952370705
CHEMBL436840	6.02	6.450910810786439	4.470010938269416	6.499546241396646	6.529180569758918
CHEMBL532	4.666	6.747611332186182	6.923204682559293	7.023333332999999	6.926200538327072
CHEMBL1682700	6.396666667000001	6.4594987879375285	6.379433986620944	6.007440637653731	6.3728580782228095
CHEMBL1257966	5.28	6.912680195089562	7.741729251128623	7.223376806512545	6.872591870717991
CHEMBL1946562	7.945	6.774246857562592	6.41762561305149	6.381754089445312	6.551970535674983
CHEMBL555663	6.95	6.734544181347393	7.012549915167545	6.796388489572055	6.706826488101415
CHEMBL2041394	6.95	6.750560749780357	7.167530296381392	6.71736132684888	6.967049702491466
CHEMBL2041386	6.765	6.609203075306245	6.803100268740854	6.79343430084089	6.819169940570724
CHEMBL1682593	6.703333333	6.627697781712078	6.7537355651545905	7.013695555671559	7.101538903144245
CHEMBL1682715	6.273333332999999	6.600058035039101	6.81621136376072	6.848320314666819	6.6950666666542995
CHEMBL1682728	5.503333333	6.497738890386852	6.6223055020504145	6.096320104921967	6.475929336780677
CHEMBL553183	6.773333332999999	6.7116891614983905	6.755912899891916	6.796996020377219	6.668490433624278
CHEMBL224345	5.31	6.765853331521364	5.374178681895648	6.276634094983459	6.835826079924348
