# Supplementary material for: Cheminformatics Analysis and Modeling with MacrolactoneDB
Source: Sci Rep. 2020 Apr 14;10:6284. doi: 10.1038/s41598-020-63192-4 (PMC7156526; doi:10.1038/s41598-020-63192-4)
Supplement: Supplementary file 2 — Supplementary information2. [file 41598_2020_63192_MOESM2_ESM.zip › DataS1/CHEMBL364/pIC50/predictions/10-fold/tuned/y_rand/1/2Drdkit.csv]

IDs	ExperimentalAff	NB	SVR	KNN	RF
CHEMBL1682448	7.15	6.582304666008694	6.951197270501781	6.405331650350469	6.680988700426093
CHEMBL1682720	5.843333333	6.580823712296272	6.529412322198653	6.560183184554049	6.867694329381427
CHEMBL1682610	6.416666667	6.581001938844789	6.55284689401988	6.834660378500071	7.128758605179315
CHEMBL2041572	6.32	6.582113010430908	6.611722867866811	6.5284040737227595	6.371293809582326
CHEMBL1682576	6.44	6.581278136184982	6.684869291294322	6.462978291552694	6.489813035716153
CHEMBL1682606	6.54	6.580346113890196	6.2679652500857825	6.436206125774794	6.794023730195249
CHEMBL1682592	6.66	6.580765423376178	6.254859988887678	6.393135669353806	6.609820240095179
CHEMBL1682713	6.263333332999999	6.580852301885765	6.674922790285259	6.489039996137526	6.329422619022329
CHEMBL2029588	6.36	6.58223045910744	6.88179827233714	6.787918281926386	6.703830861212825
CHEMBL1774584	6.75	6.581109618184151	7.07369153539176	6.7052995561648485	6.635077867064676
CHEMBL1682443	7.276666667000001	6.582520225313962	6.654627293222766	6.50266408510493	6.650560208327504
CHEMBL1682452	7.07	6.5814826191825	6.594255613365227	6.797074060273503	6.457825773807245
CHEMBL1682605	6.6566666670000005	6.58152307856625	6.752987459382751	6.783397778926019	6.670580349181579
CHEMBL1774633	7.023333332999999	6.58125613911185	6.5454780497835925	6.641700806467353	6.978421011900086
CHEMBL532024	6.716666667	6.581380453423112	6.656706528044837	6.605806224701273	6.815458492051247
CHEMBL2029590	7.89	6.5825874950633185	6.90859073593493	6.817960279944177	6.811106488207821
CHEMBL2303629	6.21625	6.582473127516738	7.139347679402609	6.699967198794535	6.424241805541597
CHEMBL1682705	6.5	6.58058926026987	6.459924966147324	6.493185141654239	6.570084053548681
CHEMBL1682446	7.236666667000001	6.581111314264652	6.985626172052737	6.531270893016418	6.5459540674564165
CHEMBL1682582	6.636666667	6.580809111578283	6.606697852267218	6.639412819447374	6.628379775822169
CHEMBL1682703	6.133333333	6.580914852917757	6.4506005321249065	6.363372294550896	6.855936571436923
CHEMBL2029593	6.97	6.581281798108197	6.611039630802217	6.398247869977605	6.778685611071082
CHEMBL1946398	7.215	6.582647778991594	6.795431972080068	6.610738916631128	6.518963712358669
CHEMBL1682596	6.806666667000001	6.72645124727349	7.249065239923734	7.070520957959401	6.974152410756634
CHEMBL563766	6.873333333	6.5579128373575255	6.815464843452963	6.743752357636537	6.891650267881753
CHEMBL1682466	6.973333332999999	6.578760830780168	6.029690855639121	6.727553258186348	6.631634345214506
CHEMBL1081434	5.77	6.6903693829561055	6.512436093321804	6.822099689446699	6.959480192368768
CHEMBL1682608	6.273333332999999	6.564207115827537	6.603982031683817	6.827278845184657	6.282128055563914
CHEMBL1682707	5.946666667000001	6.67756586486101	6.934559361665423	6.896575481942926	6.879932361110761
CHEMBL1774583	5.646666667000001	6.571894345052753	6.7072377030963235	6.589138868871183	6.454496625030836
CHEMBL2029751	6.58	6.6715636054083705	6.758107327400131	6.952564193989747	6.71922331346249
CHEMBL2029760	7.1	6.532529854782295	6.679251989396557	6.436862639268313	6.437161617052495
CHEMBL2041391	7.82	6.450289753964703	6.461047721406103	6.444640764309416	6.2352399563331655
CHEMBL1682702	6.103333332999999	6.631821759025146	6.614493709965536	6.571565497356091	6.542555291692523
CHEMBL2041393	6.99	6.532195316256511	6.79920167913287	6.632644246843117	6.826049305626658
CHEMBL1682589	6.816666667000001	6.66339362056454	6.771227909930694	6.561984224475534	6.532310496061587
CHEMBL1682573	6.8666666670000005	6.6279633767759405	6.568800995936064	6.446131502344826	6.5991093502105835
CHEMBL1682468	6.99	6.535913240992285	6.497361557234458	6.4689337980809745	6.525915783707757
CHEMBL1682710	6.266666667000001	6.7867891344218165	7.039066380218541	6.84033234623503	6.623232186519671
CHEMBL1682461	6.91	6.627771621881497	6.743826470961676	6.606546030263008	6.786951283725691
CHEMBL1682723	5.686666667000001	6.58989165116754	6.47711222850666	6.5699338329784345	6.386010456352405
CHEMBL1682591	6.806666667000001	6.600296827418356	6.6445076411460295	6.724964319760634	6.699535044633662
CHEMBL1682724	5.14	6.722475380384396	7.051157050199934	6.914788155937005	6.843929613178243
CHEMBL1681796	7.19	6.478259740526173	6.444765046340701	6.326812413007156	6.292085610139426
CHEMBL1946399	6.365	6.402535634263086	6.594247947243611	6.271229577349709	6.282978974182341
CHEMBL1682580	6.823333333	6.6116674926672845	6.640494868303638	6.563619719769075	6.394291225218334
CHEMBL1774641	7.113333333	6.612077622832293	6.3152676858985615	6.378359552399278	6.256171065498998
CHEMBL1682729	4.89	6.615281450713155	6.722716191699291	6.5666599099604985	6.690580360105411
CHEMBL1682730	4.89	6.6166777607322596	6.6506618966620366	6.929864145844063	6.881890972185334
CHEMBL2029741	6.25	6.6150631883015985	6.663019052550567	6.401241519826469	6.29245812500767
CHEMBL2041573	6.2	6.61328615938793	6.6164187998123545	6.291365718081648	6.101921557546588
CHEMBL1682725	5.343333333	6.616953736157453	6.761046783223737	6.816789713437275	6.6088179562786635
CHEMBL540229	6.243333333	6.612924049940165	6.7792991989383715	6.764679333880795	6.858525654862841
CHEMBL487366	6.1	6.611393708230557	6.392641054512886	6.565410752235989	6.204377541658155
CHEMBL414883	5.195	6.612662095809224	6.558759148855886	6.768336653316698	6.694309742000635
CHEMBL1946561	7.005	6.614149032878602	6.636320686936557	6.886032980688031	6.529234740056661
CHEMBL1682445	7.236666667000001	6.614857939215832	6.808560526564193	6.48080464607581	6.055459105188576
CHEMBL1774632	6.68	6.61496272695915	6.698793784175098	6.520652216504295	6.490102118036932
CHEMBL1682711	6.1566666670000005	6.613239580634989	6.723728403195082	6.818231433993593	6.445784174620003
CHEMBL553184	6.86	6.612800416609289	6.6221457501397545	6.632762522508898	6.758314369120842
CHEMBL1682584	6.796666667	6.614486333394365	6.8174654927462655	6.92760974734997	6.784524206370506
CHEMBL2029747	6.7	6.613268382076216	6.637026841733949	6.273819222434034	6.038080178650094
CHEMBL1774638	6.61	6.612738009190624	6.676724634538644	6.598939774942162	6.473099829424244
CHEMBL1173442	5.245	6.611550113015877	6.63562504614367	6.8556765959605235	6.896000381848377
CHEMBL1946557	8.61	6.61488585967096	6.82484097593845	6.750213554568855	6.727650069432347
CHEMBL1682716	5.996666667	6.616011657338989	6.986783379541272	6.986615048957344	6.953698025798823
CHEMBL539222	7.006666667	6.614992632084318	6.77315465332077	6.284716524479894	6.447098194476004
CHEMBL1774625	6.936666667000001	6.614029080826609	6.762234263218218	6.775898462484365	6.609095590247914
CHEMBL2029589	7.66	6.614846698514707	6.872181905286457	6.712501127251323	6.479365920637102
CHEMBL2029585	7.29	6.570769793753779	6.519375755232403	6.497864795417521	6.773378219169912
CHEMBL2029743	7.21	6.577152315319685	6.857810646424078	6.96997997474909	7.135151363927165
CHEMBL1774628	7.11	6.564077585155052	6.65421704628058	6.728302793900284	6.570330865051048
CHEMBL1774639	6.716666667	6.5301811997102766	6.46509811505131	6.224409932627994	5.985265438571425
CHEMBL553338	6.876666667	6.569375911297658	6.645839622237498	6.6857860651895145	6.55565708331658
CHEMBL1682457	6.97	6.537598348685491	6.658113712419517	6.540153999924952	6.543279046633913
CHEMBL1094508	6.38	6.708466109636858	7.1404535192661305	7.24	7.094390527837456
CHEMBL2041385	7.63	6.5400472135096015	6.645557383996586	6.495709532090335	6.238252650883835
CHEMBL1682465	6.93	6.545479924437348	6.485887771750281	6.32550478700899	6.118973874938832
CHEMBL1682574	6.666666667	6.5182103693733735	6.281410882194049	6.604650577647327	6.902715272923084
CHEMBL2029596	7.58	6.613656940586048	7.062519595476829	7.210313561784825	6.892996611098083
CHEMBL2029756	6.63	6.57193515327065	6.935251379166088	6.684920522256606	6.848910178571156
CHEMBL1081435	6.05	6.7045969796169365	7.134576035057501	7.090896834935675	7.350930833422012
CHEMBL2041383	6.97	6.563799942929563	6.672425222037772	6.1900015480874	6.691248028835913
CHEMBL1682722	5.696666667000001	6.545841405959141	6.733554626037632	6.24597882751602	6.136727999978556
CHEMBL1774636	6.846666667	6.572965176578579	6.683998762491985	6.639960766045728	6.444243372987324
CHEMBL3577054	5.98	6.522495153925352	6.410683162331887	6.491760464358638	5.805067365191148
CHEMBL2029598	6.41	6.560311692422821	6.75318510249781	6.453976707619571	6.175358834302406
CHEMBL1682599	6.703333333	6.583678107498746	6.883030836739236	6.869172638643116	6.602396804530831
CHEMBL557551	7.043333333	6.557045857354652	6.630943765686137	6.522436350518958	6.663209017863171
CHEMBL2029757	7.16	6.569818847316496	6.939245264479725	6.8888325572027584	6.91086759918717
CHEMBL1241239	8.1875	6.568960962940831	6.699789046282479	6.631261583155473	6.541759116049423
CHEMBL562773	7.223333332999999	6.526706244558264	6.5355593643183685	6.2035149271893	5.966048577458422
CHEMBL1682451	6.973333332999999	6.583947041233446	6.80014780488299	6.773265272686902	6.216851986116742
CHEMBL1257967	6.293333333	6.5868366611767435	6.9031640826675105	6.770643015408401	6.802353246042032
CHEMBL2029764	6.28	6.584615436832957	6.6938736665167475	6.698770483963486	6.3393284464939965
CHEMBL2029745	5.71	6.586390690720588	6.836159985564247	6.770276722194387	6.757378432718038
CHEMBL1136	5.995	6.585059418804227	6.8316415351861055	6.004377623165352	6.452991416683674
CHEMBL2041381	7.95	6.583610564493421	6.586041596700226	6.581411191744809	6.4389259722081
CHEMBL2029594	7.6	6.584383722888774	6.509095197971798	6.108490074315172	6.538370694439668
CHEMBL2029754	7.1	6.584313295423687	6.806789752581267	7.179401973362234	7.224160833303262
CHEMBL2029587	7.6	6.584452657169225	6.787907618123715	6.147705150904539	6.3715744097182485
CHEMBL2029753	6.79	6.584364216280097	6.572267368632285	6.346833118910434	6.37415253464385
CHEMBL563603	6.77	6.584149288542745	6.645136158150911	7.005444521258638	6.85790951377851
CHEMBL1682459	6.75	6.584148619907969	6.542515860393106	6.48855710608429	6.399607208434087
CHEMBL1682447	7.113333333	6.583810288628278	6.389398075616225	6.60193124121734	6.491191354168669
CHEMBL1682462	7.103333332999999	6.583902784241776	6.580743537477553	6.613518532634613	6.558045173594249
CHEMBL1682601	6.573333333	6.583590903255499	6.303218777704479	6.416173299205606	6.309370937522833
CHEMBL1682712	6.03	6.584086802468712	6.543659371120052	7.02591054460796	6.705004908765751
CHEMBL1682603	6.463333333	6.583160015129502	6.30727370493559	6.555372006971571	6.388886076395498
CHEMBL1682586	6.67	6.58412406611372	6.701040941322667	6.688913731672249	6.668226854193685
CHEMBL1682609	6.48	6.583473934142554	6.30113075119057	6.576584864603558	6.332044479108249
CHEMBL1682717	5.916666667	6.584821939370156	6.908868008821222	6.564149327862678	6.317300499991503
CHEMBL1641857	6.72	6.584982785424571	6.919545735486273	6.697778412553091	6.7868762381464185
CHEMBL1682595	6.673333333	6.583926101579126	6.39532017986841	6.832926265979337	6.777035111131924
CHEMBL1094363	6.11	6.587380582544106	6.74672027498036	6.846666667	6.662556504121301
CHEMBL1682597	6.69	6.575099354234152	6.4458774698674	6.43446521500821	6.78232727083042
CHEMBL2029597	5.83	6.652978211092874	6.723268662702387	6.497963601037921	6.498836111025743
CHEMBL529	6.194047619	6.6657395642356905	6.74739418979111	6.748084774585184	6.810899527789855
CHEMBL1682467	7.013333332999999	6.625671415426344	6.505297436547523	6.24698137360042	6.618655875016663
CHEMBL1774624	5.586666667	6.651723963188729	6.867357506999338	7.115451780943228	7.559102395841731
CHEMBL1774629	7.43	6.520077569178043	6.634293932165924	6.172489743893412	5.797452847215158
CHEMBL2041570	6.83	6.539333556348885	6.7280345038163185	6.528944438409554	6.209008305541974
CHEMBL1774640	6.153333333	6.50118112704903	6.40749552377449	6.483309964648933	6.5915794999984945
CHEMBL1682727	5.443333332999999	6.656057207947422	6.831865508860884	6.674182004623599	6.889483527792332
CHEMBL1774630	7.19	6.524790038061139	6.613456704568544	6.330835921094282	6.474534242973581
CHEMBL1682604	6.483333332999999	6.642025988771825	6.72160629586151	6.668227624675426	6.694535423628078
CHEMBL1682590	6.523333332999999	6.602295386172132	6.667641936231372	6.373304136175672	6.230621145882903
CHEMBL1682450	7.386666667	6.690356060534319	7.023021305512674	6.586797695340936	6.352277097209742
CHEMBL1682721	5.87	6.6540580805997696	6.827938038621316	6.767123568395603	6.608250256999168
CHEMBL3392931	5.0	6.656423613049931	6.759671407752415	6.66	6.7294991389082615
CHEMBL2029748	5.72	6.531511780507216	6.356863337311997	6.269189733051772	6.300323333406178
CHEMBL2029744	6.79	6.548753595924208	6.507266745296927	6.1849540748160425	6.106021006875746
CHEMBL2029591	6.07	6.5656774503625215	6.630360311840081	6.626360667180447	6.500839152760483
CHEMBL1774635	7.036666667	6.650945820329142	6.879213810807422	6.832009845083122	7.099483729114919
CHEMBL2441613	6.62	6.654441842097442	6.771371074387235	6.683186955752808	6.778662430447652
CHEMBL1682456	7.096666667	6.762286441097001	6.91169769209204	7.047427289882171	6.9370932639093414
CHEMBL1641858	6.04	6.614576639627602	6.3770991724673385	6.710320335658259	6.576827659814996
CHEMBL2029759	7.04	6.640096991004877	6.653398652129497	6.737227166288603	6.7949800694586635
CHEMBL1682701	6.443333332999999	6.603058419903898	6.7898151723081135	6.733928034289944	6.591326359173587
CHEMBL2029595	7.26	6.602543938155723	6.4617391900688315	6.434621073740827	6.360621479095461
CHEMBL2029742	5.41	6.603610142664445	6.505137926129814	6.267485269590281	6.27288509023422
CHEMBL1682598	6.703333333	6.601927215690964	6.50883166895213	6.902590722092472	6.8641452499998294
CHEMBL1682726	5.356666667	6.602912145544767	6.955144122862299	6.815822538311507	6.591118869003009
CHEMBL2041387	6.525	6.602012570986401	6.60473076726027	6.420117958327124	6.273518041653303
CHEMBL1682578	6.82	6.602546486214708	6.606917731480705	6.565013047565401	6.759703265869745
CHEMBL1774634	6.856666667000001	6.602501936628231	6.806146818930735	6.771987786673917	6.6594413590962604
CHEMBL1682463	6.926666667	6.602553627589206	6.813774998085645	6.884605584466942	6.791851329324084
CHEMBL1682458	7.003333333	6.602575008545825	6.928998406606895	6.663190732829856	6.703422575400923
CHEMBL1682594	6.666666667	6.601634476059122	7.112514848456212	6.666681598639298	6.485476380979011
CHEMBL2041384	5.935	6.602479220135527	6.746259485998948	6.5586787060030804	6.860784546590259
CHEMBL1682607	6.68	6.602180639798401	6.520181249120685	6.465207506299373	6.747603087288158
CHEMBL1682714	6.14	6.602918543206987	6.749377450348553	6.727531633187572	6.712214381933569
CHEMBL1682453	7.196666667000001	6.601499116063483	6.2687299661857825	6.428154006158464	6.347752849174828
CHEMBL2041390	7.515	6.602564909097669	6.6857894161953615	6.590825563169401	7.004674673524956
CHEMBL2041392	6.98	6.602146969185615	6.7911424078554905	6.9522398741303455	6.79023425699124
CHEMBL1081114	5.08	6.60350389104844	6.625863308284446	6.443903463282434	5.978625312374773
CHEMBL553625	6.816666667000001	6.6018262459947525	6.764309094705222	6.774707533012596	6.928086464307913
CHEMBL2029765	6.06	6.602810731862818	6.355085342792665	6.39472586327985	6.536182879974477
CHEMBL1774627	6.6166666670000005	6.602544154412536	6.816998845409119	6.980371657222834	6.995030515823837
CHEMBL2029763	7.24	6.600949768923529	6.414044458595441	6.949562397033166	6.551600271877501
CHEMBL1094695	5.865	6.603886439853716	6.805137363113397	6.716666667	6.75654555571485
CHEMBL1774631	6.823333333	6.583840563666741	6.67973280566505	6.760802377392925	6.488019228219076
CHEMBL1682454	6.8666666670000005	6.576917320230863	6.428421070184576	6.5138310698902515	6.39800227782179
CHEMBL2029755	7.02	6.572775002825572	6.490555417269596	6.118306929631559	5.72497011109526
CHEMBL2029746	7.3	6.573043545147714	6.412799114685419	6.541248388156148	6.567838923650004
CHEMBL1682704	6.37	6.572012108295554	6.377124233423744	6.4713279533257	6.555034833332669
CHEMBL1682581	6.716666667	6.573664024202012	6.923037861797103	6.0870231153039	6.760768472193248
CHEMBL2029352	7.05	6.577142913973436	6.738159048389446	6.573597858060251	6.659247505375531
CHEMBL1946558	8.005	6.584536652064356	6.790575467448288	6.986664006011136	6.761227659776738
CHEMBL558355	6.8266666670000005	6.571423364072372	6.459345231201463	5.927064108888635	6.615275138875415
CHEMBL3577055	6.4	6.578562056772987	6.048212406453529	6.652269100284098	6.671289854059917
CHEMBL2041388	7.84	6.572426849946386	6.406965894944713	6.642789040035547	6.210525472254151
CHEMBL1682449	7.323333333	6.575132534881925	6.380621115037303	6.55833522894761	6.646600055532044
CHEMBL1774626	6.603333332999999	6.577945099752676	6.594988060465977	6.425387295303219	6.963576289758419
CHEMBL1682460	6.923333333	6.578160584262191	6.454968857551399	6.5638371878284065	6.469210813474248
CHEMBL1682464	6.92	6.575001030236549	6.876084413269681	6.083299223004014	6.533429861101263
CHEMBL2029761	7.21	6.572003533575181	6.415276032137963	6.50282311800055	6.381770277742429
CHEMBL1682588	6.586666667	6.565593616807663	5.401573234508635	6.063228371021238	6.1169767340842505
CHEMBL2029740	5.6	6.589096479003074	7.124832008848872	6.577146758006939	6.39094086214452
CHEMBL2029762	5.86	6.583245703947737	6.806027738159796	6.7630176594747855	6.281502585369004
CHEMBL1682718	5.98	6.577821359802207	6.761689750739873	6.5952657614087835	6.721738532797046
CHEMBL1682709	6.22	6.581545122987906	6.540355622791405	6.760756843066148	6.487757857123918
CHEMBL1774623	5.893333332999999	6.580133533363416	6.744066189350181	7.054164762222637	7.027982551574493
CHEMBL1682706	6.276666667000001	6.575289165636742	6.413312614956692	6.594443589481713	6.655061571468171
CHEMBL1682583	6.833333333	6.593442468983901	6.624102653001136	6.6990649143473675	6.690007574408749
CHEMBL1682602	6.57	6.593253769525147	6.841187869968065	6.6705140302007715	6.4193400476235905
CHEMBL2041395	6.96	6.588142605905141	6.532680821936244	6.457580254412629	6.4608462411771574
CHEMBL541735	5.89	6.594490518992777	6.8898768093264575	6.454662046059471	6.770790142875416
CHEMBL1774637	6.526666667000001	6.588511322553931	6.821146336430678	6.710704378140831	6.5806701190644175
CHEMBL2029750	6.58	6.585068347378078	6.528247577417611	6.323724045025601	6.392300868106003
CHEMBL1682579	6.836666667	6.592209349605954	6.4617891018582565	6.531999136320867	6.280967445458249
CHEMBL2029749	6.78	6.588181887492555	6.583994410789247	5.720996825027226	5.916150194500149
CHEMBL1682575	6.93	6.596918027947039	6.758396328189685	6.746481180651422	7.024998742059414
CHEMBL1094534	5.42	6.583163610670197	6.929736655453819	6.4945185034301565	6.539410928471676
CHEMBL2029752	6.43	6.591685212190221	6.808313434041066	6.431026880186658	6.488999171598251
CHEMBL1682444	7.32	6.594220855779702	6.862605179195546	7.105513778900079	7.5583168819489694
CHEMBL2029758	7.07	6.591476897059369	6.536225073537951	6.360106675352647	6.41540783829667
CHEMBL2041382	7.045	6.589633439512059	6.571893909097797	6.360020208512909	6.2813506369144205
CHEMBL2041389	7.325	6.588590634333923	6.626094222662482	6.4462171236416825	6.3503522321635035
CHEMBL1682719	5.92	6.593379001255885	6.85880143314928	6.600705351554618	6.4741871329534275
CHEMBL1682708	6.273333332999999	6.592284425982721	6.7248648196735505	6.245642099428828	6.261493928586506
CHEMBL1682455	6.753333333	6.595240903245356	6.060280666432062	6.883170604625657	7.035752309501173
CHEMBL1682600	6.68	6.59207095160854	6.453987840232299	6.531966560919709	6.653719872076583
CHEMBL1682577	6.55	6.5916134025293625	6.162491366594066	6.5350766374055125	6.347322865083172
CHEMBL2041571	6.2	6.584911217778887	6.230234998663709	6.483155930017653	6.417628090214651
CHEMBL1682585	6.833333333	6.5930862245957735	6.780701654059802	6.526497544217741	6.485034037709083
CHEMBL1682572	6.643333332999999	6.593847452459922	6.6929776482337875	6.770594243150691	6.587491954374249
CHEMBL1097787	5.53	6.614395601361362	6.397466630502703	7.07	6.840932951339548
CHEMBL1682587	6.71	6.617550681032421	6.808164312175615	6.6203745439077455	6.865150972210923
CHEMBL2029592	6.98	6.618016618346712	6.917641149520209	6.566277784823456	6.606776711317579
CHEMBL436840	6.02	6.615636378093992	5.6318264889050145	6.182324930727837	6.26168948910399
CHEMBL532	4.666	6.616932162277074	6.509713303465398	6.61	6.729224112097905
CHEMBL1682700	6.396666667000001	6.618342161775696	7.392277892910036	6.64585199670871	6.53029105161142
CHEMBL1257966	5.28	6.6148830797739455	6.814769396122555	6.590678210578727	6.293800729134418
CHEMBL1946562	7.945	6.616384144141882	6.299435257079962	6.290416371465502	6.228841641871005
CHEMBL555663	6.95	6.6176734803954345	6.861494322596977	6.63269513787196	6.367470972153585
CHEMBL2041394	6.95	6.617928053352635	7.087837565300189	6.75116599809846	6.914426609053887
CHEMBL2041386	6.765	6.617966964919813	6.938210501179308	6.775026422105292	6.792979861141921
CHEMBL1682593	6.703333333	6.617905929430377	6.598280824995969	6.647564233099482	6.655239722219091
CHEMBL1682715	6.273333332999999	6.6174775030696225	6.6243298444838405	6.983204689860422	6.558747857181339
CHEMBL1682728	5.503333333	6.6181963806854895	6.61659630818504	6.589876396406868	6.695259444466413
CHEMBL553183	6.773333332999999	6.618201047709474	6.894812040117964	6.774698864674857	6.798797777771586
CHEMBL224345	5.31	6.614654384014655	6.249733794452515	6.622193669703849	6.434512604143986
