# Supplementary material for: Cheminformatics Analysis and Modeling with MacrolactoneDB
Source: Sci Rep. 2020 Apr 14;10:6284. doi: 10.1038/s41598-020-63192-4 (PMC7156526; doi:10.1038/s41598-020-63192-4)
Supplement: Supplementary file 2 — Supplementary information2. [file 41598_2020_63192_MOESM2_ESM.zip › DataS1/CHEMBL364/pIC50/predictions/10-fold/tuned/y_rand/1/maccs.csv]

IDs	ExperimentalAff	NB	SVR	KNN	RF
CHEMBL1682448	7.15	6.719102498208926	6.810284734909926	6.605555555666666	6.644081124757791
CHEMBL1682720	5.843333333	6.704108243601998	6.663891175607248	6.736944444333333	6.199173214740236
CHEMBL1682610	6.416666667	6.17360606038203	6.698127507261236	5.897777777666666	6.194164289930501
CHEMBL2041572	6.32	6.541345643079856	6.687795362982863	7.192777778000001	6.619502494076657
CHEMBL1682576	6.44	6.431730775266964	6.7561863587454605	6.702222222333333	6.70388970939062
CHEMBL1682606	6.54	6.4994403238108225	6.653123245720926	6.244444444333333	6.194072386180328
CHEMBL1682592	6.66	6.591096126571933	6.729031101177401	5.838888889000001	6.112617306885684
CHEMBL1682713	6.263333332999999	7.002578267689422	6.707729038631603	6.017222222333333	6.550631117729407
CHEMBL2029588	6.36	6.601811799311994	6.731434927361583	6.863333333333333	6.699631298793159
CHEMBL1774584	6.75	6.306231766655666	6.5793584955197435	6.015000000000001	6.306355889172597
CHEMBL1682443	7.276666667000001	6.70463772980778	6.810304918545168	6.875	6.8755523643940295
CHEMBL1682452	7.07	6.701754018435842	6.823453032155656	6.905555555666667	6.815922242022306
CHEMBL1682605	6.6566666670000005	6.463398032745294	6.751242291655489	6.442222222333334	6.669841497641803
CHEMBL1774633	7.023333332999999	6.710661366649688	6.747912159241851	6.973333333333334	6.8878691228687785
CHEMBL532024	6.716666667	6.7800799715736755	6.769258760626983	7.153333333333333	6.913335133879464
CHEMBL2029590	7.89	6.696129356702634	6.702183016775113	6.523888888666666	6.636401287603965
CHEMBL2303629	6.21625	7.300045696344076	6.621888042728056	6.317777777666667	6.327329395121319
CHEMBL1682705	6.5	6.612547080395901	6.7112379718397674	6.604682539666666	6.773593382208344
CHEMBL1682446	7.236666667000001	6.744043203854492	6.815058407242065	7.0200000000000005	6.8456702208772295
CHEMBL1682582	6.636666667	6.518069433034772	6.681402045767308	7.017777777666666	6.429809737637282
CHEMBL1682703	6.133333333	6.473665851166845	6.694854067707053	6.927777777999999	6.508055103000888
CHEMBL2029593	6.97	6.435324580465581	6.65824096772628	5.828888889000001	6.389434896794369
CHEMBL1946398	7.215	6.626360154282183	6.616419125403719	6.78	6.749959786271271
CHEMBL1682596	6.806666667000001	6.386132447521	6.702189459329019	6.192777778	6.521367838658311
CHEMBL563766	6.873333333	6.493427772293197	6.5854650945504165	6.312222222333333	6.377224975708699
CHEMBL1682466	6.973333332999999	6.7143085508374005	6.735965849922282	6.609999999999999	6.411169057829219
CHEMBL1081434	5.77	6.215338165987584	6.807435404323989	6.3455555556666665	6.562732847873722
CHEMBL1682608	6.273333332999999	6.522856998742091	6.697007471557655	6.617777777666667	6.711297475028253
CHEMBL1682707	5.946666667000001	6.393218106384282	6.712935445696811	6.064444444333333	6.286280777241036
CHEMBL1774583	5.646666667000001	6.718738019682844	6.723368866455659	6.881111110999999	6.757223057161221
CHEMBL2029751	6.58	6.679085213028765	6.747126131046083	6.604444444333333	6.4660054143753465
CHEMBL2029760	7.1	6.617615155841966	6.676570210237274	6.844126984	6.7418812519545135
CHEMBL2041391	7.82	6.60532568536698	6.654141466773677	6.171111110999999	6.127724754266701
CHEMBL1682702	6.103333332999999	6.515771339878809	6.682462147611125	6.247222222333334	6.480250528607865
CHEMBL2041393	6.99	6.563796337487096	6.761742304809881	6.5088888890000005	6.895290601166815
CHEMBL1682589	6.816666667000001	6.155324760232039	6.603630046905796	6.501111111	6.349522069523517
CHEMBL1682573	6.8666666670000005	6.7945071222123055	6.659270008772157	6.943333333333334	6.85021030184563
CHEMBL1682468	6.99	6.659503930810752	6.654316692559232	6.538888889	6.654937405927987
CHEMBL1682710	6.266666667000001	6.692763789522379	6.6456252529291495	6.100416666666667	6.51651447470571
CHEMBL1682461	6.91	6.895619128854349	6.647305095635916	6.951111111	6.829340858223818
CHEMBL1682723	5.686666667000001	6.410938146713651	6.712396122394265	6.760000000000001	6.490750175034919
CHEMBL1682591	6.806666667000001	6.522856998742091	6.697007471557655	6.617777777666667	6.711297475028253
CHEMBL1682724	5.14	6.386132447521	6.702189459329019	6.192777778	6.521367838658311
CHEMBL1681796	7.19	6.659503930810752	6.654316692559232	6.538888889	6.654937405927987
CHEMBL1946399	6.365	6.288453796524594	6.582535119261271	6.343333333333334	6.371617956465371
CHEMBL1682580	6.823333333	6.6629304543173	6.687908280871727	6.247222222333334	6.591101721965628
CHEMBL1774641	7.113333333	6.405775578066146	6.6812530078007155	6.55	6.553115999272856
CHEMBL1682729	4.89	6.862638350776153	6.79738168675155	6.805555555666667	6.74921686956476
CHEMBL1682730	4.89	6.0989043317597815	6.620790436298948	6.277777778	6.470565858431801
CHEMBL2029741	6.25	6.762110654280185	6.66616121553553	6.836666666666666	6.762887960663757
CHEMBL2041573	6.2	6.377235901497992	6.652009462299322	6.523888888999999	6.615387087012376
CHEMBL1682725	5.343333333	6.11947813203329	6.619428017498359	5.89	6.511059041198491
CHEMBL540229	6.243333333	6.542397435551015	6.61499467684938	6.218888888666666	6.310845791699785
CHEMBL487366	6.1	6.0810117954591725	6.679620407403876	6.731111111	6.560486527410626
CHEMBL414883	5.195	4.747979761338044	6.8686519939474255	6.896666666666666	6.881424387351103
CHEMBL1946561	7.005	6.965662614264658	6.804065134473886	7.097777777666667	6.905055573695414
CHEMBL1682445	7.236666667000001	6.671422470998162	6.765971690008331	6.914444444333333	6.650718191032292
CHEMBL1774632	6.68	6.809575704763223	6.7594963870881895	6.487777777666667	6.608486180712306
CHEMBL1682711	6.1566666670000005	6.568734115702035	6.780400412027825	6.8066666666666675	6.601501425968565
CHEMBL553184	6.86	6.403254902937233	6.564265611374773	6.403333333333333	6.418065198478657
CHEMBL1682584	6.796666667	6.624400623248892	6.662576332578748	6.334444444666667	6.640623425628396
CHEMBL2029747	6.7	6.569366929826709	6.637847526507912	6.933333333333334	6.6939766643362955
CHEMBL1774638	6.61	6.383421811626837	6.622280400831725	6.55	6.3928091307912815
CHEMBL1173442	5.245	5.623740797045752	6.957935579417455	6.883333333333333	7.194035087057683
CHEMBL1946557	8.61	6.610847709848637	6.7326973908482035	6.384444444333333	6.728837515535498
CHEMBL1682716	5.996666667	6.248985703164953	6.577410672128691	5.872222222333334	6.233841125987841
CHEMBL539222	7.006666667	6.551286894835492	6.64507572491184	6.523333333333333	6.59300682606192
CHEMBL1774625	6.936666667000001	6.781054571118052	6.725233436935064	6.601111110999999	6.689184199767704
CHEMBL2029589	7.66	6.582316345172113	6.694299799750896	6.384444444333333	6.613291335443099
CHEMBL2029585	7.29	6.477842314313785	6.630149578421742	6.543333333333333	6.526906473794844
CHEMBL2029743	7.21	6.595149860867064	6.626963980054868	7.039444444333333	6.472975441435953
CHEMBL1774628	7.11	6.417194544828252	6.6222353426801615	5.863333333333333	6.175922334198951
CHEMBL1774639	6.716666667	6.555577988151807	6.638554881915789	6.6433333333333335	6.564656667995366
CHEMBL553338	6.876666667	6.396065742799758	6.669566207006299	5.983571428666667	6.402055828126029
CHEMBL1682457	6.97	6.524270688335109	6.662651983505745	6.584444444333333	6.682328580636489
CHEMBL1094508	6.38	6.252949362340063	6.318655406869706	6.53	6.350672708047133
CHEMBL2041385	7.63	6.642876092352808	6.752625041291845	6.37	6.268761573112773
CHEMBL1682465	6.93	6.55839457054312	6.688756941723115	6.799126984	6.674611807197261
CHEMBL1682574	6.666666667	6.728650886387358	6.733691839705306	6.577222222333333	6.633430376437312
CHEMBL2029596	7.58	6.3377689373139745	6.5520263648170065	6.6816666666666675	6.299530067808496
CHEMBL2029756	6.63	6.4826201275452515	6.692243912704951	7.036111111	6.6960415187064255
CHEMBL1081435	6.05	6.6278558361181545	6.662291202583076	6.635000000000001	6.683322256915406
CHEMBL2041383	6.97	6.639859937541433	6.731764586463419	6.37	6.54465696455901
CHEMBL1682722	5.696666667000001	6.558797201004239	6.672713502593722	6.684444444333334	6.603879407179314
CHEMBL1774636	6.846666667	6.371182626773784	6.619776661301189	6.513571428333333	6.26518265236016
CHEMBL3577054	5.98	6.130500091563884	6.745516696831618	6.908333333333334	6.752112473659284
CHEMBL2029598	6.41	6.6803590431593225	6.636295549976093	6.425555555666667	6.54056125413186
CHEMBL1682599	6.703333333	6.647742953462581	6.617017402796513	6.831111111333333	6.686410057738396
CHEMBL557551	7.043333333	6.433605764194647	6.654004482529758	6.185555555666667	6.462697880215057
CHEMBL2029757	7.16	6.4826201275452515	6.692243912704951	7.036111111	6.6960415187064255
CHEMBL1241239	8.1875	7.356985707357637	6.537848660881112	6.744444444333333	6.1818496930906806
CHEMBL562773	7.223333332999999	6.558594142963182	6.659970544926004	6.1144444443333335	6.537618435150294
CHEMBL1682451	6.973333332999999	6.680428645939745	6.628927534250701	6.697222222	6.533131343764114
CHEMBL1257967	6.293333333	7.220533048399693	6.885446111180564	6.602222222333334	6.888432715082939
CHEMBL2029764	6.28	6.801804718996581	6.628615968811526	6.506111111333333	6.683482817226362
CHEMBL2029745	5.71	6.204212735971125	6.559528233076809	6.455555555666667	6.472480972347629
CHEMBL1136	5.995	5.235959906629429	6.5875111630500385	6.578333333333333	6.453424039262022
CHEMBL2041381	7.95	6.517104247257858	6.513070195891229	5.931111111333333	5.876726745288548
CHEMBL2029594	7.6	6.55098502993146	6.654435725424637	6.950555555666667	6.562537039719995
CHEMBL2029754	7.1	6.566601630418137	6.609864491315212	6.509444444666667	6.602916374101121
CHEMBL2029587	7.6	6.545347192682981	6.665506341833182	6.992222222333333	6.7173314137521345
CHEMBL2029753	6.79	6.618647362662183	6.669343593709762	6.587222222333334	6.547542948594119
CHEMBL563603	6.77	6.296436195654514	6.520267516795691	6.872777777666666	6.665752140163544
CHEMBL1682459	6.75	6.7701367252535585	6.634795267581648	6.477777777666667	6.718986054324099
CHEMBL1682447	7.113333333	6.485738338099902	6.718736665488138	6.313333333333333	6.220553675712656
CHEMBL1682462	7.103333332999999	6.869819954639269	6.760132529919395	7.086666666666667	7.0645486331141045
CHEMBL1682601	6.573333333	6.582700907564819	6.504359905488156	6.374444444333332	6.548919921414731
CHEMBL1682712	6.03	6.224683454892526	6.546236631678883	6.996666666666667	6.565956999735366
CHEMBL1682603	6.463333333	6.376547102064656	6.636047193351024	6.5922222223333335	6.541299591949101
CHEMBL1682586	6.67	6.439697362216165	6.627145901755861	6.142	6.505085221065725
CHEMBL1682609	6.48	6.084693732691974	6.441151660505504	5.955555555333333	6.3541396492516276
CHEMBL1682717	5.916666667	6.439697362216165	6.627145901755861	6.142	6.505085221065725
CHEMBL1641857	6.72	6.908980114770162	6.744035185445769	6.778333333333333	6.778502264378309
CHEMBL1682595	6.673333333	6.920050177788322	6.696141075831722	5.957777777666666	6.314365845312197
CHEMBL1094363	6.11	7.030534400030358	6.8136395494110475	6.812222222333333	6.817164473792583
CHEMBL1682597	6.69	6.675601768609836	6.656794473339355	6.653888889	6.692297195220199
CHEMBL2029597	5.83	6.423177790955799	6.688302677860904	6.067777777666667	6.439441399813814
CHEMBL529	6.194047619	6.812890919391997	6.790261997460746	6.730555555333333	6.719440094178145
CHEMBL1682467	7.013333332999999	6.631137141146201	6.623512464069069	6.736944444666666	6.358460325657062
CHEMBL1774624	5.586666667	6.810502888531335	6.774917482638739	6.748888889	6.813708539406478
CHEMBL1774629	7.43	6.9562676834530155	6.741777532520964	7.243333333333333	6.994824966104537
CHEMBL2041570	6.83	6.612644410528082	6.723512746196749	6.301111111	6.402488827756973
CHEMBL1774640	6.153333333	7.103000346363519	6.735472495584952	6.853333333333333	6.921449785867938
CHEMBL1682727	5.443333332999999	6.546345179295541	6.689552656552779	6.676666666666667	6.497207455173114
CHEMBL1774630	7.19	6.887031315695362	6.766082895591573	7.177777777666667	6.924999606672759
CHEMBL1682604	6.483333332999999	6.666589020456984	6.683070618757978	5.912777777666666	6.5643536331518275
CHEMBL1682590	6.523333332999999	6.557835246169068	6.646589964399215	6.513333333666666	6.520497719648128
CHEMBL1682450	7.386666667	6.959720466948616	6.713869866869822	6.608888888666667	6.581818909308574
CHEMBL1682721	5.87	6.806666542561191	6.709284904043946	6.97	6.761136963679281
CHEMBL3392931	5.0	6.575310919880792	6.80332876176831	6.730555555333333	6.698494650949858
CHEMBL2029748	5.72	6.800922673322805	6.702493844154348	5.809777778	6.274235938831995
CHEMBL2029744	6.79	6.611025347892857	6.714672765824629	5.618666666666667	6.200977256741769
CHEMBL2029591	6.07	6.598158786240052	6.651293927477793	6.2700000000000005	6.199779373958767
CHEMBL1774635	7.036666667	6.729844592354093	6.68872510441804	6.617777777666667	6.586812859160731
CHEMBL2441613	6.62	6.850124067634041	7.01342197620845	7.14	6.9807395763232725
CHEMBL1682456	7.096666667	6.586145735030545	6.621715262792534	7.209166666666667	6.762221994203466
CHEMBL1641858	6.04	7.5273768655645945	6.800693534487545	6.807777777999999	7.282322818155693
CHEMBL2029759	7.04	6.60104168475511	6.724515810047097	6.553333333666667	6.590260885968278
CHEMBL1682701	6.443333332999999	6.670558916969203	6.734258874572487	6.707777777666667	6.718189623948599
CHEMBL2029595	7.26	6.6461296073641005	6.693086627353254	6.122222222333334	6.573683438508953
CHEMBL2029742	5.41	6.553423788771699	6.635157056067755	6.764444444333333	6.623828727753228
CHEMBL1682598	6.703333333	6.240411086024228	6.533922440087422	7.031111111	6.609663699276757
CHEMBL1682726	5.356666667	6.843150298834692	6.756753686115204	6.781111111	6.887237057777807
CHEMBL2041387	6.525	6.706143666658303	6.868507094635707	7.277777777666667	6.841452016230097
CHEMBL1682578	6.82	6.707515419418568	6.664063689526922	5.986666666666667	6.293589632171443
CHEMBL1774634	6.856666667000001	6.740376590275847	6.69012685227611	7.016666666666667	6.758628605903653
CHEMBL1682463	6.926666667	6.395168013870567	6.554559030244566	6.488888888666666	6.5293094950165775
CHEMBL1682458	7.003333333	6.5505489633201215	6.609086608545761	5.986666666666667	6.398561335988399
CHEMBL1682594	6.666666667	6.60956369871826	6.770213139820083	6.690555555666667	6.743105928640956
CHEMBL2041384	5.935	6.673519687048605	6.730541979456547	6.863333333333333	6.891899472656934
CHEMBL1682607	6.68	6.572207918701741	6.6691682988622665	6.514444444666668	6.473596531597377
CHEMBL1682714	6.14	5.7862754252503805	6.609261002682254	6.428888889	6.002749859885156
CHEMBL1682453	7.196666667000001	7.090030584953137	6.780124306671834	7.2683333333333335	6.678161750653905
CHEMBL2041390	7.515	6.687246429272028	6.904176527238602	6.924444444333332	6.797285129343973
CHEMBL2041392	6.98	6.585273779960268	6.766445177830176	6.6644444446666675	6.610371475292237
CHEMBL1081114	5.08	6.772673585523968	6.551896183882928	6.585	6.5977953219956165
CHEMBL553625	6.816666667000001	6.1440048181967235	6.6400989643922035	5.498888889	5.83191746308782
CHEMBL2029765	6.06	6.632583859661539	6.661747131335501	6.268888888666666	6.778634913903569
CHEMBL1774627	6.6166666670000005	6.69327765009567	6.575568264527934	6.657777778000001	6.606637878348525
CHEMBL2029763	7.24	6.455927088498292	6.62318908198897	5.96	5.789001341556503
CHEMBL1094695	5.865	6.101961751358278	6.4297578259022785	6.3500000000000005	6.2751174941692405
CHEMBL1774631	6.823333333	6.576971162917376	6.651465017259416	6.093333333333333	6.231488092603412
CHEMBL1682454	6.8666666670000005	6.646862141627558	6.766043896502852	6.695793650666666	6.639395356934736
CHEMBL2029755	7.02	6.986246836647991	6.675133953142677	6.743333333333333	6.655503093021448
CHEMBL2029746	7.3	6.747272915981343	6.6811647792307465	6.580555555666667	6.658263387609651
CHEMBL1682704	6.37	6.069560951427405	6.599275274527031	6.055555555666667	5.959281403444926
CHEMBL1682581	6.716666667	6.640413195196624	6.713983279671168	7.010000000000001	6.8052702365259155
CHEMBL2029352	7.05	6.81457644373473	6.71665479497849	6.865555555333333	6.845462110784442
CHEMBL1946558	8.005	6.4569270853884895	6.6839003627181155	6.896666666666666	6.777283035162143
CHEMBL558355	6.8266666670000005	7.015983688617995	6.724271637845811	6.852222221999999	6.702476850919822
CHEMBL3577055	6.4	5.476665783753992	6.396720003863937	6.766666666666667	6.306738843750495
CHEMBL2041388	7.84	6.616863185267663	6.655161440031207	6.986666666666667	6.896809288165891
CHEMBL1682449	7.323333333	6.598355919308357	6.742099460711357	5.789444444333334	5.971170371869132
CHEMBL1774626	6.603333332999999	6.546718543595052	6.651627475515381	6.955555555666667	6.836785429654112
CHEMBL1682460	6.923333333	6.88081624106192	6.756770615989824	6.916666666666667	6.750386196707819
CHEMBL1682464	6.92	6.74825638125579	6.738546096621453	7.043333333333334	6.785772232234876
CHEMBL2029761	7.21	6.995611933785709	6.696328165911797	6.743333333333333	6.685926459880591
CHEMBL1682588	6.586666667	6.643878775202765	6.730385676925498	6.888888889	6.875992165598936
CHEMBL2029740	5.6	6.566237425930364	6.692273070121496	6.338888889000001	6.604285911369984
CHEMBL2029762	5.86	6.995611933785709	6.696328165911797	6.743333333333333	6.685926459880591
CHEMBL1682718	5.98	6.421276885795127	6.706039356711267	6.387777778	6.6692355366980784
CHEMBL1682709	6.22	6.485736862216125	6.689667087739844	6.546666666666667	6.483066758313352
CHEMBL1774623	5.893333332999999	6.330727966132287	6.63058561241234	6.861111111333334	6.686588499627393
CHEMBL1682706	6.276666667000001	6.618957621104251	6.715200492660278	6.662222222333334	6.629713460920279
CHEMBL1682583	6.833333333	6.421870616860601	6.630524315510739	5.7411111109999995	6.127798267928967
CHEMBL1682602	6.57	6.161203539043394	6.522863953285305	6.344444444333333	6.123337810993689
CHEMBL2041395	6.96	7.031588576747937	6.839157292426623	6.6433333333333335	6.749419490807506
CHEMBL541735	5.89	6.197621316574203	6.61273051360756	6.018888889	5.942749684515587
CHEMBL1774637	6.526666667000001	6.743962877801839	6.726268156012059	5.845555555666667	6.221092744076285
CHEMBL2029750	6.58	6.654815903391479	6.731898519424396	6.798888889	6.601324167915107
CHEMBL1682579	6.836666667	6.172628323241708	6.66573161813599	6.747777777666666	6.599505516560491
CHEMBL2029749	6.78	6.654815903391479	6.731898519424396	6.798888889	6.601324167915107
CHEMBL1682575	6.93	6.4301347586052655	6.608972493667237	5.826666666333334	5.909768944383534
CHEMBL1094534	5.42	4.760673743693398	6.711579872691501	6.737777778000001	6.712898226589394
CHEMBL2029752	6.43	6.408491134966293	6.616398777278678	6.468888889	6.502634755912319
CHEMBL1682444	7.32	6.8253997619713545	6.819923290043168	6.751111111	6.6960026280981415
CHEMBL2029758	7.07	6.408491134966293	6.616398777278678	6.468888889	6.502634755912319
CHEMBL2041382	7.045	6.364712598785295	6.702957450395596	6.353888889	6.4136654994281015
CHEMBL2041389	7.325	6.274622182273313	6.781431430841173	6.787777778	6.471532625999257
CHEMBL1682719	5.92	6.370229011892352	6.577162351883244	6.018888889	6.362001883170786
CHEMBL1682708	6.273333332999999	6.481598250657161	6.7097281410538985	6.824444444333333	6.730285767467653
CHEMBL1682455	6.753333333	6.1696501367059176	6.5619311172998005	5.998888889	6.009425383696328
CHEMBL1682600	6.68	7.033053791381804	6.761815397962626	6.96	6.990137769931681
CHEMBL1682577	6.55	6.792243369802759	6.760215528798051	7.6066666666666665	7.038737220647903
CHEMBL2041571	6.2	7.17214344366682	6.855836032390174	6.695555555666668	6.844265440308235
CHEMBL1682585	6.833333333	6.490332165094689	6.7348373435628055	6.772777777666666	6.792490770829063
CHEMBL1682572	6.643333332999999	6.421870616860601	6.630524315510739	5.7411111109999995	6.127798267928967
CHEMBL1097787	5.53	7.148957863271887	6.873659394824383	6.231111111	6.960380970710918
CHEMBL1682587	6.71	6.1830168857164605	6.621355797622097	6.640000000000001	6.280700124069638
CHEMBL2029592	6.98	6.4460304505590695	6.610512103790266	6.428888888666666	6.504226387100894
CHEMBL436840	6.02	7.796735849081339	6.799983958133419	6.848888889	6.8104546769459
CHEMBL532	4.666	6.719666596400707	6.833752448226749	6.7055555553333335	6.779251327513501
CHEMBL1682700	6.396666667000001	6.557597858724389	6.7409017270067055	6.94	6.70203431588693
CHEMBL1257966	5.28	5.095647749585671	6.330767273886783	6.065555555666666	6.0266190587018125
CHEMBL1946562	7.945	6.517484866500481	7.013527767972781	7.091111111333333	7.27697381414747
CHEMBL555663	6.95	6.447176579530362	6.690431179622288	6.206666666666667	6.19974178395025
CHEMBL2041394	6.95	6.587526132309987	6.695707113686318	6.502222222333334	6.759092460955816
CHEMBL2041386	6.765	6.537391291540061	6.748737636338339	6.717777777666666	6.690720372606133
CHEMBL1682593	6.703333333	7.128114684908881	6.791938535307122	6.915555555666667	6.860488521878661
CHEMBL1682715	6.273333332999999	6.366963303425409	6.6457981974634315	6.97	6.485797080800025
CHEMBL1682728	5.503333333	6.557597858724389	6.7409017270067055	6.94	6.70203431588693
CHEMBL553183	6.773333332999999	6.514515437418117	6.69085535053273	6.187777777666667	6.499063805908129
CHEMBL224345	5.31	4.683391956354537	6.654436910709519	6.532222222333334	6.469655614528607
