# Supplementary material for: Cheminformatics Analysis and Modeling with MacrolactoneDB
Source: Sci Rep. 2020 Apr 14;10:6284. doi: 10.1038/s41598-020-63192-4 (PMC7156526; doi:10.1038/s41598-020-63192-4)
Supplement: Supplementary file 2 — Supplementary information2. [file 41598_2020_63192_MOESM2_ESM.zip › DataS1/CHEMBL364/pIC50/predictions/10-fold/tuned/y_rand/1/ecfp6.csv]

IDs	ExperimentalAff	NB	SVR	KNN	RF
CHEMBL1682448	7.15	6.596888037637462	6.120585813235317	6.300020781371128	6.3754000000224815
CHEMBL1682720	5.843333333	6.644519548912697	7.668102840413553	7.15457323597875	7.123754166662487
CHEMBL1682610	6.416666667	6.60640039182844	6.499647092244824	6.165733488095611	6.776079166607498
CHEMBL2041572	6.32	6.424570480478422	6.533762638245288	6.596809968616963	6.3496208334975055
CHEMBL1682576	6.44	6.5940669217865295	6.38902159368587	6.631829621046336	6.558966666607482
CHEMBL1682606	6.54	6.642806933558783	7.343782596800082	7.185410015998354	7.4343208332899815
CHEMBL1682592	6.66	6.635676087594394	7.46232127290574	6.38745814464233	7.143508333252485
CHEMBL1682713	6.263333332999999	6.576811657316448	6.486217112120214	6.339705802972348	6.647668452412492
CHEMBL2029588	6.36	6.486374929556378	6.363127289674989	6.2377619427432265	6.728769583345017
CHEMBL1774584	6.75	6.565415805201364	6.2303827430119965	6.558650365657104	6.30800416668498
CHEMBL1682443	7.276666667000001	6.615208575767131	6.712276428612065	6.5250679330045465	6.700210119035001
CHEMBL1682452	7.07	6.614556995118888	6.198887914231515	6.430373837432905	6.383904166554999
CHEMBL1682605	6.6566666670000005	6.601310412158788	6.471664932204743	6.152795857844537	6.803649999944989
CHEMBL1774633	7.023333332999999	6.671203511198265	7.360503649741574	6.947329318340573	7.383275000027457
CHEMBL532024	6.716666667	6.632772096516022	6.489347307779127	6.780879560738277	6.8027077382475065
CHEMBL2029590	7.89	6.406674635307844	6.838477812753085	6.315470108969663	6.562232499922508
CHEMBL2303629	6.21625	6.62066080515301	6.579897524745663	6.538598680290214	6.805139285729997
CHEMBL1682705	6.5	6.61023446288677	6.246877941028419	6.667695412364551	6.5550500000350045
CHEMBL1682446	7.236666667000001	6.59620734131585	6.466069715018653	6.689952285319188	6.539370833265012
CHEMBL1682582	6.636666667	6.606752797076509	6.670994246171868	6.7609625877824975	6.73584583332625
CHEMBL1682703	6.133333333	6.614834637707625	6.596051656099614	6.505451455472696	6.628908333230016
CHEMBL2029593	6.97	6.646851499052447	6.433539227759155	6.661618303268854	6.5917113095874695
CHEMBL1946398	7.215	6.362907819970081	6.2361185610732806	6.0084777614272955	6.298266666779995
CHEMBL1682596	6.806666667000001	6.591754567518414	6.275054631067274	6.1248026942042495	6.30280833332776
CHEMBL563766	6.873333333	6.733378408666409	6.905125086653676	6.896025478565988	7.061733333326244
CHEMBL1682466	6.973333332999999	6.526323605385653	6.390761602127077	6.229491326046047	6.272116666664994
CHEMBL1081434	5.77	6.332515009323423	5.1637192739387405	6.225933457950626	5.595916666389984
CHEMBL1682608	6.273333332999999	6.600659095320167	7.528488808370183	6.786532249810463	6.939862499994986
CHEMBL1682707	5.946666667000001	6.5177854086412905	6.133916498896237	6.17364845151701	6.372741666597501
CHEMBL1774583	5.646666667000001	6.552864673947576	7.243758072853035	6.553066304043576	6.967649999989988
CHEMBL2029751	6.58	6.592462879171619	6.4660586976216115	6.731206979138984	6.411637499981258
CHEMBL2029760	7.1	6.641095531917051	6.4990763438411046	6.534627568249163	6.318675000070011
CHEMBL2041391	7.82	6.76488478333083	7.081616594905679	7.032021917617683	6.819185714400001
CHEMBL1682702	6.103333332999999	6.667332168504563	5.7380155923350085	6.791473856569166	6.6587949999257425
CHEMBL2041393	6.99	6.712923432434274	6.377672578755131	6.681396192299156	6.633108333512501
CHEMBL1682589	6.816666667000001	6.630941916778357	8.550502717118405	7.0119330522278895	6.997439583347501
CHEMBL1682573	6.8666666670000005	6.68851046027659	6.76480655910438	7.001977368779054	7.076037500012489
CHEMBL1682468	6.99	6.620741268846896	8.850368685994411	7.164599377965308	7.059687499994972
CHEMBL1682710	6.266666667000001	6.611273328532304	7.302770003409785	6.658444044269427	6.7462281249350005
CHEMBL1682461	6.91	6.674252340354352	6.525758790355673	6.466135203817153	6.425312499925001
CHEMBL1682723	5.686666667000001	6.605641165255783	6.638658156425112	6.844285096800949	6.462291666604998
CHEMBL1682591	6.806666667000001	6.604810185501114	7.923468411502952	6.789410274948606	6.902384999977488
CHEMBL1682724	5.14	6.586320291874665	6.483586845512644	6.218917658633196	6.562866666641509
CHEMBL1681796	7.19	6.597313672975572	7.173371011457169	6.861354081640331	6.708147619063991
CHEMBL1946399	6.365	6.685883758571281	6.903647610989303	6.917808903661122	6.705637499992504
CHEMBL1682580	6.823333333	6.689545035199026	6.684624534599599	6.956497667128286	6.710712499912498
CHEMBL1774641	7.113333333	6.613400254755934	6.82563556382437	6.7018217185067535	6.598406666457488
CHEMBL1682729	4.89	6.616666156256993	6.684260629684687	6.844623755936745	6.7424999999675
CHEMBL1682730	4.89	6.615466767782593	6.773409790829149	6.7279852414064925	6.834965624932498
CHEMBL2029741	6.25	6.612310266005936	5.69310766941936	6.245363588655347	6.2072291664975
CHEMBL2041573	6.2	6.614628930352093	6.940192504459977	6.652240986880093	6.519850000036232
CHEMBL1682725	5.343333333	6.615700940834066	7.388174391666456	6.845080919218288	7.1102708331724935
CHEMBL540229	6.243333333	6.613562955428985	6.936432368735263	6.703135708742647	6.5795011904474965
CHEMBL487366	6.1	6.6118067242591625	6.548188815391031	6.42086052827887	6.606242619026252
CHEMBL414883	5.195	6.611419609344424	6.27563477677495	6.41800077763943	6.608027500012496
CHEMBL1946561	7.005	6.631811076714648	7.829045365353741	7.219842709646025	7.660897916650004
CHEMBL1682445	7.236666667000001	6.609370791573664	6.734345002507318	6.320319914284927	6.458424999920013
CHEMBL1774632	6.68	6.611947663166203	6.3103264651510775	6.595682897152565	6.466957619025003
CHEMBL1682711	6.1566666670000005	6.615804514345102	6.699034645456701	6.518839290211533	6.724456250007502
CHEMBL553184	6.86	6.610717417367576	6.48818996057892	6.58359772583806	6.522938690467515
CHEMBL1682584	6.796666667	6.614454774096279	6.206004748218858	6.922134228548975	6.44234166675998
CHEMBL2029747	6.7	6.6036005993573275	7.025027375837125	6.732213796353619	6.520291666609974
CHEMBL1774638	6.61	6.612573351376698	7.304458927516045	6.656686206200322	7.023612023709962
CHEMBL1173442	5.245	6.610082358066511	6.094978853999426	6.3648067713609775	6.5045270833337465
CHEMBL1946557	8.61	6.627877229010682	7.154161490456239	7.11776133927031	7.218574702362511
CHEMBL1682716	5.996666667	6.615134695115818	6.816456402815493	6.3860041659257085	6.6412625002775485
CHEMBL539222	7.006666667	6.61546018812079	6.965726763175989	6.727208073985394	6.692107142915604
CHEMBL1774625	6.936666667000001	6.616340961915112	6.889212566521686	6.998492128438485	6.781550744160001
CHEMBL2029589	7.66	6.620775431168177	6.7140099318456	6.794477164541273	7.049339583460015
CHEMBL2029585	7.29	6.574996974025455	7.235152169437875	6.858192970347586	6.805500744255003
CHEMBL2029743	7.21	6.587932115711661	7.201385980356854	6.839522856756253	6.8748656249874935
CHEMBL1774628	7.11	6.551546899780155	4.902467181179524	6.5955518978402905	5.827695833587508
CHEMBL1774639	6.716666667	6.567075530117821	5.927584023681668	6.6819647143756296	6.664793750110008
CHEMBL553338	6.876666667	6.537855577897426	5.90709174707774	6.025593540328948	6.006904166827495
CHEMBL1682457	6.97	6.543571339861312	6.810320535376487	6.395173852488072	6.4352209821199935
CHEMBL1094508	6.38	6.580947026679088	6.42482840337127	6.525	6.525000000000049
CHEMBL2041385	7.63	6.556888558684686	6.074941275742373	6.464924912474404	6.418452083310002
CHEMBL1682465	6.93	6.535895937691601	6.639440410475844	6.480892240398411	6.5871625001349825
CHEMBL1682574	6.666666667	6.542039515863523	6.530814593797351	6.104489204117709	6.392944791615011
CHEMBL2029596	7.58	6.5732501519846345	6.823244229060016	6.633008041220493	6.633961458337499
CHEMBL2029756	6.63	6.5621404978965066	7.024467617356855	6.7697026043324655	6.715895982125005
CHEMBL1081435	6.05	6.585100929623711	7.37704160796249	6.365694792784416	6.900288541462456
CHEMBL2041383	6.97	6.589545263276179	5.845441004617695	6.157104593532752	6.030791666770004
CHEMBL1682722	5.696666667000001	6.54626069624588	6.452264337068349	6.526467113014308	6.485895833294993
CHEMBL1774636	6.846666667	6.549248797188945	4.995414709387359	6.014484898354181	6.004942708479989
CHEMBL3577054	5.98	6.593215347321444	6.391781709199737	6.3676491394101955	6.450841666462521
CHEMBL2029598	6.41	6.573400898748204	7.287431225230522	6.862726219650047	6.385302083412513
CHEMBL1682599	6.703333333	6.5346852411366365	5.979109273686894	6.615793747052353	6.142898154735012
CHEMBL557551	7.043333333	6.557552006717225	7.4884500855458285	6.825101673208301	7.020275000220015
CHEMBL2029757	7.16	6.567549652375193	6.980093719750194	6.948988827048884	6.813591666585021
CHEMBL1241239	8.1875	6.587822168334324	7.401299714730064	6.445745531223526	6.533147916702505
CHEMBL562773	7.223333332999999	6.568114637034261	6.720516584826619	6.717802355150895	6.791398958484999
CHEMBL1682451	6.973333332999999	6.585618813117516	6.80906130791625	6.76815553506093	6.642295833352488
CHEMBL1257967	6.293333333	6.582984696440889	6.053887087476684	6.237747512740549	6.534027083338734
CHEMBL2029764	6.28	6.58362661222565	5.688394546818983	6.257162927191045	5.9857208331024685
CHEMBL2029745	5.71	6.584377155629728	7.793617163497656	6.763602614558399	7.148646726285017
CHEMBL1136	5.995	6.5828273120768035	5.84903440456418	6.011539944896897	6.144811309576242
CHEMBL2041381	7.95	6.584740634712222	6.504876668808615	6.491996188002987	6.445733333369995
CHEMBL2029594	7.6	6.58478032245543	6.904974469849125	6.54967761829632	6.610570833425012
CHEMBL2029754	7.1	6.583973098329194	6.712647577896172	6.47714565790191	6.561158333387505
CHEMBL2029587	7.6	6.5837325991826345	6.9957978211358665	6.866056273300245	6.667643749929993
CHEMBL2029753	6.79	6.584278455327652	6.466435780151702	6.684947436460437	6.3296062499899755
CHEMBL563603	6.77	6.585864592442037	6.859395683528897	6.7968817608518	6.709078125092487
CHEMBL1682459	6.75	6.583711010249834	6.391134668969342	6.651939061882277	6.563224999950007
CHEMBL1682447	7.113333333	6.58402341827949	6.658253594357413	6.980909357415355	6.769533333314989
CHEMBL1682462	7.103333332999999	6.583676063542194	7.060912034052402	6.652613842858983	6.798451041674992
CHEMBL1682601	6.573333333	6.58542931924818	6.413864575486235	6.453888746533808	6.7152072917624945
CHEMBL1682712	6.03	6.585361506831279	6.293575520014064	6.681162593387199	6.70804583330501
CHEMBL1682603	6.463333333	6.584894480109889	6.086894942795741	6.422130841435461	6.044546726204983
CHEMBL1682586	6.67	6.584892570594248	5.5802901679358445	6.668095791802486	6.239937291642499
CHEMBL1682609	6.48	6.585703514596437	6.90125101689052	6.77138394464534	6.706303125002496
CHEMBL1682717	5.916666667	6.585285057030625	6.6750759561201045	6.80548381589108	6.84554166665249
CHEMBL1641857	6.72	6.5849098008670754	7.020841782396192	6.774712197112754	6.712930059283727
CHEMBL1682595	6.673333333	6.583615038128897	6.192655155456401	6.783573035069328	6.46674166666498
CHEMBL1094363	6.11	6.584928553982268	6.869983497046737	6.97	6.969999999999963
CHEMBL1682597	6.69	6.620569379946315	6.499896757316605	6.876238518367612	6.632142708307506
CHEMBL2029597	5.83	6.6228204387765715	6.167281303712493	6.35019036739197	6.422315624987499
CHEMBL529	6.194047619	6.614959900266799	6.402656602311415	6.494074158332602	6.944920833296244
CHEMBL1682467	7.013333332999999	6.618901640194017	6.268325415954757	6.697174665938534	6.687806250057506
CHEMBL1774624	5.586666667	6.606849204099099	6.494504182361734	6.112816526863685	6.369120833277479
CHEMBL1774629	7.43	6.6113119007540275	6.545871031876697	6.174692965933033	6.553754166544984
CHEMBL2041570	6.83	6.628466040614312	6.030215737901815	6.79104957115906	6.570787499971229
CHEMBL1774640	6.153333333	6.606977833073751	5.898765332739924	6.285101647486073	6.060862499989997
CHEMBL1682727	5.443333332999999	6.622918267342636	6.697564281637849	6.7775428797708575	6.794225000032484
CHEMBL1774630	7.19	6.60929161014892	5.9167481953216985	6.267253957440701	6.070315625077503
CHEMBL1682604	6.483333332999999	6.622216973316333	7.163424181153103	6.715725745440767	6.833141666692489
CHEMBL1682590	6.523333332999999	6.61859846102147	7.125685191519167	6.764863116784885	6.879333333387508
CHEMBL1682450	7.386666667	6.619061555999242	7.135898221222058	6.487377822799051	6.880799999885019
CHEMBL1682721	5.87	6.616994968426889	6.137387557110653	6.645023543998156	6.258725000204996
CHEMBL3392931	5.0	6.612105244955289	7.500183894238644	7.6	7.5999999999999455
CHEMBL2029748	5.72	6.616076532867608	8.126902722699736	7.337772289599833	8.253802083330012
CHEMBL2029744	6.79	6.601296226251607	5.011070480076942	6.8592265248537565	5.676750000152517
CHEMBL2029591	6.07	6.614810874488563	6.2730155399394185	6.495683176756567	6.750395833334995
CHEMBL1774635	7.036666667	6.625412655119069	6.922700851521972	6.856328744194765	6.852241666640001
CHEMBL2441613	6.62	6.564211299899081	5.649681534350545	6.245942981534471	6.297329166503768
CHEMBL1682456	7.096666667	6.621777688840192	6.3591954995652875	6.556669645672454	6.736033333482494
CHEMBL1641858	6.04	6.59642071484221	7.228488560026412	6.570030980399744	7.05873958331625
CHEMBL2029759	7.04	6.6113740717644065	5.78435766325075	6.198457131581785	6.017549999923733
CHEMBL1682701	6.443333332999999	6.553192883308354	6.528425540393794	6.147479229174408	6.564495833307852
CHEMBL2029595	7.26	6.603707604674342	7.293881732667567	6.808816026730889	6.609308333192489
CHEMBL2029742	5.41	6.6626697895537275	7.1659949045947355	6.765369098922287	6.892729166629992
CHEMBL1682598	6.703333333	6.537634127697839	6.973815223066965	6.449605671985797	6.90077916667997
CHEMBL1682726	5.356666667	6.595190428751223	7.505511181060073	6.73207688463573	7.38057499992496
CHEMBL2041387	6.525	6.68807545460258	6.55206031547625	6.610894195260634	6.4714166667500175
CHEMBL1682578	6.82	6.542978172887395	6.6608029525110775	6.5842694985669175	6.594179166679993
CHEMBL1774634	6.856666667000001	6.638207828152532	7.082168336781151	6.771518118936022	6.842272619057518
CHEMBL1682463	6.926666667	6.533102142571256	6.297767860900526	6.374173400533538	6.4097916667324775
CHEMBL1682458	7.003333333	6.548351721507683	6.8423104243855075	6.327753441108957	6.5482250000524855
CHEMBL1682594	6.666666667	6.548628284013331	6.564745812379452	6.495586343169396	6.437708333362854
CHEMBL2041384	5.935	6.675144622146548	6.7385757511896	6.64835730746917	6.276275000087511
CHEMBL1682607	6.68	6.574593097237949	6.590419715094015	7.031584250999055	6.654922619127856
CHEMBL1682714	6.14	6.5356653680393215	7.4455400737057715	6.26753900458455	6.656495833289999
CHEMBL1682453	7.196666667000001	6.573313979638417	6.774690721826024	6.605943549801503	6.651291666685003
CHEMBL2041390	7.515	6.687442933764412	6.515603035941467	6.566149783539401	6.667658333407519
CHEMBL2041392	6.98	6.60600697285186	6.811268011407402	6.69159434930035	6.666662500004996
CHEMBL1081114	5.08	6.9171399018067214	7.446596067084473	7.3079149647456525	7.451349999958763
CHEMBL553625	6.816666667000001	6.544067340688884	5.534923620262631	6.608740919848852	6.440823571620006
CHEMBL2029765	6.06	6.5351582917428335	6.385526027450913	6.099917376405742	6.463189285677492
CHEMBL1774627	6.6166666670000005	6.601490231811929	7.686890259178947	6.84144291290889	7.000147738067512
CHEMBL2029763	7.24	6.521880748633978	5.844875250866764	6.346207147315477	6.323647916777485
CHEMBL1094695	5.865	6.868088842341139	7.089872321838562	7.19	7.190000000000044
CHEMBL1774631	6.823333333	6.568167205673496	5.834215903998091	6.28460636111655	6.320394791777508
CHEMBL1682454	6.8666666670000005	6.584950387009275	7.115597489661196	6.61209730011133	6.6710041666475
CHEMBL2029755	7.02	6.581697801585209	6.269593564285541	6.572450751815681	6.441438243940008
CHEMBL2029746	7.3	6.585111515379834	7.276170891595397	6.677958156735547	6.925936011913766
CHEMBL1682704	6.37	6.582473227323991	5.8855300142346305	6.8138170326818575	6.389275000032495
CHEMBL1682581	6.716666667	6.584955169139019	6.871049413286569	7.118607512167601	6.761475000040012
CHEMBL2029352	7.05	6.584660365887424	6.765257014984355	6.836111879197191	6.574595833322487
CHEMBL1946558	8.005	6.567437759823343	5.955247999498104	6.381761338348963	6.108045833201236
CHEMBL558355	6.8266666670000005	6.583682989853438	6.952415567087909	6.8224261141542435	6.594771577275005
CHEMBL3577055	6.4	6.562093322300578	6.015564577473565	6.472102466966888	6.236825535707493
CHEMBL2041388	7.84	6.585484891950677	7.105653363887567	7.071703318318508	6.9001333333874975
CHEMBL1682449	7.323333333	6.581100422546528	5.702082447671996	6.631127008185415	6.009064999994986
CHEMBL1774626	6.603333332999999	6.581771572888944	5.29570917429268	6.488541093107793	6.274349702463747
CHEMBL1682460	6.923333333	6.584421647284366	5.430403888080404	6.535000180307823	6.450625000002484
CHEMBL1682464	6.92	6.581754391468871	7.373671904614978	6.512400547454478	6.882691666606887
CHEMBL2029761	7.21	6.58413486265528	6.650338685727688	6.74130309397626	6.570614583384993
CHEMBL1682588	6.586666667	6.583541840170405	6.938743436787247	6.599090334693736	6.817781250023751
CHEMBL2029740	5.6	6.570139722348258	6.143582567534599	6.201599165664239	6.203139583377501
CHEMBL2029762	5.86	6.570626742033369	5.883478046740079	6.036225561958341	6.012654166696259
CHEMBL1682718	5.98	6.582153360813529	6.711952426359614	6.578092096983673	6.816481250013758
CHEMBL1682709	6.22	6.583546600364442	5.287042156898265	6.452382466182367	6.3368447918900195
CHEMBL1774623	5.893333332999999	6.582068254866335	6.1777432588870465	6.894762152969761	6.256652976195002
CHEMBL1682706	6.276666667000001	6.584323387627752	6.416012177087451	6.713600432792157	6.788989285992466
CHEMBL1682583	6.833333333	6.594362646342783	6.532415798725567	6.651202064227908	6.854260833369997
CHEMBL1682602	6.57	6.590497864798191	6.363762286278601	6.656213470287594	6.717429166829993
CHEMBL2041395	6.96	6.588968364812892	6.020579886728197	6.067024204419699	6.312654166704992
CHEMBL541735	5.89	6.5937822267729285	6.648352400011941	6.851753437789523	6.664818749943746
CHEMBL1774637	6.526666667000001	6.585297975650111	5.702816081369148	6.315771700715023	5.816008333177487
CHEMBL2029750	6.58	6.578428282999795	5.648313088211403	6.054760099326232	5.839458333274991
CHEMBL1682579	6.836666667	6.593428842643581	6.3223708713259885	6.653080030999415	6.4716558333149985
CHEMBL2029749	6.78	6.589640388653105	6.425764514125011	7.049012238825889	6.5954145833937545
CHEMBL1682575	6.93	6.594503197517523	6.819202657501461	6.651433146008403	6.890008333254985
CHEMBL1094534	5.42	6.58805480274536	5.985833099618296	6.894986147678869	6.5796124999237655
CHEMBL2029752	6.43	6.594740879672894	6.989429076080588	6.834475472998973	6.75930208329875
CHEMBL1682444	7.32	6.59347954399053	6.408755237751067	6.729592356742715	6.580216666732496
CHEMBL2029758	7.07	6.593676707465511	6.606899080547004	6.736594841803716	6.706839583412525
CHEMBL2041382	7.045	6.58948050523862	6.200366893580979	6.379838000952381	6.008458333434975
CHEMBL2041389	7.325	6.588803372049871	5.792471296820914	6.392423658676856	5.868450000054976
CHEMBL1682719	5.92	6.5912741293181165	5.879219971504892	6.569714642064335	6.642266666645011
CHEMBL1682708	6.273333332999999	6.5936505347146985	6.3693076387404055	6.590871305399932	6.867691666639993
CHEMBL1682455	6.753333333	6.594696216125466	7.638807602504446	6.916973315569298	7.104214285737494
CHEMBL1682600	6.68	6.593481727867774	6.134890280403082	6.623031405218952	6.569652083377482
CHEMBL1682577	6.55	6.593990629284566	6.573669769493867	6.755245887850474	6.939437500027493
CHEMBL2041571	6.2	6.577762699606759	6.187826014041755	6.254454134882032	6.445141666641235
CHEMBL1682585	6.833333333	6.59388978492254	7.0490843498504105	6.88804243842434	7.100704166900005
CHEMBL1682572	6.643333332999999	6.592616544724916	5.096246435840158	6.4389782025859565	5.74113750006751
CHEMBL1097787	5.53	6.608730650711158	6.039632323694086	6.14	6.140000000000016
CHEMBL1682587	6.71	6.616361188382045	6.587272214240107	6.383083094870441	6.640527083297498
CHEMBL2029592	6.98	6.618413827360863	6.251952899511804	6.46341554160158	6.541477083414987
CHEMBL436840	6.02	6.612618421106807	5.976310891341855	6.234731247399357	6.231207738127503
CHEMBL532	4.666	6.616372954498687	6.716791088069656	6.6166666670000005	6.616666666999986
CHEMBL1682700	6.396666667000001	6.623266583855191	6.934923747435748	7.02238308315381	7.027829166642493
CHEMBL1257966	5.28	6.619670445004668	7.289640832998561	7.135657364155816	6.796920833262508
CHEMBL1946562	7.945	6.6074561251294925	6.063751260506032	5.984550366140407	5.905691666622506
CHEMBL555663	6.95	6.613269157172935	6.361876405155805	6.493352377958748	6.34904166668747
CHEMBL2041394	6.95	6.605362418679837	6.78158143363186	6.599298841981741	6.54432499994251
CHEMBL2041386	6.765	6.607142954020126	6.925876762100011	6.155869318690327	6.742307291432459
CHEMBL1682593	6.703333333	6.621604051849162	6.27187707783555	6.5649745481938195	6.570474999997498
CHEMBL1682715	6.273333332999999	6.615630310877144	6.575299138203345	6.309423138564874	6.751574999955004
CHEMBL1682728	5.503333333	6.6230163079575615	7.008104856579848	7.0132664131926585	7.005266666672493
CHEMBL553183	6.773333332999999	6.622287742675433	7.48529426448948	7.030061805100023	7.021925000025001
CHEMBL224345	5.31	6.61443633049531	6.665464408463307	6.377877896736573	6.457755952412505
