# Supplementary material for: Cheminformatics Analysis and Modeling with MacrolactoneDB
Source: Sci Rep. 2020 Apr 14;10:6284. doi: 10.1038/s41598-020-63192-4 (PMC7156526; doi:10.1038/s41598-020-63192-4)
Supplement: Supplementary file 2 — Supplementary information2. [file 41598_2020_63192_MOESM2_ESM.zip › DataS1/CHEMBL364/pIC50/predictions/10-fold/tuned/y_rand/1/all.csv]

IDs	ExperimentalAff	NB	SVR	KNN	RF
CHEMBL1682448	7.15	6.583628255592048	7.442051524513228	6.695357927670256	6.775204098516993
CHEMBL1682720	5.8433333329999995	6.580060460656826	6.410630479945992	6.711480260382572	6.56013945452392
CHEMBL1682610	6.416666667	6.5827054854103935	7.114535949076797	6.619466584149052	6.641852093019834
CHEMBL2041572	6.32	6.5805067438059	6.44015852677901	6.749592922338286	6.8201463408255965
CHEMBL1682576	6.44	6.584585199322629	7.146035343272379	6.775947592053927	6.802066814207553
CHEMBL1682606	6.54	6.579556646254529	5.919758679882349	6.626446776467273	6.373372120039321
CHEMBL1682592	6.66	6.579546413646791	6.2940379446217065	6.669792151533745	6.323237896862002
CHEMBL1682713	6.263333332999999	6.584806988266923	6.299759744826538	6.459273607020221	6.704665787753068
CHEMBL2029588	6.36	6.584585348964442	7.310686819397482	6.714055306338718	6.942341150238299
CHEMBL1774584	6.75	6.579824765120347	4.495991607788188	6.247917261577199	6.055678531279182
CHEMBL1682443	7.276666667000001	6.584070171679991	7.444189232913109	6.640823512457274	6.6751092967214
CHEMBL1682452	7.07	6.582946797293109	7.46834801695919	6.543865911307304	6.655925395537381
CHEMBL1682605	6.6566666670000005	6.584396536648762	7.228830128450929	6.657676000489143	6.761610872665597
CHEMBL1774633	7.023333332999999	6.584375273435603	6.576159365980196	6.6130041389827685	6.564785661241867
CHEMBL532024	6.716666667	6.586971696884856	6.77379768988701	6.541714389246011	6.614802387543691
CHEMBL2029590	7.89	6.584896795368129	7.070245504051538	6.934583943639561	6.85212464754066
CHEMBL2303629	6.21625	6.567303664533376	8.314452119361583	6.546621431266912	6.422839340470886
CHEMBL1682705	6.5	6.583011300273687	6.963468931182479	6.680498338774145	6.4248159038923625
CHEMBL1682446	7.236666667000001	6.581634373509118	6.398003754358291	6.677751563282097	6.640110293725234
CHEMBL1682582	6.636666667	6.5827599284690494	6.958478352244503	6.737379444102861	6.694220872345981
CHEMBL1682703	6.1333333329999995	6.5844475419946775	6.484187105477805	7.025062655321166	6.700257950939328
CHEMBL2029593	6.97	6.588441704425157	8.156474616208174	6.962773162976066	7.129839272717744
CHEMBL1946398	7.215	6.582821239310897	6.889345948104857	6.647798438068252	6.696330082112817
CHEMBL1682596	6.806666667000001	6.662452231506684	7.051441617587124	6.799429868462914	6.571499987635137
CHEMBL563766	6.873333333	6.628807707530842	6.490142096254622	6.798104566609725	6.522620335475011
CHEMBL1682466	6.973333332999999	6.617447013931912	6.196362172698229	6.583045530471226	6.447914318004126
CHEMBL1081434	5.77	6.506860700290694	5.929334360811487	6.550454370440299	6.160431158812032
CHEMBL1682608	6.273333332999999	6.628423645774037	7.293983545159006	6.69223774589752	6.512116600637642
CHEMBL1682707	5.946666667000001	6.675107967016547	6.914507908856692	6.680731279069916	6.685880444109335
CHEMBL1774583	5.646666667000001	6.775478512393424	7.43134624569657	6.638099520254626	6.930513603419589
CHEMBL2029751	6.58	6.602008477116182	6.822499642405872	6.524989515082023	6.4607841914084325
CHEMBL2029760	7.1	6.580299076308719	6.766445520055647	6.6105167645108125	6.554097325833465
CHEMBL2041391	7.82	6.240350691169245	5.986451548364208	6.135709069533891	6.256280561462462
CHEMBL1682702	6.103333332999999	6.642232520030485	6.635752704768951	6.590060561870989	6.767097201551752
CHEMBL2041393	6.99	6.37184608024397	6.413944794219666	6.2267691447335265	5.850513731343439
CHEMBL1682589	6.816666667000001	6.598439166915631	6.957026337328939	6.825863647633805	6.633942425833369
CHEMBL1682573	6.8666666670000005	6.652981488271522	6.62728718099401	6.6721374530438915	6.772995295260037
CHEMBL1682468	6.99	6.621399945625532	6.056464154588003	6.637994082750489	6.534893365034192
CHEMBL1682710	6.266666667000001	6.668772781098338	7.234098123833828	6.82971813017637	6.792767267484615
CHEMBL1682461	6.91	6.628436839631864	6.875982783483967	6.624319430445444	6.673126862643256
CHEMBL1682723	5.686666667000001	6.616820118221537	7.197911097553382	6.731745529194908	6.663347883744642
CHEMBL1682591	6.806666667000001	6.631222718690897	7.156149946288236	6.719670586005424	6.634895853122805
CHEMBL1682724	5.14	6.6983096569511735	6.875386861531194	6.829064578198426	6.797007104105391
CHEMBL1681796	7.19	6.6451048345119474	6.837011109841018	6.664211823563678	6.916377601966928
CHEMBL1946399	6.365	6.492355005237545	7.132638539301402	6.30842147509379	6.61998896615676
CHEMBL1682580	6.823333333	6.629496170792155	7.142828765342865	6.499812092152697	6.734969192431997
CHEMBL1774641	7.113333333	6.6179752305031	6.02527208844878	6.948811611259011	6.738990230463157
CHEMBL1682729	4.89	6.614686478989514	7.327364524420935	6.419501192854977	6.748617137901315
CHEMBL1682730	4.89	6.610387887283553	6.786738798004372	6.35598369771933	6.311934671288224
CHEMBL2029741	6.25	6.613463838337709	7.191303307321594	6.612060340742258	6.700498802877359
CHEMBL2041573	6.2	6.606078523916421	6.724364682206735	6.452692064641719	6.6501606148839985
CHEMBL1682725	5.343333333	6.608486317445076	6.387572601934184	6.277150093463983	6.2993426870375915
CHEMBL540229	6.243333333	6.618425615591482	6.909721196928015	6.8015080746937215	6.807701592314791
CHEMBL487366	6.1	6.619304241108138	5.382321201907649	6.496041922136429	6.4397182190751785
CHEMBL414883	5.195	6.631453604638022	6.620173223788975	6.658453709037366	6.720265664871544
CHEMBL1946561	7.005	6.610864227750942	6.7594762347474235	6.512062813899099	6.844557977396688
CHEMBL1682445	7.236666667000001	6.613503801287756	6.3513011412925415	6.73196503758273	6.4790294089663005
CHEMBL1774632	6.68	6.614351303809063	6.270692627365976	6.630717215974101	6.8053780985914045
CHEMBL1682711	6.1566666670000005	6.615237077629454	7.107238998233177	6.767413898386369	6.780093607889941
CHEMBL553184	6.86	6.6170643156130975	7.136865703553464	6.807925426048592	6.717726351500889
CHEMBL1682584	6.796666667	6.61553829631626	6.429715892723703	6.452873390452662	6.630456473587076
CHEMBL2029747	6.7	6.609056278106772	7.29284217396153	6.716598629006568	6.544074829091091
CHEMBL1774638	6.61	6.619779505388935	6.922917702387356	6.930158998175879	6.7896044606094215
CHEMBL1173442	5.245	6.627954351850737	4.9711831876748604	6.634793411425946	6.6443077937502
CHEMBL1946557	8.61	6.609221957491258	5.974587250845032	6.47049972845207	6.5510207776750295
CHEMBL1682716	5.996666667	6.612718043970812	7.015939689917122	6.465375662591309	6.547452457255017
CHEMBL539222	7.006666667	6.614405660244078	7.60552951539982	6.737611061450719	6.669484157131814
CHEMBL1774625	6.936666667000001	6.617554208640735	5.224170336887436	6.473486556728761	6.771113976684657
CHEMBL2029589	7.66	6.61014908311558	6.627952727438176	6.620643626168217	6.481819270430733
CHEMBL2029585	7.29	6.563688752972155	6.6627500432152	6.673669958600736	6.688337924044785
CHEMBL2029743	7.21	6.559308787334495	6.106731314030109	6.726780120991903	6.978612024550886
CHEMBL1774628	7.11	6.5484994874088915	7.394953855485836	6.43563309516366	6.564429452691108
CHEMBL1774639	6.716666667	6.5624398351582975	6.620986146126105	6.346730077293485	6.332191820013211
CHEMBL553338	6.876666667	6.555868497528967	6.9162803440450356	6.606651007843948	6.64090313451342
CHEMBL1682457	6.97	6.542233137639131	6.220953069791462	6.300276014550106	6.341077670790612
CHEMBL1094508	6.38	6.600976108971408	7.080231927408423	6.98	6.801248904805639
CHEMBL2041385	7.63	6.557719267634915	6.640927596158341	6.471572533819594	6.598267366793773
CHEMBL1682465	6.93	6.562138789720715	8.203938653005611	6.50203499292664	6.771007963279638
CHEMBL1682574	6.666666667	6.5441310001949935	6.2509812672059	6.068491422836317	6.461395466967993
CHEMBL2029596	7.58	6.557511772008005	6.214323660143977	6.813943630501624	6.6374561909918715
CHEMBL2029756	6.63	6.560986869757905	7.281973212103949	7.057541031176187	6.724406018294218
CHEMBL1081435	6.05	6.588971198855931	6.706382168415559	6.566443228330065	6.405773081736147
CHEMBL2041383	6.97	6.573292288985234	7.228611238388	6.746749570599914	6.67941101012106
CHEMBL1682722	5.696666667000001	6.557513442497285	6.516635591957892	6.679530151601128	6.826442660732
CHEMBL1774636	6.846666667	6.555245995864223	7.001190738719614	6.293780173960993	6.342037163612454
CHEMBL3577054	5.98	6.601697454187596	6.672255714689047	6.754334974673484	6.917469648688949
CHEMBL2029598	6.41	6.56404760160601	6.357430423903089	6.90353144365269	6.761764702021481
CHEMBL1682599	6.703333333	6.5509054916612275	5.588160634491742	6.431299595274452	6.427076634381222
CHEMBL557551	7.043333333	6.5630478082691415	7.270739429165534	6.580768671949804	6.81550236451905
CHEMBL2029757	7.16	6.561306895776228	7.1409597029093685	6.672713703804883	6.747944100751065
CHEMBL1241239	8.1875	6.584158734151002	6.699755909160587	6.792605223222999	6.712325140818473
CHEMBL562773	7.223333332999999	6.56358507090733	6.4077534497240505	6.3944591006300495	6.580067165216542
CHEMBL1682451	6.973333332999999	6.585209932707563	5.729663806375832	6.360684103586348	6.609749795242704
CHEMBL1257967	6.293333333	6.57884142866214	7.071494534946169	6.4953764540342025	6.6856650587110815
CHEMBL2029764	6.28	6.586322275136405	7.147698478609531	6.6210477111445245	6.797972497040298
CHEMBL2029745	5.71	6.5833878952523275	6.592475264549733	6.624244404765546	6.402996053178834
CHEMBL1136	5.995	6.581521649117947	7.205260841682938	6.4309157197054265	6.582650459677869
CHEMBL2041381	7.95	6.5887039717593705	6.60100205286488	6.521898695471452	6.458209476676305
CHEMBL2029594	7.6	6.585290859188245	5.224206749671273	6.62362624858554	6.427498444000571
CHEMBL2029754	7.1	6.585594370792269	6.7840917499258655	6.714289944182043	6.61963792359828
CHEMBL2029587	7.6	6.586227346337443	6.53777698125713	6.572781244990854	6.514934976970992
CHEMBL2029753	6.79	6.585029925567146	6.317792832529323	6.612384828819151	6.35448971428675
CHEMBL563603	6.77	6.585368667426202	6.745824091391672	6.553878806554275	6.677771801531511
CHEMBL1682459	6.75	6.5853618653799275	6.9157301331886725	6.745268183471771	6.698975445042066
CHEMBL1682447	7.113333333	6.585301811627804	5.894068701137755	6.508167633575925	6.371779663976953
CHEMBL1682462	7.103333332999999	6.585179368285116	6.499071275663248	6.608273754194396	6.244458983870635
CHEMBL1682601	6.573333333	6.584465344243758	6.694311312019071	6.627605788945729	6.672115617413175
CHEMBL1682712	6.03	6.585275929984443	6.5659935074643965	6.512090163082187	6.922868198214951
CHEMBL1682603	6.463333333	6.584476504385111	6.9791495116292595	6.357060717749674	6.21970679274071
CHEMBL1682586	6.67	6.584271635059863	6.245440948351202	6.5109764605428895	6.4587377530776795
CHEMBL1682609	6.48	6.584106472025421	6.7595921343389325	6.496008188872728	6.500454751829892
CHEMBL1682717	5.916666667	6.584170255801614	6.349457289451669	6.498506133180268	6.290621450915257
CHEMBL1641857	6.72	6.577881122600556	6.53970290213892	6.345583259124213	6.329814712581865
CHEMBL1682595	6.6733333329999995	6.584715615356937	6.608666795352843	6.493826143532185	6.422032406982367
CHEMBL1094363	6.11	6.571582771534852	6.6168144636602975	6.716666667	6.535875948944437
CHEMBL1682597	6.69	6.613587180959759	6.409541828071085	6.7872158943149055	6.798364958298826
CHEMBL2029597	5.83	6.610692800032458	7.076565851623993	6.644295305090645	6.6525491900657014
CHEMBL529	6.194047619	6.642504339126723	6.371127042843517	6.8589151223879465	6.600988723676039
CHEMBL1682467	7.013333332999999	6.594756408101506	6.011518312369482	6.507208831218238	6.541413321479056
CHEMBL1774624	5.586666667	6.651216599386941	7.353340229252407	6.971926142374124	6.685146680891839
CHEMBL1774629	7.43	6.613221782196596	6.587594814342962	6.792114292640615	6.94370125937134
CHEMBL2041570	6.83	6.544311859812374	5.493047361687174	6.275514681949452	6.20957982862332
CHEMBL1774640	6.153333333	6.589982439988272	6.582571700714657	6.887306617331008	6.052143173259126
CHEMBL1682727	5.443333332999999	6.60589199984982	6.529566969008657	6.724211159985764	6.677209974522498
CHEMBL1774630	7.19	6.605674520290533	6.64969687639749	6.906647019105088	6.850387967032616
CHEMBL1682604	6.483333332999999	6.603700934642606	6.189970801801535	6.559761120353127	6.462617884805712
CHEMBL1682590	6.523333332999999	6.636685050482145	7.07541609476452	6.716768739620018	6.942664377175913
CHEMBL1682450	7.386666667	6.611045106769644	7.050037419315056	6.520207814527544	6.697670378794571
CHEMBL1682721	5.87	6.618803600471989	6.503281201846743	6.624450332931644	6.695228777407668
CHEMBL3392931	5.0	6.643578930884872	6.530076909284161	6.63	6.7067831490316046
CHEMBL2029748	5.72	6.61740800410919	6.608810816311999	6.435462008293635	6.500129750271814
CHEMBL2029744	6.79	6.607394593034547	6.083331959421405	6.581386488352052	6.382909708712362
CHEMBL2029591	6.07	6.582868115438685	6.743910587869744	6.533648706712644	6.343671733815511
CHEMBL1774635	7.036666667	6.6110713178007465	8.078627259800218	6.643520136783363	6.547165924227462
CHEMBL2441613	6.62	6.705296274892439	7.966512823144119	6.827934896154264	6.9326207864770595
CHEMBL1682456	7.096666667	6.606859504011912	6.9303809161345065	6.564712839083522	6.477518873039562
CHEMBL1641858	6.04	6.66160667375776	6.406629108392993	6.778094600158284	6.916248382351713
CHEMBL2029759	7.04	6.614273720225465	5.919068729305245	6.610844323040986	6.500295748408059
CHEMBL1682701	6.443333332999999	6.722267539962124	8.253480467813695	6.994959267594185	7.036227262085266
CHEMBL2029595	7.26	6.5400402977575975	6.958809920590625	6.667124677735971	6.576103266588181
CHEMBL2029742	5.41	6.5362796740766615	6.039914205045026	6.433928278399226	6.912580579370776
CHEMBL1682598	6.703333333	6.665562979399047	7.204402670348847	6.8256155818324045	6.746277959961275
CHEMBL1682726	5.356666667	6.697127830227005	6.772943743104705	6.8934849758849195	6.671458935126643
CHEMBL2041387	6.525	6.693413906404745	6.745536167595349	6.882981451173476	6.86653921712232
CHEMBL1682578	6.82	6.689751142751839	7.173972580364939	6.778988853470959	6.721223124193376
CHEMBL1774634	6.856666667000001	6.52149697984696	7.198004678106396	6.516143115945742	6.7097255678478085
CHEMBL1682463	6.926666667	6.645102831769182	7.083307968865586	6.857189414034553	6.761348364220381
CHEMBL1682458	7.003333333	6.681213916257644	7.182201135330984	6.753675484925383	6.812232850896326
CHEMBL1682594	6.666666667	6.6056635321562265	6.740271508174152	6.59149273366985	6.546816204734885
CHEMBL2041384	5.935	6.656810150768782	7.601400620460163	6.8933536665876	6.803722868463716
CHEMBL1682607	6.68	6.596619958559329	6.045523841315098	6.676419870470782	6.752264792103428
CHEMBL1682714	6.14	6.685705787821162	6.5635400782970335	6.777349285687366	6.696568534341639
CHEMBL1682453	7.196666667000001	6.71802819975363	7.399483178689926	6.84059613984934	6.484663718068366
CHEMBL2041390	7.515	6.659830602895776	6.889258667602519	6.7570012219334465	6.734659352144478
CHEMBL2041392	6.98	6.643403714178678	6.704121900481009	6.806229777046597	6.532316995131115
CHEMBL1081114	5.08	6.712587539730619	7.427528148196599	6.670572607368592	6.585986747912379
CHEMBL553625	6.816666667000001	6.520457714183258	6.036351741669428	6.430848075964486	6.387049321161237
CHEMBL2029765	6.06	6.633441712077666	6.6011944833396425	6.702701315715901	6.686497217677255
CHEMBL1774627	6.6166666670000005	6.496536368908039	6.468706506052451	6.4485075138087025	6.227504857398449
CHEMBL2029763	7.24	6.559248222780935	6.79715544065516	6.445030742780375	6.536765233474996
CHEMBL1094695	5.865	6.7188021804232045	7.740291586209277	7.84	7.4212984951173295
CHEMBL1774631	6.823333333	6.582961364267715	7.723573668372743	6.811435621927917	6.688708872699444
CHEMBL1682454	6.8666666670000005	6.581161492323325	7.350226886993535	6.438430067025023	6.634880729713172
CHEMBL2029755	7.02	6.580698069856862	7.119431178611253	6.668205576855954	6.413072788166039
CHEMBL2029746	7.3	6.579844726703709	6.433251978935068	6.751179789503686	6.632984251051766
CHEMBL1682704	6.37	6.577009516861242	5.656578252410012	6.2209712388064125	6.294597498261373
CHEMBL1682581	6.716666667	6.581149395406858	6.569494631367205	6.707042895592249	6.643789414577761
CHEMBL2029352	7.05	6.580486928006588	6.612282073947385	6.475120588377225	6.621123184560251
CHEMBL1946558	8.005	6.576942173809106	6.601275473070626	6.329809550733823	6.5919476242141055
CHEMBL558355	6.8266666670000005	6.580550012344694	6.348050613400324	6.611115891071971	6.506422195010039
CHEMBL3577055	6.4	6.583423518929749	6.263929904837805	6.855062823594218	6.636887197211463
CHEMBL2041388	7.84	6.57492447368913	5.7603738711218675	6.355203305246945	6.407607289416261
CHEMBL1682449	7.323333333	6.578875733459908	6.539442671975456	6.879284793538379	6.832403032946859
CHEMBL1774626	6.603333332999999	6.581987277626655	7.041683871375797	6.762780268465977	6.780086467193504
CHEMBL1682460	6.9233333329999995	6.580238255413117	7.235305881084055	6.602627654294938	6.8464893676643905
CHEMBL1682464	6.92	6.57838188438884	6.594401886914958	6.287609412695197	6.230883333972274
CHEMBL2029761	7.21	6.579858602931433	5.6810289189491705	6.436574038311645	6.51527110626068
CHEMBL1682588	6.586666667	6.577972037308274	6.154769868813387	6.702086594788081	6.477923140555114
CHEMBL2029740	5.6	6.582081650364109	7.0189677942830855	6.719377344247353	6.80467188583895
CHEMBL2029762	5.86	6.581202645968814	6.179535571995814	6.629249525814798	6.530071264127996
CHEMBL1682718	5.98	6.578873967482235	5.918270061980338	6.477665289884667	6.42593860635023
CHEMBL1682709	6.22	6.581179105317393	7.64033096194021	6.588748152873559	6.653271845307004
CHEMBL1774623	5.893333332999999	6.58171229738878	6.957968672543778	6.587200835138949	6.608494393391468
CHEMBL1682706	6.276666667000001	6.580759307189127	6.560419363771097	6.514045566706861	6.710061122950233
CHEMBL1682583	6.833333333	6.586846940206029	6.582321104861881	6.495482639651359	6.276329504026458
CHEMBL1682602	6.57	6.59238595237883	6.557379100958341	6.6697826806058105	6.550005139329606
CHEMBL2041395	6.96	6.590735357333442	6.0160310292053065	6.488311731544564	6.1875655612503895
CHEMBL541735	5.89	6.595983222475828	6.8572519099760605	6.510418534071521	6.536990180503169
CHEMBL1774637	6.526666667000001	6.591620733285442	6.450170735356148	6.427427669777192	6.641869259759432
CHEMBL2029750	6.58	6.595373281887266	7.555555152407511	6.799712581967658	6.7956306225982015
CHEMBL1682579	6.836666667	6.58969381267502	7.127807950223905	6.711806233596611	6.577262144031483
CHEMBL2029749	6.78	6.593394387809603	7.180648733479358	6.652280242945518	6.786756899225721
CHEMBL1682575	6.93	6.586062050639842	6.673495821200228	6.400674540141322	6.4130032116120494
CHEMBL1094534	5.42	6.588053435508621	6.4682763543926525	6.523284192701455	6.500413386067828
CHEMBL2029752	6.43	6.59345979875033	7.1872382097757	6.727567014751782	6.575757770569287
CHEMBL1682444	7.32	6.588474193020274	6.648850970462069	6.60308208364078	6.576339434209395
CHEMBL2029758	7.07	6.592395162532905	7.025878037717206	6.658647720299678	6.78301841708215
CHEMBL2041382	7.045	6.5906997008462165	7.3119960738626055	6.611238710460662	6.788648668579133
CHEMBL2041389	7.325	6.590021293802363	6.406484470352591	6.419507408891978	6.752648592247093
CHEMBL1682719	5.92	6.592111603791297	6.244377917574037	6.4985603138973005	6.411170176001664
CHEMBL1682708	6.273333332999999	6.589166218281231	6.606016394211194	6.382160347447585	6.414937140295653
CHEMBL1682455	6.753333333	6.5849411133441045	5.878918259004425	6.330455279241355	5.892594479062053
CHEMBL1682600	6.68	6.587870758790972	6.248643978062596	6.135747031640512	6.520686257904137
CHEMBL1682577	6.55	6.5891924778637385	6.651748001277335	6.348601875732914	6.482315790919518
CHEMBL2041571	6.2	6.591080497098085	5.092605818552911	6.286374889347044	6.3449331473828146
CHEMBL1682585	6.833333333	6.590014975060159	7.035629291123978	6.4422578356235185	6.38583488398201
CHEMBL1682572	6.643333332999999	6.58708648049601	6.405823200648235	6.439569406475712	6.411826434998804
CHEMBL1097787	5.53	6.624145256847999	6.203660223054253	6.103333332999999	6.332235178513998
CHEMBL1682587	6.71	6.617287781787214	6.061794407400678	6.657316484964327	6.509121444102619
CHEMBL2029592	6.98	6.616454781037023	6.4721326563486725	6.459892824000988	6.6793501506447175
CHEMBL436840	6.02	6.62245030136756	7.856337292604233	6.687388233648295	6.538752143353881
CHEMBL532	4.666	6.623714475323214	6.686989718752225	6.586666667	6.687326256869809
CHEMBL1682700	6.396666667000001	6.616301653847893	6.6873504482614505	6.646314945514015	6.667934717982599
CHEMBL1257966	5.28	6.622509428790543	7.397357302833153	6.405157059920792	6.751820703920576
CHEMBL1946562	7.945	6.618854280529925	7.131747043504457	6.633153112156157	6.690414100490659
CHEMBL555663	6.95	6.617803172156693	6.947943093565935	6.564294923441967	6.594595239416182
CHEMBL2041394	6.95	6.615085077532077	6.73076280080529	6.641801631585178	6.856207056212312
CHEMBL2041386	6.765	6.616324874110303	6.638917602891705	6.61871493450454	6.609309648104241
CHEMBL1682593	6.703333333	6.613950610315971	7.1704627272327555	6.558815423504488	6.58680397776165
CHEMBL1682715	6.273333332999999	6.619338411640043	6.345171877453548	6.628645384625746	6.499657741588286
CHEMBL1682728	5.503333333	6.616159565895268	6.190590409451555	6.593652229135909	6.344198427557825
CHEMBL553183	6.773333332999999	6.6141856932772525	6.60045043030892	6.415968032443805	6.421157006261015
CHEMBL224345	5.31	6.620278028402078	7.233472367899178	6.537951845189989	6.713209747939133
