# Supplementary material for: Cheminformatics Analysis and Modeling with MacrolactoneDB
Source: Sci Rep. 2020 Apr 14;10:6284. doi: 10.1038/s41598-020-63192-4 (PMC7156526; doi:10.1038/s41598-020-63192-4)
Supplement: Supplementary file 2 — Supplementary information2. [file 41598_2020_63192_MOESM2_ESM.zip › DataS1/CHEMBL364/pIC50/predictions/10-fold/tuned/y_rand/1/mordred.csv]

IDs	ExperimentalAff	NB	SVR	KNN	RF
CHEMBL1682448	7.15	6.552004833458051	6.668891301495897	6.337760089211288	6.685542559528743
CHEMBL1682720	5.843333333	6.8962242257327855	7.348736914771997	6.786143105873673	6.677173809563722
CHEMBL1682610	6.416666667	6.551944580842091	6.486026546187425	6.756201922487481	6.563038244078749
CHEMBL2041572	6.32	6.4719253419577525	6.594978905730695	6.2314814144742465	6.254085416646876
CHEMBL1682576	6.44	6.463335489730218	6.8037983457197555	6.729621098743779	6.7157200397335295
CHEMBL1682606	6.54	6.853231428833432	6.693517340270212	6.704476652621513	6.4813561011993555
CHEMBL1682592	6.66	6.8203053172428385	6.698128533731069	6.790396217623462	6.556665476246848
CHEMBL1682713	6.263333332999999	6.487427303144652	6.466849275311521	6.4020816790505926	6.555915535733111
CHEMBL2029588	6.36	6.4509814728473565	6.464860933772325	6.295964480032663	6.378369017877194
CHEMBL1774584	6.75	6.837115758487954	6.694273364550902	6.607668361485386	6.542674355166654
CHEMBL1682443	7.276666667000001	6.577894581716015	6.462688972369076	6.302534646417264	6.678347083350001
CHEMBL1682452	7.07	6.5088794931382195	6.185713735987971	6.417657691290014	6.605728601223741
CHEMBL1682605	6.6566666670000005	6.549434275558798	6.760918983815898	6.735512773186106	6.83985273810625
CHEMBL1774633	7.023333332999999	6.509593244572793	6.54832133472425	6.448270548966683	6.548641220307511
CHEMBL532024	6.716666667	6.545570323774847	6.697819312451362	6.745389142335988	6.7689321429656495
CHEMBL2029590	7.89	6.405381363638964	6.4221047661682995	6.702841566853291	6.604813878874161
CHEMBL2303629	6.21625	7.933959027687202	9.613475498182705	5.912657806905413	6.50136699402708
CHEMBL1682705	6.5	6.591263850280361	6.593615466433789	6.761446265753894	6.52131211305124
CHEMBL1682446	7.236666667000001	6.4859691230397	6.520313912304729	6.562572553180279	6.532038809497726
CHEMBL1682582	6.636666667	6.688696798622292	7.23352172572358	6.462808645559245	6.8062424107112305
CHEMBL1682703	6.133333333	6.554291182110629	7.133584123833078	6.559185566789374	6.587572619109353
CHEMBL2029593	6.97	6.597781883093648	6.726553558174118	6.245966519130333	6.285513888827058
CHEMBL1946398	7.215	6.844897382254203	7.2080597695284325	6.671739338423346	6.675654910739999
CHEMBL1682596	6.806666667000001	6.648419373913738	6.281323199977969	6.551322170610563	6.227347619025416
CHEMBL563766	6.873333333	6.494982363088084	6.136710611587164	6.421507515900164	6.531918437383726
CHEMBL1682466	6.973333332999999	6.872303314105643	7.157823765519938	7.02584410125902	6.695359895833427
CHEMBL1081434	5.77	6.538749384542378	8.221823107437501	6.532245234161982	6.4889617609037735
CHEMBL1682608	6.273333332999999	6.718488090254257	6.2867681601387755	6.337301518705206	6.707624999989574
CHEMBL1682707	5.946666667000001	6.882712467122373	7.131573915999175	6.877769831125312	6.796527604167067
CHEMBL1774583	5.646666667000001	6.653161247902341	6.558415496962345	6.604501252000194	6.445941101133071
CHEMBL2029751	6.58	6.621359777855504	6.637339839169069	6.3421726121808515	6.512265327352065
CHEMBL2029760	7.1	6.521576434498801	6.5571654740718675	6.76261753702678	6.7661409970199635
CHEMBL2041391	7.82	6.364040965277983	6.188974167947547	6.340568368876743	6.06273385419122
CHEMBL1682702	6.103333332999999	6.54822017738243	7.090646092929518	6.476263463736586	6.535796726183739
CHEMBL2041393	6.99	6.443227533247454	6.310707953607576	6.4195526536028735	6.489700744147493
CHEMBL1682589	6.816666667000001	6.643530026868722	6.635399663558523	6.504857061835808	6.4977347916687505
CHEMBL1682573	6.8666666670000005	6.406150132805779	6.2963818438479215	6.375509302587532	6.526886011884992
CHEMBL1682468	6.99	6.712539279489024	6.381746445040347	6.883755629483771	6.876811458284996
CHEMBL1682710	6.266666667000001	6.565750054493464	6.574120719614941	6.66443366100714	6.585962827343744
CHEMBL1682461	6.91	6.443189915482397	6.350173492624425	6.782034650552684	6.563552837294153
CHEMBL1682723	5.686666667000001	6.685997350980095	7.134286653528896	6.973638938126826	6.733189583332509
CHEMBL1682591	6.806666667000001	6.751727197518446	6.496541163096262	6.30615779757488	6.710331979128525
CHEMBL1682724	5.14	6.697285092819669	6.753441302651748	6.839428409827889	6.883921309568754
CHEMBL1681796	7.19	6.699941109097838	6.793174456101166	6.845936139092005	6.750524479102512
CHEMBL1946399	6.365	6.381834190536175	6.956361806398492	6.0631873936898675	6.304541562431259
CHEMBL1682580	6.823333333	6.551917100385971	6.711029369228514	6.692071408975239	6.653065312494993
CHEMBL1774641	7.113333333	6.715833956074691	7.002344340321526	6.88017388689364	6.490617073455836
CHEMBL1682729	4.89	6.481376216664252	7.042410791560181	6.4670787768747795	6.572985987103541
CHEMBL1682730	4.89	6.517907534968973	6.822757191731236	6.854341595913535	6.614308154717494
CHEMBL2029741	6.25	6.693518572783725	6.880641203275925	6.513721226085193	6.6535430058537575
CHEMBL2041573	6.2	6.726553900137214	6.438910125500939	6.522069688978009	6.70090130949249
CHEMBL1682725	5.343333333	6.778608043175298	7.385785627460836	6.481656119631789	6.848451309518766
CHEMBL540229	6.243333333	6.637603087124736	6.852137339168106	6.76095548257339	6.681418541701885
CHEMBL487366	6.1	6.108252344340226	4.091283422076497	6.502136993851293	6.300169087314014
CHEMBL414883	5.195	6.4918138814805095	7.569738421006525	6.349149238876704	6.475775972247922
CHEMBL1946561	7.005	6.681307929451199	7.12305905457969	6.424895837563017	6.649445624959087
CHEMBL1682445	7.236666667000001	6.618523617428906	6.742923327486604	6.7011190850163125	6.668746403809581
CHEMBL1774632	6.68	6.5706383852999055	6.3473941889919665	6.604145033868196	6.441951770837486
CHEMBL1682711	6.1566666670000005	6.568236728025795	6.849402320859422	6.377205380020121	6.683649330371242
CHEMBL553184	6.86	6.62740947239336	6.73971183440683	6.636413036771402	6.600357708374987
CHEMBL1682584	6.796666667	6.583450097091631	6.516757919142803	6.497166287389265	6.308888005918744
CHEMBL2029747	6.7	6.727114128376276	6.471620443209277	6.165579693404504	6.2571283927862416
CHEMBL1774638	6.61	6.6342988463741	6.711004077353023	6.807544369407604	6.712497083373747
CHEMBL1173442	5.245	6.217889680570719	7.258814503439547	6.354401472256126	6.31059871533152
CHEMBL1946557	8.61	6.682128490979771	6.371838133929067	6.740022338108128	6.498989955336681
CHEMBL1682716	5.996666667	6.488151856315867	5.948885128756677	6.670647620186409	6.382256205361744
CHEMBL539222	7.006666667	6.586081462377272	6.543669169413347	6.51200252829164	6.490689375078741
CHEMBL1774625	6.936666667000001	6.5664586054010705	6.48907448712321	6.692884534184962	6.586724538679616
CHEMBL2029589	7.66	6.69045888802745	6.7229176734278475	6.723647517053719	6.524227008902512
CHEMBL2029585	7.29	6.6813107123696405	6.663039325084183	6.351729771119781	6.366605729221577
CHEMBL2029743	7.21	6.678673721175669	6.852538975026636	7.060800304108691	6.9573052083537705
CHEMBL1774628	7.11	6.739576615059976	6.7767167317639725	6.607141059034726	6.704650074377477
CHEMBL1774639	6.716666667	6.557983562111479	5.957037506802228	6.312055495375428	6.28108377974626
CHEMBL553338	6.876666667	6.701511003526204	6.830590089098219	6.80861870276774	6.89974322916999
CHEMBL1682457	6.97	6.682731395723309	6.427766575648917	6.635304755403922	6.628722991088735
CHEMBL1094508	6.38	5.79968521986591	6.486528631193661	6.586666667	6.3046072769721135
CHEMBL2041385	7.63	6.812116993819377	7.17702462396181	6.7397574677318275	6.672060119108754
CHEMBL1682465	6.93	6.36962008343053	6.239330861321736	6.33716268167059	6.501075595224041
CHEMBL1682574	6.666666667	6.749075497577779	7.000907020591152	7.040823760468151	6.78516763393499
CHEMBL2029596	7.58	6.744425201593054	6.664969509421571	6.9159554592620465	6.834204687542866
CHEMBL2029756	6.63	6.637565443830445	6.9115516795356875	6.839505686209295	6.8148098958125
CHEMBL1081435	6.05	6.399012852151245	6.884958559251803	6.446136787829121	6.615752837165818
CHEMBL2041383	6.97	6.68232901385864	6.9923288963802825	6.793079110271997	6.714147976171238
CHEMBL1682722	5.696666667000001	6.686962363107364	6.7079090555118785	6.634685718700779	6.665373601156494
CHEMBL1774636	6.846666667	6.691986475236748	6.671575655949312	6.696087582171819	6.827293154752482
CHEMBL3577054	5.98	6.169822015912533	5.615398122921979	6.2280496414307205	6.151676865168764
CHEMBL2029598	6.41	6.637706772440483	6.876087130424313	6.861900048082956	6.847246726309973
CHEMBL1682599	6.703333333	6.475425029818003	6.515251489298681	6.853999889834091	6.65671382442375
CHEMBL557551	7.043333333	6.539033461108547	6.555481334660939	6.633302514677231	6.4729571180606005
CHEMBL2029757	7.16	6.639188294031964	6.729837021253221	6.716899860755969	6.679479092248126
CHEMBL1241239	8.1875	6.547087645923573	5.972571099271306	6.949573894418435	6.268827212286064
CHEMBL562773	7.223333332999999	6.558182710882464	6.228493396679447	6.281739059752961	6.306112574393754
CHEMBL1682451	6.973333332999999	6.6512640971280215	6.544220971440664	6.850291515106714	6.66188125002624
CHEMBL1257967	6.293333333	6.3761250348929925	6.360463038235202	6.576821415543179	6.485354791738419
CHEMBL2029764	6.28	6.475055539795273	6.7845014675352315	6.585135978651768	6.673093983182894
CHEMBL2029745	5.71	6.249464502600616	6.374113656076467	6.115805948719297	6.267411875016247
CHEMBL1136	5.995	6.751942134317768	6.656160911471838	6.714416737490875	6.405031061553007
CHEMBL2041381	7.95	6.7013936312860665	6.595620771801936	6.6051559442260075	6.659421428599403
CHEMBL2029594	7.6	6.591067613257	6.58455789979606	6.237927115025617	6.60294126488876
CHEMBL2029754	7.1	6.580831536042417	6.420181452763446	5.931579270445248	6.314153779768126
CHEMBL2029587	7.6	6.653699051947428	6.790703513482759	6.820251587992734	6.653045223228741
CHEMBL2029753	6.79	6.616232078709675	6.449372613963252	6.8740403663653575	6.818695416646259
CHEMBL563603	6.77	6.6210838834678265	6.884463759679605	6.481015856835441	6.595221056554985
CHEMBL1682459	6.75	6.368817245372938	6.193049475710636	6.24020315274199	6.419138888879879
CHEMBL1682447	7.113333333	6.506987429066746	6.691848126179229	6.505462704966074	6.620571552572708
CHEMBL1682462	7.103333332999999	6.596532619854663	6.916267212690526	6.590663993376173	6.487631547617488
CHEMBL1682601	6.573333333	6.554939503237375	6.091938048589528	6.2471138976463445	6.6603086111366645
CHEMBL1682712	6.03	6.720113317535475	7.185569477337353	6.989376143652178	6.809100312541246
CHEMBL1682603	6.463333333	6.771986454288174	6.980623413207773	6.701753216514649	6.766844553605
CHEMBL1682586	6.67	6.730411143540362	6.694144892646444	6.797395237341841	6.585641249983767
CHEMBL1682609	6.48	7.114653663029724	7.910225099556429	7.073295229920518	6.680615233093864
CHEMBL1682717	5.916666667	6.785998030402871	7.18321811495908	6.7390573656811945	6.776640277770732
CHEMBL1641857	6.72	6.3612087335618615	6.610045362946712	6.414529323970248	6.3637018354546315
CHEMBL1682595	6.673333333	6.837246024369816	7.822674539732604	6.863612181162308	6.691361473191248
CHEMBL1094363	6.11	6.597993166145605	6.882558041287881	6.83	6.537225902798873
CHEMBL1682597	6.69	6.199972122683896	6.417269736210381	6.186656361661341	6.365522430645423
CHEMBL2029597	5.83	6.545694175540303	6.7029219199804135	6.531757826788001	6.537638541711243
CHEMBL529	6.194047619	6.550295663140589	6.6125465322756884	6.328203790727506	6.471236111133323
CHEMBL1682467	7.013333332999999	6.448697598743916	7.082799147109961	6.9924948595701935	6.630083229209996
CHEMBL1774624	5.586666667	6.581597544080536	6.853476326941541	6.346716852867076	6.639771006883341
CHEMBL1774629	7.43	6.84856523120877	6.791464466468293	7.195540180781771	7.050958854157063
CHEMBL2041570	6.83	6.609078955635713	6.552002356476963	6.616338786529446	6.49479187487749
CHEMBL1774640	6.153333333	6.7945622113361335	7.221668145114565	6.930626946525715	6.706956666612492
CHEMBL1682727	5.443333332999999	6.418832408718	6.449439856484114	6.706288578333524	6.544484270793734
CHEMBL1774630	7.19	6.912353900108714	6.936321981309975	7.044847846854747	7.003743750004971
CHEMBL1682604	6.483333332999999	6.546220654118878	6.567700580007612	6.4143791404251	6.459211979232496
CHEMBL1682590	6.523333332999999	6.409393359646613	6.579751749186068	6.510182749446177	6.569640104215
CHEMBL1682450	7.386666667	6.682817924123149	6.161031774533123	6.925828168798545	6.72557437502374
CHEMBL1682721	5.87	6.6169715300804155	7.212169032363528	6.540545690341487	6.567068750019981
CHEMBL3392931	5.0	6.60773415775032	6.966640973494195	6.8666666670000005	6.76108822937121
CHEMBL2029748	5.72	6.5099471043234045	6.6962576259128515	6.641369312749078	6.568486076523646
CHEMBL2029744	6.79	6.5409200066318425	6.606814487820545	6.736770988867338	6.65432291665253
CHEMBL2029591	6.07	6.58391371012538	6.382005408232496	6.250363307243633	6.4796776041474855
CHEMBL1774635	7.036666667	6.588243048515336	6.671911865574552	6.907161094738408	6.827700520833747
CHEMBL2441613	6.62	6.596689111771705	6.7447607836889905	6.796268624793468	6.705193506848323
CHEMBL1682456	7.096666667	6.371749422307316	6.538080609287826	6.639265003170239	6.596939479248748
CHEMBL1641858	6.04	6.623291831547636	7.54322329989065	7.208064929893343	6.890052708338718
CHEMBL2029759	7.04	6.790157524768132	6.78673931990941	6.726125870258936	6.727818750021253
CHEMBL1682701	6.443333332999999	6.5934947049303805	6.394492195164727	6.319320615938822	6.550828571393746
CHEMBL2029595	7.26	6.490071622650776	6.598865886366774	6.586749164754028	6.65521418160102
CHEMBL2029742	5.41	6.739253172457321	6.920526340645595	6.803811995460013	6.806764137044963
CHEMBL1682598	6.703333333	6.5649243283701715	6.6841259867738865	6.82720129740516	6.663574226162507
CHEMBL1682726	5.356666667	6.447589986321985	6.802826780045265	6.524821684177631	6.559912395774996
CHEMBL2041387	6.525	6.767391815878801	7.087817963105669	7.208215227283467	6.969833720244972
CHEMBL1682578	6.82	6.7158374476221105	6.962887854601638	6.9310706979036585	6.567534955279168
CHEMBL1774634	6.856666667000001	6.45165778485582	6.235457862228542	6.236397256733537	6.2036357886774764
CHEMBL1682463	6.926666667	6.618132747654698	6.567916227094212	6.541825415600102	6.697212351225012
CHEMBL1682458	7.003333333	6.546797296670809	6.641988980077527	6.540988469680565	6.471510208229567
CHEMBL1682594	6.666666667	6.493715139284615	6.182144041578684	6.287696990899087	6.416673437498738
CHEMBL2041384	5.935	6.589222516873297	6.342406900107707	6.759911473942887	6.624452440543722
CHEMBL1682607	6.68	6.459704432736015	6.401067614492736	6.4148147930760455	6.5742397916337545
CHEMBL1682714	6.14	6.71811924295599	7.3266915941330915	6.8938486422812435	7.080671934511246
CHEMBL1682453	7.196666667000001	6.479041190045878	6.394077230111713	6.666529834087704	6.5757504166520695
CHEMBL2041390	7.515	6.79572691593229	7.3305964131107055	6.668219698882293	6.786783184531224
CHEMBL2041392	6.98	6.52133714839183	6.5752848432483395	6.762352421622309	6.606699270821247
CHEMBL1081114	5.08	6.644215154965073	5.904674364303885	6.903117664934781	6.785540372011667
CHEMBL553625	6.816666667000001	6.425205941321564	7.050183981151718	6.34041793095029	6.635833749926243
CHEMBL2029765	6.06	6.5744198581542275	6.298730912742578	6.780843214152767	6.473739702365419
CHEMBL1774627	6.6166666670000005	6.527755000015446	6.616852365309238	6.366214545546554	6.528923497022522
CHEMBL2029763	7.24	6.448763053849595	6.802235005292316	6.2767831416388224	6.278964374989996
CHEMBL1094695	5.865	6.666711097304528	6.680053692167583	6.58	6.68453961308461
CHEMBL1774631	6.823333333	6.640771304343325	6.530844492999458	6.879346898827896	6.57855225694033
CHEMBL1682454	6.8666666670000005	6.61049012798653	6.759130559841279	6.680938014360951	6.538421354153757
CHEMBL2029755	7.02	6.710477021949185	7.086639411492477	6.841647881608423	6.878437579390391
CHEMBL2029746	7.3	6.760741116437196	7.137927788779826	6.567362919855307	6.755198809587476
CHEMBL1682704	6.37	6.440303237684665	6.488592681513805	6.62096343246895	6.41536803572
CHEMBL1682581	6.716666667	6.690229633942448	6.699179762418855	6.60750105594613	6.637970729154358
CHEMBL2029352	7.05	6.659348859003205	6.632883997995168	6.562665316394334	6.986763854201248
CHEMBL1946558	8.005	6.749150796136718	7.003859680739382	6.73493223449055	6.757879201393563
CHEMBL558355	6.8266666670000005	6.6694954362548415	7.1263767119880495	6.8409285489478036	6.920850610107451
CHEMBL3577055	6.4	6.1569827990085795	6.068991904915844	6.578553299720446	6.425696512890396
CHEMBL2041388	7.84	6.641660134027952	6.6535604169559495	6.872461275417859	6.392030585308799
CHEMBL1682449	7.323333333	6.586246990252565	7.112008160559839	6.663428490981966	6.745125768854571
CHEMBL1774626	6.603333332999999	6.579690038918664	6.8478853914800695	6.482847841168214	6.643222500006236
CHEMBL1682460	6.923333333	6.491161600385539	6.394388660947156	6.305849493066089	6.478351145751882
CHEMBL1682464	6.92	6.515394032237624	6.982978514017784	6.322890940050795	6.6550199553981155
CHEMBL2029761	7.21	6.662775976811685	6.8904541723471775	6.983776084698275	6.726019881009966
CHEMBL1682588	6.586666667	6.5473861093557595	6.983771943883818	6.364818372745405	6.67668127976748
CHEMBL2029740	5.6	6.654944504450709	6.651261569354574	6.638232762338368	6.7221812848573155
CHEMBL2029762	5.86	6.637866737348835	6.650145736637238	6.886779518838118	6.680715168672276
CHEMBL1682718	5.98	6.410133814887823	6.483938254339138	6.474949687878477	6.266048869046255
CHEMBL1682709	6.22	6.584172424424031	6.440283620077298	6.575605684449577	6.63583915670267
CHEMBL1774623	5.893333332999999	6.558694066108361	6.783337498614619	6.237659187604738	6.468217678643737
CHEMBL1682706	6.276666667000001	6.457979234887957	6.356470974885651	6.093385086435991	6.240329652775106
CHEMBL1682583	6.833333333	6.568499562121593	6.501023375852323	6.552879212420038	6.267084583308741
CHEMBL1682602	6.57	6.3265351778172185	6.018764929029625	5.880880389483708	5.813929444474168
CHEMBL2041395	6.96	6.714807723562234	6.735597170751421	6.522137970174375	6.651696517846217
CHEMBL541735	5.89	6.392892516163566	6.724291582412763	6.599810330361256	6.47205093751248
CHEMBL1774637	6.526666667000001	6.634612404968793	6.840578281230957	6.387240054271959	6.545302648809979
CHEMBL2029750	6.58	6.694883214038223	6.935614063014913	6.684090403278754	6.790035714270576
CHEMBL1682579	6.836666667	6.466278590234151	5.934566883430089	6.713584858109139	6.5995773511729166
CHEMBL2029749	6.78	6.733711487256822	6.657432578158878	6.274327980982128	6.280661220167499
CHEMBL1682575	6.93	6.576646943398792	6.081184076028644	6.515314101262009	6.577047499961262
CHEMBL1094534	5.42	6.771361133943584	8.18732475105098	6.622449699832296	6.741835257794215
CHEMBL2029752	6.43	6.455777328552756	6.691026775083837	6.541181694308074	6.558401250018424
CHEMBL1682444	7.32	6.672671352975832	6.838390805247729	6.765447057792518	6.728682187526885
CHEMBL2029758	7.07	6.4196367648424015	6.277279372461957	6.340768477826526	6.537458541699968
CHEMBL2041382	7.045	6.735267736584189	7.221471728218634	6.646209333203769	6.817442708286253
CHEMBL2041389	7.325	6.671153405167275	7.0424066443342666	6.519925539477355	6.751595734111251
CHEMBL1682719	5.92	6.525994054529564	6.723644262708336	6.392381854002572	6.355026666683731
CHEMBL1682708	6.273333332999999	6.566547052977231	6.469689502546909	6.524520701101553	6.274611220266252
CHEMBL1682455	6.753333333	6.793596583884394	6.918064795404578	6.589826624771971	6.605296681531246
CHEMBL1682600	6.68	6.582664753462971	6.249391012220552	6.55395282362178	6.6058364583150055
CHEMBL1682577	6.55	6.658434524289698	6.482018066474278	6.923026816498854	6.673301101194372
CHEMBL2041571	6.2	6.651783634925424	6.58290299949731	6.697382989466052	6.514633273819973
CHEMBL1682585	6.833333333	6.779412964566541	7.049788712276611	6.85095035201871	6.457936726206258
CHEMBL1682572	6.643333332999999	6.640139162960383	6.577275240906142	6.5530566063676385	6.70038614586125
CHEMBL1097787	5.53	6.550585474913072	6.73375505083857	6.833333333	6.6977968748437995
CHEMBL1682587	6.71	6.588193735120466	6.473592346306421	6.852099817727593	6.598701116113724
CHEMBL2029592	6.98	6.810018036091897	6.805174106042503	6.958835547389833	6.863521874989999
CHEMBL436840	6.02	6.402574102872672	4.664296762845882	6.213895171989521	6.248340178581235
CHEMBL532	4.666	6.8409346290980775	7.080027449398076	6.98	6.812222767861189
CHEMBL1682700	6.396666667000001	6.67325780655173	6.568149276703141	6.817385739508384	6.728545238167494
CHEMBL1257966	5.28	6.522154812055859	8.34307294233142	6.538940293196856	6.6499691964166665
CHEMBL1946562	7.945	6.6120113717143205	7.068513463864636	6.4897875245496595	6.634467410729992
CHEMBL555663	6.95	6.718970047152027	6.824103348690076	6.607018305071551	6.635422619003763
CHEMBL2041394	6.95	6.384088125983885	6.366002798266098	6.434167768173	6.280618229068759
CHEMBL2041386	6.765	6.376420234091039	6.378997109328966	6.466461050388372	6.089464434551257
CHEMBL1682593	6.703333333	6.589749595759361	6.520199427633886	6.500342802574267	6.834869717296267
CHEMBL1682715	6.273333332999999	6.73613573716539	6.599190080681015	6.704300141522156	6.619470535704994
CHEMBL1682728	5.503333333	6.839174037850848	7.030624227767478	6.7112182079422436	6.820971354212495
CHEMBL553183	6.773333332999999	6.784575651318365	7.124207262157259	6.715481437781412	6.9145703125737565
CHEMBL224345	5.31	6.3195563077195285	7.863630520069537	6.38479949599702	6.411128720254993
