# Supplementary material for: Cheminformatics Analysis and Modeling with MacrolactoneDB
Source: Sci Rep. 2020 Apr 14;10:6284. doi: 10.1038/s41598-020-63192-4 (PMC7156526; doi:10.1038/s41598-020-63192-4)
Supplement: Supplementary file 2 — Supplementary information2. [file 41598_2020_63192_MOESM2_ESM.zip › DataS1/CHEMBL364/pIC50/predictions/10-fold/tuned/y_rand/1/mrc.csv]

IDs	ExperimentalAff	NB	SVR	KNN	RF
CHEMBL1682448	7.15	6.580824450913414	6.689808180008011	6.5683333333333325	6.551349708614527
CHEMBL1682720	5.843333333	6.580824450913414	6.689808180008011	6.5683333333333325	6.551349708614527
CHEMBL1682610	6.416666667	6.580824450913414	6.689808180008011	6.5683333333333325	6.551349708614527
CHEMBL2041572	6.32	6.582929675655874	6.728294876438999	6.6196666668	6.71528935292888
CHEMBL1682576	6.44	6.580824450913414	6.689808180008011	6.5683333333333325	6.551349708614527
CHEMBL1682606	6.54	6.580824450913414	6.689808180008011	6.5683333333333325	6.551349708614527
CHEMBL1682592	6.66	6.580824450913414	6.689808180008011	6.5683333333333325	6.551349708614527
CHEMBL1682713	6.263333332999999	6.580824450913414	6.689808180008011	6.5683333333333325	6.551349708614527
CHEMBL2029588	6.36	6.582929675655874	6.728294876438999	6.6196666668	6.71528935292888
CHEMBL1774584	6.75	6.580824450913414	6.689808180008011	6.5683333333333325	6.551349708614527
CHEMBL1682443	7.276666667000001	6.580824450913414	6.689808180008011	6.5683333333333325	6.551349708614527
CHEMBL1682452	7.07	6.580824450913414	6.689808180008011	6.5683333333333325	6.551349708614527
CHEMBL1682605	6.6566666670000005	6.580824450913414	6.689808180008011	6.5683333333333325	6.551349708614527
CHEMBL1774633	7.023333332999999	6.580824450913414	6.689808180008011	6.5683333333333325	6.551349708614527
CHEMBL532024	6.716666667	6.580824450913414	6.689808180008011	6.5683333333333325	6.551349708614527
CHEMBL2029590	7.89	6.582929675655874	6.728294876438999	6.6196666668	6.71528935292888
CHEMBL2303629	6.21625	6.585265723789816	6.73133016920872	6.724470474969325	6.5794850240383616
CHEMBL1682705	6.5	6.580824450913414	6.689808180008011	6.5683333333333325	6.551349708614527
CHEMBL1682446	7.236666667000001	6.580824450913414	6.689808180008011	6.5683333333333325	6.551349708614527
CHEMBL1682582	6.636666667	6.580824450913414	6.689808180008011	6.5683333333333325	6.551349708614527
CHEMBL1682703	6.133333333	6.580824450913414	6.689808180008011	6.5683333333333325	6.551349708614527
CHEMBL2029593	6.97	6.580824450913414	6.689808180008011	6.5683333333333325	6.551349708614527
CHEMBL1946398	7.215	6.580824450913414	6.689808180008011	6.5683333333333325	6.551349708614527
CHEMBL1682596	6.806666667000001	6.598968509643556	6.684811715207189	7.006499999999999	6.575008967777635
CHEMBL563766	6.873333333	6.598968509643556	6.684811715207189	7.006499999999999	6.575008967777635
CHEMBL1682466	6.973333332999999	6.598968509643556	6.684811715207189	7.006499999999999	6.575008967777635
CHEMBL1081434	5.77	6.5993323973430895	6.694167106868257	6.589285714285714	6.583415952264463
CHEMBL1682608	6.273333332999999	6.598968509643556	6.684811715207189	7.006499999999999	6.575008967777635
CHEMBL1682707	5.946666667000001	6.598968509643556	6.684811715207189	7.006499999999999	6.575008967777635
CHEMBL1774583	5.646666667000001	6.599150453493323	6.689689841981154	6.679380952400001	6.736210542382887
CHEMBL2029751	6.58	6.598968509643556	6.684811715207189	7.006499999999999	6.575008967777635
CHEMBL2029760	7.1	6.598968509643556	6.684811715207189	7.006499999999999	6.575008967777635
CHEMBL2041391	7.82	6.598968509643556	6.684811715207189	7.006499999999999	6.575008967777635
CHEMBL1682702	6.103333332999999	6.598968509643556	6.684811715207189	7.006499999999999	6.575008967777635
CHEMBL2041393	6.99	6.598968509643556	6.684811715207189	7.006499999999999	6.575008967777635
CHEMBL1682589	6.816666667000001	6.598968509643556	6.684811715207189	7.006499999999999	6.575008967777635
CHEMBL1682573	6.8666666670000005	6.598968509643556	6.684811715207189	7.006499999999999	6.575008967777635
CHEMBL1682468	6.99	6.598968509643556	6.684811715207189	7.006499999999999	6.575008967777635
CHEMBL1682710	6.266666667000001	6.598968509643556	6.684811715207189	7.006499999999999	6.575008967777635
CHEMBL1682461	6.91	6.598968509643556	6.684811715207189	7.006499999999999	6.575008967777635
CHEMBL1682723	5.686666667000001	6.598968509643556	6.684811715207189	7.006499999999999	6.575008967777635
CHEMBL1682591	6.806666667000001	6.598968509643556	6.684811715207189	7.006499999999999	6.575008967777635
CHEMBL1682724	5.14	6.598968509643556	6.684811715207189	7.006499999999999	6.575008967777635
CHEMBL1681796	7.19	6.598968509643556	6.684811715207189	7.006499999999999	6.575008967777635
CHEMBL1946399	6.365	6.599150453493323	6.689689841981154	6.679380952400001	6.736210542382887
CHEMBL1682580	6.823333333	6.598968509643556	6.684811715207189	7.006499999999999	6.575008967777635
CHEMBL1774641	7.113333333	6.614118324876607	6.7066666732702815	6.390861111133334	6.617972366482264
CHEMBL1682729	4.89	6.614118324876607	6.7066666732702815	6.390861111133334	6.617972366482264
CHEMBL1682730	4.89	6.614118324876607	6.7066666732702815	6.390861111133334	6.617972366482264
CHEMBL2029741	6.25	6.614118324876607	6.7066666732702815	6.390861111133334	6.617972366482264
CHEMBL2041573	6.2	6.613988880121827	6.688093688352147	6.567722222266667	6.594951221896222
CHEMBL1682725	5.343333333	6.614118324876607	6.7066666732702815	6.390861111133334	6.617972366482264
CHEMBL540229	6.243333333	6.614118324876607	6.7066666732702815	6.390861111133334	6.617972366482264
CHEMBL487366	6.1	6.614831467437929	6.769950048053203	6.502510831216257	6.542789955395984
CHEMBL414883	5.195	6.61493310097821	6.757621426590364	6.84375000025	6.8432288772567915
CHEMBL1946561	7.005	6.614118324876607	6.7066666732702815	6.390861111133334	6.617972366482264
CHEMBL1682445	7.236666667000001	6.614118324876607	6.7066666732702815	6.390861111133334	6.617972366482264
CHEMBL1774632	6.68	6.614118324876607	6.7066666732702815	6.390861111133334	6.617972366482264
CHEMBL1682711	6.1566666670000005	6.614118324876607	6.7066666732702815	6.390861111133334	6.617972366482264
CHEMBL553184	6.86	6.614118324876607	6.7066666732702815	6.390861111133334	6.617972366482264
CHEMBL1682584	6.796666667	6.614118324876607	6.7066666732702815	6.390861111133334	6.617972366482264
CHEMBL2029747	6.7	6.613988880121827	6.688093688352147	6.567722222266667	6.594951221896222
CHEMBL1774638	6.61	6.614118324876607	6.7066666732702815	6.390861111133334	6.617972366482264
CHEMBL1173442	5.245	6.61493310097821	6.757621426590364	6.84375000025	6.8432288772567915
CHEMBL1946557	8.61	6.614118324876607	6.7066666732702815	6.390861111133334	6.617972366482264
CHEMBL1682716	5.996666667	6.614118324876607	6.7066666732702815	6.390861111133334	6.617972366482264
CHEMBL539222	7.006666667	6.614118324876607	6.7066666732702815	6.390861111133334	6.617972366482264
CHEMBL1774625	6.936666667000001	6.614118324876607	6.7066666732702815	6.390861111133334	6.617972366482264
CHEMBL2029589	7.66	6.614118324876607	6.7066666732702815	6.390861111133334	6.617972366482264
CHEMBL2029585	7.29	6.56164790077768	6.673541191548713	6.4596222222	6.562540932709641
CHEMBL2029743	7.21	6.56164790077768	6.673541191548713	6.4596222222	6.562540932709641
CHEMBL1774628	7.11	6.56164790077768	6.673541191548713	6.4596222222	6.562540932709641
CHEMBL1774639	6.716666667	6.56164790077768	6.673541191548713	6.4596222222	6.562540932709641
CHEMBL553338	6.876666667	6.56164790077768	6.673541191548713	6.4596222222	6.562540932709641
CHEMBL1682457	6.97	6.56164790077768	6.673541191548713	6.4596222222	6.562540932709641
CHEMBL1094508	6.38	6.561024828756512	6.604148803656682	6.6133333334	6.617987164215132
CHEMBL2041385	7.63	6.56164790077768	6.673541191548713	6.4596222222	6.562540932709641
CHEMBL1682465	6.93	6.56164790077768	6.673541191548713	6.4596222222	6.562540932709641
CHEMBL1682574	6.666666667	6.56164790077768	6.673541191548713	6.4596222222	6.562540932709641
CHEMBL2029596	7.58	6.56164790077768	6.673541191548713	6.4596222222	6.562540932709641
CHEMBL2029756	6.63	6.56164790077768	6.673541191548713	6.4596222222	6.562540932709641
CHEMBL1081435	6.05	6.5605452057579505	6.625207902763164	6.430714285714286	6.4135840045237344
CHEMBL2041383	6.97	6.561096553267815	6.649584281672621	6.611333333333334	6.616092946962293
CHEMBL1682722	5.696666667000001	6.56164790077768	6.673541191548713	6.4596222222	6.562540932709641
CHEMBL1774636	6.846666667	6.56164790077768	6.673541191548713	6.4596222222	6.562540932709641
CHEMBL3577054	5.98	6.560468960021314	6.5965739953945555	7.276666667000001	6.563495792224353
CHEMBL2029598	6.41	6.56164790077768	6.673541191548713	6.4596222222	6.562540932709641
CHEMBL1682599	6.703333333	6.56164790077768	6.673541191548713	6.4596222222	6.562540932709641
CHEMBL557551	7.043333333	6.56164790077768	6.673541191548713	6.4596222222	6.562540932709641
CHEMBL2029757	7.16	6.56164790077768	6.673541191548713	6.4596222222	6.562540932709641
CHEMBL1241239	8.1875	6.560679597733344	6.607360527183239	6.283181166792914	6.194558325137385
CHEMBL562773	7.223333332999999	6.56164790077768	6.673541191548713	6.4596222222	6.562540932709641
CHEMBL1682451	6.973333332999999	6.58472360729634	6.716666612225569	6.686844444466667	6.585480039380086
CHEMBL1257967	6.293333333	6.581924008360175	6.6526023973387485	6.411111110999999	6.391787200531051
CHEMBL2029764	6.28	6.583323807828258	6.6844449863625455	6.548777777733333	6.528045952625074
CHEMBL2029745	5.71	6.581924008360175	6.6526023973387485	6.411111110999999	6.391787200531051
CHEMBL1136	5.995	6.583911675036076	6.704084149971805	6.529029022521717	6.606086226278492
CHEMBL2041381	7.95	6.58472360729634	6.716666612225569	6.686844444466667	6.585480039380086
CHEMBL2029594	7.6	6.58472360729634	6.716666612225569	6.686844444466667	6.585480039380086
CHEMBL2029754	7.1	6.58472360729634	6.716666612225569	6.686844444466667	6.585480039380086
CHEMBL2029587	7.6	6.58472360729634	6.716666612225569	6.686844444466667	6.585480039380086
CHEMBL2029753	6.79	6.58472360729634	6.716666612225569	6.686844444466667	6.585480039380086
CHEMBL563603	6.77	6.58472360729634	6.716666612225569	6.686844444466667	6.585480039380086
CHEMBL1682459	6.75	6.58472360729634	6.716666612225569	6.686844444466667	6.585480039380086
CHEMBL1682447	7.113333333	6.58472360729634	6.716666612225569	6.686844444466667	6.585480039380086
CHEMBL1682462	7.103333332999999	6.58472360729634	6.716666612225569	6.686844444466667	6.585480039380086
CHEMBL1682601	6.573333333	6.58472360729634	6.716666612225569	6.686844444466667	6.585480039380086
CHEMBL1682712	6.03	6.58472360729634	6.716666612225569	6.686844444466667	6.585480039380086
CHEMBL1682603	6.463333333	6.58472360729634	6.716666612225569	6.686844444466667	6.585480039380086
CHEMBL1682586	6.67	6.58472360729634	6.716666612225569	6.686844444466667	6.585480039380086
CHEMBL1682609	6.48	6.58472360729634	6.716666612225569	6.686844444466667	6.585480039380086
CHEMBL1682717	5.916666667	6.58472360729634	6.716666612225569	6.686844444466667	6.585480039380086
CHEMBL1641857	6.72	6.585226796291548	6.76179513739728	6.97	6.857159135124331
CHEMBL1682595	6.673333333	6.58472360729634	6.716666612225569	6.686844444466667	6.585480039380086
CHEMBL1094363	6.11	6.582511875567993	6.671600466496274	6.322666666600001	6.341409240897559
CHEMBL1682597	6.69	6.612817884155904	6.716666715296598	6.5174444444	6.613563217561823
CHEMBL2029597	5.83	6.612817884155904	6.716666715296598	6.5174444444	6.613563217561823
CHEMBL529	6.194047619	6.612817884155904	6.716666715296598	6.5174444444	6.613563217561823
CHEMBL1682467	7.013333332999999	6.612817884155904	6.716666715296598	6.5174444444	6.613563217561823
CHEMBL1774624	5.586666667	6.612817884155904	6.716666715296598	6.5174444444	6.613563217561823
CHEMBL1774629	7.43	6.612817884155904	6.716666715296598	6.5174444444	6.613563217561823
CHEMBL2041570	6.83	6.612817884155904	6.716666715296598	6.5174444444	6.613563217561823
CHEMBL1774640	6.153333333	6.612817884155904	6.716666715296598	6.5174444444	6.613563217561823
CHEMBL1682727	5.443333332999999	6.612817884155904	6.716666715296598	6.5174444444	6.613563217561823
CHEMBL1774630	7.19	6.612817884155904	6.716666715296598	6.5174444444	6.613563217561823
CHEMBL1682604	6.483333332999999	6.612817884155904	6.716666715296598	6.5174444444	6.613563217561823
CHEMBL1682590	6.523333332999999	6.612817884155904	6.716666715296598	6.5174444444	6.613563217561823
CHEMBL1682450	7.386666667	6.612817884155904	6.716666715296598	6.5174444444	6.613563217561823
CHEMBL1682721	5.87	6.612817884155904	6.716666715296598	6.5174444444	6.613563217561823
CHEMBL3392931	5.0	6.610546009558585	6.5692760162885495	7.63	6.542472732893102
CHEMBL2029748	5.72	6.6125364282933825	6.696035951075597	6.911666666666666	6.902330925382705
CHEMBL2029744	6.79	6.612677156224643	6.706805171148246	6.686972222199999	6.67843290934673
CHEMBL2029591	6.07	6.612817884155904	6.716666715296598	6.5174444444	6.613563217561823
CHEMBL1774635	7.036666667	6.612817884155904	6.716666715296598	6.5174444444	6.613563217561823
CHEMBL2441613	6.62	6.6125364282933825	6.696035951075597	6.911666666666666	6.902330925382705
CHEMBL1682456	7.096666667	6.612817884155904	6.716666715296598	6.5174444444	6.613563217561823
CHEMBL1641858	6.04	6.610138091527813	6.484742378715118	6.32	6.326285268485547
CHEMBL2029759	7.04	6.612817884155904	6.716666715296598	6.5174444444	6.613563217561823
CHEMBL1682701	6.443333332999999	6.602317733757627	6.689611722998986	6.765733333466668	6.616261726998999
CHEMBL2029595	7.26	6.602141667191552	6.682739345629678	6.507444444399999	6.510283896314603
CHEMBL2029742	5.41	6.602141667191552	6.682739345629678	6.507444444399999	6.510283896314603
CHEMBL1682598	6.703333333	6.602317733757627	6.689611722998986	6.765733333466668	6.616261726998999
CHEMBL1682726	5.356666667	6.602317733757627	6.689611722998986	6.765733333466668	6.616261726998999
CHEMBL2041387	6.525	6.602141667191552	6.682739345629678	6.507444444399999	6.510283896314603
CHEMBL1682578	6.82	6.602317733757627	6.689611722998986	6.765733333466668	6.616261726998999
CHEMBL1774634	6.856666667000001	6.602317733757627	6.689611722998986	6.765733333466668	6.616261726998999
CHEMBL1682463	6.926666667	6.602317733757627	6.689611722998986	6.765733333466668	6.616261726998999
CHEMBL1682458	7.003333333	6.602317733757627	6.689611722998986	6.765733333466668	6.616261726998999
CHEMBL1682594	6.666666667	6.602317733757627	6.689611722998986	6.765733333466668	6.616261726998999
CHEMBL2041384	5.935	6.602141667191552	6.682739345629678	6.507444444399999	6.510283896314603
CHEMBL1682607	6.68	6.602317733757627	6.689611722998986	6.765733333466668	6.616261726998999
CHEMBL1682714	6.14	6.602317733757627	6.689611722998986	6.765733333466668	6.616261726998999
CHEMBL1682453	7.196666667000001	6.602317733757627	6.689611722998986	6.765733333466668	6.616261726998999
CHEMBL2041390	7.515	6.602141667191552	6.682739345629678	6.507444444399999	6.510283896314603
CHEMBL2041392	6.98	6.602317733757627	6.689611722998986	6.765733333466668	6.616261726998999
CHEMBL1081114	5.08	6.601965600625477	6.675983481679788	6.450476190428572	6.440811233197718
CHEMBL553625	6.816666667000001	6.602317733757627	6.689611722998986	6.765733333466668	6.616261726998999
CHEMBL2029765	6.06	6.602317733757627	6.689611722998986	6.765733333466668	6.616261726998999
CHEMBL1774627	6.6166666670000005	6.602317733757627	6.689611722998986	6.765733333466668	6.616261726998999
CHEMBL2029763	7.24	6.602317733757627	6.689611722998986	6.765733333466668	6.616261726998999
CHEMBL1094695	5.865	6.60279614612317	6.733527457991244	7.0366666666	6.979612655291257
CHEMBL1774631	6.823333333	6.579792536295427	6.6724285123793345	6.815666666666667	6.804438230381126
CHEMBL1682454	6.8666666670000005	6.579631485881145	6.680000007611018	6.533111111066666	6.553434513072169
CHEMBL2029755	7.02	6.579631485881145	6.680000007611018	6.533111111066666	6.553434513072169
CHEMBL2029746	7.3	6.579631485881145	6.680000007611018	6.533111111066666	6.553434513072169
CHEMBL1682704	6.37	6.579631485881145	6.680000007611018	6.533111111066666	6.553434513072169
CHEMBL1682581	6.716666667	6.579631485881145	6.680000007611018	6.533111111066666	6.553434513072169
CHEMBL2029352	7.05	6.579631485881145	6.680000007611018	6.533111111066666	6.553434513072169
CHEMBL1946558	8.005	6.579792536295427	6.6724285123793345	6.815666666666667	6.804438230381126
CHEMBL558355	6.8266666670000005	6.579631485881145	6.680000007611018	6.533111111066666	6.553434513072169
CHEMBL3577055	6.4	6.580339490975091	6.739952861093253	7.103333332999999	6.728660785712265
CHEMBL2041388	7.84	6.579631485881145	6.680000007611018	6.533111111066666	6.553434513072169
CHEMBL1682449	7.323333333	6.579631485881145	6.680000007611018	6.533111111066666	6.553434513072169
CHEMBL1774626	6.603333332999999	6.579631485881145	6.680000007611018	6.533111111066666	6.553434513072169
CHEMBL1682460	6.923333333	6.579631485881145	6.680000007611018	6.533111111066666	6.553434513072169
CHEMBL1682464	6.92	6.579631485881145	6.680000007611018	6.533111111066666	6.553434513072169
CHEMBL2029761	7.21	6.579631485881145	6.680000007611018	6.533111111066666	6.553434513072169
CHEMBL1682588	6.586666667	6.579631485881145	6.680000007611018	6.533111111066666	6.553434513072169
CHEMBL2029740	5.6	6.579792536295427	6.6724285123793345	6.815666666666667	6.804438230381126
CHEMBL2029762	5.86	6.579792536295427	6.6724285123793345	6.815666666666667	6.804438230381126
CHEMBL1682718	5.98	6.579631485881145	6.680000007611018	6.533111111066666	6.553434513072169
CHEMBL1682709	6.22	6.579631485881145	6.680000007611018	6.533111111066666	6.553434513072169
CHEMBL1774623	5.893333332999999	6.579631485881145	6.680000007611018	6.533111111066666	6.553434513072169
CHEMBL1682706	6.276666667000001	6.579631485881145	6.680000007611018	6.533111111066666	6.553434513072169
CHEMBL1682583	6.833333333	6.565276202757687	6.672927042503002	6.481111111133333	6.559493904435811
CHEMBL1682602	6.57	6.565276202757687	6.672927042503002	6.481111111133333	6.559493904435811
CHEMBL2041395	6.96	6.565276202757687	6.672927042503002	6.481111111133333	6.559493904435811
CHEMBL541735	5.89	6.565276202757687	6.672927042503002	6.481111111133333	6.559493904435811
CHEMBL1774637	6.526666667000001	6.638007014409017	6.719709981457825	6.802222222266667	6.669580053505018
CHEMBL2029750	6.58	6.638007014409017	6.719709981457825	6.802222222266667	6.669580053505018
CHEMBL1682579	6.836666667	6.565276202757687	6.672927042503002	6.481111111133333	6.559493904435811
CHEMBL2029749	6.78	6.565276202757687	6.672927042503002	6.481111111133333	6.559493904435811
CHEMBL1682575	6.93	6.565276202757687	6.672927042503002	6.481111111133333	6.559493904435811
CHEMBL1094534	5.42	6.729363977624405	6.806494764045605	6.85825190082837	6.956474546912612
CHEMBL2029752	6.43	6.565276202757687	6.672927042503002	6.481111111133333	6.559493904435811
CHEMBL1682444	7.32	6.565276202757687	6.672927042503002	6.481111111133333	6.559493904435811
CHEMBL2029758	7.07	6.565276202757687	6.672927042503002	6.481111111133333	6.559493904435811
CHEMBL2041382	7.045	6.565276202757687	6.672927042503002	6.481111111133333	6.559493904435811
CHEMBL2041389	7.325	6.565276202757687	6.672927042503002	6.481111111133333	6.559493904435811
CHEMBL1682719	5.92	6.565276202757687	6.672927042503002	6.481111111133333	6.559493904435811
CHEMBL1682708	6.273333332999999	6.565276202757687	6.672927042503002	6.481111111133333	6.559493904435811
CHEMBL1682455	6.753333333	6.565276202757687	6.672927042503002	6.481111111133333	6.559493904435811
CHEMBL1682600	6.68	6.565276202757687	6.672927042503002	6.481111111133333	6.559493904435811
CHEMBL1682577	6.55	6.565276202757687	6.672927042503002	6.481111111133333	6.559493904435811
CHEMBL2041571	6.2	6.638007014409017	6.719709981457825	6.802222222266667	6.669580053505018
CHEMBL1682585	6.833333333	6.561154860371559	6.670584352304142	6.327666666666667	6.399840737354178
CHEMBL1682572	6.643333332999999	6.565276202757687	6.672927042503002	6.481111111133333	6.559493904435811
CHEMBL1097787	5.53	6.618271167147026	6.7367663678339404	6.805000000199999	6.767687597079363
CHEMBL1682587	6.71	6.617317961175674	6.696467284993578	6.834555555533334	6.606653274036653
CHEMBL2029592	6.98	6.617317961175674	6.696467284993578	6.834555555533334	6.606653274036653
CHEMBL436840	6.02	6.6179755848504485	6.736137687941498	6.752387473286246	6.631153079715237
CHEMBL532	4.666	6.618124420885387	6.717431089586519	7.006666667	6.815986503740127
CHEMBL1682700	6.396666667000001	6.617317961175674	6.696467284993578	6.834555555533334	6.606653274036653
CHEMBL1257966	5.28	6.617464707437313	6.717399178034223	6.5976190475714285	6.594036703657727
CHEMBL1946562	7.945	6.617317961175674	6.696467284993578	6.834555555533334	6.606653274036653
CHEMBL555663	6.95	6.617317961175674	6.696467284993578	6.834555555533334	6.606653274036653
CHEMBL2041394	6.95	6.617317961175674	6.696467284993578	6.834555555533334	6.606653274036653
CHEMBL2041386	6.765	6.617317961175674	6.696467284993578	6.834555555533334	6.606653274036653
CHEMBL1682593	6.703333333	6.617317961175674	6.696467284993578	6.834555555533334	6.606653274036653
CHEMBL1682715	6.273333332999999	6.617317961175674	6.696467284993578	6.834555555533334	6.606653274036653
CHEMBL1682728	5.503333333	6.617317961175674	6.696467284993578	6.834555555533334	6.606653274036653
CHEMBL553183	6.773333332999999	6.617317961175674	6.696467284993578	6.834555555533334	6.606653274036653
CHEMBL224345	5.31	6.618048375023774	6.7576386719480475	6.73420584382876	6.631153079715237
