# Supplementary material for: Cheminformatics Analysis and Modeling with MacrolactoneDB
Source: Sci Rep. 2020 Apr 14;10:6284. doi: 10.1038/s41598-020-63192-4 (PMC7156526; doi:10.1038/s41598-020-63192-4)
Supplement: Supplementary file 2 — Supplementary information2. [file 41598_2020_63192_MOESM2_ESM.zip › DataS1/CHEMBL364/pIC50/predictions/10-fold/tuned/y_rand/8/mordred_mrc.csv]

IDs	ExperimentalAff	NB	SVR	KNN	RF
CHEMBL1682448	7.15	6.861492306751955	7.157734525620155	6.751223539620261	6.529483382939983
CHEMBL1682720	5.843333333	6.880036619687923	6.651235789105817	6.838540536013114	6.908560937449066
CHEMBL1682610	6.416666667	6.719585434730262	7.480259245466163	6.672427339244873	6.608083392845303
CHEMBL2041572	6.32	6.472398623862082	6.5950669560224675	6.695528815268594	6.748640138876048
CHEMBL1682576	6.44	6.6123344846504635	6.590662154311776	6.541863704249531	6.604619494040633
CHEMBL1682606	6.54	6.971707661943201	6.5735256786352565	6.946671913004388	6.766522916629388
CHEMBL1682592	6.66	6.743709162110941	6.081424754532149	6.592722145215404	6.571597767829376
CHEMBL1682713	6.263333332999999	6.410009094833928	6.287366361782253	6.16601135277144	6.593971587282699
CHEMBL2029588	6.36	6.6546190556245195	6.825967561408708	6.826052786730024	6.85314692460041
CHEMBL1774584	6.75	6.70039471433271	6.453538381411283	6.742471212987438	6.424307619088735
CHEMBL1682443	7.276666667000001	6.8257600995690595	7.552048897083219	6.5283773014552	6.466019374994974
CHEMBL1682452	7.07	6.764262037521285	7.935385983343528	6.402614542035978	6.882104583347484
CHEMBL1682605	6.6566666670000005	6.676213230468588	6.646568109898189	6.545411516019777	6.540743303548113
CHEMBL1774633	7.023333332999999	6.575756261783978	6.671217794738242	6.55239635227187	6.553762782724051
CHEMBL532024	6.716666667	6.600105309319372	6.718858492936452	6.516624235965878	6.757169990041653
CHEMBL2029590	7.89	6.67493963642489	7.015278327875231	6.8681118931522525	6.814879960379868
CHEMBL2303629	6.21625	6.577346365471147	5.257386358361442	6.207225722561533	6.1192622916859865
CHEMBL1682705	6.5	6.931943665801495	7.539401099523992	6.957187234630114	6.772298680588282
CHEMBL1682446	7.236666667000001	6.647635330663171	6.636414449135961	6.983053002697969	7.010532619112496
CHEMBL1682582	6.636666667	6.951855601117812	7.135911567034599	7.127122764098274	6.706430624985922
CHEMBL1682703	6.133333333	6.621239607932189	7.193931042596544	6.756071674079674	6.815187847202916
CHEMBL2029593	6.97	6.968952252285433	7.250550849534031	7.0235072873701	6.978844841257268
CHEMBL1946398	7.215	6.387431337883326	6.434278919684074	6.2388809347403225	6.684486160701865
CHEMBL1682596	6.806666667000001	6.356413418819023	6.265612888836696	6.375095977074425	6.2927748512012265
CHEMBL563766	6.873333333	6.636429159081281	6.349657880835448	6.8026843732702655	6.719607946425417
CHEMBL1682466	6.973333332999999	6.6566388222399535	7.209295029964377	6.586803752170308	6.810956845234597
CHEMBL1081434	5.77	6.8165140874101215	6.825153810198099	6.695300123267443	6.723248878962684
CHEMBL1682608	6.273333332999999	6.8694231271292665	6.9432005339030205	6.8018684247613725	6.65364375000624
CHEMBL1682707	5.946666667000001	6.449454949235093	6.286453564809985	6.308386707557562	6.234670312511239
CHEMBL1774583	5.646666667000001	6.522873387209375	6.429629765558655	6.5830944700806855	6.501319851139744
CHEMBL2029751	6.58	6.713169743572421	6.835067191872067	6.4359549061345875	6.627273288714171
CHEMBL2029760	7.1	6.580123209837625	6.402521166860023	6.6853319366747215	6.483143377920011
CHEMBL2041391	7.82	6.548821988478256	6.86757862060929	6.252903050118796	6.508673645838749
CHEMBL1682702	6.103333332999999	6.658668338677703	6.944164556213902	7.062033236531267	6.76416860116875
CHEMBL2041393	6.99	6.536553767073732	6.484573370481595	6.521063154172474	6.527020833361281
CHEMBL1682589	6.816666667000001	6.725748107241644	6.672482734508829	6.5888357691796475	6.628552827327491
CHEMBL1682573	6.8666666670000005	6.404186382447945	6.136813871829727	6.255742833781575	6.677602083316673
CHEMBL1682468	6.99	6.711436865326389	6.823489067914149	6.79464893586988	6.624652604164996
CHEMBL1682710	6.266666667000001	6.641251126452253	6.866503837322934	6.869085651069104	6.745777395820843
CHEMBL1682461	6.91	6.763327964407873	6.8370935106802015	6.769450890669573	6.77705208332001
CHEMBL1682723	5.686666667000001	6.597706362869806	7.182786002328921	6.595755747438755	6.489708229138741
CHEMBL1682591	6.806666667000001	6.755092311434899	6.702843802840899	6.997421464550054	6.698849851196255
CHEMBL1682724	5.14	6.441844516612664	6.054390419976269	6.150318217950775	6.071469687509988
CHEMBL1681796	7.19	6.697927936473594	7.050107322090835	6.842901567162229	6.8419918452225215
CHEMBL1946399	6.365	6.3072832832306664	6.024042202156647	6.472347895834224	6.278190624997494
CHEMBL1682580	6.823333333	6.468039315958299	6.370984628512954	6.335389019582518	6.395474032706663
CHEMBL1774641	7.113333333	6.698975316106253	6.14147152834021	6.8353759970585	6.564834409727073
CHEMBL1682729	4.89	6.5577196191273766	6.10772507287396	6.494684495570654	6.5656741170516675
CHEMBL1682730	4.89	6.283726934355313	6.438006858017607	6.0301712004490495	6.43717919148074
CHEMBL2029741	6.25	6.590429127932268	6.132255958736517	6.174524667787936	6.27416666651626
CHEMBL2041573	6.2	6.632460402715241	6.959572984991306	6.902532627519935	7.093903333341246
CHEMBL1682725	5.343333333	6.521401250324458	6.605971732768774	6.469458270038427	6.481024538676244
CHEMBL540229	6.243333333	6.677323222763629	6.390468428976439	6.503181742340307	6.620004241074997
CHEMBL487366	6.1	5.86733559241026	7.118044964556534	6.9002240668736485	6.188396096229483
CHEMBL414883	5.195	6.275069542027546	6.896839970768658	6.341881551327948	6.307418497004876
CHEMBL1946561	7.005	6.451917730665308	6.2770548341223655	6.206968446375959	6.413062395807491
CHEMBL1682445	7.236666667000001	6.677023656997547	6.458091062687542	6.814119537393399	6.7998215773712225
CHEMBL1774632	6.68	6.66046388377029	6.814979850469767	6.835534048314549	6.741146249982512
CHEMBL1682711	6.1566666670000005	6.788795451339597	6.222053622254288	6.988296952521985	6.818046339282744
CHEMBL553184	6.86	6.705064481575893	6.677720341071241	6.328787796638729	6.571657961303742
CHEMBL1682584	6.796666667	6.800744576361276	6.969287325769665	7.22844088382091	6.902427976187507
CHEMBL2029747	6.7	6.508928095358462	6.770690712345372	6.574475755115062	6.514747500056276
CHEMBL1774638	6.61	6.736728709802367	6.413840832830742	6.782931003860254	6.616045510922081
CHEMBL1173442	5.245	5.967436869719895	6.452171506799598	6.183175501357555	6.241782384184223
CHEMBL1946557	8.61	6.456218338309125	6.325274517727033	6.355837174490787	6.534375277769155
CHEMBL1682716	5.996666667	6.475840213966756	6.357504176104241	6.6215059766232605	6.548908095155639
CHEMBL539222	7.006666667	6.691658316379227	6.782408232509612	6.8354337817163175	6.814961517972486
CHEMBL1774625	6.936666667000001	6.730125666385685	6.797826227252605	6.963049038562414	6.816512698403334
CHEMBL2029589	7.66	6.424322180177617	6.405130599908505	6.3551811261710585	6.453665476171612
CHEMBL2029585	7.29	6.683342990596984	6.49848376275123	6.678684443884989	6.707613452448755
CHEMBL2029743	7.21	6.597697444902162	6.6212655127403925	7.061807274460155	6.828085491102476
CHEMBL1774628	7.11	6.5167519124401485	6.499828064631152	6.7274353110006695	6.432739746919968
CHEMBL1774639	6.716666667	6.603339989636005	6.434391615304292	6.716134726302584	6.486751101226238
CHEMBL553338	6.876666667	6.749118346706266	6.833407503707789	6.702693238680864	6.800053645854984
CHEMBL1682457	6.97	6.517851860076649	6.6763339317781805	6.132197428011494	6.409271830347487
CHEMBL1094508	6.38	6.57922069699923	6.936883370073313	6.836666667	6.760468819637533
CHEMBL2041385	7.63	6.566428952442367	6.63501142342487	6.707360233454	6.676883035784994
CHEMBL1682465	6.93	6.369600357754855	6.059227757525298	6.445849766410031	6.379388214282668
CHEMBL1682574	6.666666667	6.431395328948248	6.490046511294472	6.12833835284042	6.5572213095737695
CHEMBL2029596	7.58	6.690353768434133	7.040992300140217	6.860203861165645	6.696695416667491
CHEMBL2029756	6.63	6.421134169875347	6.299736065003546	6.267558955771762	6.416610833364989
CHEMBL1081435	6.05	7.029885919659515	7.40656239672706	7.158311589636095	7.215231562463715
CHEMBL2041383	6.97	6.585894051261938	6.74786768139371	6.846386839661368	6.784600074467916
CHEMBL1682722	5.696666667000001	6.449139029662969	6.50992479662933	6.559267979948279	6.358303253963741
CHEMBL1774636	6.846666667	6.703299054599382	6.497550983323946	6.654640752039098	6.559313437494991
CHEMBL3577054	5.98	6.632073070208715	6.72270656007738	6.744806877353591	6.5680530207637435
CHEMBL2029598	6.41	6.556535318000709	6.6871741152232955	6.525584226923737	6.5909402381299715
CHEMBL1682599	6.703333333	6.547336243471993	6.723529479086966	6.797512153621083	6.637276562507496
CHEMBL557551	7.043333333	6.758193147462713	6.762773894902991	6.7698647935656595	6.707298958324994
CHEMBL2029757	7.16	6.552464504431024	6.597329865828544	6.461838824441537	6.546823169687491
CHEMBL1241239	8.1875	6.439816934140584	6.607683396770322	5.993874924795077	6.549440213292076
CHEMBL562773	7.223333332999999	6.584077616164861	6.4605817266737935	6.590455776817589	6.501435104197075
CHEMBL1682451	6.973333332999999	6.078229377355958	5.792592243045611	6.276577186153196	6.362046259955838
CHEMBL1257967	6.293333333	6.738610007529973	7.722828768542399	6.45096231989199	6.33145583325251
CHEMBL2029764	6.28	6.718829827946818	6.612572585268236	7.217894728788499	6.825699156743514
CHEMBL2029745	5.71	6.758387107807775	6.512445561601979	6.380388138104438	6.16676748001672
CHEMBL1136	5.995	6.643365600946526	6.427525786795645	7.06590032066817	6.707141726202808
CHEMBL2041381	7.95	6.606443849891115	6.279928339061108	6.400082827481503	6.335435937557509
CHEMBL2029594	7.6	6.6987303525610535	6.7579373595003	6.575529805928193	6.723681646764561
CHEMBL2029754	7.1	6.5436161770595405	6.5342800109389465	6.547056615505722	6.610753149828326
CHEMBL2029587	7.6	6.8525967957302125	7.079686585071958	7.086906929476915	6.901638963254158
CHEMBL2029753	6.79	6.558504088441746	6.484030550360316	6.3063031348602925	6.297032291669996
CHEMBL563603	6.77	6.4920412422622595	6.598248559936366	6.305107999335949	6.5900239582950135
CHEMBL1682459	6.75	6.550906559105002	7.083671112926076	6.711160277939427	6.567996205445002
CHEMBL1682447	7.113333333	6.802938850623694	6.67781231311892	6.706137440366612	6.880580416665022
CHEMBL1682462	7.103333332999999	6.732300444421027	6.600906721299399	6.462048097955231	6.488330208401279
CHEMBL1682601	6.573333333	6.570222694686018	7.212880044022725	6.267532942728166	6.371461622028749
CHEMBL1682712	6.03	6.42441834404885	6.395112843680053	6.693117178747784	6.521237723236231
CHEMBL1682603	6.463333333	6.388756747885693	7.312476351999329	6.2302516036043	6.402468541679993
CHEMBL1682586	6.67	6.491039915308391	6.113724941572514	5.899787007582001	6.120300054575832
CHEMBL1682609	6.48	6.2140281552191645	6.600775055980272	6.411376488303702	6.173779583345009
CHEMBL1682717	5.916666667	6.33284315697219	6.166595102581361	6.092806859092744	6.352119325465829
CHEMBL1641857	6.72	6.510084389295955	6.656423763234379	6.74398562453015	6.652093462323555
CHEMBL1682595	6.673333333	6.61748249475779	6.374446168573549	6.641210312943354	6.647287971210834
CHEMBL1094363	6.11	6.651933432153971	6.830108955183334	6.93	6.887120768808059
CHEMBL1682597	6.69	6.6854193137589855	7.1009234286819245	6.927256210870957	6.853192708391255
CHEMBL2029597	5.83	6.723025143341378	6.726568922687393	6.921880769630698	6.791783854217482
CHEMBL529	6.194047619	6.6367415740117846	6.521448138328712	6.762287535600817	6.506590625000001
CHEMBL1682467	7.013333332999999	6.540395384826656	6.472182727669055	6.717339824319943	6.576251250016241
CHEMBL1774624	5.586666667	6.497559807626061	6.611803808491133	6.8034604035398445	6.642783333334987
CHEMBL1774629	7.43	6.413691512218909	6.452489667601125	5.901871139084467	6.024911145826229
CHEMBL2041570	6.83	6.80807939467669	6.548666602877067	6.676318835278922	6.583889999914959
CHEMBL1774640	6.153333333	6.378413466524254	6.950809707577119	6.093465312283454	6.5407322916749875
CHEMBL1682727	5.443333332999999	6.766400484625064	7.239582970223322	7.162527309937218	6.987002916623725
CHEMBL1774630	7.19	6.420175956824477	6.719219932242123	5.852567784715845	6.003527708286246
CHEMBL1682604	6.483333332999999	6.550399667021392	6.149052341118037	6.567061280996277	6.53358437504625
CHEMBL1682590	6.523333332999999	6.584558172522248	6.825410930186213	6.484623016272858	6.582099062516258
CHEMBL1682450	7.386666667	6.607236658435911	6.589005058330241	6.596212541702406	6.491813750028749
CHEMBL1682721	5.87	6.807521276024174	6.672053215443232	6.448692138934794	6.414828645808769
CHEMBL3392931	5.0	6.589253746654365	6.580082595389567	6.68	6.5922899999975035
CHEMBL2029748	5.72	6.710595526683425	6.944262479203442	6.85537744213758	6.816852083311195
CHEMBL2029744	6.79	6.660643509960293	6.8549456150664705	6.879656248882042	6.952398124941243
CHEMBL2029591	6.07	6.565535410010485	6.887820317530228	6.95516063355316	6.478367708346243
CHEMBL1774635	7.036666667	6.771226303799764	6.675169941966051	6.981861420635359	7.040205104209989
CHEMBL2441613	6.62	6.258188488234456	6.377750866194799	6.515566009612891	6.436423020831857
CHEMBL1682456	7.096666667	6.625753913920074	6.119200912251579	6.6293797100211656	6.52590104169875
CHEMBL1641858	6.04	6.796283750600489	7.35840753422788	6.880680820389134	6.861201770855038
CHEMBL2029759	7.04	6.7558142281361935	6.865844364557529	6.930491106555484	7.051815729212512
CHEMBL1682701	6.443333332999999	6.620274903304525	6.511345082258818	6.830776248882872	6.61619327381123
CHEMBL2029595	7.26	6.461117009813297	6.885547877460948	6.726358873533089	6.180107127971251
CHEMBL2029742	5.41	6.389370505399739	6.385276825684177	6.407628572261747	6.312012023802912
CHEMBL1682598	6.703333333	6.824425936834096	7.099519998560322	7.1831488550542435	6.921616250014996
CHEMBL1682726	5.356666667	6.521836751292793	6.709089356061068	6.604130554479366	6.545982291684989
CHEMBL2041387	6.525	6.576561832750304	6.556676254519833	6.560545532135636	6.744389538679896
CHEMBL1682578	6.82	6.510305839073132	6.270488351278236	6.375915697628604	6.564689747046248
CHEMBL1774634	6.856666667000001	6.540897847499457	6.788211845099473	6.602853160697961	6.608694375016238
CHEMBL1682463	6.926666667	6.612621950296893	6.6322589010879485	6.1857152732517475	6.6550152082899965
CHEMBL1682458	7.003333333	6.6917784021431	6.917672892686132	6.558013433322128	6.617306770836662
CHEMBL1682594	6.666666667	6.628052340165652	6.3815614207319955	6.408054293010821	6.357011666661254
CHEMBL2041384	5.935	6.5901078392935	6.576428888508663	6.3299027447221174	6.674306686487922
CHEMBL1682607	6.68	6.5544947653612775	6.612699644299487	6.701823305960127	6.592164166657092
CHEMBL1682714	6.14	6.694181374236228	7.4650551288271645	7.053032305906521	6.843337976168535
CHEMBL1682453	7.196666667000001	6.7553972828459194	7.176013135441875	6.854500469129305	6.704413333378328
CHEMBL2041390	7.515	6.649847075945162	6.672919945305364	6.726960112895793	6.66279104657041
CHEMBL2041392	6.98	6.7370470436243775	6.91823458953979	6.886491398288298	6.775963749996262
CHEMBL1081114	5.08	6.058522134455291	5.28908378221933	6.14899362787179	6.211302316428807
CHEMBL553625	6.816666667000001	6.672370457532967	6.6590436502610375	6.314119968810887	6.506608184557519
CHEMBL2029765	6.06	6.681922824914258	6.289871126103994	6.754082205559733	6.81256729167874
CHEMBL1774627	6.6166666670000005	6.629867763168631	6.668227306881588	6.420285312440443	6.804403958317511
CHEMBL2029763	7.24	6.604708698536364	6.310918898212013	6.583142823473784	6.55779505951
CHEMBL1094695	5.865	6.306589279138706	6.316315641805038	6.21625	6.283391934515849
CHEMBL1774631	6.823333333	6.650246978341161	6.800393053522111	6.832845416493708	6.735388938473311
CHEMBL1682454	6.8666666670000005	6.849171916328023	6.782779934408847	6.9436070573825015	6.747898591278146
CHEMBL2029755	7.02	6.73488699977347	6.950860897251831	6.88178062897815	6.792562767812491
CHEMBL2029746	7.3	6.652490495946671	6.954383745709373	6.36479275208373	6.690447306518437
CHEMBL1682704	6.37	6.188424935280726	5.723346936779764	5.900927180373045	6.534984067472293
CHEMBL1682581	6.716666667	6.873851146068494	7.4753879496763584	6.720821610982519	6.793924999999986
CHEMBL2029352	7.05	6.618422402295515	6.675897452257663	6.890062920589294	6.650484747018732
CHEMBL1946558	8.005	6.683362889755559	6.822196530919312	6.779289338221737	6.799971205276876
CHEMBL558355	6.8266666670000005	6.738019445275187	6.931177366522345	6.8522800360052765	6.842349687497482
CHEMBL3577055	6.4	5.960512228549049	5.9471288940236935	6.464438021704799	6.368478913681255
CHEMBL2041388	7.84	6.668375236460178	6.413393155169187	6.51063114999914	6.432331116029981
CHEMBL1682449	7.323333333	6.971587166698326	6.835996681363838	6.88905492492311	6.671968288673769
CHEMBL1774626	6.603333332999999	6.575240011862398	6.844767447114149	6.985274470856805	6.839026190414993
CHEMBL1682460	6.923333333	6.630399376809073	6.604695971148384	6.742067300894679	6.672237618997998
CHEMBL1682464	6.92	6.818673072571033	7.081760890091235	6.610248467889469	6.713840818419999
CHEMBL2029761	7.21	6.693574619222651	7.022904439416141	6.766574565017215	6.837502232078737
CHEMBL1682588	6.586666667	6.69278494821197	6.859264886790138	6.417162890156004	6.4912813541637515
CHEMBL2029740	5.6	6.40230107275818	6.278843207600971	6.195506931248895	6.245855406745421
CHEMBL2029762	5.86	6.58535266272329	6.933690998713594	6.80368740002874	6.724816577349351
CHEMBL1682718	5.98	6.4766678340966335	6.394241945513542	6.4206840753652745	6.697238824387494
CHEMBL1682709	6.22	6.579678899554694	6.930954745234153	6.606231200441016	6.406426230114997
CHEMBL1774623	5.893333332999999	6.419714329025316	6.414777292887816	5.873275565669591	6.052635238104658
CHEMBL1682706	6.276666667000001	6.453589043730185	6.306086457639969	6.22586884922918	6.45011354169043
CHEMBL1682583	6.833333333	6.499161087844677	6.35703609333212	6.461947560271807	6.227047083308747
CHEMBL1682602	6.57	6.654668784564918	6.883735006391014	6.1384297369132845	6.425515605126447
CHEMBL2041395	6.96	6.571942854411143	6.504337848512868	6.3467154853802175	6.358774513960011
CHEMBL541735	5.89	6.641777667157949	6.350886593207019	6.8094830654209355	6.912811785732499
CHEMBL1774637	6.526666667000001	6.562100763278133	6.803896762625889	6.504691174490082	6.636692638859286
CHEMBL2029750	6.58	6.412175850763354	6.516085148021894	6.61818194389207	6.382757986208714
CHEMBL1682579	6.836666667	6.571339171497875	6.481985969765726	7.254519438565735	6.7278826339424835
CHEMBL2029749	6.78	6.555537055343308	6.5718663810850755	6.428597617074918	6.59589418158438
CHEMBL1682575	6.93	6.673067248522788	6.829282841729323	6.387213640303697	6.875721021838314
CHEMBL1094534	5.42	6.151981060902728	6.6094934595112065	6.16488274794497	5.896742073424969
CHEMBL2029752	6.43	6.521392114120037	6.562575841322843	6.281997717818652	6.275915133909496
CHEMBL1682444	7.32	6.670823054320091	6.567340284846877	6.664306414118197	6.563691041666227
CHEMBL2029758	7.07	6.5644262689357955	6.4653908322408835	6.327556247005846	6.473404017885636
CHEMBL2041382	7.045	6.538912283263814	7.059298005303953	6.33829375329687	6.450828407737493
CHEMBL2041389	7.325	6.549185124181228	6.610520063329009	6.347048464372195	6.249945267851241
CHEMBL1682719	5.92	6.83975110194546	6.947388197362287	6.969355887209937	6.889921453386071
CHEMBL1682708	6.273333332999999	6.906691069959356	6.859627246154446	6.752374416195002	6.674298368004134
CHEMBL1682455	6.753333333	6.636413613440081	6.019959691076559	6.518912997146768	6.484098179623337
CHEMBL1682600	6.68	6.698454034631796	6.802147675791289	6.918651357048083	6.725070223253741
CHEMBL1682577	6.55	6.656249744558522	6.6948088510432875	6.6267970151692435	6.747279375001251
CHEMBL2041571	6.2	6.497898811594647	6.531025613209903	6.562531545089384	6.380292142858751
CHEMBL1682585	6.833333333	6.969822223084551	6.695349171040833	6.841889069543248	6.63176768848499
CHEMBL1682572	6.643333332999999	6.512622055770702	6.3866415995535055	6.46436657551834	6.664805788676238
CHEMBL1097787	5.53	6.69937646786901	6.723026116225785	6.823333333	6.784790624789958
CHEMBL1682587	6.71	6.6067994940323	6.2052242711538135	6.515154981387427	6.508481622028737
CHEMBL2029592	6.98	6.634742227374305	6.410907749347675	6.83629401810101	6.584347619125001
CHEMBL436840	6.02	6.79755053605409	6.480809648688965	6.692694474864975	6.4766640625208165
CHEMBL532	4.666	6.597771069362884	6.906716285928415	7.006666667	6.706808333539987
CHEMBL1682700	6.396666667000001	6.538695660075398	6.882220863092332	6.716765936239239	6.43923355653374
CHEMBL1257966	5.28	6.459135156819819	7.007427316979662	6.839044075738408	6.640393452420422
CHEMBL1946562	7.945	6.5998330441430015	6.094996164508448	6.599796149817881	6.394159002989998
CHEMBL555663	6.95	6.696830537614396	6.913384155182744	6.613558756542375	6.5623839285849614
CHEMBL2041394	6.95	6.7076012054327965	6.611124661139318	6.820371211202799	6.556918080349984
CHEMBL2041386	6.765	6.706246607868978	6.521274688697051	6.870009667788272	6.6007066220199935
CHEMBL1682593	6.703333333	6.428836309069075	6.894871006677793	6.183090100636664	5.9184476190550015
CHEMBL1682715	6.273333332999999	6.503678239039338	6.691918513605888	6.915006851715777	6.658304464284978
CHEMBL1682728	5.503333333	6.690888659858086	6.252566018794003	6.745278197251347	6.712007514900003
CHEMBL553183	6.773333332999999	6.586500484609058	6.623758660140513	6.3841554808547984	6.543460491072489
CHEMBL224345	5.31	6.165518950291014	3.7525253671126713	6.340653202509984	6.532689062504154
