# Supplementary material for: Cheminformatics Analysis and Modeling with MacrolactoneDB
Source: Sci Rep. 2020 Apr 14;10:6284. doi: 10.1038/s41598-020-63192-4 (PMC7156526; doi:10.1038/s41598-020-63192-4)
Supplement: Supplementary file 2 — Supplementary information2. [file 41598_2020_63192_MOESM2_ESM.zip › DataS1/CHEMBL364/pIC50/predictions/10-fold/tuned/y_rand/8/2Drdkit.csv]

IDs	ExperimentalAff	NB	SVR	KNN	RF
CHEMBL1682448	7.15	6.482207552798656	6.822885895605363	6.598192605921296	6.351813402785587
CHEMBL1682720	5.843333333	6.537546252322701	6.563642600439311	6.678597310601446	6.630523205757027
CHEMBL1682610	6.416666667	6.657319893219311	6.844555251467017	6.760125410501938	6.7511054166511295
CHEMBL2041572	6.32	6.529185188283867	6.802178986268365	6.866862621584624	7.076059827036218
CHEMBL1682576	6.44	6.648230316620628	6.914533133727962	7.014505435233284	6.995831247156034
CHEMBL1682606	6.54	6.546476272851407	6.563505760312098	6.649792292411862	6.71629043653464
CHEMBL1682592	6.66	6.601621908826239	6.741579772641443	6.625162549397225	6.792897032266542
CHEMBL1682713	6.263333332999999	6.689735037456889	6.9898591848906255	7.05446345480224	7.137038642266595
CHEMBL2029588	6.36	6.536972571777012	6.651961146625715	6.6131031340982585	6.341035870142947
CHEMBL1774584	6.75	6.6199270218447	6.246273050307599	6.888249022639239	6.575596220266926
CHEMBL1682443	7.276666667000001	6.598068263393467	6.9635819630026505	6.8428840425508834	6.616925297616844
CHEMBL1682452	7.07	6.653647583772904	6.52832887655994	6.462253296766675	6.732223065514964
CHEMBL1682605	6.6566666670000005	6.656019113570036	6.834722644606107	6.70225284145015	6.75177138606541
CHEMBL1774633	7.023333332999999	6.65034084043786	6.966108224872458	6.733669595399386	6.786474393354557
CHEMBL532024	6.716666667	6.664156386274851	6.9692032987109895	6.707756111782679	6.840546130934998
CHEMBL2029590	7.89	6.581377344369676	6.734923060408824	6.623135638626478	6.717747610463127
CHEMBL2303629	6.21625	6.460172213302643	4.472568476705681	6.5624612291839615	6.031536954377916
CHEMBL1682705	6.5	6.540228357965	6.099208941740737	6.709266558839118	6.55070613098448
CHEMBL1682446	7.236666667000001	6.576963489233652	6.60564082859302	6.633881547722889	6.688932468874585
CHEMBL1682582	6.636666667	6.524774699605222	6.41970043632801	6.591536754521262	6.7283996131081105
CHEMBL1682703	6.133333333	6.632981462375321	6.655566347947977	6.701823799103219	6.65126197559179
CHEMBL2029593	6.97	6.61698894754473	6.5059244184841285	6.645362438504736	6.617253562973045
CHEMBL1946398	7.215	6.605299947916741	6.647295663731994	6.649714855763468	6.686621041638591
CHEMBL1682596	6.806666667000001	6.599029591662986	6.422916216547927	6.840988303955939	6.636689917842555
CHEMBL563766	6.873333333	6.59915369038856	6.683414100935423	6.680737885259305	6.6941620522492835
CHEMBL1682466	6.973333332999999	6.600025249476595	6.795735453752007	6.688713399932793	6.579042531214465
CHEMBL1081434	5.77	6.595986033028901	6.64327724182174	6.489172362953608	6.670760951638133
CHEMBL1682608	6.273333332999999	6.599890937555777	6.7225149606924965	6.865311462606645	6.252988647966838
CHEMBL1682707	5.946666667000001	6.599463511445802	6.557940609747648	6.160579296437699	6.289173814496685
CHEMBL1774583	5.646666667000001	6.599500640668866	6.789876682703932	6.979124942200378	6.78075343112409
CHEMBL2029751	6.58	6.5997277340555325	6.7089545826700405	6.617706980049196	6.5282892395719605
CHEMBL2029760	7.1	6.601167091489332	6.6599873310547935	7.119081837373285	7.149598859261914
CHEMBL2041391	7.82	6.600330303554914	6.678247338815758	6.108617244112106	5.521159434538253
CHEMBL1682702	6.103333332999999	6.598562589686564	6.479778840376802	6.4017494209658095	6.668357512744034
CHEMBL2041393	6.99	6.600912784935121	6.582178730094659	6.3879625566346245	6.705282899732558
CHEMBL1682589	6.816666667000001	6.598929242159186	7.0041789422583705	6.587283683385752	6.372697169085494
CHEMBL1682573	6.8666666670000005	6.5985329107800474	6.72964664784546	6.879516876924777	6.962947470127423
CHEMBL1682468	6.99	6.599237950082378	6.781421333640639	6.640070461107442	6.631457082598585
CHEMBL1682710	6.266666667000001	6.59794514803623	6.793239477883015	6.650664366225479	6.554535732000894
CHEMBL1682461	6.91	6.599579169619369	6.5890143683074385	6.883133462159817	6.601672270469105
CHEMBL1682723	5.686666667000001	6.599911844079395	6.684105360083285	6.4747557165464755	6.223217760062434
CHEMBL1682591	6.806666667000001	6.59983401905403	6.801377187135232	6.5595038383885065	6.761129974474514
CHEMBL1682724	5.14	6.59901894116557	6.462519110553277	6.415604735965324	6.768822126563083
CHEMBL1681796	7.19	6.5987798362016	6.807945797533948	6.539872185497371	6.452632555915463
CHEMBL1946399	6.365	6.599503290999377	6.4420047499875785	6.575833665484625	6.233099117828919
CHEMBL1682580	6.823333333	6.599000814434651	6.518209096951503	6.595434893492825	6.664924336021967
CHEMBL1774641	7.113333333	6.578888290145568	6.7171513163043945	6.637520586612634	6.524360947440756
CHEMBL1682729	4.89	6.622490878895068	6.980800406897616	6.999386354731792	6.708806357019455
CHEMBL1682730	4.89	6.62083094503502	7.061395690005776	6.996434370087664	7.046519824282623
CHEMBL2029741	6.25	6.6176949652581465	6.674248538536716	6.301927877678071	6.265912245036101
CHEMBL2041573	6.2	6.642864993964642	6.898816989680005	6.952520905902255	7.11853334339795
CHEMBL1682725	5.343333333	6.595485124427709	6.565584311283215	6.821716483434225	6.534056349145357
CHEMBL540229	6.243333333	6.5665565557767245	6.567010982149446	6.620705058680924	6.515873012347611
CHEMBL487366	6.1	6.643651891642703	6.725810041461383	6.677307316338559	6.779321995478379
CHEMBL414883	5.195	6.842549671669035	6.932936468547173	6.935903467062127	7.216143898773638
CHEMBL1946561	7.005	6.562044138022992	6.411194187725113	6.619380802184632	6.491919418208571
CHEMBL1682445	7.236666667000001	6.5836834647947144	6.582262841833271	6.154635034831159	6.044180960887509
CHEMBL1774632	6.68	6.612738120049307	6.780526406846782	6.559212178887468	6.5535384191148305
CHEMBL1682711	6.1566666670000005	6.593170657168614	6.7138558196779226	6.666180665194272	6.696602451802322
CHEMBL553184	6.86	6.555081426144061	6.484431179706238	6.577008740376697	6.420465377010945
CHEMBL1682584	6.796666667	6.615154284629467	6.725990368728549	6.501584762797474	6.610727891185461
CHEMBL2029747	6.7	6.644091983893914	6.758031782849476	6.787875740626268	6.827713492200715
CHEMBL1774638	6.61	6.579531094471034	6.68801953878562	6.648642367379051	6.521746400230406
CHEMBL1173442	5.245	6.865742153550332	7.346110783803397	7.083539205494759	7.462989692441902
CHEMBL1946557	8.61	6.576099077161607	6.619474941134044	6.616297193406726	6.541625327348042
CHEMBL1682716	5.996666667	6.621099922328166	6.547455445108853	6.622204632562616	6.406205712890795
CHEMBL539222	7.006666667	6.552968300993119	6.401236414318869	6.6383379843524954	6.464061309520405
CHEMBL1774625	6.936666667000001	6.6301705202791785	6.732960311372407	6.494642068923399	6.608461400236424
CHEMBL2029589	7.66	6.574211794446626	6.56375089024536	6.517844970491784	6.421167297992627
CHEMBL2029585	7.29	6.5401829906244835	6.492766371274541	6.907735052324699	6.6169606824766625
CHEMBL2029743	7.21	6.6351623783627005	6.747155291063466	7.009589845384031	6.919453397795484
CHEMBL1774628	7.11	6.646699107858452	6.919469187805038	6.73317147231669	6.862762400686728
CHEMBL1774639	6.716666667	6.531313376198476	6.660394392228896	6.264861890667503	5.90221072422802
CHEMBL553338	6.876666667	6.64126267002617	6.790773581070901	6.69402643132474	6.703810153793799
CHEMBL1682457	6.97	6.554245920442293	6.709439727548714	6.3725272606522845	6.559080415992793
CHEMBL1094508	6.38	6.529393608794076	6.503571073005357	6.603333332999999	6.446212189517363
CHEMBL2041385	7.63	6.626893838066434	6.771053768496966	6.821199562206526	6.88387926594185
CHEMBL1682465	6.93	6.596378028998564	6.623011536279105	6.955388776690299	6.704811853007081
CHEMBL1682574	6.666666667	6.557622169501523	6.860093028356214	6.340398098645028	6.3251298680917225
CHEMBL2029596	7.58	6.6023883392469065	6.523464365379367	6.763340937386289	6.798663025825192
CHEMBL2029756	6.63	6.572607422194739	6.782437057924332	6.753577534686311	6.681020412397134
CHEMBL1081435	6.05	6.435138760007219	5.451804753562128	6.126720846649606	5.58912170624324
CHEMBL2041383	6.97	6.61810378723646	6.703106157012539	6.614780174882766	6.567283421965902
CHEMBL1682722	5.696666667000001	6.521164783565818	6.357623634162515	6.469702660019424	6.688590785832233
CHEMBL1774636	6.846666667	6.645475610432245	6.83202181050081	6.742121001815648	6.747676140864763
CHEMBL3577054	5.98	6.469524321960341	6.626614035101543	6.511514526629859	6.83749024102858
CHEMBL2029598	6.41	6.556094250749759	6.649955703773035	6.713205982699088	6.970460246536869
CHEMBL1682599	6.703333333	6.518465316584862	6.344309336652013	6.291476586991883	6.435076454787633
CHEMBL557551	7.043333333	6.54425828097092	6.550491191154598	6.690576833321162	6.858131967140132
CHEMBL2029757	7.16	6.569484412130585	6.77058396353028	6.520194382958879	6.636943566432432
CHEMBL1241239	8.1875	6.497898040376993	5.895947351170995	6.688503280833941	6.537938277340484
CHEMBL562773	7.223333332999999	6.529967498843405	6.696250031482545	6.367058402483237	6.136340788704748
CHEMBL1682451	6.973333332999999	6.585675103432804	6.60204676667878	6.484660461571684	6.168119661352538
CHEMBL1257967	6.293333333	6.57505095570223	6.42329579561538	6.305025365052317	6.527947661457984
CHEMBL2029764	6.28	6.580199197138251	6.328603940261149	6.441790777002394	6.3210764958851176
CHEMBL2029745	5.71	6.578062536608699	6.608820744939033	6.749938535499113	6.688709333888862
CHEMBL1136	5.995	6.582489843422037	6.490660416646969	6.518189031470158	6.275438253992471
CHEMBL2041381	7.95	6.58586120292138	6.604498032708633	6.41280346428337	6.014437624049151
CHEMBL2029594	7.6	6.583745210875471	6.537285305250834	6.733534580241507	6.478316023977125
CHEMBL2029754	7.1	6.583539745608021	6.373979750340983	6.415533338635793	6.325637161249815
CHEMBL2029587	7.6	6.583928656021417	6.636054169129745	6.572793326741094	6.333073357451777
CHEMBL2029753	6.79	6.584612376506062	6.406690958235509	6.391186032257247	6.439642198911018
CHEMBL563603	6.77	6.585392501498944	6.8690315048395965	6.943365210637208	6.991111825380966
CHEMBL1682459	6.75	6.588159605320316	7.228125585094559	6.993980445346431	6.929976658180176
CHEMBL1682447	7.113333333	6.586259035986324	6.871824688813573	6.604441424977665	6.688422238492309
CHEMBL1682462	7.103333332999999	6.5878963890938245	7.0179747458445165	6.8005458643423395	6.678078645824509
CHEMBL1682601	6.573333333	6.586767593710363	6.844597280138205	6.794283535453188	6.596199134823872
CHEMBL1682712	6.03	6.585660523315341	6.667207560378929	6.597639793119225	6.544193694725363
CHEMBL1682603	6.463333333	6.588900713999337	7.234111236129833	6.581506315580497	6.791153348234994
CHEMBL1682586	6.67	6.585873883987008	6.78072195334846	6.594914250542887	6.4343834474142785
CHEMBL1682609	6.48	6.588072118469239	6.687552535401676	6.764170739325837	6.596728571435292
CHEMBL1682717	5.916666667	6.585413360642746	6.822686777387706	7.034604583447147	6.932185444994233
CHEMBL1641857	6.72	6.582227579705045	6.833286930833746	6.4417173875122336	6.659219724470598
CHEMBL1682595	6.673333333	6.585904168787521	6.75061872601032	6.700531705501433	6.7331508291034154
CHEMBL1094363	6.11	6.573780198912843	6.439832985595845	7.05	6.7719499290925675
CHEMBL1682597	6.69	6.611181878369538	6.758174062142224	6.755417631558499	6.593728700338576
CHEMBL2029597	5.83	6.612866696801129	6.781284245570038	6.679769144548185	6.799117658747141
CHEMBL529	6.194047619	6.615456450538604	7.174846397649821	6.800799094901666	7.011776686448134
CHEMBL1682467	7.013333332999999	6.609925282830296	6.641394793250093	6.820435103838888	6.608868472266256
CHEMBL1774624	5.586666667	6.613117063650187	6.69297853819099	6.693204399329156	6.786759166698256
CHEMBL1774629	7.43	6.611595296724204	6.851953034866736	7.001491554830727	6.912257356141779
CHEMBL2041570	6.83	6.612025870442969	6.7962423210373455	6.828112258327569	6.975093318424632
CHEMBL1774640	6.153333333	6.609241946862634	6.716201043941524	6.777248404052107	6.651557524829173
CHEMBL1682727	5.443333332999999	6.610426261077469	6.52976087860297	6.659961519078175	6.376502023867915
CHEMBL1774630	7.19	6.611227895970986	6.832618519840925	6.894272512346334	6.606141175651429
CHEMBL1682604	6.483333332999999	6.61170232537478	6.571640169901825	6.4272394957354955	6.512804910722138
CHEMBL1682590	6.523333332999999	6.611697144680058	6.612962363275616	6.95674006398078	6.907253854151048
CHEMBL1682450	7.386666667	6.610463488567596	6.50394742309371	6.5267472173145755	6.590535689550239
CHEMBL1682721	5.87	6.612848195237901	6.686431764967094	6.196493400723304	6.398782192495645
CHEMBL3392931	5.0	6.6156734411589975	7.088557771657495	7.223333332999999	7.19880466256125
CHEMBL2029748	5.72	6.6209006704742706	6.959561090497186	6.618524346004339	6.578914880833845
CHEMBL2029744	6.79	6.616739918546842	6.929236575389349	6.453781849705332	6.370122023747736
CHEMBL2029591	6.07	6.6123869365126815	6.596234372459923	6.5906619037515135	6.648590798645182
CHEMBL1774635	7.036666667	6.611241686295227	6.564112838910919	6.490632325131027	6.32805038192009
CHEMBL2441613	6.62	6.6231546795169605	7.483779722874737	6.915898636354073	7.364814235977332
CHEMBL1682456	7.096666667	6.610297243613675	6.662383406621622	6.575730583869923	6.757664781727409
CHEMBL1641858	6.04	6.615745711148698	6.507075451978345	6.70334849363689	6.710286438344164
CHEMBL2029759	7.04	6.61157122657158	6.723289186294112	6.53052518998127	6.868955887864466
CHEMBL1682701	6.443333332999999	6.602932799553817	6.762977650703303	6.888019600565472	6.7124352366548505
CHEMBL2029595	7.26	6.60273142236287	6.913863970982136	6.757504277646884	7.010090870172206
CHEMBL2029742	5.41	6.603179462534484	6.63216106594123	6.680526528697285	6.790745002843735
CHEMBL1682598	6.703333333	6.601919664911047	6.490342093058733	6.646934994332649	6.474105376282861
CHEMBL1682726	5.356666667	6.602724748507983	7.189898894982847	6.9614860616901	6.724791005496493
CHEMBL2041387	6.525	6.601635908865498	6.55293257717175	6.03238728818279	6.024706169150768
CHEMBL1682578	6.82	6.602167379859359	6.861675318642441	7.085168411297876	6.763371846696604
CHEMBL1774634	6.856666667000001	6.602609379306467	6.7554228316512	6.220393713518555	6.323070136008328
CHEMBL1682463	6.926666667	6.602387804237859	6.620678051078166	6.535216207970838	6.1402414626329875
CHEMBL1682458	7.003333333	6.601360968052188	6.488180755588702	6.512617215832505	6.428270387702797
CHEMBL1682594	6.666666667	6.601702766771068	6.755525982287986	6.365260903938604	6.567460044633872
CHEMBL2041384	5.935	6.602096967661512	6.672438649219861	6.739598115318685	6.487393098060353
CHEMBL1682607	6.68	6.6023171624627865	6.61723222986257	6.537867412844612	6.546769181562445
CHEMBL1682714	6.14	6.602531182792571	6.646876646314717	6.642870289615852	6.8094211720650595
CHEMBL1682453	7.196666667000001	6.602054929330941	6.854923804650601	6.465856571818072	6.5261689781853605
CHEMBL2041390	7.515	6.601768716608856	6.435853413281653	6.352049973724798	6.275495626418152
CHEMBL2041392	6.98	6.601951834265695	6.6681969723547825	6.69333279337349	6.784320763853576
CHEMBL1081114	5.08	6.603641806496618	6.756901063871296	6.767613829382916	6.871950269239101
CHEMBL553625	6.816666667000001	6.602235766646355	6.75726972943409	6.673802945888196	7.0253261159811755
CHEMBL2029765	6.06	6.602623025234253	6.700163919305283	6.621422537771208	6.7229787677567865
CHEMBL1774627	6.6166666670000005	6.602402104126975	6.726613198847624	6.468326467307403	6.441042519802269
CHEMBL2029763	7.24	6.601620062499279	6.516649087751859	6.542832016879508	6.719211180517198
CHEMBL1094695	5.865	6.6028857870832995	6.600210711725754	6.5	6.58433989520971
CHEMBL1774631	6.823333333	6.559616323090774	6.61986837806323	6.372512381423236	6.339411825427921
CHEMBL1682454	6.8666666670000005	6.602674900486357	6.637935824711767	6.18308787753843	6.053947925222896
CHEMBL2029755	7.02	6.58988784018121	6.315053292267883	6.593398315171375	6.5416807142937525
CHEMBL2029746	7.3	6.584481564953197	6.7265627008663165	7.249786008521946	7.24170475483155
CHEMBL1682704	6.37	6.60451039409839	6.940908296501116	6.765892753008867	6.9971214512525695
CHEMBL1682581	6.716666667	6.616105138881629	6.993118601135669	7.068304358927964	6.870665830515688
CHEMBL2029352	7.05	6.580550628092301	6.521179007561403	6.612302778704686	6.78916870743922
CHEMBL1946558	8.005	6.543326254402805	6.5413741164301085	6.27524041769321	6.400356885004087
CHEMBL558355	6.8266666670000005	6.603604251296079	6.578430227588984	7.003951932133861	6.880504464278501
CHEMBL3577055	6.4	6.622878316060351	7.883142618732786	7.2022434399828095	7.443113650832766
CHEMBL2041388	7.84	6.583207497063027	6.653625584262499	6.5821869343712915	6.423050783725588
CHEMBL1682449	7.323333333	6.59180244418477	6.366452773634957	6.418758357997937	6.51372422194541
CHEMBL1774626	6.603333332999999	6.58146225372897	6.356869603930284	6.479341484747263	6.510380463460535
CHEMBL1682460	6.923333333	6.583355071834129	6.501342549906091	6.614215057783768	6.534655052405112
CHEMBL1682464	6.92	6.598957261463228	6.859028867561267	6.941009889425126	6.9220244614693485
CHEMBL2029761	7.21	6.593616040227595	6.579500659340396	6.8619221175671585	6.880411961468066
CHEMBL1682588	6.586666667	6.601345245577341	6.792082815549288	6.724892905863549	6.889017857220712
CHEMBL2029740	5.6	6.532446759920092	6.5169677744866155	6.385014318036147	6.887895942658377
CHEMBL2029762	5.86	6.558409990581629	6.474096790009152	6.408314854678761	6.770549110644828
CHEMBL1682718	5.98	6.575943902645628	6.771923495680748	6.490008735940855	6.40023025863976
CHEMBL1682709	6.22	6.598798062676842	6.721208796283139	6.83321355205924	6.48997569441977
CHEMBL1774623	5.893333332999999	6.55870653879511	6.244525067708326	6.498588447362768	6.118762529661685
CHEMBL1682706	6.276666667000001	6.578918752859787	6.542974457978537	6.732287653848365	6.764484318195293
CHEMBL1682583	6.833333333	6.591012342731924	6.87074738370618	6.61480281943075	6.185110193469439
CHEMBL1682602	6.57	6.590548521778175	6.644357337952536	6.855023587336171	6.874108295113029
CHEMBL2041395	6.96	6.590141893776318	6.709727646511316	6.521650877135716	6.281870192027224
CHEMBL541735	5.89	6.5908662667674704	6.635764899331174	6.445756421981184	6.595406841705418
CHEMBL1774637	6.526666667000001	6.591708248765966	6.544911761278809	6.54576826637584	6.83870823902865
CHEMBL2029750	6.58	6.591506939537547	6.5006050913918285	6.691507937667029	6.57992524795291
CHEMBL1682579	6.836666667	6.5894613007814	6.042135064204429	6.075087121163902	6.331350447879162
CHEMBL2029749	6.78	6.590065454087842	6.6715727197352	7.241179980626016	7.193316280415361
CHEMBL1682575	6.93	6.591735071005653	6.76166605120475	7.031810183882361	6.82417032741273
CHEMBL1094534	5.42	6.595282759790199	6.703761632933147	6.994852973360604	6.803469345325145
CHEMBL2029752	6.43	6.590344736559294	6.609071870192198	6.297823774991893	6.634952848617274
CHEMBL1682444	7.32	6.590703966592013	7.012740598485448	6.6536401287066465	6.64566416026149
CHEMBL2029758	7.07	6.590481403844112	6.886484917288013	6.468327103254427	6.840589117137981
CHEMBL2041382	7.045	6.589857668030419	6.631052637499441	6.607430989777532	6.499030007119818
CHEMBL2041389	7.325	6.590240395720011	6.7256690095937275	6.711249291211055	6.629179568467199
CHEMBL1682719	5.92	6.590840949067342	6.689058973399361	6.302130630084458	6.284752066994892
CHEMBL1682708	6.273333332999999	6.590909519633955	6.692622074679721	6.984728839383327	6.726161238668092
CHEMBL1682455	6.753333333	6.591541929807	6.867400984154213	6.697915061881642	7.047306788586383
CHEMBL1682600	6.68	6.589467866497813	5.9539800598243415	6.174614784403954	6.246423436105997
CHEMBL1682577	6.55	6.590090300449174	6.821805074619111	6.318474361837563	6.457847334171332
CHEMBL2041571	6.2	6.591907398527069	6.742831308070039	6.681884798764775	6.590178521886145
CHEMBL1682585	6.833333333	6.5901424562261495	6.695352023772641	6.403239766057382	6.490411244286423
CHEMBL1682572	6.643333332999999	6.591029451903818	6.904196975048534	6.53589479798975	6.117702395845519
CHEMBL1097787	5.53	6.701335162554949	6.905123221154859	7.66	7.770742757940149
CHEMBL1682587	6.71	6.606581856637954	6.763411298473183	6.608890558012509	6.950312740948693
CHEMBL2029592	6.98	6.622752429834523	6.752751983226449	6.74100020805227	6.469742733161784
CHEMBL436840	6.02	6.623203218347229	6.530638771320681	6.312664221245156	6.725599695283758
CHEMBL532	4.666	6.648458737151954	6.9561974642648385	6.856666667000001	6.882037872148504
CHEMBL1682700	6.396666667000001	6.617775816943016	6.908985791586626	7.056865853911448	6.878152646631791
CHEMBL1257966	5.28	6.703687928302089	6.53396499443302	6.836227209794798	6.785853869081735
CHEMBL1946562	7.945	6.609561934589452	6.689394430121971	6.4836983878323196	6.506423487115538
CHEMBL555663	6.95	6.605479557660725	6.547649019698539	6.730759708448981	6.689089533857858
CHEMBL2041394	6.95	6.60491833938822	6.5925464983565965	6.667741425555389	6.717616797742273
CHEMBL2041386	6.765	6.592971695724227	6.389596332779369	6.675638875105503	6.631304223344887
CHEMBL1682593	6.703333333	6.60886713669769	6.688995930707612	6.518714567120371	6.647569192839827
CHEMBL1682715	6.273333332999999	6.617075650201689	6.783798067906427	6.711415186193166	6.568658602615112
CHEMBL1682728	5.503333333	6.607086816063373	6.745038456475608	6.976876194760529	6.955761266971909
CHEMBL553183	6.773333332999999	6.613291113213372	6.555321018251607	6.496243367593946	6.272343923618637
CHEMBL224345	5.31	6.6698220542873194	6.787787709659949	6.706181118645248	6.678559151801717
