# Supplementary material for: Cheminformatics Analysis and Modeling with MacrolactoneDB
Source: Sci Rep. 2020 Apr 14;10:6284. doi: 10.1038/s41598-020-63192-4 (PMC7156526; doi:10.1038/s41598-020-63192-4)
Supplement: Supplementary file 2 — Supplementary information2. [file 41598_2020_63192_MOESM2_ESM.zip › DataS1/CHEMBL364/pIC50/predictions/10-fold/tuned/y_rand/8/maccs.csv]

IDs	ExperimentalAff	NB	SVR	KNN	RF
CHEMBL1682448	7.15	6.748201270104079	6.7288085935580915	6.488888888666666	6.693619774320311
CHEMBL1682720	5.843333333	6.869956472898498	6.684858681648288	6.405555555666667	6.634346919484672
CHEMBL1682610	6.416666667	6.924022204381638	6.714759105543926	6.409444444333334	6.502755955546066
CHEMBL2041572	6.32	6.54636911091176	6.738810746603182	6.067222222333334	6.258476984889239
CHEMBL1682576	6.44	6.383398715131015	6.63223964239972	6.226666666666667	6.240418171383615
CHEMBL1682606	6.54	6.894273611450264	6.694144621245041	6.238888889000001	6.638970408240508
CHEMBL1682592	6.66	6.764774683946681	6.658118376815179	6.556111111	6.513164091820754
CHEMBL1682713	6.263333332999999	6.87511142473474	6.590914014132449	6.712222222333334	6.19342843376817
CHEMBL2029588	6.36	6.487665722462069	6.723210277145535	6.752222222333334	6.645747633207366
CHEMBL1774584	6.75	7.140830499460893	6.74467808624009	6.78	6.758074324432601
CHEMBL1682443	7.276666667000001	6.56152676646408	6.689677473704008	6.28	6.6914327119562085
CHEMBL1682452	7.07	5.864859189318899	6.649398836933654	5.834444444333333	5.7836954643764065
CHEMBL1682605	6.6566666670000005	6.584561763885308	6.691619701620421	6.1577777776666665	6.577928155447296
CHEMBL1774633	7.023333332999999	6.854532896619688	6.7666112332665795	6.9611111113333335	6.873301365154333
CHEMBL532024	6.716666667	6.509054351584826	6.656780802041805	6.288888889	6.466818675060517
CHEMBL2029590	7.89	6.646826184262476	6.670831948679395	5.820888889	6.342348382962957
CHEMBL2303629	6.21625	7.36423242138401	6.706122755278324	6.795555555666667	6.847776223262382
CHEMBL1682705	6.5	6.597569208792475	6.702744517875926	6.718888888666666	6.539389467909265
CHEMBL1682446	7.236666667000001	6.378110204421225	6.648231921872787	6.165555555666667	6.4453033616815985
CHEMBL1682582	6.636666667	6.799276124420994	6.744820492154091	6.269444444333334	6.470144571764295
CHEMBL1682703	6.133333333	6.577079798566432	6.6763068722288565	6.860277777666667	6.804533538218692
CHEMBL2029593	6.97	6.741267442344149	6.760332978323443	6.556111111	6.6799698636155105
CHEMBL1946398	7.215	6.1737523571827	6.633433498571882	6.746666666666667	6.330877702517066
CHEMBL1682596	6.806666667000001	6.532312002281595	6.679928019128178	6.8566666666666665	6.856325720473088
CHEMBL563766	6.873333333	6.596528415657045	6.65485691376206	6.445	6.504865999725824
CHEMBL1682466	6.973333332999999	6.544681083212444	6.671130246209238	6.973333333333334	6.851011246438541
CHEMBL1081434	5.77	6.58415953158487	6.820218688564613	6.752222222333334	6.832171678968985
CHEMBL1682608	6.273333332999999	6.5271340533127615	6.788784223601743	6.015000000000001	6.663449686893557
CHEMBL1682707	5.946666667000001	6.49273386763519	6.760437094613945	6.765555555333333	6.644045515059635
CHEMBL1774583	5.646666667000001	6.543884610015195	6.7506496500013435	6.657222222333334	6.702384792010326
CHEMBL2029751	6.58	6.7432609506593755	6.67193586318579	6.622777777666666	6.534121720944543
CHEMBL2029760	7.1	6.658427883585911	6.584896958402909	6.525555555333333	6.505780448932702
CHEMBL2041391	7.82	6.799494730365806	6.685268112547828	6.853888889	6.841052870714035
CHEMBL1682702	6.103333332999999	6.566712187959166	6.708405734786989	6.641666666666667	6.757294200919463
CHEMBL2041393	6.99	6.511297097970282	6.661474660088573	6.3999999999999995	6.586534517177855
CHEMBL1682589	6.816666667000001	6.674371359560255	6.810942642665861	7.126666666666668	6.632651547503118
CHEMBL1682573	6.8666666670000005	6.645135248760431	6.746041021763626	6.682777777666666	6.65278644561909
CHEMBL1682468	6.99	6.7626561842344515	6.85206968749697	6.624444444333332	6.5722652021029475
CHEMBL1682710	6.266666667000001	6.8564816925745165	6.67006024744032	6.478333333333333	6.7644495057796314
CHEMBL1682461	6.91	6.396673775960658	6.5267700445736905	6.817777778	6.588725150611766
CHEMBL1682723	5.686666667000001	6.289452697004219	6.746124878206728	6.383888888666665	6.220505124530859
CHEMBL1682591	6.806666667000001	6.5271340533127615	6.788784223601743	6.015000000000001	6.663449686893557
CHEMBL1682724	5.14	6.532312002281595	6.679928019128178	6.8566666666666665	6.856325720473088
CHEMBL1681796	7.19	6.7626561842344515	6.85206968749697	6.624444444333332	6.5722652021029475
CHEMBL1946399	6.365	6.899578446194722	6.718533732264594	6.995555555666667	6.956571117339446
CHEMBL1682580	6.823333333	6.387902676520985	6.707114148842109	6.641666666666667	6.515640975198961
CHEMBL1774641	7.113333333	6.764824718501606	6.701257126898407	6.416666666666667	6.446166131110445
CHEMBL1682729	4.89	6.81007137378189	6.688636052121923	6.736666666666667	6.502256962292647
CHEMBL1682730	4.89	6.390523153537895	6.645868032818651	6.9433333333333325	6.6174708545869
CHEMBL2029741	6.25	6.707858238958261	6.746241960623762	6.75	6.840439571169143
CHEMBL2041573	6.2	6.538349185938758	6.779724660954644	6.861111111	6.700513584260273
CHEMBL1682725	5.343333333	6.950991349713657	6.734332372595837	7.183333333333334	6.977389481092582
CHEMBL540229	6.243333333	6.709965719228178	6.7238059617162325	6.787777777666666	6.742909584312285
CHEMBL487366	6.1	5.5343495084490275	6.717396782343951	5.708888889000001	6.334963082847424
CHEMBL414883	5.195	4.5426653507079084	6.898071396141965	6.898333333333333	6.678204415505304
CHEMBL1946561	7.005	6.089137771623798	6.572714608863695	5.609777777666667	6.214903681557452
CHEMBL1682445	7.236666667000001	6.710850049352854	6.662892768348646	6.803333333333334	6.938270034015365
CHEMBL1774632	6.68	6.959202825769475	6.7647316146578875	7.155	7.040233376598745
CHEMBL1682711	6.1566666670000005	6.161870446217399	6.609951826335574	6.398888889000001	6.283852931183499
CHEMBL553184	6.86	6.67486763699033	6.7052886401668985	6.871111111	6.737353732434477
CHEMBL1682584	6.796666667	6.5084015839236695	6.616580334475252	6.381111111333333	6.319688947756959
CHEMBL2029747	6.7	6.630513431304452	6.755132009217447	6.603333333333334	6.5632206911452124
CHEMBL1774638	6.61	7.161501667149695	6.788012749992494	6.416666666666667	6.615582525506425
CHEMBL1173442	5.245	4.583973177631918	6.96801581118733	6.395555555666667	6.513146120112096
CHEMBL1946557	8.61	6.3883063026171785	6.717024598007048	6.330000000000001	6.412774795907864
CHEMBL1682716	5.996666667	6.379367316160343	6.624908574112094	6.362222222333334	6.600595777539318
CHEMBL539222	7.006666667	6.779347589667319	6.7420912324760165	6.972222221999999	6.84944067448318
CHEMBL1774625	6.936666667000001	6.8381953062073695	6.698541797045289	6.304444444333334	6.486880119627277
CHEMBL2029589	7.66	6.7121675044057385	6.764296550968634	6.330000000000001	6.514075002633527
CHEMBL2029585	7.29	6.776566180291322	6.732350529883208	6.976666666666667	6.888557143226017
CHEMBL2029743	7.21	6.838686657266004	6.749982734802535	6.823333333333333	6.456555309760791
CHEMBL1774628	7.11	6.41069035380225	6.579828583342069	5.718888889	6.148913022509945
CHEMBL1774639	6.716666667	7.000205925773525	6.594665065520648	7.248333333333332	7.18248662117072
CHEMBL553338	6.876666667	6.520352437580913	6.62116577811711	6.48	6.442778774291458
CHEMBL1682457	6.97	6.32250410449695	6.600816491426391	6.432222222333333	6.376514152703395
CHEMBL1094508	6.38	6.783595137700026	6.625423562959408	6.831111111333333	6.6731182381307566
CHEMBL2041385	7.63	6.464218417257213	6.812945832014188	6.282222222333334	6.512394533541072
CHEMBL1682465	6.93	7.000751953854281	6.682796362925349	6.985555555666667	7.1963689481430855
CHEMBL1682574	6.666666667	6.629252701104054	6.663304646914152	6.837777777666666	6.713513282882462
CHEMBL2029596	7.58	6.759212093552421	6.715139220914461	6.487222222333333	6.467353818401862
CHEMBL2029756	6.63	6.766399269187426	6.770175190762674	6.828888889000001	6.7098869267561225
CHEMBL1081435	6.05	6.190156013551913	6.5563111819277795	6.408888888666667	6.432733672097217
CHEMBL2041383	6.97	6.518879195204791	6.784709954778315	6.282222222333334	6.470618221274889
CHEMBL1682722	5.696666667000001	6.459184051401579	6.649909572436987	6.318888889	6.6971007915624625
CHEMBL1774636	6.846666667	6.462919058419535	6.531185829022146	6.221111111	6.390084089853493
CHEMBL3577054	5.98	5.573566769195432	6.583174569659258	6.371111111	6.470942716759283
CHEMBL2029598	6.41	6.638406250851748	6.7214787240697955	6.826666666666667	6.805119695031627
CHEMBL1682599	6.703333333	6.6166960803366095	6.556862506961477	6.1722222223333345	6.551932163897619
CHEMBL557551	7.043333333	6.594830292586163	6.5889858550793585	6.842777777666666	6.767937046702582
CHEMBL2029757	7.16	6.766399269187426	6.770175190762674	6.828888889000001	6.7098869267561225
CHEMBL1241239	8.1875	7.295773370718059	6.548170226813922	6.283333333333332	6.410505647997212
CHEMBL562773	7.223333332999999	6.945545147825946	6.627641015634421	7.523333333333333	7.407590329103736
CHEMBL1682451	6.973333332999999	6.374174120243181	6.597152842333055	6.52875	6.404632312040348
CHEMBL1257967	6.293333333	7.024900668935545	6.784396957745788	6.556666666333332	6.7353266599666135
CHEMBL2029764	6.28	6.915938671435594	6.677749175785589	6.3933333333333335	6.520536745349992
CHEMBL2029745	5.71	6.461195631677288	6.710537453837136	6.517777777666667	5.729302177046595
CHEMBL1136	5.995	5.490490171085963	6.630318238013585	7.208333333333333	6.580611124505568
CHEMBL2041381	7.95	6.761690623022967	6.697600341618955	6.976666666666667	6.629418656839805
CHEMBL2029594	7.6	6.651258104838201	6.716471216495555	6.073333333333333	6.562816014812505
CHEMBL2029754	7.1	6.6320220397595335	6.683318266524602	6.722222222333333	6.6512681001190295
CHEMBL2029587	7.6	6.514730282587257	6.6926482419210025	6.4077777776666665	6.74949058156105
CHEMBL2029753	6.79	6.588790727925527	6.636614844423582	6.5249999999999995	6.775461908379362
CHEMBL563603	6.77	6.408243618819581	6.674011256940889	6.3855555556666665	6.5892764528680035
CHEMBL1682459	6.75	6.72121966335309	6.705960322140824	7.175	6.983905680143837
CHEMBL1682447	7.113333333	6.429593684838247	6.668004002047288	6.718888889	6.692004430189951
CHEMBL1682462	7.103333332999999	5.733310145176711	6.626919218087715	6.117555555666667	5.762385902253995
CHEMBL1682601	6.573333333	6.813473400836276	6.6852865428655015	6.927777778	6.463858869161247
CHEMBL1682712	6.03	6.426806974362073	6.61840936643524	6.553333333333334	6.600708574400077
CHEMBL1682603	6.463333333	6.36947353666063	6.670663752221374	6.737777778000001	6.602017342239384
CHEMBL1682586	6.67	6.312865347099404	6.664342894175023	6.392222222333333	6.584745105525717
CHEMBL1682609	6.48	6.41449654459349	6.588241775113199	6.574444444666667	6.307816211444826
CHEMBL1682717	5.916666667	6.312865347099404	6.664342894175023	6.392222222333333	6.584745105525717
CHEMBL1641857	6.72	7.039809838676453	6.741989741186693	6.492777778	6.698439258268624
CHEMBL1682595	6.673333333	7.334613412209555	6.712429900415031	6.68	6.606415363085694
CHEMBL1094363	6.11	7.182340315695689	6.908170477948985	6.7250000000000005	6.918689518256842
CHEMBL1682597	6.69	6.4164475840825785	6.650310708071677	5.871111111	6.15436256868188
CHEMBL2029597	5.83	6.252015296715755	6.520806563770841	6.076666666666665	6.221227290783085
CHEMBL529	6.194047619	6.7266634319702305	6.72214755851042	6.498888889	6.6795122688952135
CHEMBL1682467	7.013333332999999	6.86997037269697	6.732835701124847	6.464444444333334	6.700245263561395
CHEMBL1774624	5.586666667	6.973972339221444	6.878518029724155	6.710333333333334	6.916506950782846
CHEMBL1774629	7.43	6.995119191788722	6.8386256384467785	7.03	6.881117931486298
CHEMBL2041570	6.83	6.547943478431859	6.561153193880163	6.705555555666667	6.6401633694110185
CHEMBL1774640	6.153333333	7.0873744366548665	6.84312903156577	6.73	6.717527358061459
CHEMBL1682727	5.443333332999999	6.652709274503302	6.737835660795896	6.787777777666666	6.750034350007611
CHEMBL1774630	7.19	7.167526892125982	6.8646004444089055	6.919999999999999	6.869891420238249
CHEMBL1682604	6.483333332999999	6.446772920655316	6.627043183414629	7.035	6.767232309313519
CHEMBL1682590	6.523333332999999	6.587930652788724	6.729162377827994	6.703333333333333	7.030150974772914
CHEMBL1682450	7.386666667	7.125976705967337	6.780890227038945	6.73	6.804313085616413
CHEMBL1682721	5.87	6.684153763964116	6.695155741807007	6.755	6.753780811641724
CHEMBL3392931	5.0	6.865537898071956	6.868003074580176	6.498888889	6.931885345473541
CHEMBL2029748	5.72	6.006317400321383	6.476715526377827	6.559444444666667	5.746713307989606
CHEMBL2029744	6.79	6.32673225610509	6.5393298999570995	6.789444444666667	6.224968590520656
CHEMBL2029591	6.07	6.24910995594828	6.500261756301283	6.667777778000001	6.4862686781475745
CHEMBL1774635	7.036666667	6.91091343289806	6.769917421960081	7.37	7.113575052894958
CHEMBL2441613	6.62	6.868512903052596	6.923567509860626	6.425	6.573123428298105
CHEMBL1682456	7.096666667	6.4166991222708605	6.626712487259285	6.831111110999999	6.495984259525381
CHEMBL1641858	6.04	6.681989321407681	6.701488561775734	6.7394444443333335	6.5095638567347525
CHEMBL2029759	7.04	6.681901626136586	6.62310363715647	6.898333333333333	6.819765676851251
CHEMBL1682701	6.443333332999999	6.313466597885103	6.623796806320424	7.283333333333334	6.6984993114042855
CHEMBL2029595	7.26	6.486900214539344	6.6796845318867	6.156111111	6.295470464150388
CHEMBL2029742	5.41	6.527536776162752	6.619843992691325	6.515555555666666	6.690086742250004
CHEMBL1682598	6.703333333	6.4894377423496055	6.702742958755949	6.281111111333334	6.3863472127374035
CHEMBL1682726	5.356666667	6.400513164441341	6.635913150444088	6.744444444333333	6.700635849845559
CHEMBL2041387	6.525	6.739738810497214	6.690050447645746	6.965833333333333	6.686713061670319
CHEMBL1682578	6.82	6.651544947478004	6.67535331310558	6.474999999999999	6.462662164893934
CHEMBL1774634	6.856666667000001	6.68325337547869	6.618215874681525	6.611111111333334	6.606980787534343
CHEMBL1682463	6.926666667	6.598340966245332	6.734186200357099	6.350000000333334	6.555213215238067
CHEMBL1682458	7.003333333	6.65387581581052	6.712829359390803	6.4750000000000005	6.690039991401719
CHEMBL1682594	6.666666667	6.459069337199307	6.664916526233233	6.602777778	6.454429592873569
CHEMBL2041384	5.935	7.062123109062827	6.832688317109131	6.836666666666666	6.785874614512777
CHEMBL1682607	6.68	6.7524202702413065	6.73031109867744	6.488888889000001	7.0161674314247335
CHEMBL1682714	6.14	6.860957774917608	6.807847376670515	6.655555555666666	6.953738999511157
CHEMBL1682453	7.196666667000001	6.713713261796899	6.663075823730085	6.604444444666668	6.533123022596054
CHEMBL2041390	7.515	6.13608025109671	6.523139843974716	6.465555555666666	6.311933367534944
CHEMBL2041392	6.98	6.565639098943509	6.66674913393539	6.314444444333334	6.541641066868497
CHEMBL1081114	5.08	5.94904189367244	6.595413103907764	5.581444444333333	5.924384591001569
CHEMBL553625	6.816666667000001	6.226408394507037	6.554907013706626	6.396111111333333	6.409769250451846
CHEMBL2029765	6.06	7.18784615275212	6.855345520896505	6.42875	6.798520429395672
CHEMBL1774627	6.6166666670000005	6.8568150747086465	6.748958953935016	7.648888888666666	7.185936022836299
CHEMBL2029763	7.24	7.042340214637162	6.816888252673381	6.906666666666666	6.982975721620002
CHEMBL1094695	5.865	6.083509996637621	6.653722596106523	6.429444444666667	6.243071588379856
CHEMBL1774631	6.823333333	6.350007082569242	6.599760114308414	6.728888889	6.583057854963783
CHEMBL1682454	6.8666666670000005	6.575708792193982	6.763449505377574	6.981111111	6.790230006638397
CHEMBL2029755	7.02	6.7705963316464075	6.6108401970708375	6.351111110999999	6.51856665114669
CHEMBL2029746	7.3	6.457414744089466	6.522426544010652	6.304444444333334	6.388300168993853
CHEMBL1682704	6.37	6.61005162624326	6.715871544136615	6.265555555666666	6.203552884683304
CHEMBL1682581	6.716666667	6.387221786924364	6.676471695292342	7.295555555666667	6.47897371511715
CHEMBL2029352	7.05	6.482590729820302	6.632454064137642	6.706666666666667	6.333164061941173
CHEMBL1946558	8.005	6.804230828580834	6.629702380483558	6.443333332999999	6.642510217347622
CHEMBL558355	6.8266666670000005	6.5974200260138645	6.639296601028643	6.623333333333334	6.538079288482977
CHEMBL3577055	6.4	5.766405460379291	6.653737738102719	7.062777777666667	6.723322837010897
CHEMBL2041388	7.84	6.329127523617314	6.571589812655682	6.545555555333333	6.520457623509162
CHEMBL1682449	7.323333333	7.04000441265479	6.896667478712689	6.573888889	6.689364764173072
CHEMBL1774626	6.603333332999999	6.467821370107115	6.658712767945145	6.699444444333333	6.70047801871323
CHEMBL1682460	6.923333333	6.884253492210274	6.779909041497965	7.2011111109999995	6.928063266272309
CHEMBL1682464	6.92	6.110388372814844	6.586700127243333	6.743333333333333	6.466251920533084
CHEMBL2029761	7.21	6.487390775117815	6.577133628904588	6.351111110999999	6.429373522444737
CHEMBL1682588	6.586666667	6.853774213519056	6.768081936624012	6.759444444333333	6.795868654824113
CHEMBL2029740	5.6	6.452614698791953	6.575517165546564	6.1866666666666665	6.391889705684421
CHEMBL2029762	5.86	6.487390775117815	6.577133628904588	6.351111110999999	6.429373522444737
CHEMBL1682718	5.98	6.615039492203563	6.715553165840966	6.884444444333333	6.626555749563906
CHEMBL1682709	6.22	6.577171973383244	6.689357590087093	7.202222222333333	6.53436605338519
CHEMBL1774623	5.893333332999999	6.386820726312461	6.679554177589575	6.995	6.71503421692735
CHEMBL1682706	6.276666667000001	6.511619336921697	6.7173759318866635	6.87	6.699767820470073
CHEMBL1682583	6.833333333	6.688612646424097	6.799650344419401	6.416666666666667	6.48831993936787
CHEMBL1682602	6.57	6.332558343535383	6.619294184361877	6.345555555333334	6.478034660122842
CHEMBL2041395	6.96	6.594107344319009	6.65481486255243	6.451111111	6.4879660963472805
CHEMBL541735	5.89	6.588945628453665	6.66657247468509	6.752222222	6.674413095889071
CHEMBL1774637	6.526666667000001	6.718699906884315	6.773302078637099	6.7988888890000005	6.6658418751205275
CHEMBL2029750	6.58	6.803316815079886	6.714798359150008	6.4511111109999995	6.683769243500585
CHEMBL1682579	6.836666667	6.441929712583144	6.728177463607024	6.533333333333334	6.669248669572696
CHEMBL2029749	6.78	6.803316815079886	6.714798359150008	6.4511111109999995	6.683769243500585
CHEMBL1682575	6.93	6.757696899086486	6.765139446934774	6.9750000000000005	6.6341616119004465
CHEMBL1094534	5.42	4.383624922906471	6.532614732627069	6.177777778	6.398839949013932
CHEMBL2029752	6.43	6.668300294402166	6.73302774021435	6.507222222333333	6.666355447969098
CHEMBL1682444	7.32	6.8156108990094095	6.849490036080903	6.303333333333334	6.806847147644273
CHEMBL2029758	7.07	6.668300294402166	6.73302774021435	6.507222222333333	6.666355447969098
CHEMBL2041382	7.045	6.553463363240634	6.668493831264579	7.075	6.572202107244949
CHEMBL2041389	7.325	6.297984227090374	6.639348047357921	6.787222222	6.518499346277854
CHEMBL1682719	5.92	6.6547285646842305	6.643147624486312	6.752222222	6.690158006247099
CHEMBL1682708	6.273333332999999	6.6331733883158215	6.750737113262408	6.315555555666666	6.633230855855408
CHEMBL1682455	6.753333333	6.671465390187024	6.803950978452822	6.359444444333334	6.408686758137669
CHEMBL1682600	6.68	6.678270284825628	6.682676254542143	7.285555555666666	6.663134561683194
CHEMBL1682577	6.55	6.423443922836408	6.724751721488532	6.455416666666667	6.7430393657362915
CHEMBL2041571	6.2	6.411042886699025	6.633968319317676	6.729444444333333	6.433500676022768
CHEMBL1682585	6.833333333	6.8648262091801335	6.768626036527365	6.295555555666667	6.736636711014563
CHEMBL1682572	6.643333332999999	6.688612646424097	6.799650344419401	6.416666666666667	6.48831993936787
CHEMBL1097787	5.53	6.971904901021099	6.389680522367094	6.7444444443333325	6.680768789628666
CHEMBL1682587	6.71	6.622710505208469	6.75005369415563	6.5377777780000015	6.444873289762042
CHEMBL2029592	6.98	6.590634996528677	6.653008921557004	6.52	6.531023026228371
CHEMBL436840	6.02	6.213689887858205	6.705465579960861	6.761111111333334	6.30803576642884
CHEMBL532	4.666	6.32945772521655	6.516991957748535	6.455555555666667	6.4256285701331715
CHEMBL1682700	6.396666667000001	6.643018200999109	6.676808342153366	6.273888888999999	6.574684263246582
CHEMBL1257966	5.28	5.815153752546347	6.485495860773979	6.902222222	6.542891042706442
CHEMBL1946562	7.945	5.2967442362678145	6.607281829951606	6.261111111000001	6.340165937158045
CHEMBL555663	6.95	6.557988740407192	6.70673254189077	6.4222222223333345	6.588944033723881
CHEMBL2041394	6.95	6.811715764983769	6.719216191608261	6.81	6.839767491496216
CHEMBL2041386	6.765	6.464887645253924	6.631538682338991	6.979444444333333	6.675234506524672
CHEMBL1682593	6.703333333	6.84594894585729	6.743750635705314	6.247777777666666	6.7107061316350975
CHEMBL1682715	6.273333332999999	6.6981886097651815	6.7816963851672165	6.778888889	6.63400790606865
CHEMBL1682728	5.503333333	6.643018200999109	6.676808342153366	6.273888888999999	6.574684263246582
CHEMBL553183	6.773333332999999	6.686698650871633	6.679562623636728	7.0566666666666675	6.9288570437945936
CHEMBL224345	5.31	5.499750953090054	6.555149525950798	6.968333333333334	6.535722502521828
