# Supplementary material for: Cheminformatics Analysis and Modeling with MacrolactoneDB
Source: Sci Rep. 2020 Apr 14;10:6284. doi: 10.1038/s41598-020-63192-4 (PMC7156526; doi:10.1038/s41598-020-63192-4)
Supplement: Supplementary file 2 — Supplementary information2. [file 41598_2020_63192_MOESM2_ESM.zip › DataS1/CHEMBL364/pIC50/predictions/10-fold/tuned/y_rand/8/ecfp6.csv]

IDs	ExperimentalAff	NB	SVR	KNN	RF
CHEMBL1682448	7.15	6.58134525373622	7.042748679806521	6.554412796388112	6.867990809465972
CHEMBL1682720	5.843333333	6.581002676170011	7.176076413621699	6.6234728527458335	6.7232389285427
CHEMBL1682610	6.416666667	6.581354371948123	6.68344940015309	6.997053564705953	6.5402534523874944
CHEMBL2041572	6.32	6.581484021021622	5.48869546668774	6.218762308875694	6.266484999995949
CHEMBL1682576	6.44	6.581116707665851	5.698812258945741	6.481197783945103	6.349925833312993
CHEMBL1682606	6.54	6.580760888743774	6.420506972391875	6.742185613543874	6.658641666605935
CHEMBL1682592	6.66	6.581168062132479	6.123829979949191	6.94298706389644	6.5881119047379615
CHEMBL1682713	6.263333332999999	6.581920839901198	6.727699398696798	6.421199990371355	6.733809817435854
CHEMBL2029588	6.36	6.578976333392635	5.4622572907720315	6.278891901822164	6.316011706296962
CHEMBL1774584	6.75	6.582537967489909	6.790252489199996	6.826983764383428	6.824236666652327
CHEMBL1682443	7.276666667000001	6.581312400245137	6.524631889966755	6.651846512890505	6.6751378412541555
CHEMBL1682452	7.07	6.581543733045485	6.812765638669926	7.120215184895061	6.61220833332897
CHEMBL1682605	6.6566666670000005	6.581282542516704	6.317179254176141	6.880146583100617	6.632321190466253
CHEMBL1774633	7.023333332999999	6.58121485541813	6.779607863078291	6.638849604128559	6.49095444441366
CHEMBL532024	6.716666667	6.581113983210712	5.616392024269268	6.331903860461924	6.572243571327057
CHEMBL2029590	7.89	6.5789784286499495	6.085780786055499	6.300471232119316	6.344374999993327
CHEMBL2303629	6.21625	6.580714288013858	6.483420374593347	6.575391207371225	6.4596099643101965
CHEMBL1682705	6.5	6.5810154422326494	6.881599161395159	7.088588647417863	6.730268571391962
CHEMBL1682446	7.236666667000001	6.581488840145201	6.653255096407541	6.6760846416881074	6.761899761907006
CHEMBL1682582	6.636666667	6.580854528430595	6.449266418089091	6.806837084633073	6.6559008808889635
CHEMBL1682703	6.133333333	6.58131751537955	7.201858350083223	6.852502651914346	6.965050714291494
CHEMBL2029593	6.97	6.581028899765659	7.210316096144987	6.579060995424134	6.731891666609977
CHEMBL1946398	7.215	6.5856831717894275	7.545788104697239	6.672034520761787	7.001772420664807
CHEMBL1682596	6.806666667000001	6.601615399663387	6.97257413614005	6.738228480689049	6.811166888938295
CHEMBL563766	6.873333333	6.603931849903673	6.850111777852371	6.651664099864063	6.721165833333979
CHEMBL1682466	6.973333332999999	6.6003048583447415	6.6850522027678885	6.21622930669821	6.652111666655479
CHEMBL1081434	5.77	6.591217795288507	7.038777590257528	6.64813975458176	6.923590555551777
CHEMBL1682608	6.273333332999999	6.600781938523032	6.671654260462457	6.667455256858557	6.743997500055035
CHEMBL1682707	5.946666667000001	6.6002000832031	6.727346747766231	6.2534899637034425	6.693305226199011
CHEMBL1774583	5.646666667000001	6.596468317181917	7.815088764292717	6.308125965481949	6.695540000067985
CHEMBL2029751	6.58	6.601214909795752	7.251147821218147	6.720767168647914	6.747801984104119
CHEMBL2029760	7.1	6.602068698212261	6.3336560488303855	6.662202939302055	6.418187408618464
CHEMBL2041391	7.82	6.5996457103894945	7.4661504366199365	6.67168415696038	6.715332142837487
CHEMBL1682702	6.103333332999999	6.6016257637991504	6.638077416075414	6.649725037746947	6.705104999926016
CHEMBL2041393	6.99	6.6006644279265245	6.9706357899313165	6.9116646152220005	6.791398539601128
CHEMBL1682589	6.816666667000001	6.6014802428801636	6.4556980582604435	6.677626571021252	6.74547541678
CHEMBL1682573	6.8666666670000005	6.602565302593542	7.082516770575122	6.303029719997194	6.748869999995
CHEMBL1682468	6.99	6.601200550883	6.389607173054652	6.635564608758377	6.7801850000810475
CHEMBL1682710	6.266666667000001	6.6020029586525135	7.112150825178427	6.786931516120691	6.72698372214486
CHEMBL1682461	6.91	6.602293918571544	6.620210014948693	6.303926811866724	6.629410095158989
CHEMBL1682723	5.686666667000001	6.600819464204681	6.503050957081764	6.7497211595623146	6.616565833408004
CHEMBL1682591	6.806666667000001	6.600312650259401	5.095971115323845	6.577925399963531	6.096953333215051
CHEMBL1682724	5.14	6.601491654383841	7.382997665872819	6.752209128587281	6.850465555404347
CHEMBL1681796	7.19	6.600778474790816	6.211467354964835	6.50654944450615	6.542606666676996
CHEMBL1946399	6.365	6.595204151129696	6.788477969922065	6.681737092556847	6.804213583335527
CHEMBL1682580	6.823333333	6.602834395792225	6.46168171802537	6.537398066748258	6.596978333276964
CHEMBL1774641	7.113333333	6.6198520964496215	6.717975019552323	6.809092693944358	6.797015753953026
CHEMBL1682729	4.89	6.603586175946247	6.799693699649109	6.325059549380475	6.730954047679998
CHEMBL1682730	4.89	6.5976839816228	6.357813841693596	6.292945572349388	6.493685297670258
CHEMBL2029741	6.25	6.609311048253386	7.102750566472135	6.693508734432508	6.627468095126684
CHEMBL2041573	6.2	6.645629240794777	6.609723747395659	6.799779233344805	6.688165416581789
CHEMBL1682725	5.343333333	6.598740643930921	6.359876748666229	6.328303564059728	6.589557916688492
CHEMBL540229	6.243333333	6.6181182439858635	6.834035371248259	6.884068346710843	6.834791595138384
CHEMBL487366	6.1	6.636429687380104	6.5553743361205585	6.609489740958706	6.593932595223238
CHEMBL414883	5.195	6.647667002792583	7.170065986391644	6.69166466286379	6.674055055589646
CHEMBL1946561	7.005	6.638771428522622	6.65160356464143	6.902805373375974	6.767927797638992
CHEMBL1682445	7.236666667000001	6.5969532244585	5.67277587359968	6.764336298093745	6.552269999897019
CHEMBL1774632	6.68	6.609459153151322	7.100899704645431	6.384444264274788	6.620187476225002
CHEMBL1682711	6.1566666670000005	6.605336696260945	7.098947081594064	6.370397779332404	6.7769509524259774
CHEMBL553184	6.86	6.619054109136073	7.228802674979004	6.8181808313638435	6.818303880825036
CHEMBL1682584	6.796666667	6.601944386389032	6.9793812950995475	6.446700180623884	6.531634762034006
CHEMBL2029747	6.7	6.622933139614544	6.284162948781339	6.89537648625077	6.530272916636512
CHEMBL1774638	6.61	6.6217226524765165	6.733528150211352	6.802223328619564	6.807562539586671
CHEMBL1173442	5.245	6.646963283211471	7.319359310013367	6.676368740236143	6.683276452459264
CHEMBL1946557	8.61	6.639888652450785	6.945176561466372	6.9815488774093515	7.114585833322004
CHEMBL1682716	5.996666667	6.602348421962824	5.544294239347556	6.1846616630949205	5.9396280001750315
CHEMBL539222	7.006666667	6.611429328980128	7.244022701314153	6.722659133609362	6.718668333255
CHEMBL1774625	6.936666667000001	6.615179234144979	7.347319973665253	7.086535515719686	6.917127381081967
CHEMBL2029589	7.66	6.617856691385148	6.699755017480146	6.61705286021322	6.6307118810026475
CHEMBL2029585	7.29	6.561241046859592	7.493027717488371	6.537675072007469	6.814070000028
CHEMBL2029743	7.21	6.563117527490025	6.653910053127246	6.553182115579495	6.810580428616974
CHEMBL1774628	7.11	6.559507017269367	6.4937178222134815	6.553746326182502	6.600913666727673
CHEMBL1774639	6.716666667	6.556555907735281	4.652160510282652	6.281150533990515	6.128453472165311
CHEMBL553338	6.876666667	6.562859683603088	6.398261908038069	6.267144922979895	6.517589809622963
CHEMBL1682457	6.97	6.56462962503091	6.8323021324936715	6.7306585434249655	6.657278333420995
CHEMBL1094508	6.38	6.554586407718739	6.009877616539123	6.11	6.17671778968974
CHEMBL2041385	7.63	6.552887727961338	6.623899661367307	6.53023621722552	6.556133333327765
CHEMBL1682465	6.93	6.565637752534869	7.549223770928586	6.616809593096366	7.271914761934948
CHEMBL1682574	6.666666667	6.564083648315188	6.476549357027636	6.504792456748808	6.698735000095018
CHEMBL2029596	7.58	6.561067536259007	6.7794320073198815	6.268854683560858	6.488180047630981
CHEMBL2029756	6.63	6.56147839959919	6.122777224280636	6.402594443076956	6.354158333320997
CHEMBL1081435	6.05	6.559880488266037	6.873674551478946	6.51387672651022	6.772409539805368
CHEMBL2041383	6.97	6.558752117262338	6.56411756173863	6.438112549511392	6.631413333255978
CHEMBL1682722	5.696666667000001	6.561410890020497	6.342035525087811	6.769069498778292	6.582897666715729
CHEMBL1774636	6.846666667	6.560262792053977	6.209198300451792	6.613168216579324	6.5181244921110135
CHEMBL3577054	5.98	6.55517819628034	6.134848995628639	6.07016893592196	6.199608027773346
CHEMBL2029598	6.41	6.562334972851592	6.5637198418887905	6.597058937149353	6.570806666675989
CHEMBL1682599	6.703333333	6.564666422135925	6.316961904498214	6.740877806253548	6.622827500088485
CHEMBL557551	7.043333333	6.562425252228709	6.226408696472642	6.318326951830298	6.240971666706029
CHEMBL2029757	7.16	6.560724637712191	5.979198825918498	6.277070624251247	6.350876428514968
CHEMBL1241239	8.1875	6.56091580030198	5.525977275168403	6.35611925849435	6.633961853180325
CHEMBL562773	7.223333332999999	6.558204773905823	6.357834137828046	6.487636706880392	6.480434916551958
CHEMBL1682451	6.973333332999999	6.584669342664036	7.207008105572023	6.4918124331578255	6.698661250026017
CHEMBL1257967	6.293333333	6.590571496082975	6.296709635436987	6.843344124681931	6.658636249962817
CHEMBL2029764	6.28	6.581693741601069	6.273267862402254	6.567603842939226	6.406268321552438
CHEMBL2029745	5.71	6.582539262191848	7.7143439908924405	6.401532029528204	6.181062583096667
CHEMBL1136	5.995	6.58364766382263	6.036500117070999	5.9992066880279395	6.395138785667663
CHEMBL2041381	7.95	6.582681884387493	6.301321475552858	6.599360469578516	6.386675583335
CHEMBL2029594	7.6	6.583262834484127	6.8233766828660825	6.597091640640682	6.742747809463421
CHEMBL2029754	7.1	6.585810493806741	7.054569066658279	6.889090936309312	6.786214999961428
CHEMBL2029587	7.6	6.585228805752513	6.965164710972313	6.6371648472652	6.808348154819419
CHEMBL2029753	6.79	6.5843609367087526	6.9863645561383665	6.681955707922661	6.806766666654995
CHEMBL563603	6.77	6.585439348528388	7.428636930123848	6.846401284636238	6.506154166761707
CHEMBL1682459	6.75	6.585071254131842	6.0799428908795905	6.7091066166457765	6.47305047617595
CHEMBL1682447	7.113333333	6.585326298672944	6.373773089402367	6.550517949540815	6.711182797617969
CHEMBL1682462	7.103333332999999	6.586207248861947	7.1502576632583486	6.747863334668827	6.674120880947278
CHEMBL1682601	6.573333333	6.585794505799591	7.823572142532657	6.573994496225474	6.70754597230108
CHEMBL1682712	6.03	6.58405090344273	6.138836954042435	6.428550644573651	6.54121826192795
CHEMBL1682603	6.463333333	6.585157630622882	6.903491389190589	6.953551144978783	6.928675000036992
CHEMBL1682586	6.67	6.58467335349961	7.854427309870304	6.860393195004323	7.022281666693961
CHEMBL1682609	6.48	6.58491741985937	7.1775880075223375	6.453798807719319	6.657712500027144
CHEMBL1682717	5.916666667	6.584587077915164	6.784957523685583	6.593788161250318	6.605373392778951
CHEMBL1641857	6.72	6.589729879386561	6.481645672712959	6.919941501094099	6.7458928611133695
CHEMBL1682595	6.673333333	6.585274386159618	6.64008734551492	6.722243931878038	6.745693750029967
CHEMBL1094363	6.11	6.5928662854632645	6.849845076837073	6.75	6.859294555587942
CHEMBL1682597	6.69	6.604367547601217	6.578821768176726	6.666692589228684	6.559045000043972
CHEMBL2029597	5.83	6.606972500735159	6.476258475850333	6.526254354299222	6.723326333302007
CHEMBL529	6.194047619	6.6045431140498465	6.659787385278465	6.495695286353567	6.603359999935998
CHEMBL1682467	7.013333332999999	6.603830125290867	6.018459418371701	6.942095618803361	6.539826666717991
CHEMBL1774624	5.586666667	6.607619949574816	6.680363971980792	6.4694745792031165	6.5003166667070245
CHEMBL1774629	7.43	6.610175227680281	6.320944018008365	6.4569841604615	6.667544166787008
CHEMBL2041570	6.83	6.605858029572693	6.91643581154133	6.624130060349194	6.532665999935997
CHEMBL1774640	6.153333333	6.610648712537957	6.568766888394979	6.700068342805661	6.635073333331015
CHEMBL1682727	5.443333332999999	6.605687409583977	7.352197863131418	6.41390534415018	6.792780333350967
CHEMBL1774630	7.19	6.609490253537427	7.182576389625769	6.657910969274527	7.056921250042999
CHEMBL1682604	6.483333332999999	6.603720007620796	7.222576903438127	6.505616344654919	6.756402916733878
CHEMBL1682590	6.523333332999999	6.611495500812032	6.401584354320579	6.4560546874925935	6.5142337500049905
CHEMBL1682450	7.386666667	6.6132027128147	6.00936498418947	6.540285804456824	6.468075000104444
CHEMBL1682721	5.87	6.605746655477561	6.3607437683062455	6.382845564675162	6.596984166702837
CHEMBL3392931	5.0	6.610774978428706	6.173398136082286	6.273333332999999	6.430263333121984
CHEMBL2029748	5.72	6.643621287561562	6.466660561994747	6.825125534725753	6.9405944168359195
CHEMBL2029744	6.79	6.638994206309519	6.962217472724593	6.926597749456768	6.906690000036951
CHEMBL2029591	6.07	6.603220233907108	5.434493540802084	6.492877609957539	6.515372416683015
CHEMBL1774635	7.036666667	6.600533613119777	6.80102519957423	6.515883947111073	6.633814333496998
CHEMBL2441613	6.62	6.644725831446278	5.697283924902218	6.478902761015314	6.145971666519015
CHEMBL1682456	7.096666667	6.606135141490113	6.961300553105548	6.855507901112614	6.805863166673
CHEMBL1641858	6.04	6.650289716481645	7.233749756115647	6.913577411900306	6.800864500163702
CHEMBL2029759	7.04	6.604360283355639	6.698630488411656	6.6976987987726	6.5074520001039655
CHEMBL1682701	6.443333332999999	6.60337801697831	7.263055639503021	6.415736520886009	6.854573095175603
CHEMBL2029595	7.26	6.597012161364887	6.925922870718431	6.331155271985421	6.4041916667264855
CHEMBL2029742	5.41	6.598237227418378	6.800393980437342	6.383894763182756	6.430857916668004
CHEMBL1682598	6.703333333	6.602597078625079	7.146155558481444	6.488234391820798	6.764625000014002
CHEMBL1682726	5.356666667	6.603459699350141	6.9037751452942855	6.633738943097708	6.842424047573015
CHEMBL2041387	6.525	6.594972911498617	6.89261353316143	6.554706798661765	6.407179444525656
CHEMBL1682578	6.82	6.601793086802207	5.712173918142828	6.577974917325955	6.528648095269988
CHEMBL1774634	6.856666667000001	6.603342441243384	6.684272984886997	6.496706879081638	6.7226462499359885
CHEMBL1682463	6.926666667	6.602362371173682	6.332314399844318	6.421185826160377	6.50400047619894
CHEMBL1682458	7.003333333	6.602603984713525	6.406255479814989	6.374745824109714	6.664358678673944
CHEMBL1682594	6.666666667	6.603164939447034	7.196784920951437	6.584169506594753	6.810811714333993
CHEMBL2041384	5.935	6.595343573351479	6.949323542692297	6.408617932068226	6.365106250012179
CHEMBL1682607	6.68	6.604088955886325	7.45398555242852	6.875420709031813	6.8163254365626464
CHEMBL1682714	6.14	6.603639996323314	7.01516258280751	6.7848332163202425	6.841595000026961
CHEMBL1682453	7.196666667000001	6.603904844945697	7.339169947967138	6.912338650205102	7.020355242020702
CHEMBL2041390	7.515	6.595563049928569	7.3644584410436424	6.213719492342209	6.511739027805666
CHEMBL2041392	6.98	6.599677443933903	6.306658363537913	6.584202532430386	6.288695249995808
CHEMBL1081114	5.08	6.604876708861734	6.66299027721706	6.633780332075822	6.680440944454139
CHEMBL553625	6.816666667000001	6.602726605245608	6.944657045564307	6.753692413480879	6.843773749988474
CHEMBL2029765	6.06	6.603302263766716	6.626894008521548	6.654198355714198	6.744104055539276
CHEMBL1774627	6.6166666670000005	6.603531843981195	7.3585793313419545	6.615793949750007	6.726346250030471
CHEMBL2029763	7.24	6.602938030391934	7.010764424648987	6.46466035298897	6.686571428509974
CHEMBL1094695	5.865	6.606540874546176	6.9668583922915746	6.8666666670000005	6.760671845429739
CHEMBL1774631	6.823333333	6.575827417838706	6.307024808205053	6.389230547494972	6.383626277699296
CHEMBL1682454	6.8666666670000005	6.580046579285166	5.3737647426467925	6.240363585360188	5.992058333305056
CHEMBL2029755	7.02	6.5796908366023805	6.194872971611135	6.82321486426397	6.698474999999289
CHEMBL2029746	7.3	6.583403587199769	7.4397950611119725	6.219783568516009	6.686406666663816
CHEMBL1682704	6.37	6.58144470803554	6.855129569172093	6.500993552228942	6.790724642848879
CHEMBL1682581	6.716666667	6.579212574535565	6.072623925831309	5.8940018613861165	6.456636666617236
CHEMBL2029352	7.05	6.575679165347239	5.527557237160418	6.050810803759322	5.8864729166900105
CHEMBL1946558	8.005	6.571878914805895	6.243712195946118	6.37802818452708	6.239744999954966
CHEMBL558355	6.8266666670000005	6.5816276681585	7.461872546131229	6.6104093655577385	7.124711666668933
CHEMBL3577055	6.4	6.5837597925746145	7.063096416979697	6.964876606396905	6.905615555552219
CHEMBL2041388	7.84	6.584317384867789	7.235325534439166	6.7161475165230415	6.816270476231492
CHEMBL1682449	7.323333333	6.581307722478449	6.989208342047923	6.569899137038761	6.712774583365987
CHEMBL1774626	6.603333332999999	6.58175092073377	7.886286672243147	6.663708112499586	7.051023333232959
CHEMBL1682460	6.923333333	6.582851622222422	6.41038819967435	6.8291559545054845	6.6453066665940295
CHEMBL1682464	6.92	6.58126709410271	6.813574489746314	6.755116755684801	6.694288333368413
CHEMBL2029761	7.21	6.5774125090017375	6.217976580112318	6.262432688608366	6.377427142833114
CHEMBL1682588	6.586666667	6.581247598250822	6.7823837951391255	6.616910639046294	6.667491666683354
CHEMBL2029740	5.6	6.568391735138631	5.456730928826556	6.286958538174953	6.248175833260974
CHEMBL2029762	5.86	6.5682112408896245	6.171437187488547	6.209912690485373	6.113643666750977
CHEMBL1682718	5.98	6.579523402223908	5.819153204481837	6.715014026028829	6.505066666658371
CHEMBL1682709	6.22	6.583091595636813	6.857127218620483	6.901550431982014	6.913516111157373
CHEMBL1774623	5.893333332999999	6.584229450706939	7.768859885337539	6.428766433545009	6.928444999910618
CHEMBL1682706	6.276666667000001	6.581463085716377	6.7287586589023505	6.445236083897052	6.56761999998259
CHEMBL1682583	6.833333333	6.5906884608409895	6.411133301892533	6.531409026751627	6.542902083345002
CHEMBL1682602	6.57	6.591424056965643	6.7719097793571015	6.560417419015817	6.755945714293907
CHEMBL2041395	6.96	6.593134821600021	7.569436446676045	6.51199196500097	6.495572464249957
CHEMBL541735	5.89	6.589163274908491	6.188300786950872	6.040132042387539	6.31249633338989
CHEMBL1774637	6.526666667000001	6.5902115828793	7.334163492402006	6.50125795279933	6.673738428587052
CHEMBL2029750	6.58	6.589597338475412	6.676922776424496	6.480638263068568	6.508708333178969
CHEMBL1682579	6.836666667	6.589674036474339	6.244743372899376	6.582410460076135	6.482696075423035
CHEMBL2029749	6.78	6.589710339551405	6.502589363763335	6.739754181382809	6.378147428469978
CHEMBL1682575	6.93	6.590846420816224	6.408080769335564	6.515158000428596	6.4402837500180246
CHEMBL1094534	5.42	6.591816501227216	7.6938354297024025	6.447233009883002	6.746208769807923
CHEMBL2029752	6.43	6.591024256560414	6.577353750480582	6.647133964009526	6.707640000171987
CHEMBL1682444	7.32	6.5901391849206075	6.637880719822163	6.941467131183476	6.66747046427201
CHEMBL2029758	7.07	6.591097127223146	6.692733634151242	6.4768001415017995	6.781848333559005
CHEMBL2041382	7.045	6.595520528706788	7.188203265606416	6.900376447431485	6.941131999913008
CHEMBL2041389	7.325	6.594533661151919	7.092782240453692	6.7975746531424255	6.936846253932139
CHEMBL1682719	5.92	6.591202123332172	7.62566367082081	6.513225496960974	6.642621666537909
CHEMBL1682708	6.273333332999999	6.590644461527215	5.756700685627944	6.393425708772806	6.433888833297226
CHEMBL1682455	6.753333333	6.591204580037148	6.824920194320373	6.39854355919899	6.7088195833210005
CHEMBL1682600	6.68	6.590176163818201	5.895857840773653	6.41914558349016	6.251589166667003
CHEMBL1682577	6.55	6.590056799872089	6.097367348623137	5.519113763518561	6.296100583343004
CHEMBL2041571	6.2	6.591318881640575	6.8079248107741375	6.4633591053507224	6.457217976345988
CHEMBL1682585	6.833333333	6.590659414247317	5.971604149021637	6.30321753957464	6.367851666672958
CHEMBL1682572	6.643333332999999	6.589951249215522	6.0028218483942615	6.581601591212277	6.306131833339995
CHEMBL1097787	5.53	6.582428576465855	7.140016465044933	7.24	7.058753630967913
CHEMBL1682587	6.71	6.654818298951865	7.2161234535553245	6.6919728453610965	6.945803214139957
CHEMBL2029592	6.98	6.633348402239708	6.987773957177472	6.512640637716044	6.603748749971976
CHEMBL436840	6.02	6.577012833689208	6.801639943186331	6.52947839415474	6.56973779768898
CHEMBL532	4.666	6.626938833193543	7.223425622471266	7.323333333	7.092194999776956
CHEMBL1682700	6.396666667000001	6.666280077591507	6.899171266205213	6.592478592447537	6.77290833334098
CHEMBL1257966	5.28	6.563414484110786	6.9063854260284145	6.297102442985679	6.668045416758025
CHEMBL1946562	7.945	6.593507665643842	6.204108881145734	6.543377789958955	6.4981146428459695
CHEMBL555663	6.95	6.615686189821249	6.7778137679904	6.880804293789641	6.736952499997992
CHEMBL2041394	6.95	6.525589118757639	5.943813797701351	6.1018587535962725	6.076519999967999
CHEMBL2041386	6.765	6.549328152906842	7.3909158731582405	6.2615420402188935	6.31355958333098
CHEMBL1682593	6.703333333	6.650206394508077	6.234764456883232	6.563911918887359	6.618736666756998
CHEMBL1682715	6.273333332999999	6.6376963959309965	6.606566358685553	6.526168902004898	6.692014404712031
CHEMBL1682728	5.503333333	6.665679896034215	6.759498761309791	6.5956430564467485	6.785141666642985
CHEMBL553183	6.773333332999999	6.674729101803384	6.916341904396019	6.5123112751885035	6.998617500010975
CHEMBL224345	5.31	6.582067027507923	7.263894874652868	6.5027747314049416	6.697662083385988
