# Supplementary material for: Cheminformatics Analysis and Modeling with MacrolactoneDB
Source: Sci Rep. 2020 Apr 14;10:6284. doi: 10.1038/s41598-020-63192-4 (PMC7156526; doi:10.1038/s41598-020-63192-4)
Supplement: Supplementary file 2 — Supplementary information2. [file 41598_2020_63192_MOESM2_ESM.zip › DataS1/CHEMBL364/pIC50/predictions/10-fold/tuned/y_rand/8/all.csv]

IDs	ExperimentalAff	NB	SVR	KNN	RF
CHEMBL1682448	7.15	6.581652571602231	6.375341541563293	6.67341132716208	6.448575264576166
CHEMBL1682720	5.8433333329999995	6.579376577533932	6.106731398888288	6.405680423766152	6.400819150693724
CHEMBL1682610	6.416666667	6.579363207138877	5.50623134837174	6.460636092876919	6.369941449446421
CHEMBL2041572	6.32	6.5809982498963695	5.829128307822979	6.6740837870306455	6.546182444226182
CHEMBL1682576	6.44	6.581853585470099	6.53710957087984	6.707952895950152	6.540452792670219
CHEMBL1682606	6.54	6.579635346588009	5.731271211645934	6.4084623240306735	6.396200394539253
CHEMBL1682592	6.66	6.579798594082141	7.07325952050036	6.741605006107215	6.537167614881406
CHEMBL1682713	6.263333332999999	6.580676738371652	7.200189047075911	6.5727293521023675	6.730099395864645
CHEMBL2029588	6.36	6.580955713325061	6.718135825165346	6.600004955760275	6.550665299763639
CHEMBL1774584	6.75	6.581310816027639	7.956293037903731	6.706486221451749	6.576276734219132
CHEMBL1682443	7.276666667000001	6.581869691070816	6.9888941923099726	6.665281050656373	6.405538767537467
CHEMBL1682452	7.07	6.580971648526387	6.818122844257969	6.629177845731961	6.481711364296509
CHEMBL1682605	6.6566666670000005	6.58153606991167	6.8826948751489	6.502514513194001	6.648777059440809
CHEMBL1774633	7.023333332999999	6.58246529867408	6.535104717338802	6.7332882336489	6.64700315622103
CHEMBL532024	6.716666667	6.582476898184257	7.450326871377554	6.847296417763353	6.912227247837106
CHEMBL2029590	7.89	6.579799133413846	6.579312564196392	6.750432679097984	6.473110808400248
CHEMBL2303629	6.21625	6.577531103278199	4.838782118826716	6.288677573257703	6.372402447844625
CHEMBL1682705	6.5	6.580599538615134	6.0961981447203915	6.235933297724777	6.31996402740827
CHEMBL1682446	7.236666667000001	6.582561298412683	8.755405797770596	6.811901439026409	6.934445006422242
CHEMBL1682582	6.636666667	6.580298668062316	5.385986241888332	6.398047009772971	6.306138760706846
CHEMBL1682703	6.1333333329999995	6.580315042670063	6.580485834192821	6.389945362514466	6.672557622776834
CHEMBL2029593	6.97	6.583076584676664	6.712319431916676	6.844985463465362	6.7342742113592
CHEMBL1946398	7.215	6.580060282521257	6.376230938513045	6.55390969747046	6.60145472071041
CHEMBL1682596	6.806666667000001	6.5336924404932715	6.667774410099651	6.630018844683439	6.5383877388689084
CHEMBL563766	6.873333333	6.657170941607908	7.450589294745623	6.838712330306187	6.699320935413371
CHEMBL1682466	6.973333332999999	6.493525999379358	6.429909676226157	6.17382523992773	6.4799106179707735
CHEMBL1081434	5.77	6.609376240204339	6.736665020528517	6.731522220494226	6.470243003942499
CHEMBL1682608	6.273333332999999	6.514679253871015	6.618339524234057	6.485262267518875	6.250687034518458
CHEMBL1682707	5.946666667000001	6.47990814547532	6.728872293182929	6.133938394562783	6.357435826700774
CHEMBL1774583	5.646666667000001	6.473383965655872	6.791437098208928	6.38787100466867	6.631579077516274
CHEMBL2029751	6.58	6.546637634795575	6.3836104041912	6.236334402790587	6.449842555324608
CHEMBL2029760	7.1	6.642543298391575	7.382044762398562	6.6322218438487495	6.8126262972303735
CHEMBL2041391	7.82	6.813377241055296	6.740364479720722	7.107119692167484	7.354260854421869
CHEMBL1682702	6.103333332999999	6.5991555777663224	6.641398980210238	6.678618843947394	6.878368823623902
CHEMBL2041393	6.99	6.787873822020546	7.206722765293375	7.137172013152013	6.973636456146008
CHEMBL1682589	6.816666667000001	6.526046479340514	6.365698394450431	6.670171841921701	6.596231991033526
CHEMBL1682573	6.8666666670000005	6.578358788041593	6.514649321535399	6.663357118898841	6.6271536549632515
CHEMBL1682468	6.99	6.526589578911904	6.31683444953394	6.499270926592103	6.592230849317741
CHEMBL1682710	6.266666667000001	6.5766590633695445	6.605175029312716	6.535295436298121	6.83823910996542
CHEMBL1682461	6.91	6.622483508509368	6.646315368118462	6.710298590904515	6.731103194028024
CHEMBL1682723	5.686666667000001	6.530600007773691	6.315107934359287	6.598109433992412	6.733731769318669
CHEMBL1682591	6.806666667000001	6.51222929684161	7.3323012497213655	6.658336049506887	6.785108899626576
CHEMBL1682724	5.14	6.541310749192525	6.493573772665013	6.576428380116917	6.30731198384969
CHEMBL1681796	7.19	6.526257941557091	6.784984744023132	6.479819204629487	6.302990768911783
CHEMBL1946399	6.365	6.76551729185988	6.427082975849214	6.734581012459426	6.627233306925888
CHEMBL1682580	6.823333333	6.570701998982701	6.520415138762144	6.550614548654358	6.641871155226985
CHEMBL1774641	7.113333333	6.613019655599943	6.408694586284231	6.436290113330607	6.588335051399968
CHEMBL1682729	4.89	6.615724239632971	7.2702851059114275	6.67648316396685	6.6625255671143755
CHEMBL1682730	4.89	6.617630664916291	6.554658322369139	6.656519817129472	6.615959692626253
CHEMBL2029741	6.25	6.607205635104224	5.809825845881157	6.380091240907817	6.713643101906594
CHEMBL2041573	6.2	6.601647558514258	6.157887215006401	6.578408262607242	6.553500755586881
CHEMBL1682725	5.343333333	6.616895254517792	6.544422477528618	6.7313095757571215	6.6217976029694805
CHEMBL540229	6.243333333	6.614860577274862	6.692667634017896	6.7266864233293555	6.832878879194262
CHEMBL487366	6.1	6.612283704752684	5.731919046789223	6.4399944436767935	6.618059306672108
CHEMBL414883	5.195	6.619826412772242	6.931534864772521	6.75155450231059	6.571660934852069
CHEMBL1946561	7.005	6.61115799361997	6.680291712424971	6.624663466398133	6.7010230584026695
CHEMBL1682445	7.236666667000001	6.6228828463794365	7.115955873566709	6.673098933706406	7.117311094642704
CHEMBL1774632	6.68	6.619030316197246	6.608261054703869	6.392517234069094	6.582436556108075
CHEMBL1682711	6.1566666670000005	6.615545784365149	7.489408515570555	6.592275786837855	6.708218512660323
CHEMBL553184	6.86	6.612602446512843	6.2084737498403495	6.680707398272348	6.554469537511136
CHEMBL1682584	6.796666667	6.614381640606513	6.87496629332715	6.618618680718624	6.4341576225222346
CHEMBL2029747	6.7	6.601148370496951	5.433164637062678	6.292443208634534	6.476151005739018
CHEMBL1774638	6.61	6.615213802348375	6.067887686389566	6.740921603704838	6.658290663461809
CHEMBL1173442	5.245	6.613578363009141	6.0689252015980575	6.637403233888042	6.441636176930737
CHEMBL1946557	8.61	6.610535497914508	6.832284882128069	6.654164416234753	6.675340622885706
CHEMBL1682716	5.996666667	6.614089150191662	6.742861604024908	6.675366987887628	6.594656728442715
CHEMBL539222	7.006666667	6.618284056340545	6.609500108310371	6.562929661291777	7.018332546250779
CHEMBL1774625	6.936666667000001	6.61426001099889	6.884952454473531	6.693701047718193	6.769553023990195
CHEMBL2029589	7.66	6.609601084986967	6.130626329753892	6.418448524290963	6.572005484778654
CHEMBL2029585	7.29	6.561206863287054	7.204432962427115	6.797210910839505	6.791530849058258
CHEMBL2029743	7.21	6.5584068408297505	6.311384191909738	6.548905873424301	6.541820256045822
CHEMBL1774628	7.11	6.560561528811465	7.0969866960625	6.725536223631867	6.938525448529007
CHEMBL1774639	6.716666667	6.559086403686091	7.359235088726433	6.5423888921578754	6.580012240577238
CHEMBL553338	6.876666667	6.560253653967498	7.638854078226299	6.509076642731151	6.6292483309950185
CHEMBL1682457	6.97	6.560266090968292	7.583926070626701	6.571985707184952	6.731944644153344
CHEMBL1094508	6.38	6.578468225593854	6.904694108292894	7.005	6.974785241828183
CHEMBL2041385	7.63	6.556493673893491	6.297068352754188	6.468252127211583	6.376244985005277
CHEMBL1682465	6.93	6.560911531388306	6.398372463448678	6.538010948205245	6.618904984730104
CHEMBL1682574	6.666666667	6.560549235642414	7.0950914039137105	6.3845663342631145	6.670400551503706
CHEMBL2029596	7.58	6.559192538863285	6.546603773725982	6.804104091007196	6.647058652993803
CHEMBL2029756	6.63	6.561620894391097	6.694145498020865	6.788410962977099	6.533914437144577
CHEMBL1081435	6.05	6.575314605807964	6.986552829386346	6.744969013130457	6.742886095694245
CHEMBL2041383	6.97	6.559651906885672	7.153691155967845	6.615039117377997	6.6067131276123465
CHEMBL1682722	5.696666667000001	6.560496467549882	7.805234138326973	6.686133753141928	6.812835970215508
CHEMBL1774636	6.846666667	6.56120008538425	8.146432609668079	6.678770725721143	6.788268357211451
CHEMBL3577054	5.98	6.556318669215467	5.21368542014207	6.334483868942134	5.727524810915704
CHEMBL2029598	6.41	6.561325369533199	6.548145406798849	6.761153141951914	6.665744783004187
CHEMBL1682599	6.703333333	6.561228326017031	5.805147437779754	6.554606801498382	6.474523964885908
CHEMBL557551	7.043333333	6.560767976072932	5.922894379428493	6.491282097683488	6.373789856345155
CHEMBL2029757	7.16	6.561466759236042	6.816852664767623	6.7452923715813755	6.572538575442927
CHEMBL1241239	8.1875	6.566277066904463	5.488166959666774	6.820868020540379	6.632232646515518
CHEMBL562773	7.223333332999999	6.558061848220962	6.227605565023527	6.489434683549275	6.278818871080103
CHEMBL1682451	6.973333332999999	6.579408959485834	6.212025641200368	6.513881534181047	6.53656376694494
CHEMBL1257967	6.293333333	6.605788984183564	6.839695866383613	6.7187129164512225	6.52661564918476
CHEMBL2029764	6.28	6.5968766345731895	6.4213249854539	6.71042527601237	6.645069742026593
CHEMBL2029745	5.71	6.6089349384288765	6.9747190971729855	6.802109365309613	6.824100626141614
CHEMBL1136	5.995	6.593949624399654	5.787286632893192	6.603153028092853	6.549069661598633
CHEMBL2041381	7.95	6.601268569940917	6.553030711066654	6.807850323308566	6.923147765294245
CHEMBL2029594	7.6	6.579235615781058	7.191708285275198	6.591674170240257	6.503861550008134
CHEMBL2029754	7.1	6.583365046372274	6.677535707351058	6.470548957929215	6.400868080978984
CHEMBL2029587	7.6	6.586076188494046	6.91731545890084	6.575016013813221	6.30339425280387
CHEMBL2029753	6.79	6.584707158384021	5.727682634633137	6.527726576409725	6.557208867430469
CHEMBL563603	6.77	6.578516264982242	3.8855219145462847	6.15772662437742	6.466198671116996
CHEMBL1682459	6.75	6.571677232885118	6.694110258030591	6.437096387144663	6.351002280131707
CHEMBL1682447	7.113333333	6.575469547849323	6.867949728464879	6.741948500416833	6.734007169392157
CHEMBL1682462	7.103333332999999	6.57504319377801	6.414585187734941	6.414403526452599	6.705351947763608
CHEMBL1682601	6.573333333	6.577969766277027	5.22442993143896	6.4639040210474255	6.445190703557825
CHEMBL1682712	6.03	6.5754095112281234	4.826622364104621	6.344550252647032	6.275073835214601
CHEMBL1682603	6.463333333	6.579038174259157	6.890733694055438	6.559401159779925	6.732194483175586
CHEMBL1682586	6.67	6.577447491418117	6.622408764104805	6.789009872327704	6.785928434021052
CHEMBL1682609	6.48	6.574156191608831	5.235993695020003	6.4715526217618455	6.49981608690367
CHEMBL1682717	5.916666667	6.576202900496054	6.114237212669968	6.582690339397922	6.54989470416024
CHEMBL1641857	6.72	6.6064725193892055	7.1481442382956235	6.7495192403352355	6.747402751113129
CHEMBL1682595	6.6733333329999995	6.572692397445076	6.3073250362244515	6.8256967643239035	6.7234357958521
CHEMBL1094363	6.11	6.6164566545971635	6.923503902861228	6.823333333	6.813946528083255
CHEMBL1682597	6.69	6.612587378669206	6.819213821446083	6.66981582339443	6.604573876166654
CHEMBL2029597	5.83	6.613462251593025	6.992179950246909	6.5821281995731455	6.720176283311017
CHEMBL529	6.194047619	6.615926518282571	7.604861208624186	6.912780107365025	6.96159310065735
CHEMBL1682467	7.013333332999999	6.612614853547105	6.167695134429	6.3758042916560775	6.609253636820539
CHEMBL1774624	5.586666667	6.613253153535813	6.01339489129856	6.6820808118778015	6.509119315300453
CHEMBL1774629	7.43	6.609854912567497	7.168480892492525	6.413361774624803	6.629501962797519
CHEMBL2041570	6.83	6.614398239891375	5.545150471302657	6.55292866663988	6.254843632740344
CHEMBL1774640	6.153333333	6.610544035712411	6.357954841454935	6.4324086908165885	6.365536514380348
CHEMBL1682727	5.443333332999999	6.617079859978222	6.404569978316568	6.740032478754613	6.926283793253321
CHEMBL1774630	7.19	6.611560720583432	7.442896402233875	6.50270098027524	6.598313622419544
CHEMBL1682604	6.483333332999999	6.614073902408569	6.090085929736205	6.654297587953592	6.548145901503975
CHEMBL1682590	6.523333332999999	6.609300998000241	6.668740160579632	6.388433703317503	6.380882518931096
CHEMBL1682450	7.386666667	6.610270998524181	6.663273373594486	6.410085251082979	6.451016083323055
CHEMBL1682721	5.87	6.615881973433491	6.680551384083358	6.830228880574643	6.735579630851358
CHEMBL3392931	5.0	6.616132943887482	8.087586733287065	8.1875	7.3477114389405065
CHEMBL2029748	5.72	6.608934353553314	6.16723467285259	6.449762890702408	6.17402342615789
CHEMBL2029744	6.79	6.609312680506369	6.381979159766363	6.445568269986018	6.215007079418169
CHEMBL2029591	6.07	6.612105314512428	7.343288599516934	6.480950744848815	6.492968951280562
CHEMBL1774635	7.036666667	6.616379873689655	6.472595518294164	6.804717922508031	6.735759294657137
CHEMBL2441613	6.62	6.613061705229156	5.865029319698027	6.731721546089288	6.585830780893244
CHEMBL1682456	7.096666667	6.61300663577387	6.60334948473238	6.516229601384973	6.587042066451765
CHEMBL1641858	6.04	6.612261934072978	6.62489631058125	6.732383103931728	6.577389462477444
CHEMBL2029759	7.04	6.613334999209328	7.302692432840022	6.666877127056182	6.881440610475693
CHEMBL1682701	6.443333332999999	6.592811055284595	5.655980836389745	6.502054633612509	6.599370281032381
CHEMBL2029595	7.26	6.56690473034484	6.411646810759057	6.669911182983564	6.5115266674034356
CHEMBL2029742	5.41	6.54682690950151	6.968088526833549	6.709039502933716	6.776906032784715
CHEMBL1682598	6.703333333	6.617197805959673	7.143639490235747	6.468926480951427	6.737094752125585
CHEMBL1682726	5.356666667	6.603356170683497	6.994770417518783	6.580953501954348	6.7560212009672815
CHEMBL2041387	6.525	6.588511472088449	6.097476300335357	6.5628183076001525	6.576365475084049
CHEMBL1682578	6.82	6.616875940120844	6.13730484931415	6.383084350624252	6.414338021541039
CHEMBL1774634	6.856666667000001	6.562309146759887	7.497680272305949	6.545818781640811	6.482212385214385
CHEMBL1682463	6.926666667	6.608843529789979	7.039547206961197	6.6931868880628596	6.804748335391879
CHEMBL1682458	7.003333333	6.615103827182611	6.6974632732882124	6.535067858405727	6.561138982665925
CHEMBL1682594	6.666666667	6.632250317962346	7.449467704360585	6.592039306057796	6.800510706922727
CHEMBL2041384	5.935	6.547866539965852	6.297832974297567	6.351200368381021	6.5925267977642354
CHEMBL1682607	6.68	6.60077604891255	6.991679109663006	6.660860816632252	6.7051604166591225
CHEMBL1682714	6.14	6.616174934910548	6.899419747166075	6.8101539246623055	6.645949437542713
CHEMBL1682453	7.196666667000001	6.649229549046239	7.92493877754003	6.829200063181306	6.943685102267459
CHEMBL2041390	7.515	6.573014827595453	6.265719014487493	6.4242303483576055	6.331510172243756
CHEMBL2041392	6.98	6.589729713780172	6.38059217223016	6.443459175190899	6.548075953571981
CHEMBL1081114	5.08	6.614041404023092	7.341346979055494	6.638835005385789	6.806143960311395
CHEMBL553625	6.816666667000001	6.583008406084381	5.538521444242258	6.480937819228675	6.470824964385937
CHEMBL2029765	6.06	6.61492881698224	6.819205688000141	6.883169378864629	6.724121956043591
CHEMBL1774627	6.6166666670000005	6.5799470091754335	5.461272405711051	6.175828537281143	6.5135820824096955
CHEMBL2029763	7.24	6.648906317917313	6.949221413400222	6.739314716280601	6.876662834614466
CHEMBL1094695	5.865	6.5174287107844755	6.890259829012891	6.99	6.8044173385559
CHEMBL1774631	6.823333333	6.633420572324383	6.930624356244113	6.818468533317122	6.711371849117715
CHEMBL1682454	6.8666666670000005	6.508066238571565	4.897327000201816	6.107090711734582	5.847752443227838
CHEMBL2029755	7.02	6.589539758379282	6.049406102244509	6.54965999387363	6.435507609688853
CHEMBL2029746	7.3	6.571906969937557	6.3382447262796	6.581262867101303	6.733815586089206
CHEMBL1682704	6.37	6.555261082923222	6.90888951216677	6.6744231504233165	6.767982059102475
CHEMBL1682581	6.716666667	6.578100219733487	7.239094451366177	6.512965359677144	6.755162593114312
CHEMBL2029352	7.05	6.584621405320491	6.477830639043603	6.7113692706356085	6.672367039244526
CHEMBL1946558	8.005	6.614723603766163	6.172554405790397	6.715770898559727	6.326896571089966
CHEMBL558355	6.8266666670000005	6.578787040923763	6.333771157086766	6.468003869807333	6.44934445333175
CHEMBL3577055	6.4	6.680910240565462	6.53553320033204	6.570462126755584	6.871378267244928
CHEMBL2041388	7.84	6.594673295770122	6.390104675203725	6.639976342310296	6.702098481321148
CHEMBL1682449	7.323333333	6.4912026219993315	6.31434793439419	6.050465513515484	5.78505838378659
CHEMBL1774626	6.603333332999999	6.578718259602358	6.50270710947675	6.548919563655696	6.72875488538723
CHEMBL1682460	6.9233333329999995	6.532810874215495	5.846810878379866	6.3563469519835705	6.2264091387454075
CHEMBL1682464	6.92	6.54993866373651	6.924549945325313	6.456943598459932	6.500789491402721
CHEMBL2029761	7.21	6.588644679090409	5.738351449620607	6.543068391391095	6.7186868171522995
CHEMBL1682588	6.586666667	6.558473597778361	6.706413610415231	6.7792587921261624	6.377457575116686
CHEMBL2029740	5.6	6.598064936157255	5.980888234508873	6.590395604372819	6.6749286037658555
CHEMBL2029762	5.86	6.630327325147254	6.104316574796357	6.653388966477753	6.626829312223907
CHEMBL1682718	5.98	6.54006005389054	6.139676356988903	6.661082697140144	6.464986733668162
CHEMBL1682709	6.22	6.55219379100294	6.568545053473805	6.489572314316648	6.573762610558298
CHEMBL1774623	5.893333332999999	6.558114483656059	6.508903555346425	6.458114996691134	6.444174959599122
CHEMBL1682706	6.276666667000001	6.562572538772726	6.190332293909645	6.441685507489399	6.39412533028058
CHEMBL1682583	6.833333333	6.520865692836613	6.552548660705358	6.490952558138223	6.686015107819038
CHEMBL1682602	6.57	6.546514137052577	6.658318984994435	6.50792251221275	6.534925298446032
CHEMBL2041395	6.96	6.6372448918371685	5.918686243021114	6.639507301882914	6.841768195057068
CHEMBL541735	5.89	6.553407437023789	6.4124256567666	6.177132012855841	6.64274241894431
CHEMBL1774637	6.526666667000001	6.6463217435159	7.531216278028864	6.769439259154675	6.812447669581412
CHEMBL2029750	6.58	6.695193040081768	6.87181933266055	6.90022018989686	7.3514766057156775
CHEMBL1682579	6.836666667	6.5369115842221115	6.228700591973303	6.393990035175954	6.604485278213207
CHEMBL2029749	6.78	6.613945416277262	6.3415845681906	6.52392787709171	6.574019177534508
CHEMBL1682575	6.93	6.519158420891401	6.0246081867498145	6.500604066902757	6.4915439637519485
CHEMBL1094534	5.42	6.7004130927580485	5.5969477726359305	6.599384171095385	6.503783745220925
CHEMBL2029752	6.43	6.605354357152522	6.512087416023735	6.719951748044877	6.70111046057992
CHEMBL1682444	7.32	6.537771766643503	6.908366183507977	6.452661888239499	6.609610975373983
CHEMBL2029758	7.07	6.585471347522935	6.552626277554289	6.729853488166673	6.7859588084106965
CHEMBL2041382	7.045	6.638657327080832	6.436730013291759	6.739853214990723	6.535682457616185
CHEMBL2041389	7.325	6.642357372548869	6.585137243210534	6.704050723465966	6.692600102668979
CHEMBL1682719	5.92	6.534963520305885	6.885126164058541	6.542336599412432	6.704380321803028
CHEMBL1682708	6.273333332999999	6.515636883461452	6.066129238516041	6.36908988975404	6.272587087805541
CHEMBL1682455	6.753333333	6.531194430640602	6.640230678837955	6.558281933704575	6.723040080405096
CHEMBL1682600	6.68	6.534074563174241	6.97244391013799	6.63957664744826	6.5121270869291425
CHEMBL1682577	6.55	6.538331519958333	6.387818238410358	6.735763097841157	6.536278274407847
CHEMBL2041571	6.2	6.745430308467114	7.789721823984659	7.017767673189521	6.986255752831717
CHEMBL1682585	6.833333333	6.5166824876136085	5.554412771111667	6.1471049733178695	6.213563025865569
CHEMBL1682572	6.643333332999999	6.532579515111511	6.7323295457306855	6.519683100263901	6.736875928062833
CHEMBL1097787	5.53	6.743595616431706	8.509867186449185	8.61	7.574854680733325
CHEMBL1682587	6.71	6.641892455026695	5.413501592745149	6.671191780482909	6.439386697304513
CHEMBL2029592	6.98	6.63094107409988	6.854833364094603	6.7838836451271955	6.543014571010167
CHEMBL436840	6.02	6.562703916545619	5.881543516532361	6.510132178090493	6.283916082851562
CHEMBL532	4.666	6.6478438097447405	7.219974323421539	7.32	7.025961223045116
CHEMBL1682700	6.396666667000001	6.598053494803737	5.7179677402109945	6.390909108222423	6.450673019612282
CHEMBL1257966	5.28	6.5916240041428455	5.890559121080059	6.608926150970704	6.262839579381211
CHEMBL1946562	7.945	6.609728554727687	6.537254354565036	6.619601620289467	6.545334528940165
CHEMBL555663	6.95	6.621312259334623	7.193779457827048	6.636796295061944	6.603097089392197
CHEMBL2041394	6.95	6.569818845043248	6.916758174998762	6.6127294775871786	6.633007741824224
CHEMBL2041386	6.765	6.571397943300175	6.8102559604445645	6.596421189262681	6.7862452459366125
CHEMBL1682593	6.703333333	6.615472461329695	5.7862284878269605	6.633466467186837	6.5610711501170895
CHEMBL1682715	6.273333332999999	6.667458708461121	6.678590717736526	6.895407761932351	6.85048830583337
CHEMBL1682728	5.503333333	6.595270923046974	6.663934548071552	6.449971005662462	6.477381206441165
CHEMBL553183	6.773333332999999	6.611561258391346	6.234584206479667	6.612157911907514	6.562011837499433
CHEMBL224345	5.31	6.5779241725653605	6.446798440363779	6.636046344666914	6.217414015730757
