# Supplementary material for: Cheminformatics Analysis and Modeling with MacrolactoneDB
Source: Sci Rep. 2020 Apr 14;10:6284. doi: 10.1038/s41598-020-63192-4 (PMC7156526; doi:10.1038/s41598-020-63192-4)
Supplement: Supplementary file 2 — Supplementary information2. [file 41598_2020_63192_MOESM2_ESM.zip › DataS1/CHEMBL364/pIC50/predictions/10-fold/tuned/y_rand/8/mordred.csv]

IDs	ExperimentalAff	NB	SVR	KNN	RF
CHEMBL1682448	7.15	6.883558224859237	7.302789854938466	7.002418865037906	6.867223385107511
CHEMBL1682720	5.843333333	6.532470342082548	7.073152963185769	6.387896657852988	6.590316708963702
CHEMBL1682610	6.416666667	6.281200307439019	4.944078969082187	6.05665858028639	6.116192145591962
CHEMBL2041572	6.32	6.457964641926049	6.539552291014938	6.149748959043548	6.189602198927312
CHEMBL1682576	6.44	6.4361349812897934	6.6259024575608825	6.376511479749301	6.396252272230617
CHEMBL1682606	6.54	6.5198404995537675	6.7268992061786	6.401237139114472	6.386812242087501
CHEMBL1682592	6.66	6.635582917344395	6.718172793996184	6.377218478916254	6.589252797458686
CHEMBL1682713	6.263333332999999	6.659871328257511	6.574380682259679	6.954486945447393	6.774834757280978
CHEMBL2029588	6.36	6.463835830449232	6.352790093948534	6.298101916662589	6.403203567870844
CHEMBL1774584	6.75	6.536493933766617	6.454062931200666	6.703818736081351	6.387235878669011
CHEMBL1682443	7.276666667000001	6.729121691072074	5.868157933521611	6.9529344718546255	6.38147926478735
CHEMBL1682452	7.07	6.520050825257131	5.1373351824262015	6.863432674024065	6.340283958670413
CHEMBL1682605	6.6566666670000005	6.677951658794621	6.791597645548445	6.430952605235342	6.499781212406913
CHEMBL1774633	7.023333332999999	6.641241323497702	6.753042549129268	6.5811525132849145	6.750710674725372
CHEMBL532024	6.716666667	6.710618065964226	6.841875407284543	6.345190603456425	6.5674675875516355
CHEMBL2029590	7.89	6.558224323524037	6.602016443025003	6.557258125311687	6.481425496351956
CHEMBL2303629	6.21625	7.082739799288195	4.818707837926428	6.602880521121243	6.2387391120622615
CHEMBL1682705	6.5	6.388789373100111	6.888178389729702	6.282310627258785	6.1863136719395095
CHEMBL1682446	7.236666667000001	6.291815303763479	6.061387587261399	6.377089989672755	6.447097590461547
CHEMBL1682582	6.636666667	6.651283413286863	6.645292510432895	6.521136081733331	6.680996520443827
CHEMBL1682703	6.133333333	6.3111796895962655	4.865070234971191	5.841751257899789	6.302621611194407
CHEMBL2029593	6.97	6.6468662572890675	6.733253500164785	6.484416248799654	6.586224491975553
CHEMBL1946398	7.215	6.858889694318812	7.084096097209144	6.517918887143332	6.744293951559992
CHEMBL1682596	6.806666667000001	6.892254064836148	6.902031290031789	6.57125063071972	6.59248572196629
CHEMBL563766	6.873333333	6.265383028800489	6.426020841766774	6.125020646350727	6.229700193269956
CHEMBL1682466	6.973333332999999	6.629614474880462	6.159924228840263	6.53750414396189	6.4552156248604815
CHEMBL1081434	5.77	6.483729271237352	7.142964159942546	6.804595978151207	6.647734511716248
CHEMBL1682608	6.273333332999999	6.74946735343194	6.737275437437591	6.747433741051973	6.622218969750247
CHEMBL1682707	5.946666667000001	6.738344423313662	6.947392031905546	6.373084220813609	6.363636111667171
CHEMBL1774583	5.646666667000001	6.712465732744635	6.882466435200281	6.958505069531623	6.810797358398901
CHEMBL2029751	6.58	6.640360343982996	6.848999683989436	6.852716604038637	6.794747724856609
CHEMBL2029760	7.1	6.585975604914236	6.792555759978231	6.678555925980452	6.663326317502446
CHEMBL2041391	7.82	6.66044570128364	6.894392164299563	6.521718189578846	6.5260126935173
CHEMBL1682702	6.103333332999999	6.77857973524081	7.458796986309163	7.220843126223907	6.727639271885834
CHEMBL2041393	6.99	6.541831007124183	6.621863504972015	6.486315446559859	6.524018880059009
CHEMBL1682589	6.816666667000001	6.643188698756469	6.526463096812509	6.510443206804423	6.63737316142349
CHEMBL1682573	6.8666666670000005	6.979214617273819	7.697301394721062	7.253204932425249	6.974293539967754
CHEMBL1682468	6.99	6.66384525446581	6.83656364027951	6.691679513084806	6.574486421199527
CHEMBL1682710	6.266666667000001	6.687230708698159	7.292235648900504	7.095424803822129	6.7510396525628185
CHEMBL1682461	6.91	6.549094142517096	6.694237019069813	6.853684774646997	6.4530474251278065
CHEMBL1682723	5.686666667000001	6.503185030409361	6.7609940819736805	6.718554728906629	6.544716353840264
CHEMBL1682591	6.806666667000001	6.754606301704534	6.90593122150334	6.716109525048664	6.666468699389353
CHEMBL1682724	5.14	6.692876406648338	6.826787384322581	6.709461031178197	6.6455658438816725
CHEMBL1681796	7.19	6.638464807829079	6.6842788393621815	6.9965150989891525	6.706502689755427
CHEMBL1946399	6.365	6.653549531453961	6.468967982204258	6.787880023486832	6.640066447904045
CHEMBL1682580	6.823333333	6.591529915797404	6.601535037729927	7.209000178550794	6.6893304137231056
CHEMBL1774641	7.113333333	6.521072670559368	6.066728260661861	6.431820720668424	6.285086376805925
CHEMBL1682729	4.89	6.809907341282527	7.700240274589762	7.125435025119327	6.751599576767742
CHEMBL1682730	4.89	6.606385696799385	6.855818585338923	6.918241270192295	6.72203196963536
CHEMBL2029741	6.25	6.769711764978071	6.795868393155915	6.947625645116275	6.898249003344277
CHEMBL2041573	6.2	6.91338354812528	6.932300404966803	7.0390867735452325	7.066514898911166
CHEMBL1682725	5.343333333	6.611625365717356	6.773130551452175	6.572236750517104	6.550677552739312
CHEMBL540229	6.243333333	6.561127170434938	6.866428879504953	6.5932185490431365	6.491238962106727
CHEMBL487366	6.1	5.751044178990536	1.5859932573990303	6.648881171343396	6.398103429061088
CHEMBL414883	5.195	6.2277743786458295	4.81632374234929	6.544969085932355	6.478199217175934
CHEMBL1946561	7.005	6.696995142467779	6.6009961164842235	6.580708464690645	6.615324067295222
CHEMBL1682445	7.236666667000001	6.61638494776407	6.812065331660021	6.588773106799445	6.626883402150578
CHEMBL1774632	6.68	6.655955507096451	6.713253729700076	6.558748532058611	6.751191455562161
CHEMBL1682711	6.1566666670000005	6.620826212621743	7.240984464406489	6.431367801880673	6.584817085858812
CHEMBL553184	6.86	6.540347821595608	6.7361474989582	6.527031470964444	6.4151522044154605
CHEMBL1682584	6.796666667	6.572232571858304	6.738189092748998	6.7166230578955295	6.665551869005092
CHEMBL2029747	6.7	6.8276086352517895	6.625956291576074	6.831457398567369	6.499313814366759
CHEMBL1774638	6.61	6.6505402752407825	6.68741849590649	6.574750916574998	6.434087599859192
CHEMBL1173442	5.245	6.472642595216268	6.794210499571252	6.750436355272418	6.799049351574407
CHEMBL1946557	8.61	6.82954518434447	6.998180924236422	6.699156687539958	6.859629591850037
CHEMBL1682716	5.996666667	6.485691406445527	6.366278070922464	6.653802129557063	6.5417244035331885
CHEMBL539222	7.006666667	6.621128121858966	6.941999969686984	6.901577872545614	6.626676218373854
CHEMBL1774625	6.936666667000001	6.5633580652272725	6.3705148501358195	6.78773720167926	6.676347975136547
CHEMBL2029589	7.66	6.822476472622021	7.087768826753278	6.712411607498863	6.853956161258636
CHEMBL2029585	7.29	6.598799390458067	6.5200587808061155	6.511998708964769	6.380568894108095
CHEMBL2029743	7.21	6.38781061961879	6.471977973633626	6.216715373597466	6.321865042640885
CHEMBL1774628	7.11	6.506421578197972	6.566093001817917	6.639825519264887	6.422095152043417
CHEMBL1774639	6.716666667	6.60404713627435	6.54408815814328	6.536141241951052	6.48342241706977
CHEMBL553338	6.876666667	6.529458655536962	6.891891578824	7.006423237304237	6.375112168620745
CHEMBL1682457	6.97	6.69768653934867	6.610181398880085	6.478282494597188	6.605702310104771
CHEMBL1094508	6.38	6.374422049852042	6.8739583729032745	6.973333332999999	6.720978744093497
CHEMBL2041385	7.63	6.383943113037517	6.589462904993843	6.593942353976301	6.556951567795063
CHEMBL1682465	6.93	6.266129576274954	6.227707081808097	6.36379401108142	6.295851405202406
CHEMBL1682574	6.666666667	6.654353320322042	6.360519849455484	6.976198730196371	6.653352997882131
CHEMBL2029596	7.58	6.4530371722432385	6.527795998205557	6.500360878110914	6.225611663276286
CHEMBL2029756	6.63	6.617737265693125	6.840395183383853	6.712517591111293	6.61233874927686
CHEMBL1081435	6.05	6.210316585189066	6.4784332583327	6.469110594441853	6.297030102417027
CHEMBL2041383	6.97	6.256703013412317	6.191280989924275	6.114540482341487	6.211325285991785
CHEMBL1682722	5.696666667000001	6.78899905038426	6.6033300391434135	6.635790928100419	6.658657916919865
CHEMBL1774636	6.846666667	6.527718915444734	6.793259704802308	6.997628835125499	6.4245083608768025
CHEMBL3577054	5.98	6.202746843307064	5.943597282442587	6.445731397139135	6.300059971446196
CHEMBL2029598	6.41	6.654417300191015	6.774966146570113	6.8213589432119495	6.6876108366468445
CHEMBL1682599	6.703333333	6.668274393610693	6.850481902617085	6.809693727953172	6.985450803581532
CHEMBL557551	7.043333333	6.645112568093667	6.626065126911753	6.522598656772814	6.345041705954427
CHEMBL2029757	7.16	6.636161814196499	7.041094649693237	6.591550879911644	6.71058217973282
CHEMBL1241239	8.1875	6.7319877109313815	8.441359267423541	6.56831075260418	6.448702581147597
CHEMBL562773	7.223333332999999	6.5713576202973965	6.413834002409706	6.388836843396732	6.339735769145506
CHEMBL1682451	6.973333332999999	6.478892101281012	6.262116852065052	6.561457471249731	6.495879126976548
CHEMBL1257967	6.293333333	6.582275107686781	7.871066909316081	6.609292985940947	6.633918221242339
CHEMBL2029764	6.28	6.567278898394176	6.664625551839707	6.403651585330359	6.479411436803925
CHEMBL2029745	5.71	6.3384214913874395	6.400227383399693	6.6987498582854945	6.403543495717727
CHEMBL1136	5.995	6.861721012243446	5.501451117078528	6.60122090102316	6.570665088364548
CHEMBL2041381	7.95	6.6815830264289024	6.906787250763571	6.786520410328759	6.550522962936488
CHEMBL2029594	7.6	6.667934047146096	6.635194605596265	7.12783754624657	6.07885818903215
CHEMBL2029754	7.1	6.700966765065878	6.9491155818036425	6.803375599371012	6.661627425023215
CHEMBL2029587	7.6	6.737796570604045	6.874807098425819	6.289022924929933	6.701861176866522
CHEMBL2029753	6.79	6.551340385286025	6.540232964156935	6.341677101252387	6.32527739519201
CHEMBL563603	6.77	6.636035437694276	6.640254461590189	6.892442342875187	6.718616214716756
CHEMBL1682459	6.75	6.6113225604061405	6.338220742194608	6.7194545493292175	6.441135205977838
CHEMBL1682447	7.113333333	6.6264093647058235	6.8557017557881785	6.746722307088435	6.781810032101001
CHEMBL1682462	7.103333332999999	6.715912352122775	7.0651426957306995	6.797411809362204	6.780821492858638
CHEMBL1682601	6.573333333	6.579319638749859	6.04116562313186	6.388167705146034	6.414593034811731
CHEMBL1682712	6.03	6.4045713901936665	5.657746609684395	6.477545134201232	6.5420607110108495
CHEMBL1682603	6.463333333	6.500123894537166	7.104494415361742	6.517237404549959	6.511253782597729
CHEMBL1682586	6.67	6.4783231967911625	6.004872703838963	6.409113802782815	6.367222586612369
CHEMBL1682609	6.48	6.282411114987527	5.63705274228025	6.417757438220588	6.291100914286229
CHEMBL1682717	5.916666667	6.433110515247313	6.706235233319402	6.3843209475993365	6.270453991888901
CHEMBL1641857	6.72	6.182389914105878	6.27844361929105	6.363623751387983	6.389467418184857
CHEMBL1682595	6.673333333	6.693541581527004	7.3190768394076	6.745937768255229	6.822301832774074
CHEMBL1094363	6.11	6.812941213171367	6.680202620898557	6.58	6.621170636210342
CHEMBL1682597	6.69	6.3712462630312885	5.811175360633558	6.369695905891372	6.149227343037916
CHEMBL2029597	5.83	6.7019253883691965	6.823458981418741	7.100007770566508	6.831095749057891
CHEMBL529	6.194047619	6.626613144979314	6.75722556128004	6.684589967930367	6.55218753038047
CHEMBL1682467	7.013333332999999	6.549476958851183	6.052291038049236	6.609210014922078	6.419353128067118
CHEMBL1774624	5.586666667	6.640481678247502	6.373965568659162	6.381585574000406	6.391040129580646
CHEMBL1774629	7.43	6.7625430462808165	6.989582850057377	6.603708738019886	6.75544072924602
CHEMBL2041570	6.83	6.6702252701030185	6.833271495515123	6.575013943923387	6.526147856738146
CHEMBL1774640	6.153333333	6.829530824794767	7.328337530426142	6.750771758627987	6.876606977448047
CHEMBL1682727	5.443333332999999	6.399464160106248	6.368067032202407	6.471850931153918	6.491793850253565
CHEMBL1774630	7.19	6.741215612265133	6.72192119337011	6.693357867323849	6.636441287735475
CHEMBL1682604	6.483333332999999	6.357124555625489	6.479901158990901	6.853418491898821	6.714216604238926
CHEMBL1682590	6.523333332999999	6.683069329936502	6.593483931826756	6.442086415440178	6.965137779592723
CHEMBL1682450	7.386666667	6.687721114930378	6.412871640823812	6.6766467769221585	6.534759986811765
CHEMBL1682721	5.87	6.230016461834108	5.339530594040002	6.354086316545581	6.166565899179042
CHEMBL3392931	5.0	6.614691098797372	6.756888628922058	6.856666667000001	6.71730160903264
CHEMBL2029748	5.72	6.4249658650029895	6.41040845907965	6.48439191091501	6.369519115442801
CHEMBL2029744	6.79	6.443073496987177	6.550236830641938	6.639921065083869	6.497842525401675
CHEMBL2029591	6.07	6.522124643270122	6.195164453572306	6.543174377495941	6.380522875711264
CHEMBL1774635	7.036666667	6.68862358718707	6.683704590697277	6.488786723111151	6.5400201825753665
CHEMBL2441613	6.62	7.020849074791553	8.444796735348877	6.481331169994433	6.816029188508667
CHEMBL1682456	7.096666667	6.435437754345569	6.015275274165208	6.764209127164546	6.496270972195119
CHEMBL1641858	6.04	6.746762511819879	6.848150260040643	6.870620093907596	6.750804856599225
CHEMBL2029759	7.04	6.737675190856279	6.778233561645538	6.951219975936185	6.707211456330545
CHEMBL1682701	6.443333332999999	6.6159337938214655	6.677920836446993	6.364453873139824	6.6389033953030605
CHEMBL2029595	7.26	6.441837080448571	6.632683613829882	6.357154698545895	6.3375084858622115
CHEMBL2029742	5.41	6.559109249321309	6.675969712215696	6.542873591379917	6.54707177706132
CHEMBL1682598	6.703333333	6.592683736849418	6.731134682493432	6.015141535930969	6.465935657912995
CHEMBL1682726	5.356666667	6.616864889685593	6.728573880115497	6.854539136864301	6.737842196625426
CHEMBL2041387	6.525	6.649883131746848	6.748113466551557	6.5908623035309475	6.621263140051101
CHEMBL1682578	6.82	6.392136379013698	6.024572119043767	6.249869701745438	6.442525442327775
CHEMBL1774634	6.856666667000001	6.676263829386803	6.805474135407752	6.983757720184102	7.089992251625978
CHEMBL1682463	6.926666667	6.674200346910791	6.756763237129237	6.865997086200359	6.762496489123257
CHEMBL1682458	7.003333333	6.307741745320349	6.472824777953675	6.447896021988936	6.385756037493791
CHEMBL1682594	6.666666667	6.443205695014262	6.6639577256838285	6.433138801808707	6.419415860658951
CHEMBL2041384	5.935	6.601563284682054	6.613894053030992	6.720108549359456	6.600258614196433
CHEMBL1682607	6.68	6.61820235354206	6.6720694393222315	6.850470755034658	6.729060888185941
CHEMBL1682714	6.14	6.531321664527734	6.230718440097415	6.54980394347265	6.520255305269564
CHEMBL1682453	7.196666667000001	6.974192264668883	7.389413508444075	7.2527161725231535	6.965425069241938
CHEMBL2041390	7.515	6.552513970361343	6.811233310608745	6.493783964494502	6.583669440994207
CHEMBL2041392	6.98	6.655022300950191	6.7732389489559415	6.755765098345576	6.821108801998376
CHEMBL1081114	5.08	6.605034329901328	6.185406555977649	6.908147615006967	6.7385639261317145
CHEMBL553625	6.816666667000001	6.70177516726425	6.851261020899439	6.661182559154925	6.6620315986618746
CHEMBL2029765	6.06	6.546782798479403	7.3215407067855685	6.850676412125152	6.656845661366624
CHEMBL1774627	6.6166666670000005	6.6066394617134225	6.705179393561823	6.756993163188673	6.916283960489308
CHEMBL2029763	7.24	6.453561353585911	6.482818993278932	6.7441913427064195	6.505199337991647
CHEMBL1094695	5.865	6.702455923426248	6.73386963404869	6.833333333	6.8266504365580944
CHEMBL1774631	6.823333333	6.347866751042261	6.428640803253321	6.188188149964926	6.375317094953281
CHEMBL1682454	6.8666666670000005	7.144485682591868	6.846799805585453	7.246660343004926	7.204950768615008
CHEMBL2029755	7.02	6.493399063603521	6.9218819072404525	6.802976538960731	6.665370704021185
CHEMBL2029746	7.3	6.706333672084306	6.768983409574117	6.724384527222521	6.82857679882665
CHEMBL1682704	6.37	6.510935506957516	6.570189635079833	6.51742654076186	6.363484244202019
CHEMBL1682581	6.716666667	6.499232764707975	6.279018355113122	6.204935129297648	6.671994595025035
CHEMBL2029352	7.05	6.517351595848291	6.915728506738992	6.383809109024745	6.655646560202862
CHEMBL1946558	8.005	6.499408064972945	6.710945314499169	6.893136032351137	6.709064618903078
CHEMBL558355	6.8266666670000005	6.509124013755159	6.595856249951586	6.776428816740298	6.570748317831672
CHEMBL3577055	6.4	7.001105795022477	7.509457267932879	6.996247354953132	7.1001470619058455
CHEMBL2041388	7.84	6.7989714541623645	6.660388748292375	6.511619738536628	6.503870662138718
CHEMBL1682449	7.323333333	7.250263424607255	7.6847071916307765	7.300073249980928	7.191246038243398
CHEMBL1774626	6.603333332999999	6.521638656426098	6.355809162367342	5.848358235554546	6.199703229832499
CHEMBL1682460	6.923333333	6.561807851870218	6.733098072364291	6.251717237886386	6.3793492281072295
CHEMBL1682464	6.92	6.517257752083678	6.346568571108895	6.891951495560308	6.691930880897984
CHEMBL2029761	7.21	6.475391224632064	6.938758725445181	6.795159130622927	6.73178959825762
CHEMBL1682588	6.586666667	6.56742668118903	7.368694199638645	6.415708936602451	6.325373336836954
CHEMBL2029740	5.6	6.453877455493248	6.909287896556156	6.833524373056788	6.544734224112806
CHEMBL2029762	5.86	6.244720303525667	6.704275998473994	6.069791750266098	6.064816338090809
CHEMBL1682718	5.98	6.620109911781578	6.860367655741177	6.627390626941997	6.790470566531071
CHEMBL1682709	6.22	6.418874580433677	6.255985932343398	6.362387804814234	6.657137464710648
CHEMBL1774623	5.893333332999999	6.648254811660883	6.45062706375497	6.610335487255439	6.475450292063665
CHEMBL1682706	6.276666667000001	6.631452474691459	6.889860319341713	6.781714754888634	6.755296165311652
CHEMBL1682583	6.833333333	6.480761199008634	6.358663938692645	6.6632186996962455	6.653779641070372
CHEMBL1682602	6.57	6.6129057494560906	6.977127201309038	6.591113192530526	6.690504680664429
CHEMBL2041395	6.96	6.550884844461242	6.959495046986909	6.916400459220467	6.702333595328193
CHEMBL541735	5.89	6.698595670476019	7.04149673440695	6.730384699719833	6.774717093003994
CHEMBL1774637	6.526666667000001	6.362418672657132	6.647345982224547	6.648211946122493	6.400249668013619
CHEMBL2029750	6.58	6.4319148339861165	6.9126137057465105	6.544726409082585	6.586647992922456
CHEMBL1682579	6.836666667	6.634426108038819	6.03680442732632	6.203558899068204	6.577145339236641
CHEMBL2029749	6.78	6.526472540247429	6.721746618889805	6.56072763691975	6.396746159931646
CHEMBL1682575	6.93	6.416890253450526	5.931546372292257	6.4317445102640765	6.501120078638449
CHEMBL1094534	5.42	6.540102706883624	6.505328438930137	6.415453259558472	6.657752698723473
CHEMBL2029752	6.43	6.482762935250088	6.381525493472003	5.894489910472378	6.190936850914773
CHEMBL1682444	7.32	6.66924135821279	6.833378943286585	6.565141613619368	6.735343141213472
CHEMBL2029758	7.07	6.443460538800287	6.115933945284937	6.065470887523555	6.1471635375177165
CHEMBL2041382	7.045	6.542598460720505	6.331115265286998	6.108785119400873	6.23600764753486
CHEMBL2041389	7.325	6.563440062269884	6.5160092123976785	6.4930567679385165	6.327848714950805
CHEMBL1682719	5.92	6.648050360695237	6.5397490796326245	6.7471674886383886	6.8380335614233365
CHEMBL1682708	6.273333332999999	6.759886485717131	7.0467649557895164	6.973028754931846	7.044402131297619
CHEMBL1682455	6.753333333	6.604676560725429	6.252674530403063	6.613531552108502	6.707856303826236
CHEMBL1682600	6.68	6.705590387844437	6.943322065249003	6.543676295967543	6.739514877964727
CHEMBL1682577	6.55	6.492884494675075	6.268849126319374	6.514017493325155	6.435770779280759
CHEMBL2041571	6.2	6.512034879679969	7.419304841033931	6.581616204301727	6.800316740228145
CHEMBL1682585	6.833333333	6.505953441159387	5.823259897685661	6.692861282408338	6.421429016600227
CHEMBL1682572	6.643333332999999	6.50417916163115	6.600941228533765	6.666053468401256	6.761308101416342
CHEMBL1097787	5.53	7.102816118763514	7.123430235796956	7.023333332999999	7.025666492785169
CHEMBL1682587	6.71	6.641772660253143	6.262553602906896	7.126048383889234	6.659131351805796
CHEMBL2029592	6.98	6.689416439328237	6.646675534998854	6.642918007246541	6.577808508554235
CHEMBL436840	6.02	6.9714481257483305	8.913913959718217	6.263322205211033	6.430528669175459
CHEMBL532	4.666	6.663144469701919	6.720358772087563	6.62	6.634428400768179
CHEMBL1682700	6.396666667000001	6.466781403333509	5.858959742181286	6.537073025024591	6.581693648328787
CHEMBL1257966	5.28	6.814330104108828	6.722687488491168	6.857853705772797	6.736714462990374
CHEMBL1946562	7.945	6.64403514248499	6.538833776740789	6.719156128025281	6.69142316604323
CHEMBL555663	6.95	6.590774431867912	6.844404321684971	6.503793756912805	6.800004283832635
CHEMBL2041394	6.95	6.3637073442719	5.799729642687632	6.505539402917412	6.454049897960689
CHEMBL2041386	6.765	6.375175812452635	6.349266811872406	6.671573801080317	6.435841153296841
CHEMBL1682593	6.703333333	6.802943010068528	8.283840459050756	6.879194272718637	7.083934318666409
CHEMBL1682715	6.273333332999999	6.779350801048255	6.84460407611966	7.0200926916097375	6.723917236827296
CHEMBL1682728	5.503333333	6.61198633108282	6.35337625961907	6.597012773380672	6.363157601047568
CHEMBL553183	6.773333332999999	6.652236978900477	6.8775400491524135	6.240324022345969	6.616395506700157
CHEMBL224345	5.31	6.5610385500101405	8.259355094029006	6.450893160231706	6.630335216402705
